# Supplementary material for: Rice DWARF AND LOW-TILLERING and the homeodomain protein OSH15 interact to regulate internode elongation via orchestrating brassinosteroid signaling and metabolism
Source: Plant Cell. 2022 Jul 5;34(10):3754–72. doi: 10.1093/plcell/koac196 (PMC9516196; doi:10.1093/plcell/koac196)
Supplement: koac196_Supplementary_Data [file koac196_supplementary_data.zip]

Archive with 9 entries (8 files):
- koac196_Supplementary_Data/
- koac196_Supplementary_Data/Author_Revisions_ChecklistR2.pdf
- koac196_Supplementary_Data/tpc.21.01109Supplemental Data Set S2 IN1 DEGs.xlsx
- koac196_Supplementary_Data/tpc.21.01109Supplemental Data Set S3 IN2 DEGs.xlsx
- koac196_Supplementary_Data/tpc.21.01109Supplemental Data Set S4 Full list of GO term enrichment.xlsx
- koac196_Supplementary_Data/tpc.21.01109Supplemental Data Set S5 Full list of TO term enrichment.xlsx
- koac196_Supplementary_Data/tpc.21.01109Supplemental Data Set S6 Summary of statistical tests.xlsx
- koac196_Supplementary_Data/tpc.21.01109Supplemental Figures and Tables.pdf
- koac196_Supplementary_Data/tpc.21.01109tpc.21.01109Supplemental Data Set S1 Seedling DEGs.xlsx
