# Supplementary material for: Rice DWARF AND LOW-TILLERING and the homeodomain protein OSH15 interact to regulate internode elongation via orchestrating brassinosteroid signaling and metabolism
Source: Plant Cell. 2022 Jul 5;34(10):3754–72. doi: 10.1093/plcell/koac196 (PMC9516196; doi:10.1093/plcell/koac196)
Supplement: koac196_Supplementary_Data [file koac196_supplementary_data.zip › koac196_Supplementary_Data/tpc.21.01109Supplemental Data Set S2 IN1 DEGs.xlsx]

## Sheet: Sheet0
	Supplemental Data. Niu et al. (2022). Plant Cell
	Supplemental Dataset S2. DEG list in IN1 of the three mutants.
	Four sheets were included, showing the DEGs or co-downregulated DEGs identified in dlt, s140, and d140 resepctively.

## Sheet: IN1-dlt
Gene	Log2FoldChange	pval	padj
LOC_Os08g14950	10.5272	6.16409e-19	2.71305e-18
LOC_Os03g43100	10.1519	1.09305e-17	4.60383e-17
LOC_Os11g47610	9.4625	3.68199e-15	1.40645e-14
LOC_Os02g56460	9.3728	7.86738e-20	3.56535e-19
LOC_Os01g71860	9.20971	3.80081e-19	1.68454e-18
LOC_Os08g14195	9.12408	7.94055e-19	3.4818e-18
LOC_Os10g02070	8.72692	2.55353e-40	2.03991e-39
LOC_Os04g56430	8.71098	3.38602e-13	1.19338e-12
LOC_Os06g04940	8.67265	1.24416e-70	1.74344e-69
LOC_Os02g56700	8.59937	1.94053e-39	1.51941e-38
LOC_Os09g29710	8.57143	9.16453e-13	3.17166e-12
LOC_Os04g08824	8.55309	1.4097e-31	9.06039e-31
LOC_Os03g26020	8.50203	3.23929e-12	1.09413e-11
LOC_Os11g47560	8.49309	1.56672e-12	5.36437e-12
LOC_Os08g14940	8.38019	3.24686e-12	1.09655e-11
LOC_Os02g26280	8.30724	1.23047e-11	4.04956e-11
LOC_Os06g39120	8.2963	6.43653e-12	2.1448e-11
LOC_Os04g09390	8.23246	3.47369e-29	2.0959e-28
LOC_Os05g45170	8.19373	2.65878e-11	8.60453e-11
LOC_Os07g31770	8.1066	3.86005e-11	1.24032e-10
LOC_Os08g08100	8.10052	1.85631e-11	6.06149e-11
LOC_Os10g09300	8.04298	8.30354e-11	2.62116e-10
LOC_Os10g36070	7.96969	1.30135e-10	4.07213e-10
LOC_Os08g04210	7.95859	6.27217e-40	4.96943e-39
LOC_Os02g12470	7.92145	1.62275e-10	5.04903e-10
LOC_Os10g23310	7.7611	5.64069e-10	1.70869e-09
LOC_Os03g12510	7.68515	8.00145e-10	2.39992e-09
LOC_Os10g31440	7.67403	8.73333e-10	2.61383e-09
LOC_Os11g01700	7.66147	9.32943e-10	2.78747e-09
LOC_Os10g31460	7.63619	4.86259e-10	1.47811e-09
LOC_Os07g48010	7.61688	4.33196e-19	1.916e-18
LOC_Os07g03820	7.61078	1.27202e-09	3.76439e-09
LOC_Os04g52790	7.58474	1.68379e-09	4.94169e-09
LOC_Os10g42040	7.57056	1.63737e-09	4.81002e-09
LOC_Os11g47510	7.54198	2.45733e-09	7.1594e-09
LOC_Os06g48580	7.52944	2.23171e-09	6.51834e-09
LOC_Os09g31025	7.49991	1.92074e-18	8.30884e-18
LOC_Os11g17490	7.49668	3.96357e-09	1.14077e-08
LOC_Os06g39110	7.48137	9.2012e-13	3.18396e-12
LOC_Os04g52440	7.46056	1.19026e-93	2.3325e-92
LOC_Os06g33200	7.43835	3.70819e-77	5.75221e-76
LOC_Os08g10612	7.42395	4.82596e-09	1.38215e-08
LOC_Os06g13390	7.39198	3.29514e-28	1.94292e-27
LOC_Os03g51530	7.33708	1.17325e-38	9.00005e-38
LOC_Os07g35790	7.32577	8.4562e-60	9.8929e-59
LOC_Os07g03600	7.31042	8.88166e-09	2.50171e-08
LOC_Os04g25060	7.3094	9.80188e-09	2.7537e-08
LOC_Os03g61150	7.30714	9.96064e-304	1.26699e-301
LOC_Os01g11730	7.11864	8.61178e-09	2.4274e-08
LOC_Os03g26010	7.07588	3.79884e-08	1.0324e-07
LOC_Os05g32150	7.05802	5.06117e-08	1.3646e-07
LOC_Os03g16960	7.0206	4.5328e-16	1.79262e-15
LOC_Os09g37120	6.91849	2.12443e-15	8.18759e-15
LOC_Os06g20879	6.91532	1.08001e-07	2.85393e-07
LOC_Os04g54260	6.91111	7.18984e-11	2.27834e-10
LOC_Os11g15755	6.88011	1.20746e-07	3.17749e-07
LOC_Os12g05220	6.84146	3.94644e-08	1.07158e-07
LOC_Os11g04860	6.82088	4.37156e-08	1.18334e-07
LOC_Os10g36090	6.8151	1.78375e-07	4.6408e-07
LOC_Os02g42620	6.80803	2.00067e-07	5.19021e-07
LOC_Os12g02210	6.7854	3.57452e-41	2.91121e-40
LOC_Os07g47990	6.75303	1.10183e-165	4.88648e-164
LOC_Os11g47590	6.74867	7.27247e-08	1.94099e-07
LOC_Os09g16110	6.69263	4.07421e-07	1.03648e-06
LOC_Os05g03920	6.68651	8.69935e-08	2.3119e-07
LOC_Os07g05450	6.67239	1.33498e-52	1.35996e-51
LOC_Os02g49710	6.66508	5.45003e-07	1.37103e-06
LOC_Os11g46860	6.63888	1.1906e-07	3.13519e-07
LOC_Os10g38110	6.61333	1.83972e-108	4.33357e-107
LOC_Os11g31540	6.60485	8.02027e-10	2.40531e-09
LOC_Os04g01810	6.59929	6.44638e-07	1.61485e-06
LOC_Os03g55680	6.58984	9.79221e-07	2.42136e-06
LOC_Os01g09260	6.5722	7.3576e-07	1.83687e-06
LOC_Os03g14820	6.57099	6.10402e-14	2.22126e-13
LOC_Os08g40690	6.56682	2.12143e-168	9.60615e-167
LOC_Os01g15340	6.54988	9.48882e-10	2.83358e-09
LOC_Os04g10160	6.54507	2.53789e-06	6.10876e-06
LOC_Os08g10310	6.54	1.29505e-37	9.64106e-37
LOC_Os07g41340	6.49004	1.99447e-06	4.83483e-06
LOC_Os11g29420	6.48877	2.58396e-07	6.65957e-07
LOC_Os05g11320	6.48598	1.36727e-06	3.3507e-06
LOC_Os02g36140	6.46452	5.39338e-12	1.8045e-11
LOC_Os08g04240	6.4209	1.22956e-32	8.12851e-32
LOC_Os06g10350	6.40307	1.90658e-06	4.62939e-06
LOC_Os01g42860	6.40237	2.46793e-06	5.94444e-06
LOC_Os06g35700	6.40052	4.76872e-07	1.20527e-06
LOC_Os02g32140	6.38901	3.7865e-06	8.99809e-06
LOC_Os01g22249	6.38115	2.17474e-28	1.28909e-27
LOC_Os01g62830	6.3613	7.48551e-17	3.05178e-16
LOC_Os11g47500	6.30213	3.26534e-57	3.63329e-56
LOC_Os06g20760	6.27586	4.59237e-06	1.08495e-05
LOC_Os06g08640	6.26204	2.61335e-50	2.55349e-49
LOC_Os12g17950	6.25236	4.82196e-06	1.13727e-05
LOC_Os07g37454	6.25212	4.25526e-41	3.45658e-40
LOC_Os10g31420	6.22445	1.45636e-08	4.056e-08
LOC_Os02g11790	6.22258	1.47379e-08	4.10251e-08
LOC_Os11g01690	6.18928	1.12871e-08	3.16078e-08
LOC_Os11g42200	6.1454	8.34546e-06	1.93487e-05
LOC_Os03g22170	6.13069	1.87946e-127	5.51308e-126
LOC_Os06g03520	6.12143	4.84426e-226	3.47594e-224
LOC_Os08g16320	6.11354	9.27929e-06	2.14392e-05
LOC_Os04g54230	6.08885	1.56099e-39	1.22566e-38
LOC_Os09g18159	6.08692	2.89044e-15	1.10818e-14
LOC_Os06g11830	6.0786	1.28299e-05	2.934e-05
LOC_Os09g24480	6.04098	2.76107e-06	6.63054e-06
LOC_Os01g36560	6.03475	1.43477e-05	3.27066e-05
LOC_Os11g42970	6.02242	3.52177e-08	9.58503e-08
LOC_Os08g10304	6.01844	3.4839e-06	8.30155e-06
LOC_Os05g05070	6.01386	3.30686e-06	7.89515e-06
LOC_Os08g02110	6.01291	3.45103e-41	2.81228e-40
LOC_Os12g35330	6.0011	3.36459e-06	8.02751e-06
LOC_Os04g27430	5.99272	2.24898e-05	5.03442e-05
LOC_Os01g04800	5.9891	5.67431e-21	2.66694e-20
LOC_Os07g03580	5.98841	2.66019e-05	5.9213e-05
LOC_Os08g31010	5.98471	3.79487e-05	8.34215e-05
LOC_Os04g54220	5.97926	2.14543e-12	7.30475e-12
LOC_Os05g06970	5.97712	4.22304e-21	1.99422e-20
LOC_Os02g36280	5.97602	7.98475e-06	1.85493e-05
LOC_Os07g48020	5.96604	8.89794e-43	7.52948e-42
LOC_Os11g28530	5.95525	4.68963e-06	1.1069e-05
LOC_Os03g45960	5.95265	5.12059e-08	1.37996e-07
LOC_Os10g13690	5.9495	2.95596e-05	6.55983e-05
LOC_Os11g41500	5.94327	5.85229e-08	1.57199e-07
LOC_Os04g56110	5.9192	3.40359e-30	2.10675e-29
LOC_Os05g15880	5.91751	4.11614e-05	9.02077e-05
LOC_Os11g31050	5.91487	2.78231e-05	6.18723e-05
LOC_Os12g12190	5.91308	3.27235e-05	7.23556e-05
LOC_Os01g48940	5.91006	6.97177e-05	0.00014973
LOC_Os09g28680	5.89703	4.45792e-11	1.42768e-10
LOC_Os05g15530	5.88895	1.86494e-20	8.62622e-20
LOC_Os11g20060	5.88671	8.95812e-06	2.07277e-05
LOC_Os10g23050	5.88085	1.6434e-26	9.25888e-26
LOC_Os12g30824	5.87138	1.99003e-05	4.47588e-05
LOC_Os05g39310	5.86503	0	0
LOC_Os10g07548	5.8371	3.83987e-05	8.43379e-05
LOC_Os02g01840	5.83526	3.93426e-05	8.63296e-05
LOC_Os03g12700	5.83526	3.93426e-05	8.63296e-05
LOC_Os07g15340	5.83434	4.10398e-05	8.99481e-05
LOC_Os03g30120	5.83152	5.31025e-05	0.000115222
LOC_Os09g23560	5.82478	8.11267e-06	1.88324e-05
LOC_Os04g09430	5.82298	4.11284e-38	3.1098e-37
LOC_Os10g28070	5.80825	8.62353e-06	1.99686e-05
LOC_Os09g31000	5.80307	3.69984e-111	8.98752e-110
LOC_Os01g24630	5.79279	5.04213e-05	0.000109651
LOC_Os03g08460	5.74994	0	0
LOC_Os04g13480	5.74899	6.50111e-05	0.00014003
LOC_Os01g06852	5.74701	6.0194e-05	0.000130045
LOC_Os08g24280	5.74602	6.52752e-05	0.000140535
LOC_Os08g03200	5.73602	7.88053e-05	0.000168188
LOC_Os09g11480	5.70783	4.18865e-19	1.85497e-18
LOC_Os01g03890	5.65997	1.06313e-32	7.04657e-32
LOC_Os03g02470	5.65201	9.82086e-05	0.00020773
LOC_Os04g08828	5.6483	0	0
LOC_Os08g33300	5.64663	7.16367e-13	2.4906e-12
LOC_Os07g18990	5.63099	5.67381e-20	2.58761e-19
LOC_Os04g54250	5.62772	1.08433e-12	3.74339e-12
LOC_Os02g12090	5.60263	0.000135752	0.000283753
LOC_Os07g08800	5.60259	0.000125685	0.000263518
LOC_Os12g44220	5.60158	0.000311337	0.000628107
LOC_Os08g10140	5.60049	0.000159612	0.000331447
LOC_Os07g03610	5.60039	0.000165022	0.000342148
LOC_Os01g72730	5.59708	0.000133909	0.000280047
LOC_Os02g26270	5.59602	0.000123314	0.00025876
LOC_Os01g31430	5.58506	2.44276e-05	5.4534e-05
LOC_Os04g54280	5.58388	1.48591e-26	8.37835e-26
LOC_Os07g44130	5.58084	7.60586e-21	3.55983e-20
LOC_Os06g21369	5.57729	6.55224e-18	2.77731e-17
LOC_Os01g24030	5.55729	1.78441e-125	5.1268e-124
LOC_Os03g25510	5.55469	2.83533e-05	6.30114e-05
LOC_Os09g27320	5.55297	3.01877e-05	6.69551e-05
LOC_Os04g34180	5.55143	0.000178115	0.000368367
LOC_Os11g31630	5.54462	0.000156467	0.00032523
LOC_Os01g61340	5.53526	0.000234598	0.000479441
LOC_Os07g41400	5.52571	5.12408e-46	4.57976e-45
LOC_Os05g23050	5.52182	3.75338e-05	8.25483e-05
LOC_Os11g29210	5.50081	0.000243069	0.00049592
LOC_Os08g01480	5.49838	0.000214774	0.000440504
LOC_Os02g42800	5.49365	0.000294558	0.000595671
LOC_Os08g08970	5.49256	0.000282237	0.000572037
LOC_Os02g36190	5.49063	2.05433e-08	5.66778e-08
LOC_Os09g04310	5.48565	9.71289e-07	2.4026e-06
LOC_Os02g12680	5.48539	0.000217274	0.000445305
LOC_Os01g72370	5.46541	1.21269e-19	5.46386e-19
LOC_Os03g22500	5.44684	6.15926e-12	2.05509e-11
LOC_Os01g72740	5.44623	5.02071e-05	0.000109202
LOC_Os09g18020	5.43841	0.000272312	0.000552601
LOC_Os04g32080	5.43717	0.000260873	0.000530389
LOC_Os01g32700	5.43591	0.000284659	0.000576486
LOC_Os08g39250	5.43477	0.000353667	0.000709312
LOC_Os06g45470	5.43102	0.000273021	0.00055392
LOC_Os02g36210	5.42913	0.000206644	0.000424638
LOC_Os07g38810	5.42607	0.000309993	0.000625484
LOC_Os11g35300	5.421	7.65196e-17	3.11919e-16
LOC_Os07g47660	5.39873	0.00010707	0.000225825
LOC_Os09g16030	5.38026	4.71924e-09	1.35228e-08
LOC_Os01g40870	5.37713	0.000364154	0.000729425
LOC_Os04g28780	5.37325	0.000351634	0.000705537
LOC_Os06g41340	5.37077	6.01339e-09	1.71259e-08
LOC_Os01g15520	5.35317	3.30695e-21	1.56665e-20
LOC_Os09g31514	5.34867	7.57722e-05	0.000162024
LOC_Os06g10390	5.34435	9.48083e-09	2.66618e-08
LOC_Os07g37280	5.33499	2.55831e-61	3.05686e-60
LOC_Os09g21180	5.32937	2.73203e-35	1.9282e-34
LOC_Os04g11040	5.32359	8.13754e-05	0.000173449
LOC_Os10g42030	5.30909	0.000464363	0.000921089
LOC_Os09g29210	5.27261	2.1597e-13	7.68624e-13
LOC_Os02g56680	5.26099	0.000118419	0.000248768
LOC_Os07g31190	5.25958	0.000114512	0.000240812
LOC_Os07g11440	5.25898	2.8265e-13	1.00097e-12
LOC_Os02g37750	5.25322	0.000110766	0.000233217
LOC_Os09g10660	5.24892	0.000610148	0.00119527
LOC_Os01g70360	5.24878	0.000927399	0.00178036
LOC_Os08g16910	5.24742	0.00070838	0.00137681
LOC_Os10g38660	5.24673	3.04139e-13	1.07571e-12
LOC_Os12g37690	5.24608	0.000615208	0.00120459
LOC_Os11g15170	5.23728	1.487e-22	7.39511e-22
LOC_Os03g61160	5.22356	1.00128e-30	6.27825e-30
LOC_Os06g13700	5.21922	7.99e-38	5.98961e-37
LOC_Os10g11500	5.20032	6.94205e-13	2.41415e-12
LOC_Os10g41980	5.19635	6.82779e-06	1.59357e-05
LOC_Os08g14960	5.18911	0.00114979	0.00218348
LOC_Os11g38462	5.18464	0.000763501	0.00147932
LOC_Os11g01710	5.18311	0.00102651	0.00196054
LOC_Os02g06290	5.18171	0.00077004	0.00149116
LOC_Os03g46454	5.17733	0.000812938	0.00156989
LOC_Os09g18260	5.17134	0.000977523	0.00187196
LOC_Os01g66680	5.15334	5.24918e-08	1.41379e-07
LOC_Os07g44250	5.14194	8.05668e-126	2.32671e-124
LOC_Os01g58290	5.13835	0	0
LOC_Os04g56420	5.12737	8.09604e-06	1.87985e-05
LOC_Os03g14180	5.12471	2.72755e-10	8.3932e-10
LOC_Os10g13680	5.11736	0.00103007	0.00196707
LOC_Os01g38359	5.10541	3.13521e-215	2.08894e-213
LOC_Os03g17410	5.09789	2.39156e-06	5.76622e-06
LOC_Os01g73200	5.09323	1.32503e-37	9.86164e-37
LOC_Os10g24004	5.08517	1.41095e-22	7.02814e-22
LOC_Os08g10150	5.07464	3.56262e-41	2.90237e-40
LOC_Os04g09920	5.0726	0.000626504	0.00122576
LOC_Os10g23820	5.06336	2.59843e-18	1.11817e-17
LOC_Os11g47600	5.05035	5.48893e-35	3.84293e-34
LOC_Os04g09900	5.04456	0.00300428	0.00542748
LOC_Os11g47530	5.04095	0.00028367	0.00057465
LOC_Os04g10010	5.0393	0.00032958	0.000663285
LOC_Os01g24550	5.03875	0.00145131	0.00272519
LOC_Os07g03730	5.03702	0.00233437	0.00428107
LOC_Os02g17480	5.03051	0.00186098	0.00345365
LOC_Os09g27260	5.02084	7.79733e-10	2.34096e-09
LOC_Os06g42130	5.01818	1.49377e-05	3.39989e-05
LOC_Os08g08090	5.01704	4.53863e-18	1.93523e-17
LOC_Os04g46650	5.01621	3.21951e-22	1.57922e-21
LOC_Os12g06030	5.00331	1.80721e-05	4.08177e-05
LOC_Os05g35140	4.9975	8.80383e-14	3.18097e-13
LOC_Os05g39320	4.97362	1.62561e-97	3.35975e-96
LOC_Os01g26280	4.96938	0.00229732	0.00421783
LOC_Os03g08410	4.96417	0.00217922	0.00401074
LOC_Os01g04750	4.96417	0.00183875	0.00341422
LOC_Os10g23160	4.96417	0.00183875	0.00341422
LOC_Os04g30250	4.95907	0.00186566	0.00346118
LOC_Os08g13440	4.95017	2.07619e-274	2.17603e-272
LOC_Os01g28474	4.94862	0.00243409	0.00445026
LOC_Os01g38610	4.93582	3.1211e-74	4.66066e-73
LOC_Os07g24830	4.93187	5.25104e-07	1.32299e-06
LOC_Os06g48860	4.91504	6.03961e-19	2.6591e-18
LOC_Os04g22080	4.9145	0.000171336	0.000354741
LOC_Os05g10650	4.91061	7.66864e-162	3.26635e-160
LOC_Os04g55740	4.91034	2.61165e-05	5.81696e-05
LOC_Os01g09100	4.90027	3.1822e-11	1.02617e-10
LOC_Os04g54310	4.8952	0	0
LOC_Os07g28030	4.8819	0.0025646	0.00466996
LOC_Os07g38200	4.8802	0.00306517	0.00553178
LOC_Os06g10240	4.88009	0.00264142	0.00480109
LOC_Os06g49240	4.87803	0.000559815	0.0011009
LOC_Os08g14020	4.8737	9.80886e-11	3.08348e-10
LOC_Os07g06700	4.87341	0.000600239	0.001177
LOC_Os08g22380	4.8729	0.00262993	0.00478207
LOC_Os12g43440	4.87109	0.00270848	0.00491595
LOC_Os03g14654	4.87	5.20754e-228	3.8049e-226
LOC_Os12g36830	4.86987	8.18027e-114	2.05491e-112
LOC_Os10g28350	4.86953	1.3614e-224	9.6694e-223
LOC_Os12g31520	4.86737	0.00312447	0.0056308
LOC_Os07g43570	4.85868	4.74753e-11	1.51817e-10
LOC_Os09g28670	4.85737	3.53418e-07	9.02377e-07
LOC_Os06g41550	4.83666	0.000685701	0.00133551
LOC_Os01g36350	4.83464	1.08057e-14	4.05345e-14
LOC_Os05g49840	4.82718	0.000645609	0.00126129
LOC_Os08g35490	4.81838	1.82028e-49	1.75107e-48
LOC_Os03g63350	4.80925	4.48864e-05	9.8041e-05
LOC_Os01g40020	4.79855	0.00361611	0.00646065
LOC_Os12g30180	4.7947	0.00350876	0.00628129
LOC_Os07g43560	4.79362	5.66019e-71	7.98361e-70
LOC_Os05g08490	4.79277	0.00341674	0.0061295
LOC_Os07g14820	4.79087	0.00349968	0.00626665
LOC_Os12g39770	4.78892	0.00356519	0.00637334
LOC_Os10g08010	4.78689	0.00450386	0.00794779
LOC_Os04g54070	4.78228	0.000738653	0.00143286
LOC_Os11g10850	4.76713	4.91978e-05	0.000107099
LOC_Os06g05020	4.75806	1.33022e-105	3.00929e-104
LOC_Os07g41350	4.75358	4.67616e-12	1.56885e-11
LOC_Os02g09850	4.75112	9.93771e-38	7.42979e-37
LOC_Os07g37470	4.72887	0.000968696	0.0018563
LOC_Os10g02840	4.71921	4.74235e-110	1.14307e-108
LOC_Os12g11980	4.71357	2.02935e-06	4.91682e-06
LOC_Os03g05530	4.70928	1.85421e-22	9.18051e-22
LOC_Os10g04520	4.70908	1.24548e-06	3.06029e-06
LOC_Os08g10160	4.70386	0.00493273	0.00865276
LOC_Os01g58860	4.70218	1.07851e-23	5.56537e-23
LOC_Os09g31040	4.70162	6.68682e-164	2.92839e-162
LOC_Os02g13620	4.69772	0.00495088	0.00868189
LOC_Os06g39080	4.69772	0.00495088	0.00868189
LOC_Os04g27170	4.69361	0.00513125	0.00898467
LOC_Os04g01874	4.69353	0.00590931	0.0102572
LOC_Os01g15170	4.68745	0.00541195	0.00945132
LOC_Os02g32680	4.6853	0.00579527	0.0100705
LOC_Os06g36930	4.68496	0.00107056	0.00203995
LOC_Os11g02510	4.68446	8.76731e-05	0.00018629
LOC_Os03g58030	4.67878	0.00727929	0.0124918
LOC_Os01g66990	4.63526	9.29322e-05	0.000197001
LOC_Os01g28500	4.62522	1.77949e-22	8.82147e-22
LOC_Os07g47450	4.61612	5.0105e-11	1.5997e-10
LOC_Os01g51690	4.61433	2.2042e-06	5.32341e-06
LOC_Os01g53010	4.61146	0.00749934	0.012845
LOC_Os07g46910	4.60976	0.000114473	0.000240749
LOC_Os10g28080	4.60426	2.93725e-17	1.21556e-16
LOC_Os01g39870	4.59819	0.00673563	0.0116151
LOC_Os02g33120	4.59816	0.00748304	0.0128202
LOC_Os06g39840	4.59597	0.00711846	0.0122361
LOC_Os02g11130	4.59066	0.00162005	0.00302559
LOC_Os08g32400	4.58918	0.00903411	0.0152928
LOC_Os05g45240	4.58717	0.00769857	0.0131629
LOC_Os04g33115	4.5713	5.44443e-58	6.13847e-57
LOC_Os11g47520	4.56122	5.22082e-14	1.90706e-13
LOC_Os01g71670	4.55299	1.93815e-23	9.90636e-23
LOC_Os05g35930	4.55279	3.7485e-06	8.91006e-06
LOC_Os10g02880	4.55209	0	0
LOC_Os04g27060	4.5353	0.00201454	0.00372259
LOC_Os11g15040	4.52726	5.0263e-21	2.36595e-20
LOC_Os05g06940	4.52275	3.47597e-12	1.17209e-11
LOC_Os11g06980	4.5168	1.55949e-287	1.76683e-285
LOC_Os01g24340	4.51669	9.6746e-11	3.0423e-10
LOC_Os01g68740	4.51428	0.000166203	0.00034452
LOC_Os01g10110	4.50666	1.4491e-17	6.07333e-17
LOC_Os09g10010	4.50302	1.85515e-41	1.51841e-40
LOC_Os06g35560	4.4995	7.2834e-53	7.45223e-52
LOC_Os08g09000	4.49137	0.0116831	0.0194515
LOC_Os08g10670	4.49132	0.00951596	0.0160612
LOC_Os10g20080	4.48834	2.17957e-07	5.64437e-07
LOC_Os08g29900	4.48659	0.00976828	0.0164622
LOC_Os02g37190	4.48646	0.00279575	0.00506712
LOC_Os02g36070	4.48637	0.0129039	0.0213658
LOC_Os07g37510	4.48026	0.000208064	0.0004274
LOC_Os03g53780	4.47693	0.0113681	0.0189585
LOC_Os01g05760	4.47209	5.95719e-06	1.39631e-05
LOC_Os04g53600	4.47207	1.08503e-08	3.04153e-08
LOC_Os11g05680	4.46809	0.00238816	0.00437199
LOC_Os03g13210	4.44772	1.48608e-62	1.81442e-61
LOC_Os12g36850	4.44626	1.08083e-08	3.03035e-08
LOC_Os11g37870	4.4245	1.92445e-08	5.31733e-08
LOC_Os11g41880	4.41021	0.00301463	0.00544513
LOC_Os09g39060	4.40451	3.68067e-10	1.12531e-09
LOC_Os10g40960	4.40339	2.28115e-11	7.40812e-11
LOC_Os09g29510	4.40065	0.000368767	0.000738272
LOC_Os10g07400	4.39845	4.25919e-49	4.06512e-48
LOC_Os11g40810	4.3853	2.95728e-14	1.09034e-13
LOC_Os09g30260	4.38091	0.01321	0.0218467
LOC_Os10g21700	4.37838	0.0132924	0.02197
LOC_Os06g15020	4.37835	0.0132941	0.0219702
LOC_Os04g54710	4.37328	0.0134608	0.0222273
LOC_Os04g54550	4.37318	0.0149171	0.0244617
LOC_Os03g22410	4.36794	0.0165843	0.0269932
LOC_Os03g19840	4.36552	0.0151939	0.0248836
LOC_Os05g40810	4.36257	0.000408947	0.000815098
LOC_Os06g13880	4.36014	0.0168919	0.0274603
LOC_Os01g41850	4.35916	0.00355724	0.00636076
LOC_Os01g14650	4.35798	1.50155e-12	5.14691e-12
LOC_Os11g29060	4.35739	0.0190185	0.0306611
LOC_Os04g09260	4.3539	0.00423393	0.00749319
LOC_Os09g33555	4.35002	0.00362131	0.00646954
LOC_Os06g49250	4.34136	5.83669e-65	7.42764e-64
LOC_Os10g40510	4.33555	9.73667e-33	6.46279e-32
LOC_Os02g58370	4.32665	5.63835e-07	1.41675e-06
LOC_Os12g38250	4.31578	0.000496045	0.000980735
LOC_Os04g54270	4.31541	8.15027e-14	2.94978e-13
LOC_Os01g71340	4.31165	1.57554e-62	1.92197e-61
LOC_Os05g07120	4.31071	2.8733e-08	7.85909e-08
LOC_Os05g45020	4.30508	1.4075e-281	1.55069e-279
LOC_Os01g49750	4.29823	1.62555e-09	4.77579e-09
LOC_Os02g56690	4.29095	0.000493629	0.000976372
LOC_Os11g36090	4.28983	0.00581069	0.0100966
LOC_Os02g12380	4.28934	2.37111e-59	2.743e-58
LOC_Os03g04870	4.28844	0.00474731	0.00835107
LOC_Os01g70490	4.28227	1.0867e-23	5.60659e-23
LOC_Os06g34100	4.27881	0.00486734	0.00854878
LOC_Os12g33610	4.27488	1.9741e-05	4.44295e-05
LOC_Os02g37770	4.27385	1.37952e-139	4.63439e-138
LOC_Os11g05700	4.27114	1.57306e-88	2.89799e-87
LOC_Os06g38580	4.27009	5.56912e-08	1.49766e-07
LOC_Os08g24270	4.26562	0.000616955	0.00120776
LOC_Os02g02400	4.26308	2.3046e-260	2.11449e-258
LOC_Os03g39602	4.26152	0.0213852	0.0341266
LOC_Os06g13460	4.26112	5.06201e-93	9.86458e-92
LOC_Os07g15940	4.25871	0.0199287	0.0320122
LOC_Os07g17010	4.25871	0.0199287	0.0320122
LOC_Os01g65169	4.2587	0.0217406	0.0346502
LOC_Os11g26830	4.2587	0.0217406	0.0346502
LOC_Os10g17680	4.25864	0.019386	0.0312085
LOC_Os09g37300	4.25588	0.0226058	0.0359187
LOC_Os06g21210	4.25514	3.36829e-17	1.39065e-16
LOC_Os03g07600	4.25305	0.0187454	0.0302695
LOC_Os06g36880	4.24876	4.27075e-102	9.30784e-101
LOC_Os01g51490	4.24753	0.019896	0.0319652
LOC_Os06g10360	4.2475	0.0189937	0.0306281
LOC_Os08g07900	4.2475	0.0189937	0.0306281
LOC_Os04g31790	4.24517	1.57043e-87	2.86672e-86
LOC_Os10g05020	4.24466	0.0200306	0.0321649
LOC_Os03g36630	4.24454	0.0231908	0.0368064
LOC_Os09g16100	4.24454	0.0231908	0.0368064
LOC_Os07g03368	4.24188	0.0201611	0.0323521
LOC_Os10g20050	4.24188	0.0201611	0.0323521
LOC_Os11g41710	4.24174	0.0225959	0.035905
LOC_Os08g05960	4.24073	1.8311e-12	6.25049e-12
LOC_Os05g29810	4.23985	1.08604e-53	1.13065e-52
LOC_Os05g12640	4.23906	0.0208588	0.0333721
LOC_Os11g37950	4.23899	5.69488e-13	1.98983e-12
LOC_Os06g05000	4.23882	0	0
LOC_Os04g29680	4.2332	0.023788	0.0376837
LOC_Os08g09840	4.23254	9.88165e-08	2.61789e-07
LOC_Os11g29990	4.23	0.0055599	0.00969155
LOC_Os12g38010	4.22855	0.0054317	0.00948404
LOC_Os09g16060	4.22745	0.000644436	0.00125917
LOC_Os05g38264	4.22581	4.24897e-105	9.53514e-104
LOC_Os05g40400	4.22242	2.10761e-05	4.73312e-05
LOC_Os04g57860	4.2199	0.00554355	0.00966607
LOC_Os06g06320	4.21957	1.83511e-06	4.45894e-06
LOC_Os03g46070	4.21272	0.00584358	0.0101513
LOC_Os11g32640	4.20978	3.61813e-05	7.97369e-05
LOC_Os08g32410	4.20336	0.00828415	0.0141012
LOC_Os08g10080	4.2024	1.10291e-07	2.91333e-07
LOC_Os07g05010	4.17972	1.31487e-126	3.83285e-125
LOC_Os05g48000	4.17854	3.88626e-05	8.53167e-05
LOC_Os01g47820	4.17689	1.79945e-16	7.23401e-16
LOC_Os04g30240	4.17655	4.87461e-05	0.000106165
LOC_Os10g13700	4.17509	1.4651e-211	9.57928e-210
LOC_Os06g17070	4.17352	2.96269e-07	7.60414e-07
LOC_Os01g18930	4.16176	1.11829e-28	6.67542e-28
LOC_Os05g19500	4.15547	0.00681796	0.0117491
LOC_Os02g36000	4.15397	0.00698007	0.01201
LOC_Os01g48530	4.14935	2.99672e-06	7.18043e-06
LOC_Os01g72660	4.14636	0.00760941	0.0130208
LOC_Os02g03550	4.14259	0.000861381	0.0016592
LOC_Os02g43360	4.14142	1.05419e-153	4.09159e-152
LOC_Os05g24520	4.13853	0.000869438	0.00167391
LOC_Os06g09220	4.13751	6.98225e-06	1.62826e-05
LOC_Os12g43090	4.12623	5.25726e-05	0.000114126
LOC_Os08g10180	4.12202	0.0300107	0.0466956
LOC_Os08g26250	4.12202	0.0300107	0.0466956
LOC_Os02g12070	4.11594	0.0304074	0.0472733
LOC_Os03g37394	4.11594	0.0304074	0.0472733
LOC_Os02g44120	4.11584	0.026963	0.0422992
LOC_Os12g43110	4.11555	2.69015e-08	7.36967e-08
LOC_Os03g31750	4.11549	4.48602e-47	4.1052e-46
LOC_Os02g21350	4.11486	2.66551e-07	6.86342e-07
LOC_Os05g04410	4.11286	2.32299e-07	6.00579e-07
LOC_Os03g62210	4.11281	0.0278668	0.0435973
LOC_Os08g32420	4.11281	0.0278668	0.0435973
LOC_Os08g34000	4.11277	0.0271503	0.0425644
LOC_Os08g40520	4.11277	0.0271503	0.0425644
LOC_Os11g42220	4.10912	1.00606e-98	2.10572e-97
LOC_Os07g44440	4.10662	0.0282543	0.0441567
LOC_Os05g38700	4.1065	0.0317382	0.0491593
LOC_Os07g46980	4.10351	8.96723e-10	2.68183e-09
LOC_Os08g38330	4.10349	0.0319409	0.0494378
LOC_Os07g13930	4.10342	0.031245	0.0484463
LOC_Os04g02030	4.09883	0.00106011	0.00202155
LOC_Os04g20680	4.09581	0.00112902	0.00214579
LOC_Os04g01470	4.09387	0.00126121	0.00238488
LOC_Os02g37780	4.09332	5.8181e-83	9.89749e-82
LOC_Os10g39980	4.0895	3.15223e-122	8.65673e-121
LOC_Os03g18740	4.08745	1.66413e-35	1.18046e-34
LOC_Os06g22450	4.08511	0.00986552	0.0166121
LOC_Os02g30200	4.08012	0.00816111	0.0139053
LOC_Os08g14070	4.07942	2.84763e-40	2.27161e-39
LOC_Os04g20100	4.07887	7.35495e-05	0.000157536
LOC_Os04g54300	4.07838	0	0
LOC_Os01g13480	4.07808	1.0217e-22	5.11381e-22
LOC_Os01g31420	4.07369	1.49802e-12	5.1367e-12
LOC_Os07g08360	4.07348	6.95565e-05	0.000149395
LOC_Os04g29000	4.07224	0.00870454	0.014771
LOC_Os01g11820	4.06617	4.27182e-07	1.08438e-06
LOC_Os05g23140	4.06174	1.35078e-79	2.17493e-78
LOC_Os07g43240	4.06159	0.00117261	0.00222471
LOC_Os12g43490	4.04102	3.80623e-08	1.03431e-07
LOC_Os12g36880	4.03721	0	0
LOC_Os08g06170	4.03703	3.73749e-13	1.31494e-12
LOC_Os06g03830	4.03603	7.56387e-92	1.45177e-90
LOC_Os09g20260	4.02845	4.69559e-95	9.41946e-94
LOC_Os03g51479	4.01041	0.000109648	0.000231002
LOC_Os03g58140	4.0023	0.0113895	0.018992
LOC_Os07g41420	3.99895	0.010467	0.0175457
LOC_Os08g03020	3.99448	2.9824e-79	4.78004e-78
LOC_Os01g24560	3.99197	0.0146685	0.0240965
LOC_Os04g10060	3.99166	0.000171121	0.000354321
LOC_Os09g26940	3.98574	1.74637e-05	3.94786e-05
LOC_Os07g44920	3.97857	3.56111e-11	1.14677e-10
LOC_Os05g44260	3.97376	0.00309949	0.00558975
LOC_Os03g20870	3.96434	1.84307e-54	1.94849e-53
LOC_Os12g40330	3.96084	1.07449e-36	7.83032e-36
LOC_Os03g46200	3.95053	1.45506e-05	3.31422e-05
LOC_Os05g07810	3.94244	1.85143e-08	5.12214e-08
LOC_Os01g65660	3.93868	2.20822e-70	3.07897e-69
LOC_Os06g01934	3.93558	1.05499e-159	4.40639e-158
LOC_Os02g11110	3.93358	1.4563e-34	1.00824e-33
LOC_Os01g18840	3.93345	7.0199e-14	2.54825e-13
LOC_Os08g01810	3.93243	7.85259e-08	2.09223e-07
LOC_Os06g05010	3.92306	4.8114e-302	6.03777e-300
LOC_Os02g14570	3.91477	0.0132265	0.0218702
LOC_Os08g24300	3.91253	2.68123e-22	1.31982e-21
LOC_Os02g12270	3.90935	0.000189705	0.000391181
LOC_Os10g32110	3.89424	1.38309e-06	3.38798e-06
LOC_Os12g26290	3.89301	7.79763e-254	6.81903e-252
LOC_Os12g38770	3.89111	1.19424e-38	9.15859e-38
LOC_Os06g48800	3.88871	0.0023456	0.00430027
LOC_Os11g30050	3.88677	2.00263e-05	4.50279e-05
LOC_Os10g07300	3.88455	0.00231578	0.00424922
LOC_Os10g09160	3.8806	0.00250499	0.00456764
LOC_Os02g52930	3.87373	1.5139e-20	7.02454e-20
LOC_Os08g01240	3.86556	3.25915e-64	4.0917e-63
LOC_Os03g52370	3.85804	2.69589e-07	6.93908e-07
LOC_Os05g04210	3.84503	0.00277623	0.00503435
LOC_Os04g41229	3.84163	3.58202e-49	3.42581e-48
LOC_Os11g07690	3.83877	0.020901	0.0334359
LOC_Os10g26940	3.83848	0.017908	0.0289875
LOC_Os06g48850	3.83598	1.43959e-15	5.59519e-15
LOC_Os09g29130	3.83151	0.00426062	0.00753709
LOC_Os05g01330	3.8309	0.0166346	0.0270704
LOC_Os01g48525	3.82904	0.0162899	0.0265511
LOC_Os01g58300	3.82902	0.01709	0.027757
LOC_Os10g36100	3.82716	0.0167667	0.0272743
LOC_Os06g51050	3.82661	2.77575e-52	2.81437e-51
LOC_Os10g06140	3.8236	6.95878e-10	2.09505e-09
LOC_Os07g02820	3.82343	0.01766	0.0286242
LOC_Os01g48800	3.82169	8.56151e-86	1.52602e-84
LOC_Os03g45230	3.82152	0.0174583	0.0283137
LOC_Os12g12514	3.82109	5.08969e-05	0.000110642
LOC_Os06g34400	3.81761	0.0199055	0.0319786
LOC_Os07g07300	3.80675	0.00404097	0.00717346
LOC_Os07g48730	3.79826	3.92938e-05	8.62363e-05
LOC_Os04g29550	3.79819	2.97252e-13	1.05162e-12
LOC_Os05g07420	3.7964	4.23651e-52	4.28459e-51
LOC_Os08g40680	3.79455	1.08271e-29	6.6154e-29
LOC_Os02g01900	3.7932	0.00337146	0.00605214
LOC_Os02g33720	3.79044	1.11842e-20	5.20762e-20
LOC_Os12g12390	3.78518	7.25817e-07	1.8127e-06
LOC_Os04g54240	3.77814	0	0
LOC_Os03g53340	3.77046	1.66517e-170	7.61406e-169
LOC_Os03g40194	3.77004	6.01448e-40	4.76662e-39
LOC_Os11g35450	3.76246	1.54036e-21	7.37855e-21
LOC_Os06g14870	3.7541	7.04784e-07	1.76127e-06
LOC_Os04g49748	3.75162	1.40232e-25	7.70975e-25
LOC_Os04g58940	3.75147	0.00443625	0.00783244
LOC_Os01g24120	3.75073	0.00438603	0.00775013
LOC_Os05g39980	3.74901	0.00404387	0.00717726
LOC_Os01g72760	3.74783	5.20561e-15	1.97497e-14
LOC_Os08g35990	3.74204	0.0229553	0.0364554
LOC_Os03g50790	3.73791	0.0209171	0.033452
LOC_Os09g39630	3.73791	0.0209171	0.033452
LOC_Os08g22370	3.73594	0.0207667	0.0332364
LOC_Os02g31230	3.73389	0.0223963	0.0356141
LOC_Os09g37780	3.73389	0.0223963	0.0356141
LOC_Os11g37580	3.73389	0.0224112	0.0356319
LOC_Os06g14770	3.73196	0.0211029	0.0337145
LOC_Os06g49190	3.72773	1.77393e-08	4.91404e-08
LOC_Os06g14180	3.72157	1.12934e-30	7.06697e-30
LOC_Os03g25500	3.71751	9.34768e-55	9.92357e-54
LOC_Os01g08100	3.70303	1.8733e-16	7.52329e-16
LOC_Os11g35500	3.69375	1.50947e-156	6.07783e-155
LOC_Os08g39860	3.69174	2.89729e-282	3.23019e-280
LOC_Os10g37160	3.69164	1.53231e-13	5.48341e-13
LOC_Os01g70050	3.68297	0.00506354	0.00887055
LOC_Os11g43550	3.6777	9.81512e-06	2.26417e-05
LOC_Os10g26700	3.67419	9.26952e-47	8.41383e-46
LOC_Os05g03640	3.6739	2.46596e-30	1.53044e-29
LOC_Os10g26600	3.67327	0.000129649	0.000271523
LOC_Os11g47550	3.67178	0.000571357	0.0011221
LOC_Os09g10840	3.6715	9.6674e-94	1.89981e-92
LOC_Os06g46740	3.67101	0.000650475	0.00127035
LOC_Os06g29370	3.66153	5.52945e-11	1.76117e-10
LOC_Os04g32850	3.65756	0	0
LOC_Os04g43550	3.65643	7.23348e-34	4.91673e-33
LOC_Os10g04540	3.64135	3.9447e-07	1.00435e-06
LOC_Os01g03830	3.63948	4.24824e-19	1.88076e-18
LOC_Os03g63620	3.63856	0.0272981	0.0427745
LOC_Os07g04370	3.63852	0.026518	0.0416617
LOC_Os03g22634	3.63802	1.86533e-73	2.74733e-72
LOC_Os04g46444	3.6349	0.00579373	0.0100691
LOC_Os01g10710	3.63214	0.0292493	0.0455894
LOC_Os03g45250	3.62062	2.77845e-132	8.70684e-131
LOC_Os02g13510	3.61465	2.60584e-246	2.19644e-244
LOC_Os05g30280	3.60557	2.53437e-09	7.37617e-09
LOC_Os04g09604	3.59945	2.49839e-10	7.70327e-10
LOC_Os04g27190	3.59928	0	0
LOC_Os05g05180	3.59924	3.78393e-07	9.6421e-07
LOC_Os06g09980	3.59686	9.60978e-48	8.92236e-47
LOC_Os02g36850	3.59673	1.53094e-20	7.10241e-20
LOC_Os05g07626	3.59425	1.01086e-06	2.49738e-06
LOC_Os08g10290	3.58982	2.3241e-34	1.59955e-33
LOC_Os08g01940	3.58756	3.84064e-295	4.55409e-293
LOC_Os12g36860	3.57998	0.000158733	0.000329719
LOC_Os04g02754	3.57178	2.93328e-05	6.51012e-05
LOC_Os04g33150	3.56825	7.41497e-10	2.22951e-09
LOC_Os01g24780	3.56802	1.63627e-24	8.68703e-24
LOC_Os04g49194	3.56589	8.41365e-07	2.09119e-06
LOC_Os04g54210	3.56507	1.32619e-145	4.7337e-144
LOC_Os11g47570	3.56474	9.65138e-87	1.7436e-85
LOC_Os05g18090	3.56396	0.00109391	0.00208146
LOC_Os11g27730	3.56388	0	0
LOC_Os08g28700	3.56254	2.81646e-05	6.26068e-05
LOC_Os10g30150	3.56174	1.09715e-48	1.03795e-47
LOC_Os09g31170	3.56149	0.0130891	0.0216506
LOC_Os02g16060	3.55669	1.37355e-05	3.13494e-05
LOC_Os12g37250	3.55363	6.61326e-07	1.65562e-06
LOC_Os04g08350	3.55276	8.17534e-261	7.55045e-259
LOC_Os06g03810	3.55119	2.572e-37	1.90158e-36
LOC_Os05g33130	3.5501	2.30243e-23	1.17511e-22
LOC_Os10g08474	3.54762	2.26214e-08	6.22455e-08
LOC_Os09g23530	3.54436	9.58848e-06	2.21353e-05
LOC_Os01g67010	3.54271	1.64779e-38	1.25851e-37
LOC_Os08g05980	3.54241	1.39569e-10	4.3605e-10
LOC_Os10g41270	3.53957	0.000285783	0.000578596
LOC_Os08g41720	3.53263	5.71182e-17	2.33923e-16
LOC_Os06g47910	3.53184	2.05575e-25	1.12382e-24
LOC_Os06g21230	3.53008	2.7862e-39	2.17305e-38
LOC_Os07g34280	3.52465	6.56764e-09	1.86588e-08
LOC_Os01g70730	3.52255	0.000241854	0.000493621
LOC_Os04g14220	3.52075	7.97909e-06	1.85377e-05
LOC_Os11g12050	3.51934	0.00134055	0.00252748
LOC_Os06g41100	3.51847	2.46825e-13	8.76431e-13
LOC_Os01g15510	3.51371	0.000232952	0.000476113
LOC_Os11g40840	3.51334	0.000216755	0.000444307
LOC_Os10g18990	3.51254	0.0085795	0.0145723
LOC_Os10g07420	3.51056	0.000272911	0.000553737
LOC_Os11g02100	3.50602	1.08502e-11	3.57593e-11
LOC_Os08g23470	3.50334	1.63778e-07	4.26897e-07
LOC_Os04g17660	3.50008	9.29307e-151	3.50482e-149
LOC_Os01g11700	3.49583	8.81938e-40	6.96589e-39
LOC_Os03g41675	3.49447	7.49247e-06	1.74303e-05
LOC_Os06g41930	3.4937	4.22981e-73	6.20373e-72
LOC_Os04g40580	3.49201	5.20424e-35	3.64636e-34
LOC_Os01g60930	3.4913	6.2345e-09	1.77285e-08
LOC_Os02g26810	3.48657	5.71072e-213	3.77799e-211
LOC_Os04g39320	3.48479	6.46125e-13	2.24946e-12
LOC_Os01g05780	3.48428	1.93385e-12	6.5956e-12
LOC_Os08g43490	3.48321	7.30801e-12	2.42825e-11
LOC_Os03g61270	3.4829	1.62332e-17	6.78722e-17
LOC_Os06g34730	3.47841	4.58301e-26	2.55226e-25
LOC_Os10g36210	3.47724	2.29262e-35	1.62094e-34
LOC_Os06g49220	3.47624	2.30776e-06	5.56918e-06
LOC_Os04g05650	3.47183	1.72393e-297	2.08841e-295
LOC_Os05g20150	3.47015	0.000480144	0.000950976
LOC_Os01g24810	3.46617	0.00177753	0.00330581
LOC_Os10g38870	3.46133	3.02732e-148	1.11177e-146
LOC_Os11g15700	3.45811	0.000316327	0.000637621
LOC_Os06g04990	3.45765	0	0
LOC_Os05g50240	3.45682	0.011322	0.0188862
LOC_Os07g35810	3.44202	0.0115309	0.0192175
LOC_Os06g22150	3.44164	1.03215e-07	2.73107e-07
LOC_Os08g26240	3.43989	0.0134369	0.0221905
LOC_Os02g11720	3.43851	1.10054e-38	8.44928e-38
LOC_Os06g48250	3.43076	2.41874e-25	1.31762e-24
LOC_Os08g28370	3.4235	8.43548e-12	2.79657e-11
LOC_Os03g39110	3.41344	2.67185e-20	1.23077e-19
LOC_Os11g35540	3.41158	1.45725e-13	5.21945e-13
LOC_Os08g40910	3.41115	0	0
LOC_Os03g14560	3.40926	3.21376e-165	1.42076e-163
LOC_Os12g16240	3.40901	1.36451e-81	2.25944e-80
LOC_Os01g41160	3.40787	3.372e-45	2.97578e-44
LOC_Os11g02530	3.40786	9.05469e-21	4.23016e-20
LOC_Os09g16458	3.40135	2.90576e-21	1.38056e-20
LOC_Os05g16980	3.3976	0.00237592	0.00435157
LOC_Os04g40390	3.39657	8.96324e-05	0.000190194
LOC_Os02g39140	3.39656	1.28242e-09	3.79438e-09
LOC_Os03g38350	3.39601	0.0124929	0.0207208
LOC_Os03g55770	3.39585	2.24399e-110	5.42279e-109
LOC_Os12g40100	3.39484	1.01284e-33	6.85946e-33
LOC_Os06g02490	3.39149	0.00276285	0.00501138
LOC_Os03g16950	3.3911	1.46614e-08	4.08243e-08
LOC_Os01g05770	3.39052	0.0149491	0.02451
LOC_Os09g36590	3.39049	0.00243033	0.00444439
LOC_Os03g63200	3.39046	9.91028e-12	3.27348e-11
LOC_Os06g13690	3.38982	1.47947e-07	3.86857e-07
LOC_Os07g09630	3.38943	8.36969e-48	7.78131e-47
LOC_Os03g40210	3.38807	2.31307e-05	5.17293e-05
LOC_Os07g13360	3.38728	2.80094e-12	9.49044e-12
LOC_Os11g30120	3.38651	0.0128539	0.0212893
LOC_Os02g49660	3.38274	0.00263184	0.00478522
LOC_Os05g11580	3.37121	4.10295e-11	1.31656e-10
LOC_Os04g20080	3.36566	2.31417e-07	5.98463e-07
LOC_Os05g02200	3.36322	3.11107e-07	7.97182e-07
LOC_Os11g37920	3.36293	5.52619e-11	1.76033e-10
LOC_Os04g49757	3.36149	7.37099e-26	4.08051e-25
LOC_Os10g21800	3.36122	6.65849e-08	1.7812e-07
LOC_Os11g17380	3.35626	6.67557e-06	1.55908e-05
LOC_Os07g30670	3.35582	1.63374e-69	2.24552e-68
LOC_Os12g38270	3.35392	2.32759e-42	1.94608e-41
LOC_Os10g04450	3.34925	8.74352e-105	1.95586e-103
LOC_Os08g30040	3.34844	1.609e-09	4.73066e-09
LOC_Os04g10434	3.34301	1.85538e-16	7.45455e-16
LOC_Os01g02900	3.33773	1.48771e-155	5.92208e-154
LOC_Os12g18240	3.3358	9.16576e-06	2.11856e-05
LOC_Os05g08830	3.33409	5.70447e-10	1.72708e-09
LOC_Os06g09270	3.33187	2.7585e-05	6.13576e-05
LOC_Os02g53100	3.33183	0.00112753	0.00214325
LOC_Os10g05780	3.3302	5.54408e-29	3.3293e-28
LOC_Os04g36670	3.32997	3.22437e-77	5.00448e-76
LOC_Os06g20960	3.32986	0.000689256	0.00134206
LOC_Os01g22370	3.32779	0	0
LOC_Os08g28390	3.32771	1.47714e-20	6.8551e-20
LOC_Os01g06820	3.3276	0.0160133	0.0261323
LOC_Os02g15020	3.32696	2.66165e-15	1.02214e-14
LOC_Os01g22190	3.32589	0.0152169	0.0249155
LOC_Os08g37760	3.32391	1.01702e-06	2.51193e-06
LOC_Os03g42790	3.32043	3.08091e-05	6.82901e-05
LOC_Os11g11940	3.3201	7.20234e-06	1.67819e-05
LOC_Os08g02320	3.31556	1.36181e-06	3.33761e-06
LOC_Os01g51210	3.31466	1.03713e-26	5.87274e-26
LOC_Os07g48330	3.31458	9.27768e-193	5.22387e-191
LOC_Os04g28250	3.31042	7.80624e-120	2.0785e-118
LOC_Os08g44590	3.31013	8.09868e-32	5.24736e-31
LOC_Os06g17410	3.30629	2.0414e-24	1.08092e-23
LOC_Os01g28970	3.30566	0.00352589	0.00630995
LOC_Os08g40990	3.30537	0.00307944	0.00555609
LOC_Os04g38042	3.30467	1.50937e-72	2.18737e-71
LOC_Os06g19970	3.3011	6.65891e-14	2.41878e-13
LOC_Os02g26260	3.29924	0.00373999	0.00667177
LOC_Os09g36080	3.29496	5.96913e-14	2.17302e-13
LOC_Os01g60850	3.29166	6.13099e-11	1.94988e-10
LOC_Os07g14610	3.29158	1.88561e-14	7.00385e-14
LOC_Os10g37290	3.29066	9.80887e-25	5.2474e-24
LOC_Os02g36110	3.2878	0.00567358	0.0098718
LOC_Os10g33410	3.28526	0.0020862	0.00384536
LOC_Os01g12381	3.27823	6.72767e-21	3.15514e-20
LOC_Os03g18030	3.27317	1.12999e-49	1.09115e-48
LOC_Os11g16530	3.27164	3.30923e-62	4.0089e-61
LOC_Os06g02019	3.26705	4.91747e-31	3.10703e-30
LOC_Os03g20650	3.26694	6.92088e-05	0.000148694
LOC_Os02g07390	3.2661	0.0207668	0.0332364
LOC_Os10g38090	3.26323	0.000939627	0.00180248
LOC_Os04g58590	3.26215	4.59736e-06	1.08568e-05
LOC_Os06g43080	3.26146	0.00023652	0.000483121
LOC_Os02g12350	3.26058	1.17739e-07	3.10186e-07
LOC_Os07g34900	3.26012	0.00384748	0.00684823
LOC_Os04g02960	3.26002	0.0205407	0.0329216
LOC_Os10g02260	3.25746	2.05083e-105	4.62453e-104
LOC_Os03g14615	3.25395	2.32352e-12	7.89765e-12
LOC_Os03g08470	3.25364	0	0
LOC_Os05g05354	3.24892	6.47546e-05	0.000139553
LOC_Os06g14170	3.24849	0.00236587	0.00433515
LOC_Os11g37970	3.24748	9.84392e-14	3.55036e-13
LOC_Os12g44110	3.24674	1.03138e-14	3.87358e-14
LOC_Os11g25720	3.24236	6.97659e-15	2.63437e-14
LOC_Os04g43610	3.24081	0.00133717	0.00252169
LOC_Os10g36020	3.23999	1.23403e-11	4.0608e-11
LOC_Os08g36060	3.23607	8.02873e-06	1.86469e-05
LOC_Os03g51040	3.23312	1.51102e-05	3.43693e-05
LOC_Os06g42170	3.22714	0.00145448	0.00273077
LOC_Os04g27340	3.22649	0.00144303	0.00271018
LOC_Os10g18170	3.22246	0.00129351	0.00244248
LOC_Os08g13420	3.22041	1.07408e-28	6.41423e-28
LOC_Os11g31060	3.21954	4.50669e-300	5.58032e-298
LOC_Os01g32680	3.21856	0.00611816	0.0106046
LOC_Os05g12410	3.21842	0.000377668	0.000755335
LOC_Os08g09760	3.214	4.44153e-66	5.77296e-65
LOC_Os10g30410	3.20625	2.14046e-21	1.02111e-20
LOC_Os11g10310	3.20554	6.6638e-21	3.12571e-20
LOC_Os01g71830	3.20447	5.41886e-10	1.64399e-09
LOC_Os12g41850	3.20222	1.38787e-10	4.33704e-10
LOC_Os11g32620	3.20055	0.000135139	0.000282556
LOC_Os04g13590	3.19981	4.73896e-06	1.11827e-05
LOC_Os11g47460	3.19806	1.09372e-35	7.79394e-35
LOC_Os06g37300	3.19566	2.36279e-05	5.2795e-05
LOC_Os05g48200	3.19485	2.12388e-93	4.15046e-92
LOC_Os01g26290	3.19404	0.0229931	0.0365093
LOC_Os05g43895	3.19277	0.000332784	0.000669396
LOC_Os03g14110	3.19143	1.79949e-22	8.91746e-22
LOC_Os01g72610	3.18975	1.48032e-43	1.26916e-42
LOC_Os06g32980	3.18774	0.0249063	0.0393085
LOC_Os04g48020	3.18361	1.58576e-10	4.93889e-10
LOC_Os01g28980	3.18351	1.074e-12	3.70863e-12
LOC_Os04g41620	3.18313	2.04131e-30	1.26942e-29
LOC_Os02g38170	3.1818	4.73888e-05	0.000103305
LOC_Os09g30050	3.17738	0.000109263	0.000230224
LOC_Os10g29760	3.17604	0.00154172	0.00288565
LOC_Os05g09480	3.17107	2.19981e-05	4.9283e-05
LOC_Os05g32474	3.16875	0.000516894	0.00101929
LOC_Os01g54890	3.16674	1.26616e-12	4.35822e-12
LOC_Os10g04400	3.16474	6.67339e-10	2.0123e-09
LOC_Os02g49720	3.16236	0	0
LOC_Os04g29960	3.16085	1.15689e-05	2.65559e-05
LOC_Os01g19740	3.15877	2.14617e-292	2.48175e-290
LOC_Os01g51570	3.15816	5.41209e-62	6.53655e-61
LOC_Os03g50080	3.15663	2.09668e-38	1.59786e-37
LOC_Os08g28670	3.15241	2.3477e-12	7.97694e-12
LOC_Os03g61500	3.15215	2.79902e-23	1.42492e-22
LOC_Os08g10130	3.15119	7.70316e-18	3.25923e-17
LOC_Os06g42660	3.14983	4.18187e-36	3.01146e-35
LOC_Os05g42130	3.14902	3.42539e-10	1.04945e-09
LOC_Os07g35390	3.14892	9.36264e-12	3.09478e-11
LOC_Os03g62200	3.1478	8.19921e-21	3.83434e-20
LOC_Os12g25090	3.147	1.99751e-17	8.32067e-17
LOC_Os04g56240	3.14603	1.03201e-37	7.71156e-37
LOC_Os02g05550	3.14557	0.000693072	0.00134893
LOC_Os01g24430	3.14275	2.44104e-14	9.02618e-14
LOC_Os03g03260	3.14255	2.0603e-67	2.73637e-66
LOC_Os11g43520	3.13781	1.15166e-61	1.38377e-60
LOC_Os04g24220	3.13108	1.64369e-23	8.42437e-23
LOC_Os10g33210	3.12691	1.14924e-12	3.96357e-12
LOC_Os04g18380	3.12465	8.86948e-15	3.33876e-14
LOC_Os03g43710	3.12008	0.0292876	0.0456441
LOC_Os02g27810	3.1193	1.58984e-21	7.61164e-21
LOC_Os01g41950	3.11853	0.00997076	0.0167732
LOC_Os06g15680	3.11664	1.73577e-65	2.23225e-64
LOC_Os10g07556	3.11569	6.21144e-08	1.66479e-07
LOC_Os11g28910	3.11492	2.55242e-11	8.2651e-11
LOC_Os08g26840	3.11154	1.52353e-31	9.7763e-31
LOC_Os11g30210	3.11065	0.000753407	0.00146037
LOC_Os11g41970	3.10995	0.0281918	0.0440635
LOC_Os11g05690	3.1093	4.95059e-81	8.1349e-80
LOC_Os06g49070	3.1091	1.37237e-22	6.83842e-22
LOC_Os09g02780	3.10878	0.000649688	0.00126901
LOC_Os06g01950	3.10797	7.63237e-28	4.45431e-27
LOC_Os01g22170	3.10398	0.028551	0.0445805
LOC_Os08g35720	3.10362	0.00233577	0.00428337
LOC_Os03g03680	3.10178	1.13248e-05	2.60085e-05
LOC_Os11g17720	3.10095	0.00795578	0.0135786
LOC_Os11g47809	3.10001	1.20514e-55	1.30161e-54
LOC_Os07g48120	3.09984	0.00921834	0.0155833
LOC_Os12g43790	3.09811	0.000685313	0.00133485
LOC_Os01g19210	3.0977	0.00837641	0.0142448
LOC_Os10g38780	3.0975	8.47072e-60	9.90575e-59
LOC_Os11g14480	3.09737	4.74206e-05	0.000103366
LOC_Os02g37200	3.09553	7.11294e-28	4.15463e-27
LOC_Os07g48980	3.09468	2.40608e-06	5.80045e-06
LOC_Os03g42780	3.09427	0.00256377	0.00466875
LOC_Os12g16250	3.09081	5.11365e-88	9.37135e-87
LOC_Os03g15680	3.08416	3.23409e-10	9.92465e-10
LOC_Os12g32310	3.08225	8.81954e-08	2.34317e-07
LOC_Os06g51060	3.082	2.02119e-118	5.3109e-117
LOC_Os04g32920	3.08146	4.11657e-49	3.93168e-48
LOC_Os01g41810	3.08085	4.46532e-120	1.19348e-118
LOC_Os07g43740	3.07934	5.2381e-268	5.12528e-266
LOC_Os09g34330	3.07931	1.54478e-10	4.81448e-10
LOC_Os10g21860	3.07732	2.69908e-18	1.16076e-17
LOC_Os01g50610	3.07722	5.80491e-05	0.000125576
LOC_Os06g43370	3.07433	6.25662e-05	0.000135003
LOC_Os04g51030	3.06975	1.05232e-07	2.78364e-07
LOC_Os04g14304	3.06928	2.94365e-07	7.55873e-07
LOC_Os09g11005	3.06606	3.66207e-05	8.06417e-05
LOC_Os06g37150	3.06401	1.06708e-15	4.16707e-15
LOC_Os11g42240	3.06199	4.39858e-12	1.47749e-11
LOC_Os11g09370	3.05847	0.0109399	0.0182848
LOC_Os06g08610	3.05564	5.97549e-25	3.21635e-24
LOC_Os02g21340	3.05486	5.63836e-41	4.5708e-40
LOC_Os08g10300	3.05209	0	0
LOC_Os03g25470	3.04973	1.46027e-13	5.22962e-13
LOC_Os03g20970	3.04604	0.000982664	0.00188091
LOC_Os09g16449	3.04233	3.19084e-34	2.18639e-33
LOC_Os01g13570	3.03772	1.2469e-54	1.32072e-53
LOC_Os01g42150	3.03486	3.47992e-06	8.29278e-06
LOC_Os01g12740	3.03449	3.65022e-40	2.9044e-39
LOC_Os01g28710	3.03432	0.00104637	0.00199711
LOC_Os10g37350	3.03224	4.77181e-13	1.67127e-12
LOC_Os04g06860	3.03064	0.0122419	0.0203287
LOC_Os01g43760	3.02916	5.81546e-31	3.66944e-30
LOC_Os11g06800	3.02591	2.69411e-23	1.37201e-22
LOC_Os02g57020	3.0228	5.14844e-15	1.95408e-14
LOC_Os10g05460	3.02104	3.93183e-53	4.03774e-52
LOC_Os08g03070	3.01229	8.40704e-32	5.4459e-31
LOC_Os02g49650	3.01152	2.14732e-05	4.81571e-05
LOC_Os02g37160	3.01129	1.01923e-10	3.2015e-10
LOC_Os05g47650	3.00442	3.52503e-19	1.56355e-18
LOC_Os06g45480	3.00246	1.81953e-296	2.17597e-294
LOC_Os10g25170	3.00107	1.17094e-07	3.08605e-07
LOC_Os06g07790	2.99945	2.67422e-76	4.09385e-75
LOC_Os02g48200	2.9992	3.36867e-06	8.03657e-06
LOC_Os08g26270	2.99609	1.25058e-13	4.49131e-13
LOC_Os04g40790	2.99426	0.0142075	0.0233858
LOC_Os10g28680	2.99035	1.91665e-182	9.82333e-181
LOC_Os01g11470	2.98951	0.000427792	0.000851264
LOC_Os05g39580	2.9892	1.6358e-08	4.54128e-08
LOC_Os08g04250	2.98704	0.000168885	0.00034995
LOC_Os04g45210	2.98694	1.08776e-19	4.91205e-19
LOC_Os04g53560	2.98525	0.000349391	0.000701339
LOC_Os06g01195	2.98473	0.0135061	0.0222943
LOC_Os03g13140	2.98385	8.42343e-07	2.09344e-06
LOC_Os09g14100	2.98278	1.56981e-16	6.32444e-16
LOC_Os03g02020	2.9825	6.29743e-87	1.14063e-85
LOC_Os03g47610	2.9814	3.66197e-158	1.50039e-156
LOC_Os01g03330	2.98114	2.41474e-06	5.82033e-06
LOC_Os10g39100	2.98104	1.66754e-22	8.2753e-22
LOC_Os01g27890	2.97857	0.0144575	0.0237694
LOC_Os04g27160	2.97821	0.0125229	0.0207681
LOC_Os12g24320	2.97716	9.92801e-08	2.62918e-07
LOC_Os01g49730	2.9711	0.00154815	0.00289634
LOC_Os08g43390	2.97079	4.04488e-08	1.09725e-07
LOC_Os01g04580	2.97076	1.38424e-12	4.75412e-12
LOC_Os01g65904	2.9699	5.96342e-38	4.49086e-37
LOC_Os02g33070	2.96813	1.30056e-237	1.0252e-235
LOC_Os06g49210	2.96437	2.12529e-05	4.7686e-05
LOC_Os06g38660	2.96309	8.76946e-09	2.4711e-08
LOC_Os09g16050	2.96268	0.000411587	0.000820127
LOC_Os02g10500	2.96265	5.95033e-12	1.98681e-11
LOC_Os02g47510	2.96197	1.157e-46	1.04816e-45
LOC_Os02g35180	2.95969	1.64455e-279	1.7907e-277
LOC_Os02g37760	2.95848	3.52642e-10	1.07957e-09
LOC_Os04g36600	2.95646	8.211e-05	0.000174935
LOC_Os11g38480	2.95595	1.81015e-17	7.55259e-17
LOC_Os08g32120	2.95477	8.9126e-77	1.37416e-75
LOC_Os10g02750	2.95362	0.000142936	0.000298056
LOC_Os09g31498	2.95282	5.30936e-36	3.81554e-35
LOC_Os07g43450	2.95121	1.98877e-08	5.48961e-08
LOC_Os01g36580	2.95102	8.51491e-30	5.21403e-29
LOC_Os08g28560	2.95041	1.01098e-11	3.33743e-11
LOC_Os09g11520	2.94643	4.79149e-43	4.07677e-42
LOC_Os10g08790	2.94583	7.33437e-08	1.95695e-07
LOC_Os07g46950	2.94531	2.04185e-18	8.81912e-18
LOC_Os04g21350	2.94477	0.000256625	0.000522246
LOC_Os12g35890	2.9446	0.000229883	0.000470218
LOC_Os06g46980	2.94417	3.94282e-125	1.12933e-123
LOC_Os09g19970	2.9433	0.00384441	0.00684321
LOC_Os03g49050	2.9418	7.3563e-29	4.40717e-28
LOC_Os01g04470	2.94131	0.0143405	0.0235896
LOC_Os08g34984	2.93909	2.88379e-18	1.2383e-17
LOC_Os12g18550	2.93795	4.4415e-11	1.42258e-10
LOC_Os01g16850	2.93775	9.01441e-07	2.23495e-06
LOC_Os01g23600	2.93552	7.27131e-23	3.65512e-22
LOC_Os11g43530	2.93535	6.58151e-18	2.78887e-17
LOC_Os05g26760	2.93475	1.70692e-10	5.30503e-10
LOC_Os04g28850	2.93474	0.000915242	0.00175829
LOC_Os01g32610	2.93452	0.00019782	0.000407224
LOC_Os07g48560	2.93386	0.000431301	0.000857697
LOC_Os08g02180	2.9329	1.56162e-25	8.57711e-25
LOC_Os04g56900	2.92637	0.0139919	0.0230499
LOC_Os01g03390	2.92606	0	0
LOC_Os10g02480	2.92549	1.51187e-22	7.51211e-22
LOC_Os06g04210	2.92304	3.69027e-05	8.12179e-05
LOC_Os01g42190	2.92302	4.11058e-49	3.92729e-48
LOC_Os12g02320	2.92093	1.16915e-17	4.91773e-17
LOC_Os10g05480	2.9208	8.71748e-14	3.15018e-13
LOC_Os09g06940	2.91905	1.10599e-06	2.72615e-06
LOC_Os03g59880	2.91643	5.93943e-20	2.70611e-19
LOC_Os06g35520	2.9152	4.10742e-85	7.24729e-84
LOC_Os11g34130	2.9121	7.12231e-87	1.2892e-85
LOC_Os03g38950	2.91102	3.36472e-43	2.87243e-42
LOC_Os11g02080	2.90904	0	0
LOC_Os07g31390	2.90758	9.23503e-17	3.75466e-16
LOC_Os07g48870	2.90702	0.000186817	0.000385424
LOC_Os02g37610	2.90539	3.20224e-53	3.3006e-52
LOC_Os04g37980	2.90513	0.00021369	0.000438345
LOC_Os03g60850	2.90367	3.36423e-293	3.90641e-291
LOC_Os05g15770	2.90188	0	0
LOC_Os04g32800	2.90176	3.67258e-79	5.87612e-78
LOC_Os12g28770	2.90151	1.91104e-105	4.31279e-104
LOC_Os01g33760	2.9013	6.13596e-07	1.53971e-06
LOC_Os07g30150	2.90109	3.67888e-18	1.57464e-17
LOC_Os08g32930	2.89946	1.30547e-89	2.45184e-88
LOC_Os07g08420	2.89881	0.000881852	0.00169653
LOC_Os06g21140	2.89824	7.16532e-34	4.87277e-33
LOC_Os01g12750	2.89792	4.82287e-45	4.2428e-44
LOC_Os04g41640	2.89279	1.0177e-09	3.03069e-09
LOC_Os07g42324	2.89208	2.7772e-29	1.67965e-28
LOC_Os05g35360	2.89174	3.52528e-38	2.66986e-37
LOC_Os03g22390	2.88974	0.000103023	0.00021752
LOC_Os03g56950	2.88875	1.75387e-129	5.26613e-128
LOC_Os01g68050	2.88721	6.20058e-89	1.15217e-87
LOC_Os01g59000	2.887	9.3928e-05	0.000199052
LOC_Os01g31020	2.88683	0.0224652	0.0357116
LOC_Os06g22440	2.88564	2.00992e-17	8.37114e-17
LOC_Os08g07330	2.88531	1.40408e-55	1.51531e-54
LOC_Os06g34390	2.88442	2.73475e-13	9.69337e-13
LOC_Os01g02070	2.88361	0.0278441	0.0435666
LOC_Os08g09010	2.8803	4.2057e-06	9.96296e-06
LOC_Os06g47640	2.87752	1.7963e-66	2.35556e-65
LOC_Os08g10320	2.87737	0	0
LOC_Os01g37650	2.87592	0.000243187	0.000496124
LOC_Os01g15910	2.875	0.0178402	0.0288895
LOC_Os09g36500	2.87411	0.000812714	0.00156956
LOC_Os12g09220	2.87246	2.17117e-05	4.86726e-05
LOC_Os08g45100	2.87156	3.78504e-05	8.3212e-05
LOC_Os08g24290	2.87074	1.1535e-05	2.64805e-05
LOC_Os08g08420	2.86678	4.61907e-06	1.09071e-05
LOC_Os10g30610	2.86454	4.1743e-98	8.6915e-97
LOC_Os03g53710	2.8641	1.87905e-25	1.02943e-24
LOC_Os09g29360	2.86306	0.000113311	0.000238414
LOC_Os12g02350	2.86089	3.36811e-10	1.03235e-09
LOC_Os07g13810	2.85946	3.0362e-35	2.14072e-34
LOC_Os05g50250	2.85924	2.07148e-54	2.18584e-53
LOC_Os03g43810	2.85752	2.45419e-38	1.86575e-37
LOC_Os10g22110	2.85473	0.0025994	0.00473024
LOC_Os12g40080	2.85299	0.00825985	0.0140633
LOC_Os02g47090	2.85297	2.06866e-57	2.31096e-56
LOC_Os06g46420	2.85284	0.00371717	0.00663443
LOC_Os02g58350	2.85151	6.79489e-05	0.000146054
LOC_Os10g05470	2.85118	7.40455e-06	1.72344e-05
LOC_Os07g01560	2.84861	4.33047e-18	1.84901e-17
LOC_Os01g12100	2.84691	1.68635e-11	5.5136e-11
LOC_Os10g39460	2.84688	3.15987e-203	1.93917e-201
LOC_Os08g09990	2.84572	0.000541191	0.0010651
LOC_Os08g38800	2.84495	4.56845e-12	1.53363e-11
LOC_Os07g30950	2.84487	2.40279e-105	5.41381e-104
LOC_Os01g37050	2.84407	4.78208e-78	7.5223e-77
LOC_Os04g33310	2.84305	1.19804e-61	1.43888e-60
LOC_Os08g10260	2.84196	1.52807e-47	1.4122e-46
LOC_Os05g11130	2.84148	1.06435e-18	4.63937e-18
LOC_Os01g13285	2.84031	0.00812619	0.0138534
LOC_Os10g26510	2.83986	0.00109275	0.00207964
LOC_Os03g58020	2.83771	9.83862e-18	4.14832e-17
LOC_Os01g62060	2.83506	3.44703e-99	7.24187e-98
LOC_Os07g36544	2.83175	3.86082e-65	4.93564e-64
LOC_Os12g38760	2.83126	2.89043e-63	3.57428e-62
LOC_Os05g35470	2.82974	9.94369e-17	4.0375e-16
LOC_Os01g14890	2.82874	8.88342e-08	2.35924e-07
LOC_Os02g25630	2.82834	0.00286727	0.00519002
LOC_Os03g20330	2.82826	0.00485276	0.00852424
LOC_Os01g11670	2.8279	0.000380622	0.000761026
LOC_Os01g27680	2.82776	0.00247554	0.00451806
LOC_Os06g36040	2.82322	0.0219206	0.0349192
LOC_Os01g54570	2.82257	1.62743e-06	3.96777e-06
LOC_Os01g38229	2.82209	0	0
LOC_Os03g14669	2.81654	4.19174e-34	2.86451e-33
LOC_Os06g39370	2.81156	9.56577e-11	3.00924e-10
LOC_Os01g39990	2.81023	0.00310661	0.00560224
LOC_Os11g02470	2.80959	6.4954e-05	0.000139939
LOC_Os12g07310	2.80545	3.48017e-20	1.59838e-19
LOC_Os02g14430	2.80505	0.019847	0.0318956
LOC_Os05g19010	2.80389	4.94776e-05	0.000107683
LOC_Os11g10510	2.80375	5.35571e-81	8.79027e-80
LOC_Os07g07780	2.79982	0.00806239	0.013752
LOC_Os01g05250	2.79925	0.0214116	0.0341628
LOC_Os06g48610	2.79844	5.68137e-95	1.13481e-93
LOC_Os02g03670	2.79761	2.09833e-87	3.8229e-86
LOC_Os10g02490	2.79602	9.84211e-06	2.27002e-05
LOC_Os04g40100	2.79451	1.80871e-124	5.13858e-123
LOC_Os03g29864	2.79265	6.59577e-09	1.87368e-08
LOC_Os04g52530	2.79171	0	0
LOC_Os01g41820	2.79129	1.52477e-45	1.35371e-44
LOC_Os07g36210	2.79023	1.86508e-17	7.77947e-17
LOC_Os12g01449	2.78934	4.37718e-126	1.26802e-124
LOC_Os01g57510	2.78806	0.00895329	0.0151664
LOC_Os02g48140	2.78798	1.25758e-06	3.08973e-06
LOC_Os12g32480	2.78771	1.62973e-06	3.97302e-06
LOC_Os10g32990	2.78767	3.09725e-27	1.78084e-26
LOC_Os06g10750	2.78738	1.01244e-109	2.42777e-108
LOC_Os12g39220	2.78699	8.11717e-25	4.35655e-24
LOC_Os12g13860	2.78599	7.05364e-05	0.000151349
LOC_Os02g46780	2.78156	2.12838e-150	7.984e-149
LOC_Os07g47430	2.77985	0.00396458	0.00704502
LOC_Os09g26530	2.77727	3.87602e-94	7.66006e-93
LOC_Os10g33810	2.77685	0.00303574	0.00548221
LOC_Os09g38090	2.776	2.17474e-146	7.87295e-145
LOC_Os06g29710	2.77587	8.516e-05	0.000181212
LOC_Os10g19040	2.77567	2.51755e-08	6.90358e-08
LOC_Os02g37790	2.77555	5.28945e-09	1.51195e-08
LOC_Os06g09880	2.77536	7.22019e-86	1.28858e-84
LOC_Os10g34940	2.77408	4.10661e-06	9.73729e-06
LOC_Os03g06630	2.77405	0	0
LOC_Os08g24200	2.7706	9.94946e-35	6.91741e-34
LOC_Os01g38190	2.76815	1.61521e-60	1.90556e-59
LOC_Os04g49670	2.76797	2.15042e-200	1.29972e-198
LOC_Os03g30780	2.76692	0.000553037	0.00108796
LOC_Os03g61360	2.76552	7.13789e-17	2.91431e-16
LOC_Os01g07300	2.76544	1.18806e-09	3.52115e-09
LOC_Os09g33680	2.76511	2.89454e-228	2.126e-226
LOC_Os04g27950	2.76189	6.66879e-09	1.89404e-08
LOC_Os06g35850	2.76076	3.28001e-25	1.7778e-24
LOC_Os05g40010	2.75912	2.69559e-11	8.7196e-11
LOC_Os08g06420	2.75855	1.18191e-56	1.30164e-55
LOC_Os10g35530	2.75843	2.83936e-08	7.77083e-08
LOC_Os10g04370	2.75731	3.53108e-12	1.19053e-11
LOC_Os05g36100	2.75591	0.0316283	0.0490053
LOC_Os12g03960	2.7556	0.000125312	0.000262814
LOC_Os10g38150	2.75422	4.8229e-26	2.68478e-25
LOC_Os01g67030	2.75088	5.48182e-22	2.66649e-21
LOC_Os04g31630	2.74701	5.74566e-74	8.54793e-73
LOC_Os06g41640	2.74617	3.73326e-07	9.5173e-07
LOC_Os11g31190	2.74491	2.46264e-17	1.02247e-16
LOC_Os09g11460	2.74392	1.12437e-151	4.28086e-150
LOC_Os01g09590	2.7422	1.90076e-62	2.31265e-61
LOC_Os02g07400	2.74213	1.23965e-07	3.25914e-07
LOC_Os07g02970	2.73875	4.67102e-30	2.87852e-29
LOC_Os10g01080	2.73868	0.000102235	0.00021592
LOC_Os10g29750	2.73825	0.0286088	0.0446582
LOC_Os03g22370	2.73799	4.26974e-05	9.3442e-05
LOC_Os01g73170	2.73766	5.24403e-200	3.15589e-198
LOC_Os06g13480	2.73645	0.00172014	0.00320483
LOC_Os05g38680	2.73607	1.14517e-17	4.82045e-17
LOC_Os07g25210	2.73569	9.66899e-05	0.000204672
LOC_Os06g21240	2.73555	1.44477e-23	7.41841e-23
LOC_Os01g66630	2.73503	0.0249822	0.0394215
LOC_Os01g08090	2.73462	0.00013356	0.000279358
LOC_Os03g47230	2.73137	9.07167e-19	3.96473e-18
LOC_Os11g44300	2.72449	6.83933e-30	4.19627e-29
LOC_Os07g04730	2.7199	4.63601e-11	1.48369e-10
LOC_Os07g40974	2.71928	1.92326e-18	8.31846e-18
LOC_Os01g34860	2.71588	1.98788e-11	6.47976e-11
LOC_Os03g43440	2.71576	7.68771e-10	2.30953e-09
LOC_Os09g32095	2.7139	0.00200328	0.00370349
LOC_Os02g02830	2.71352	3.99554e-26	2.2282e-25
LOC_Os02g12790	2.71272	1.28351e-49	1.23811e-48
LOC_Os12g08770	2.71237	9.85271e-06	2.27209e-05
LOC_Os10g18340	2.71204	0	0
LOC_Os07g20135	2.71127	4.37196e-10	1.33302e-09
LOC_Os10g38710	2.71042	1.0936e-82	1.85138e-81
LOC_Os02g54920	2.70808	0.00212397	0.00391215
LOC_Os01g57710	2.70726	7.73021e-08	2.06041e-07
LOC_Os04g48360	2.70694	2.84064e-16	1.13189e-15
LOC_Os12g40150	2.70593	0.00595059	0.010325
LOC_Os01g26390	2.70458	0.00210108	0.00387177
LOC_Os05g16220	2.7017	0.00238049	0.0043591
LOC_Os05g17604	2.70053	8.329e-09	2.34958e-08
LOC_Os03g04660	2.70026	0	0
LOC_Os09g08100	2.70019	0.0142274	0.0234144
LOC_Os09g12630	2.69948	0.00317771	0.00572196
LOC_Os02g30650	2.69762	4.59732e-123	1.27884e-121
LOC_Os05g20310	2.69648	0.016884	0.0274491
LOC_Os12g40920	2.6951	4.26111e-124	1.20569e-122
LOC_Os06g03740	2.69353	0.000101292	0.000214026
LOC_Os01g21620	2.69172	0.0114195	0.0190409
LOC_Os04g40530	2.69034	5.89947e-40	4.67679e-39
LOC_Os03g29770	2.69028	6.63102e-11	2.10532e-10
LOC_Os05g29676	2.68845	0.0135079	0.0222958
LOC_Os06g36390	2.68827	0.000735585	0.00142741
LOC_Os08g10330	2.68714	7.25925e-75	1.09275e-73
LOC_Os06g46460	2.68592	0.020121	0.0323007
LOC_Os12g02970	2.68386	0.0132912	0.0219693
LOC_Os08g01780	2.68349	1.06651e-21	5.13951e-21
LOC_Os10g09130	2.6811	4.95083e-05	0.000107732
LOC_Os10g28370	2.6803	0.00139751	0.00262894
LOC_Os07g46190	2.68012	3.47302e-13	1.22343e-12
LOC_Os06g50040	2.67983	6.38721e-177	3.08704e-175
LOC_Os07g35690	2.67848	1.53038e-41	1.25516e-40
LOC_Os01g41770	2.67806	6.0976e-08	1.63585e-07
LOC_Os03g08170	2.67756	4.02465e-146	1.44577e-144
LOC_Os08g23654	2.67637	0.0130726	0.0216272
LOC_Os07g10910	2.67564	8.41986e-08	2.23975e-07
LOC_Os01g02310	2.67512	0.000437655	0.000869902
LOC_Os02g55890	2.67495	8.52072e-108	1.98869e-106
LOC_Os03g63310	2.67453	9.5217e-62	1.14604e-60
LOC_Os09g38210	2.67444	0.000949387	0.0018207
LOC_Os03g63970	2.67422	7.21033e-08	1.92496e-07
LOC_Os07g26760	2.67405	1.6587e-15	6.42538e-15
LOC_Os12g21940	2.67297	1.61439e-186	8.60516e-185
LOC_Os09g26310	2.67245	5.54487e-66	7.19034e-65
LOC_Os05g20350	2.66972	0.00898773	0.0152201
LOC_Os11g29910	2.66882	0.00283243	0.00512895
LOC_Os02g45270	2.66836	0.000259957	0.000528642
LOC_Os02g07360	2.66649	7.58076e-87	1.37041e-85
LOC_Os07g28040	2.66615	7.66493e-115	1.94642e-113
LOC_Os01g55940	2.66589	0.000446764	0.000887251
LOC_Os02g52620	2.66543	1.8334e-16	7.36837e-16
LOC_Os03g10320	2.66535	4.67061e-46	4.18247e-45
LOC_Os04g39814	2.66487	3.82602e-66	4.97988e-65
LOC_Os02g05830	2.66294	0	0
LOC_Os02g13020	2.66272	4.92696e-39	3.81717e-38
LOC_Os12g02060	2.66167	1.50191e-09	4.42181e-09
LOC_Os08g36360	2.66155	9.56662e-06	2.20867e-05
LOC_Os12g26940	2.66111	7.94808e-49	7.54987e-48
LOC_Os04g33110	2.66084	3.33475e-07	8.52779e-07
LOC_Os01g74670	2.65996	3.04257e-23	1.54637e-22
LOC_Os12g43750	2.65932	2.91101e-15	1.11576e-14
LOC_Os06g41940	2.65815	0.00138023	0.00259834
LOC_Os10g03220	2.65448	0.0184476	0.0298058
LOC_Os02g17534	2.65269	3.24735e-12	1.09658e-11
LOC_Os08g31410	2.64283	3.40142e-227	2.45957e-225
LOC_Os12g38750	2.64246	1.26149e-49	1.21771e-48
LOC_Os09g39280	2.6407	0.0164856	0.0268497
LOC_Os01g11460	2.64034	7.49316e-37	5.48062e-36
LOC_Os11g13680	2.63751	1.0522e-09	3.12975e-09
LOC_Os02g16270	2.63669	2.50321e-09	7.28774e-09
LOC_Os12g02400	2.63662	8.76687e-10	2.62359e-09
LOC_Os06g30179	2.63576	1.42039e-58	1.62171e-57
LOC_Os10g36580	2.63417	5.7209e-13	1.99842e-12
LOC_Os10g41838	2.63396	2.53458e-13	8.99527e-13
LOC_Os07g28400	2.63312	0.00206779	0.00381344
LOC_Os03g05210	2.63308	3.79354e-06	9.01406e-06
LOC_Os12g21784	2.6292	1.26189e-165	5.58746e-164
LOC_Os01g16140	2.6276	1.48122e-136	4.81421e-135
LOC_Os05g01444	2.62746	1.95785e-08	5.40587e-08
LOC_Os01g12920	2.62656	2.01004e-48	1.89838e-47
LOC_Os04g57390	2.62524	5.35871e-16	2.11209e-15
LOC_Os05g05020	2.62493	4.81499e-43	4.09552e-42
LOC_Os11g47140	2.62433	0.000445404	0.000884612
LOC_Os02g53970	2.62228	3.71241e-18	1.58874e-17
LOC_Os11g16470	2.62096	3.07558e-22	1.50968e-21
LOC_Os01g74410	2.62002	1.43422e-24	7.62449e-24
LOC_Os05g13860	2.61981	1.40532e-20	6.52613e-20
LOC_Os02g11705	2.61917	6.31679e-47	5.75608e-46
LOC_Os10g02080	2.61554	0.00694468	0.011955
LOC_Os05g09020	2.61302	2.71011e-113	6.75331e-112
LOC_Os09g26290	2.6108	1.33926e-08	3.73584e-08
LOC_Os07g48030	2.61007	1.06983e-39	8.43087e-39
LOC_Os06g46970	2.60792	2.49954e-13	8.87204e-13
LOC_Os10g05490	2.60589	0	0
LOC_Os08g37470	2.60543	6.62927e-05	0.000142637
LOC_Os07g02624	2.60295	0.000257586	0.000524049
LOC_Os07g07900	2.60289	1.81238e-05	4.09276e-05
LOC_Os03g06230	2.60203	2.62677e-55	2.81962e-54
LOC_Os06g11210	2.60161	0.00371642	0.00663351
LOC_Os08g37130	2.59804	8.06598e-19	3.53403e-18
LOC_Os02g32469	2.59669	4.13834e-17	1.70255e-16
LOC_Os08g39810	2.5959	0.0020676	0.00381333
LOC_Os07g47620	2.59436	6.73286e-26	3.72948e-25
LOC_Os04g41630	2.59312	1.44236e-14	5.3846e-14
LOC_Os04g58400	2.59188	1.78167e-07	4.63582e-07
LOC_Os03g02300	2.59001	3.65067e-47	3.34732e-46
LOC_Os03g62040	2.5892	4.1615e-26	2.31983e-25
LOC_Os06g39240	2.58666	2.67731e-17	1.11078e-16
LOC_Os05g47700	2.58635	1.28564e-07	3.37593e-07
LOC_Os01g25740	2.58494	2.99802e-08	8.19143e-08
LOC_Os03g17870	2.58421	0.00175079	0.00325802
LOC_Os12g36310	2.58359	0.0202543	0.0324905
LOC_Os02g33330	2.58095	2.18974e-25	1.19543e-24
LOC_Os08g35350	2.58081	0.0209059	0.0334417
LOC_Os07g06490	2.58031	5.57014e-18	2.36892e-17
LOC_Os01g45470	2.58007	0	0
LOC_Os01g22980	2.57993	4.1094e-17	1.69114e-16
LOC_Os08g20220	2.57951	1.92655e-23	9.84884e-23
LOC_Os09g06930	2.57855	0.0125931	0.0208759
LOC_Os12g02040	2.57667	0	0
LOC_Os12g07180	2.57574	1.80217e-22	8.92757e-22
LOC_Os07g40690	2.57547	9.57442e-116	2.45133e-114
LOC_Os08g06190	2.57529	1.43574e-16	5.79012e-16
LOC_Os11g03630	2.57475	4.02728e-06	9.55727e-06
LOC_Os04g45980	2.57292	0.00132782	0.00250491
LOC_Os11g01439	2.57245	4.18985e-118	1.09578e-116
LOC_Os01g11910	2.57175	3.21916e-08	8.77568e-08
LOC_Os09g03630	2.57168	7.27772e-39	5.61665e-38
LOC_Os01g48500	2.5708	3.44247e-33	2.30906e-32
LOC_Os02g07700	2.56633	7.7052e-16	3.01865e-15
LOC_Os05g05060	2.56501	8.0433e-178	3.9145e-176
LOC_Os01g53390	2.56483	1.03341e-15	4.03614e-15
LOC_Os10g10175	2.56309	2.31049e-13	8.21455e-13
LOC_Os05g12460	2.56234	0.00971222	0.0163737
LOC_Os11g34110	2.56138	9.74294e-07	2.40982e-06
LOC_Os01g66544	2.56053	6.58801e-10	1.98727e-09
LOC_Os12g12560	2.55952	6.79823e-117	1.75824e-115
LOC_Os09g08620	2.55879	5.75574e-12	1.92344e-11
LOC_Os08g10244	2.55867	5.03396e-194	2.86905e-192
LOC_Os02g24280	2.55848	5.2289e-05	0.000113545
LOC_Os11g10990	2.55751	3.73788e-07	9.52821e-07
LOC_Os06g01790	2.55405	1.75545e-10	5.45393e-10
LOC_Os06g01760	2.55348	2.33912e-278	2.48889e-276
LOC_Os01g74110	2.55115	3.68448e-60	4.32857e-59
LOC_Os06g35060	2.55092	0.00106765	0.0020348
LOC_Os01g19670	2.55081	0.000189786	0.000391318
LOC_Os08g42910	2.55039	1.06239e-21	5.12145e-21
LOC_Os02g09400	2.54868	4.21932e-183	2.18251e-181
LOC_Os12g07640	2.54823	4.7794e-34	3.25894e-33
LOC_Os01g57082	2.54822	1.20635e-78	1.91266e-77
LOC_Os05g41190	2.54288	1.01551e-57	1.13991e-56
LOC_Os03g58570	2.54243	7.48139e-32	4.85414e-31
LOC_Os02g53350	2.54121	9.80819e-32	6.33593e-31
LOC_Os03g02190	2.54108	9.12567e-22	4.40906e-21
LOC_Os01g04370	2.5393	6.56315e-20	2.98591e-19
LOC_Os08g10250	2.5391	8.92252e-142	3.06365e-140
LOC_Os03g03470	2.53838	2.90375e-99	6.10966e-98
LOC_Os07g36800	2.53724	1.57027e-09	4.61969e-09
LOC_Os04g20070	2.5372	3.84991e-06	9.14255e-06
LOC_Os01g63854	2.53719	2.14779e-149	7.97132e-148
LOC_Os04g40630	2.53678	2.02372e-47	1.86596e-46
LOC_Os06g30480	2.53477	2.09395e-44	1.81866e-43
LOC_Os05g45920	2.53417	9.31066e-46	8.28193e-45
LOC_Os08g30910	2.53387	5.2573e-31	3.32025e-30
LOC_Os12g17600	2.53302	2.96881e-236	2.29501e-234
LOC_Os12g28090	2.53133	9.43796e-08	2.50272e-07
LOC_Os07g47520	2.53117	0.00123192	0.00233169
LOC_Os10g40990	2.53086	2.01251e-11	6.5547e-11
LOC_Os06g04020	2.52986	0	0
LOC_Os09g23300	2.52877	1.81467e-27	1.04921e-26
LOC_Os05g07290	2.52783	0.0123222	0.020451
LOC_Os12g29160	2.52717	1.09422e-15	4.27065e-15
LOC_Os01g60870	2.52536	6.81556e-05	0.000146476
LOC_Os12g16200	2.52534	6.6959e-109	1.5866e-107
LOC_Os01g71330	2.52495	2.8423e-24	1.49875e-23
LOC_Os11g10870	2.52446	3.74164e-17	1.54184e-16
LOC_Os11g42230	2.52399	0.0129115	0.0213745
LOC_Os10g38470	2.52337	4.1918e-15	1.5977e-14
LOC_Os01g10400	2.52308	1.18732e-213	7.87345e-212
LOC_Os07g35660	2.52279	0.0130568	0.0216035
LOC_Os01g73580	2.52237	7.2638e-48	6.7689e-47
LOC_Os07g35510	2.52235	4.04156e-08	1.09645e-07
LOC_Os09g26810	2.52203	4.77478e-22	2.32661e-21
LOC_Os04g38430	2.52134	1.31392e-09	3.88266e-09
LOC_Os03g55410	2.52038	2.02401e-14	7.51293e-14
LOC_Os01g23880	2.51987	0.0248178	0.0391798
LOC_Os08g28360	2.51891	4.99352e-08	1.34701e-07
LOC_Os08g25880	2.51784	0.0132939	0.0219702
LOC_Os10g22300	2.5169	0.0106035	0.0177617
LOC_Os06g02940	2.51678	1.53408e-35	1.08959e-34
LOC_Os06g12310	2.51305	6.92987e-308	8.93665e-306
LOC_Os03g57240	2.51267	5.64312e-46	5.03883e-45
LOC_Os03g58980	2.51181	1.18467e-28	7.0656e-28
LOC_Os03g10100	2.51028	0.00913989	0.01546
LOC_Os03g47169	2.50923	6.68805e-09	1.89931e-08
LOC_Os04g12950	2.50905	0.000152289	0.000316852
LOC_Os02g04810	2.50701	1.71262e-109	4.08577e-108
LOC_Os01g45110	2.50647	0.000113255	0.000238313
LOC_Os02g48150	2.50598	2.08231e-13	7.41462e-13
LOC_Os10g34083	2.50396	1.54043e-34	1.06596e-33
LOC_Os01g50520	2.50335	0.00822761	0.0140101
LOC_Os03g49524	2.49899	3.43753e-08	9.35848e-08
LOC_Os05g28740	2.49477	4.19116e-17	1.72377e-16
LOC_Os02g38700	2.4919	0.000212109	0.000435326
LOC_Os08g10620	2.49183	0.00144406	0.00271176
LOC_Os08g37940	2.49135	1.66576e-23	8.53434e-23
LOC_Os02g03570	2.49007	1.55899e-49	1.5023e-48
LOC_Os04g34699	2.48965	1.44524e-05	3.29318e-05
LOC_Os03g01940	2.48781	6.30713e-186	3.33016e-184
LOC_Os03g55980	2.48741	2.22381e-18	9.59318e-18
LOC_Os07g35350	2.48646	6.75769e-05	0.000145299
LOC_Os11g47750	2.48642	2.72792e-09	7.92053e-09
LOC_Os12g07560	2.48627	0.00154082	0.00288417
LOC_Os12g43640	2.48362	9.25675e-56	1.00287e-54
LOC_Os04g32480	2.48279	2.53084e-15	9.72575e-15
LOC_Os01g49740	2.48195	1.20398e-70	1.68799e-69
LOC_Os06g40640	2.48061	1.12108e-131	3.48581e-130
LOC_Os01g72950	2.48042	1.0579e-16	4.29047e-16
LOC_Os07g07760	2.47759	9.18286e-16	3.59202e-15
LOC_Os04g40120	2.47729	0.00409073	0.00725581
LOC_Os03g42830	2.47311	3.31149e-184	1.72247e-182
LOC_Os01g50460	2.47214	1.05231e-18	4.58762e-18
LOC_Os08g38960	2.47204	2.71827e-20	1.25174e-19
LOC_Os06g43410	2.47178	7.56835e-07	1.88814e-06
LOC_Os07g33270	2.47126	9.65647e-83	1.63675e-81
LOC_Os11g02389	2.47059	7.50895e-11	2.37624e-10
LOC_Os12g10640	2.46996	1.82731e-25	1.00128e-24
LOC_Os04g59020	2.46908	3.56132e-05	7.8522e-05
LOC_Os09g26620	2.46862	3.12396e-68	4.19889e-67
LOC_Os02g40020	2.46598	0.0299061	0.0465457
LOC_Os04g36040	2.46567	3.92886e-45	3.46393e-44
LOC_Os06g01972	2.46495	6.35132e-71	8.94941e-70
LOC_Os01g56080	2.46381	0.00265691	0.00482799
LOC_Os05g04584	2.46307	9.62499e-24	4.97591e-23
LOC_Os08g29680	2.46095	0.0144447	0.0237497
LOC_Os12g42190	2.46087	0.000128613	0.000269454
LOC_Os12g19860	2.4605	0.000503219	0.000993795
LOC_Os03g55460	2.45992	0.0146059	0.0240015
LOC_Os10g36260	2.45948	2.27009e-231	1.68953e-229
LOC_Os01g46140	2.45673	2.42153e-56	2.65429e-55
LOC_Os10g40710	2.45646	3.62413e-47	3.32408e-46
LOC_Os03g55250	2.45642	2.64138e-76	4.04577e-75
LOC_Os01g34060	2.45366	3.86287e-12	1.30098e-11
LOC_Os12g02960	2.45359	5.98195e-13	2.08675e-12
LOC_Os03g03490	2.45299	1.08257e-21	5.2151e-21
LOC_Os06g48740	2.45224	0.00392492	0.00697897
LOC_Os09g25700	2.45099	7.50163e-12	2.49052e-11
LOC_Os06g49660	2.45033	4.09394e-187	2.20742e-185
LOC_Os06g14324	2.45012	0.000793234	0.00153417
LOC_Os07g10420	2.44979	6.27368e-50	6.08747e-49
LOC_Os05g45570	2.44975	0.0287854	0.044924
LOC_Os01g43230	2.44969	0.00215945	0.00397619
LOC_Os07g34850	2.44761	0.00222029	0.00408311
LOC_Os04g56230	2.44553	0.000152006	0.000316287
LOC_Os06g50070	2.44463	1.02633e-05	2.36327e-05
LOC_Os10g35830	2.44456	2.58682e-06	6.22433e-06
LOC_Os11g32510	2.43994	0.00738667	0.0126652
LOC_Os02g09990	2.43922	5.12987e-42	4.24968e-41
LOC_Os12g08240	2.43875	1.73765e-53	1.80231e-52
LOC_Os03g18850	2.4379	0	0
LOC_Os02g11980	2.43322	0.000209761	0.000430759
LOC_Os08g28790	2.43169	1.25126e-28	7.45799e-28
LOC_Os07g06560	2.43144	0.00793012	0.0135381
LOC_Os07g03840	2.43033	5.3271e-09	1.52225e-08
LOC_Os12g34550	2.42979	0.000299658	0.000605416
LOC_Os05g41030	2.42935	1.4942e-24	7.94177e-24
LOC_Os07g39350	2.4291	7.2398e-12	2.40702e-11
LOC_Os12g14340	2.42798	0.00277434	0.00503125
LOC_Os02g24720	2.42798	1.35862e-25	7.47535e-25
LOC_Os01g41980	2.42727	1.17958e-13	4.24014e-13
LOC_Os12g43870	2.42666	0.00223392	0.00410681
LOC_Os02g36150	2.42438	6.97495e-05	0.000149787
LOC_Os05g44410	2.42337	0.00272341	0.00494209
LOC_Os08g25380	2.42246	2.68521e-69	3.67987e-68
LOC_Os02g09050	2.42053	4.19736e-21	1.98276e-20
LOC_Os06g10840	2.41869	0.00119308	0.00226154
LOC_Os11g32880	2.41853	3.1344e-95	6.2967e-94
LOC_Os11g37610	2.41819	7.98826e-07	1.99006e-06
LOC_Os11g37860	2.41627	2.4896e-25	1.35569e-24
LOC_Os03g47050	2.4162	8.75107e-145	3.08426e-143
LOC_Os01g50070	2.4158	1.69174e-37	1.25608e-36
LOC_Os09g35030	2.4151	6.57915e-16	2.58656e-15
LOC_Os08g33890	2.41398	0.00899747	0.0152357
LOC_Os01g24790	2.41389	1.48995e-15	5.78691e-15
LOC_Os03g47810	2.41352	0.000747375	0.00144928
LOC_Os09g02840	2.41347	7.22721e-06	1.6837e-05
LOC_Os08g07100	2.41289	3.73082e-09	1.07544e-08
LOC_Os10g21020	2.41083	3.78274e-11	1.2159e-10
LOC_Os05g51240	2.40949	0.000231172	0.000472682
LOC_Os03g30470	2.40946	2.09672e-05	4.7098e-05
LOC_Os04g09580	2.40453	7.63166e-35	5.32182e-34
LOC_Os06g16030	2.40265	9.33138e-07	2.31108e-06
LOC_Os04g15580	2.40167	0.00352456	0.00630796
LOC_Os05g06530	2.40081	6.72952e-09	1.91044e-08
LOC_Os07g06990	2.39968	7.29737e-45	6.39755e-44
LOC_Os05g03040	2.39884	0	0
LOC_Os04g41350	2.39868	6.73861e-13	2.34398e-12
LOC_Os02g45750	2.39836	1.66291e-106	3.82687e-105
LOC_Os03g24590	2.39573	4.02182e-08	1.09141e-07
LOC_Os03g08080	2.39506	1.0212e-05	2.35185e-05
LOC_Os03g42130	2.39467	2.23144e-163	9.71146e-162
LOC_Os05g18294	2.3945	4.27399e-06	1.0117e-05
LOC_Os11g23770	2.39312	4.0459e-17	1.6655e-16
LOC_Os09g31506	2.39297	1.40291e-09	4.14082e-09
LOC_Os11g11330	2.3921	1.28427e-07	3.37266e-07
LOC_Os03g18870	2.38913	1.44908e-106	3.33753e-105
LOC_Os03g45290	2.38892	0.0114346	0.0190639
LOC_Os05g06340	2.38858	4.42884e-54	4.64878e-53
LOC_Os09g32560	2.38854	5.72219e-48	5.34835e-47
LOC_Os02g15120	2.38778	1.61576e-19	7.24605e-19
LOC_Os11g40600	2.3845	6.93835e-37	5.08146e-36
LOC_Os12g35340	2.38352	3.38657e-17	1.39779e-16
LOC_Os06g32600	2.383	0.000952886	0.00182728
LOC_Os01g45900	2.38235	2.20957e-41	1.80639e-40
LOC_Os01g45200	2.3822	1.09915e-93	2.15698e-92
LOC_Os01g03530	2.38168	0.000170168	0.000352452
LOC_Os08g42100	2.37992	1.56144e-115	3.99043e-114
LOC_Os09g38110	2.37953	1.83251e-31	1.1724e-30
LOC_Os03g59180	2.3788	8.20224e-59	9.39548e-58
LOC_Os08g43980	2.37827	0.027182	0.0426069
LOC_Os03g63330	2.37569	0	0
LOC_Os05g51470	2.37412	3.20154e-73	4.70299e-72
LOC_Os09g32870	2.37296	1.06772e-34	7.41786e-34
LOC_Os11g03860	2.372	0.000630207	0.00123266
LOC_Os09g30105	2.37196	1.07971e-09	3.20954e-09
LOC_Os05g06510	2.37158	3.00347e-50	2.93059e-49
LOC_Os11g10570	2.37127	0.0240925	0.0381165
LOC_Os11g02130	2.3695	1.95597e-263	1.83678e-261
LOC_Os01g58240	2.36591	4.42185e-47	4.04779e-46
LOC_Os05g02420	2.36584	9.53854e-85	1.67352e-83
LOC_Os03g56500	2.36582	0.0272206	0.0426626
LOC_Os08g36580	2.36544	1.91801e-25	1.04995e-24
LOC_Os03g13450	2.36039	1.11247e-09	3.30201e-09
LOC_Os02g51790	2.36023	8.18278e-12	2.71408e-11
LOC_Os11g42880	2.3597	4.40774e-06	1.04266e-05
LOC_Os04g39880	2.35919	0	0
LOC_Os01g71310	2.35862	4.6226e-24	2.41883e-23
LOC_Os06g01590	2.35568	1.20213e-10	3.76669e-10
LOC_Os01g72330	2.35381	1.30421e-94	2.59581e-93
LOC_Os08g06450	2.35363	1.61215e-06	3.93223e-06
LOC_Os11g33090	2.35224	2.06992e-27	1.19457e-26
LOC_Os12g08250	2.34878	1.19272e-19	5.37733e-19
LOC_Os02g36220	2.34823	2.37551e-08	6.52753e-08
LOC_Os07g28000	2.34739	0.011125	0.0185776
LOC_Os04g22900	2.347	1.03937e-12	3.59127e-12
LOC_Os08g30510	2.34553	8.08415e-133	2.54473e-131
LOC_Os06g47780	2.34519	1.10187e-08	3.08749e-08
LOC_Os01g45140	2.34515	0.000122773	0.000257643
LOC_Os02g39764	2.34479	0.00822713	0.0140101
LOC_Os03g45390	2.34442	2.41409e-55	2.59332e-54
LOC_Os02g35660	2.34349	0.0152093	0.0249045
LOC_Os03g02670	2.34254	6.31189e-28	3.69137e-27
LOC_Os04g23799	2.34135	0.0115793	0.0192924
LOC_Os03g61910	2.34082	1.59804e-70	2.23486e-69
LOC_Os04g38360	2.34073	6.35944e-06	1.48761e-05
LOC_Os01g01280	2.34071	1.87075e-31	1.19659e-30
LOC_Os02g43840	2.33837	0.000267254	0.000542692
LOC_Os01g32770	2.33751	0	0
LOC_Os09g33690	2.33495	6.93283e-93	1.34822e-91
LOC_Os03g39650	2.33465	0.00163892	0.00305981
LOC_Os04g13220	2.33439	2.23872e-33	1.50669e-32
LOC_Os07g38460	2.33389	1.70695e-49	1.64318e-48
LOC_Os02g07690	2.33224	8.25717e-34	5.60031e-33
LOC_Os08g41910	2.33149	2.24314e-52	2.28179e-51
LOC_Os08g26880	2.33121	6.35643e-126	1.83759e-124
LOC_Os03g13600	2.33121	1.11432e-42	9.39821e-42
LOC_Os10g25870	2.33067	0.0112465	0.0187669
LOC_Os12g05680	2.32948	4.11246e-22	2.00773e-21
LOC_Os03g47034	2.32731	0.000816713	0.00157653
LOC_Os01g27690	2.32713	0.0043354	0.00766357
LOC_Os02g33944	2.32584	2.19205e-31	1.40019e-30
LOC_Os10g25010	2.32506	2.86464e-60	3.36966e-59
LOC_Os02g04160	2.32501	2.86752e-05	6.37115e-05
LOC_Os04g38320	2.32412	7.03449e-08	1.87981e-07
LOC_Os01g09030	2.32319	7.64829e-106	1.73444e-104
LOC_Os12g02250	2.32246	1.7241e-195	9.96845e-194
LOC_Os05g01030	2.32228	6.70588e-37	4.91378e-36
LOC_Os07g47640	2.32183	1.63531e-12	5.59445e-12
LOC_Os08g40940	2.32146	0.000307507	0.000620647
LOC_Os01g09430	2.31976	2.2509e-90	4.25029e-89
LOC_Os04g46610	2.31865	1.78232e-68	2.40368e-67
LOC_Os01g24710	2.3182	4.73135e-129	1.41153e-127
LOC_Os06g40440	2.31751	2.2863e-94	4.53115e-93
LOC_Os09g23540	2.3143	1.17405e-88	2.17292e-87
LOC_Os02g16070	2.31373	0.0238417	0.0377603
LOC_Os07g48970	2.31025	4.26179e-100	9.04871e-99
LOC_Os09g35010	2.31021	1.12278e-63	1.39768e-62
LOC_Os02g27070	2.3099	7.63686e-54	7.9683e-53
LOC_Os05g45380	2.3087	0.000450886	0.000895182
LOC_Os03g03670	2.30762	3.12772e-38	2.37134e-37
LOC_Os09g11490	2.30611	0.0125067	0.0207425
LOC_Os06g29730	2.30604	0.00640049	0.0110624
LOC_Os12g10750	2.30603	4.20564e-37	3.09387e-36
LOC_Os05g48210	2.30462	4.51115e-204	2.79292e-202
LOC_Os07g38450	2.30311	0.000783703	0.00151626
LOC_Os04g39840	2.30272	1.24813e-206	7.90219e-205
LOC_Os08g43960	2.30155	0.000307367	0.000620411
LOC_Os07g35700	2.3013	0.0103711	0.0174027
LOC_Os01g52320	2.30069	0.0261075	0.0410606
LOC_Os02g07380	2.30021	0.0010533	0.00200939
LOC_Os09g23820	2.29889	0.000725591	0.0014086
LOC_Os08g41040	2.29705	5.68014e-95	1.13481e-93
LOC_Os01g07870	2.29683	3.23222e-65	4.13771e-64
LOC_Os10g17780	2.29652	0.00451168	0.00796059
LOC_Os03g56930	2.29467	0.0288953	0.0450804
LOC_Os05g10730	2.29459	2.02259e-155	8.0284e-154
LOC_Os02g43370	2.29452	5.88983e-27	3.36301e-26
LOC_Os04g47010	2.29383	7.70846e-15	2.90563e-14
LOC_Os07g48390	2.29337	4.83894e-51	4.80358e-50
LOC_Os10g39800	2.29107	1.07391e-53	1.11843e-52
LOC_Os09g36244	2.28852	1.89234e-09	5.5433e-09
LOC_Os01g50840	2.28652	2.93521e-137	9.6294e-136
LOC_Os02g06560	2.28566	2.86322e-44	2.47833e-43
LOC_Os03g56370	2.28554	2.30668e-11	7.48893e-11
LOC_Os02g45860	2.28552	1.09544e-23	5.65065e-23
LOC_Os01g11650	2.28549	8.46677e-45	7.40651e-44
LOC_Os09g34000	2.28505	2.22244e-50	2.17381e-49
LOC_Os11g29870	2.28362	4.06414e-17	1.67276e-16
LOC_Os01g10210	2.28284	1.4512e-07	3.79998e-07
LOC_Os01g08440	2.28234	2.71773e-17	1.12738e-16
LOC_Os10g03890	2.28224	0.00094774	0.00181767
LOC_Os03g05870	2.28183	3.72988e-11	1.19946e-10
LOC_Os01g57410	2.28137	1.50556e-44	1.30966e-43
LOC_Os05g35594	2.28134	3.26838e-14	1.20345e-13
LOC_Os06g30830	2.27993	0.000973823	0.00186526
LOC_Os01g25010	2.27862	0.00294188	0.00531887
LOC_Os06g45340	2.27788	4.29925e-16	1.70194e-15
LOC_Os05g35430	2.27557	0.000141767	0.000295686
LOC_Os01g73540	2.27524	1.92866e-32	1.27022e-31
LOC_Os06g38056	2.2751	5.39298e-10	1.63649e-09
LOC_Os01g66980	2.27359	2.06336e-82	3.47209e-81
LOC_Os12g31770	2.27083	9.38565e-11	2.95409e-10
LOC_Os01g53430	2.26991	0.00230343	0.00422876
LOC_Os08g43450	2.26807	4.78847e-42	3.97039e-41
LOC_Os03g40060	2.26764	3.94277e-09	1.13501e-08
LOC_Os06g48520	2.26619	0.00282065	0.00510828
LOC_Os10g22050	2.26411	1.7347e-29	1.05416e-28
LOC_Os07g46920	2.26315	2.9817e-126	8.6736e-125
LOC_Os06g09120	2.26311	1.28717e-11	4.23268e-11
LOC_Os04g49680	2.26278	9.32029e-82	1.55342e-80
LOC_Os04g36830	2.26263	0.0101437	0.0170436
LOC_Os03g10050	2.26131	3.64849e-37	2.68682e-36
LOC_Os03g19270	2.261	3.4675e-238	2.75666e-236
LOC_Os09g36250	2.26001	9.55159e-266	9.18528e-264
LOC_Os05g34800	2.25995	0.00189952	0.00351981
LOC_Os03g57220	2.25984	2.24952e-216	1.51688e-214
LOC_Os01g01910	2.25866	1.78719e-15	6.91358e-15
LOC_Os03g01300	2.25691	1.47903e-180	7.4441e-179
LOC_Os02g27200	2.25653	0.00977227	0.016468
LOC_Os10g41480	2.25647	5.70044e-11	1.8146e-10
LOC_Os05g10310	2.25577	5.60755e-70	7.76456e-69
LOC_Os08g43190	2.25573	1.6376e-140	5.56822e-139
LOC_Os05g04990	2.25545	0.0305087	0.0474177
LOC_Os02g54360	2.25542	1.005e-34	6.98385e-34
LOC_Os07g46930	2.25444	2.186e-125	6.27416e-124
LOC_Os09g29584	2.25426	0.0286999	0.0447955
LOC_Os12g08850	2.25384	0.0310775	0.048209
LOC_Os08g36350	2.25314	0.00176324	0.00328009
LOC_Os09g08160	2.25276	7.00793e-14	2.54424e-13
LOC_Os10g07114	2.2521	0.0290163	0.045259
LOC_Os03g31044	2.25094	4.12245e-26	2.29852e-25
LOC_Os11g02400	2.25061	3.29438e-142	1.13534e-140
LOC_Os09g12300	2.25045	3.7331e-26	2.08351e-25
LOC_Os10g07004	2.24875	4.37548e-38	3.30571e-37
LOC_Os08g25290	2.24796	0.0289219	0.0451168
LOC_Os06g47800	2.24754	2.46276e-112	6.07205e-111
LOC_Os05g25680	2.2466	3.97987e-09	1.14522e-08
LOC_Os07g25220	2.24645	0.0284485	0.0444378
LOC_Os11g13430	2.2447	4.16002e-06	9.85641e-06
LOC_Os04g52950	2.2419	8.31301e-19	3.64112e-18
LOC_Os02g22100	2.24086	2.19098e-189	1.20457e-187
LOC_Os02g05530	2.24012	6.75071e-42	5.57591e-41
LOC_Os03g02900	2.23955	5.43784e-10	1.64939e-09
LOC_Os07g27780	2.23886	6.90016e-56	7.49589e-55
LOC_Os06g04920	2.23881	4.96061e-16	1.95794e-15
LOC_Os10g30719	2.23859	4.85146e-14	1.77515e-13
LOC_Os09g32984	2.23783	0.00311292	0.00561252
LOC_Os08g06280	2.23707	0	0
LOC_Os08g03630	2.23706	6.51671e-46	5.81146e-45
LOC_Os08g05970	2.23664	3.98992e-05	8.75306e-05
LOC_Os07g35380	2.23504	1.5033e-08	4.1809e-08
LOC_Os10g40740	2.23484	3.66406e-22	1.79257e-21
LOC_Os09g14410	2.23434	9.60619e-15	3.61317e-14
LOC_Os07g02280	2.23139	2.01043e-11	6.54871e-11
LOC_Os03g52640	2.23039	9.11537e-82	1.52017e-80
LOC_Os12g03899	2.22978	9.93584e-163	4.31077e-161
LOC_Os10g38206	2.22767	9.67182e-21	4.5132e-20
LOC_Os01g66100	2.22765	2.09523e-27	1.20868e-26
LOC_Os10g39936	2.22731	4.05619e-06	9.62263e-06
LOC_Os03g29360	2.22548	1.40231e-13	5.02719e-13
LOC_Os05g49320	2.22216	1.61247e-37	1.19818e-36
LOC_Os12g10740	2.22137	7.55104e-32	4.8982e-31
LOC_Os01g50080	2.22039	6.70775e-279	7.19194e-277
LOC_Os05g37780	2.22021	0.014854	0.0243655
LOC_Os11g10320	2.22013	4.61909e-13	1.61879e-12
LOC_Os09g08480	2.21921	3.3328e-14	1.22685e-13
LOC_Os01g07800	2.21833	5.34361e-09	1.52681e-08
LOC_Os03g55260	2.2156	2.12674e-17	8.84844e-17
LOC_Os03g57560	2.21545	4.50199e-28	2.64228e-27
LOC_Os02g13304	2.21471	1.66231e-14	6.19249e-14
LOC_Os05g38570	2.21355	4.00291e-41	3.25349e-40
LOC_Os04g35840	2.21349	0	0
LOC_Os08g03310	2.21299	1.29008e-124	3.67258e-123
LOC_Os09g32030	2.21251	9.42543e-41	7.60338e-40
LOC_Os08g28380	2.21033	0.000415048	0.000826669
LOC_Os02g03370	2.20995	2.05053e-22	1.01292e-21
LOC_Os12g02340	2.20975	5.8146e-70	8.04726e-69
LOC_Os03g16270	2.20764	3.05372e-10	9.3845e-10
LOC_Os06g28194	2.20735	6.46432e-10	1.95143e-09
LOC_Os05g36330	2.2071	0.0198686	0.0319252
LOC_Os03g22050	2.20696	9.98578e-220	6.83232e-218
LOC_Os04g20164	2.2033	0	0
LOC_Os07g09010	2.20304	4.56077e-57	5.0546e-56
LOC_Os06g03800	2.20063	1.80782e-79	2.90915e-78
LOC_Os10g34910	2.19797	9.10401e-12	3.01356e-11
LOC_Os05g33900	2.19698	4.53137e-21	2.1373e-20
LOC_Os08g09930	2.19644	0.000409217	0.000815577
LOC_Os10g13850	2.19512	7.35944e-33	4.89533e-32
LOC_Os07g15430	2.19359	1.40929e-18	6.1248e-18
LOC_Os03g40390	2.19299	0.000986048	0.001887
LOC_Os07g46780	2.19243	4.52776e-35	3.17874e-34
LOC_Os01g71624	2.19226	7.06609e-06	1.64754e-05
LOC_Os01g47190	2.1917	1.96972e-23	1.0064e-22
LOC_Os04g45290	2.19141	1.12874e-07	2.97848e-07
LOC_Os07g08300	2.18998	1.79148e-119	4.74742e-118
LOC_Os03g04060	2.18975	1.67086e-25	9.16812e-25
LOC_Os10g34220	2.18853	0.000526583	0.00103716
LOC_Os07g29410	2.18794	2.06964e-186	1.10108e-184
LOC_Os02g27100	2.1877	2.41925e-07	6.24829e-07
LOC_Os02g13290	2.18666	6.10225e-38	4.59294e-37
LOC_Os07g35750	2.18605	1.88483e-26	1.05957e-25
LOC_Os03g38590	2.18602	8.62965e-24	4.46711e-23
LOC_Os11g10470	2.18599	4.70137e-24	2.45913e-23
LOC_Os01g04324	2.18545	1.16044e-10	3.6385e-10
LOC_Os01g07770	2.18532	1.26855e-11	4.17244e-11
LOC_Os02g58360	2.18436	8.92771e-31	5.60919e-30
LOC_Os03g01442	2.18224	7.71038e-08	2.05532e-07
LOC_Os01g63190	2.18058	1.05907e-152	4.07103e-151
LOC_Os07g44900	2.17967	2.4612e-05	5.49324e-05
LOC_Os02g04640	2.17964	6.51393e-18	2.76191e-17
LOC_Os05g33010	2.17956	1.46558e-21	7.02997e-21
LOC_Os01g02600	2.17648	4.2873e-05	9.37898e-05
LOC_Os07g41460	2.17529	2.91238e-17	1.20598e-16
LOC_Os06g49360	2.17478	1.70375e-94	3.38621e-93
LOC_Os01g11270	2.17456	0.00107074	0.00204014
LOC_Os08g30340	2.17276	2.8247e-08	7.73145e-08
LOC_Os08g37432	2.172	3.24754e-47	2.9815e-46
LOC_Os03g19380	2.17089	1.28272e-17	5.38568e-17
LOC_Os12g31460	2.17066	6.16938e-48	5.76055e-47
LOC_Os07g15190	2.17059	0.00203147	0.00375189
LOC_Os01g73662	2.17027	0.0112871	0.0188302
LOC_Os05g11490	2.16986	0.000139225	0.000290643
LOC_Os01g31910	2.16871	0.00352617	0.00631004
LOC_Os12g43810	2.16855	5.07173e-12	1.6981e-11
LOC_Os02g14080	2.16792	0.000538714	0.00106038
LOC_Os02g15660	2.16781	2.84469e-303	3.60207e-301
LOC_Os03g51960	2.16716	1.21177e-16	4.90033e-16
LOC_Os06g23140	2.16675	0.0051688	0.00904645
LOC_Os01g42210	2.16672	0.0129556	0.0214412
LOC_Os01g71350	2.16593	4.06215e-05	8.90523e-05
LOC_Os01g07890	2.16495	5.12267e-16	2.02048e-15
LOC_Os04g38820	2.16406	0.0280072	0.0437997
LOC_Os03g01520	2.16312	4.53796e-06	1.07255e-05
LOC_Os03g57110	2.16287	2.21662e-77	3.45186e-76
LOC_Os03g61470	2.16259	0.00153596	0.00287526
LOC_Os02g05890	2.16249	1.13409e-65	1.46318e-64
LOC_Os03g15040	2.16171	4.73004e-66	6.14225e-65
LOC_Os02g01210	2.16142	1.2001e-54	1.27163e-53
LOC_Os07g45570	2.16091	1.53807e-69	2.11506e-68
LOC_Os01g42090	2.15919	2.43835e-14	9.01741e-14
LOC_Os02g51930	2.15891	0.0189199	0.0305303
LOC_Os03g20480	2.15891	0.000991929	0.00189773
LOC_Os06g36070	2.15856	2.60154e-19	1.16074e-18
LOC_Os02g11770	2.15808	5.57992e-220	3.82717e-218
LOC_Os02g37109	2.15755	3.18291e-24	1.67646e-23
LOC_Os12g44230	2.15585	9.71486e-156	3.87266e-154
LOC_Os08g24320	2.15458	0.00173834	0.00323701
LOC_Os03g18020	2.15384	5.68664e-38	4.28704e-37
LOC_Os03g49720	2.15252	3.28098e-37	2.4181e-36
LOC_Os06g05700	2.15239	3.49647e-60	4.10941e-59
LOC_Os05g27100	2.15207	2.48555e-08	6.81919e-08
LOC_Os08g01140	2.15126	7.04604e-09	1.99774e-08
LOC_Os12g36870	2.15013	3.04521e-13	1.07692e-12
LOC_Os04g31870	2.14946	3.6715e-07	9.36413e-07
LOC_Os06g41270	2.14706	0.00806277	0.013752
LOC_Os03g44159	2.14487	0.000692434	0.00134788
LOC_Os01g48874	2.14477	1.08162e-15	4.22326e-15
LOC_Os11g02660	2.14352	4.55625e-34	3.11056e-33
LOC_Os06g34070	2.14256	3.44721e-126	1.00173e-124
LOC_Os04g53040	2.14235	0.0046729	0.00822947
LOC_Os03g56160	2.14189	1.15556e-24	6.16535e-24
LOC_Os02g46440	2.14184	5.48352e-23	2.76488e-22
LOC_Os03g01270	2.1416	4.3903e-52	4.43852e-51
LOC_Os01g24490	2.14002	0.00306444	0.00553118
LOC_Os08g40700	2.14002	0.00456982	0.00805504
LOC_Os06g09090	2.13965	1.18814e-71	1.69551e-70
LOC_Os09g32620	2.13939	3.34106e-36	2.4097e-35
LOC_Os11g34460	2.13848	2.31915e-26	1.2998e-25
LOC_Os12g38610	2.13834	1.48341e-05	3.37714e-05
LOC_Os10g24980	2.1379	6.10495e-12	2.03746e-11
LOC_Os05g40270	2.13555	7.58536e-265	7.19555e-263
LOC_Os03g45710	2.13455	9.36753e-20	4.23765e-19
LOC_Os04g47770	2.13439	0.00452072	0.00797281
LOC_Os02g10350	2.13404	2.71016e-13	9.60864e-13
LOC_Os10g07534	2.13381	4.34467e-11	1.39189e-10
LOC_Os08g02700	2.13369	3.97916e-13	1.39891e-12
LOC_Os01g09370	2.13326	1.90578e-92	3.68056e-91
LOC_Os07g04990	2.13298	4.33286e-06	1.02546e-05
LOC_Os01g21120	2.13259	9.14309e-120	2.42982e-118
LOC_Os11g13934	2.13239	3.17558e-07	8.13339e-07
LOC_Os01g50050	2.13218	1.05469e-100	2.25473e-99
LOC_Os01g59950	2.13187	2.55105e-07	6.5802e-07
LOC_Os11g10520	2.13108	1.044e-122	2.89548e-121
LOC_Os04g41680	2.13068	8.35128e-07	2.07662e-06
LOC_Os03g08250	2.13038	1.82673e-53	1.894e-52
LOC_Os12g12934	2.12918	2.27144e-98	4.74712e-97
LOC_Os06g01290	2.12898	2.38165e-16	9.52796e-16
LOC_Os10g12010	2.12799	0.00010807	0.000227899
LOC_Os01g12770	2.12742	3.37372e-05	7.45088e-05
LOC_Os01g55950	2.12687	3.78426e-39	2.94081e-38
LOC_Os12g02330	2.12678	4.04041e-126	1.17168e-124
LOC_Os08g32150	2.12665	1.10694e-08	3.10138e-08
LOC_Os05g29750	2.12665	0.000755903	0.0014649
LOC_Os01g65710	2.12604	0.000431432	0.000857897
LOC_Os01g01760	2.1242	6.63451e-05	0.000142739
LOC_Os09g39940	2.12395	6.79046e-38	5.10269e-37
LOC_Os02g30320	2.12326	1.59981e-29	9.72606e-29
LOC_Os04g32510	2.12212	2.25364e-25	1.22911e-24
LOC_Os02g37600	2.12023	1.47108e-06	3.59661e-06
LOC_Os07g13780	2.11991	1.45708e-06	3.56301e-06
LOC_Os12g13280	2.11949	0.0028457	0.00515176
LOC_Os03g58890	2.11945	1.83517e-101	3.96874e-100
LOC_Os01g12130	2.1191	1.32929e-30	8.29779e-30
LOC_Os01g10300	2.11886	2.97838e-07	7.64231e-07
LOC_Os02g15460	2.11859	4.23928e-22	2.06856e-21
LOC_Os06g04140	2.11853	2.07566e-13	7.39186e-13
LOC_Os08g14720	2.11846	1.29464e-09	3.82892e-09
LOC_Os12g07370	2.11689	1.28497e-56	1.41403e-55
LOC_Os04g52380	2.11655	1.85739e-95	3.75558e-94
LOC_Os01g74300	2.11511	0	0
LOC_Os07g42510	2.11391	8.05099e-48	7.49248e-47
LOC_Os05g04830	2.11377	1.67188e-05	3.78618e-05
LOC_Os10g35030	2.11319	5.67811e-98	1.17963e-96
LOC_Os06g07000	2.1127	8.25269e-76	1.25649e-74
LOC_Os09g31031	2.11256	6.46321e-20	2.94092e-19
LOC_Os07g03810	2.11217	8.62698e-10	2.58366e-09
LOC_Os11g42890	2.11121	5.74707e-24	2.99434e-23
LOC_Os10g01060	2.11116	3.17116e-23	1.61114e-22
LOC_Os02g27490	2.11095	6.64566e-32	4.3179e-31
LOC_Os09g04384	2.10968	2.86341e-12	9.69739e-12
LOC_Os11g24630	2.10836	2.04048e-11	6.64348e-11
LOC_Os10g34230	2.10605	5.67381e-14	2.06874e-13
LOC_Os01g19370	2.10545	1.20769e-24	6.44103e-24
LOC_Os06g48050	2.1052	0.027394	0.0429152
LOC_Os08g08500	2.10501	1.50414e-05	3.42293e-05
LOC_Os01g42050	2.10483	0.000861468	0.00165926
LOC_Os02g14480	2.10395	2.91498e-47	2.67803e-46
LOC_Os01g13770	2.10383	0.0141076	0.0232295
LOC_Os08g32140	2.10336	1.75707e-18	7.60908e-18
LOC_Os03g42259	2.10335	0.0294456	0.0458724
LOC_Os04g39360	2.1026	1.05825e-20	4.92991e-20
LOC_Os02g03720	2.10228	5.81064e-21	2.7301e-20
LOC_Os08g07490	2.1022	1.00509e-30	6.2993e-30
LOC_Os01g04570	2.10187	0.0290197	0.0452617
LOC_Os03g28260	2.10147	6.59155e-19	2.89709e-18
LOC_Os09g03200	2.10102	0.0157645	0.0257518
LOC_Os03g07480	2.10094	1.6104e-216	1.08854e-214
LOC_Os08g23620	2.10089	0.00550671	0.00960782
LOC_Os01g64960	2.10072	7.67385e-208	4.89168e-206
LOC_Os05g11250	2.10049	0.000490404	0.000970335
LOC_Os05g34500	2.09988	3.26348e-12	1.10176e-11
LOC_Os08g03700	2.09972	0.0117992	0.0196342
LOC_Os11g07120	2.09955	1.39586e-26	7.87855e-26
LOC_Os03g13976	2.09952	8.53971e-06	1.97844e-05
LOC_Os03g05334	2.0989	1.88974e-20	8.73802e-20
LOC_Os03g46290	2.09856	7.17575e-05	0.000153874
LOC_Os03g31490	2.09802	4.47833e-94	8.84415e-93
LOC_Os11g38050	2.09782	0.00637546	0.0110212
LOC_Os07g32590	2.096	1.34664e-73	1.99177e-72
LOC_Os09g36750	2.0952	0.00056773	0.00111553
LOC_Os10g35930	2.09501	1.99571e-06	4.83741e-06
LOC_Os05g48040	2.09327	4.22653e-217	2.87076e-215
LOC_Os01g09540	2.09279	3.03885e-98	6.3462e-97
LOC_Os07g34870	2.09271	0.00422544	0.00747957
LOC_Os08g28350	2.09267	3.13386e-13	1.10674e-12
LOC_Os06g40210	2.09262	1.07476e-52	1.09687e-51
LOC_Os10g39260	2.09226	0.00138286	0.00260294
LOC_Os07g46330	2.09098	9.81781e-23	4.92016e-22
LOC_Os04g01910	2.09015	0.000154837	0.000321937
LOC_Os01g12560	2.09011	2.1596e-17	8.98249e-17
LOC_Os08g34700	2.08975	6.94965e-08	1.85767e-07
LOC_Os04g41800	2.08963	8.38995e-06	1.94454e-05
LOC_Os05g50330	2.08793	4.25708e-12	1.43099e-11
LOC_Os04g47310	2.08756	3.4004e-199	2.03762e-197
LOC_Os06g38910	2.08736	0.0288451	0.0450071
LOC_Os01g46130	2.08729	7.344e-78	1.15005e-76
LOC_Os05g03610	2.08729	0	0
LOC_Os03g46570	2.08617	1.77869e-21	8.50706e-21
LOC_Os06g50130	2.08596	9.12022e-45	7.97314e-44
LOC_Os11g45924	2.08587	1.55592e-06	3.79904e-06
LOC_Os06g30930	2.08544	5.30828e-13	1.85707e-12
LOC_Os11g03390	2.08436	3.11311e-127	9.11269e-126
LOC_Os08g23410	2.08304	3.11734e-112	7.66569e-111
LOC_Os03g64260	2.08237	0.0284607	0.044447
LOC_Os05g35340	2.08173	1.18009e-52	1.20348e-51
LOC_Os06g22919	2.0796	3.48021e-09	1.00464e-08
LOC_Os07g33350	2.07864	4.01193e-60	4.70931e-59
LOC_Os05g12320	2.07849	8.64858e-16	3.38445e-15
LOC_Os04g48810	2.0784	7.13535e-08	1.90567e-07
LOC_Os09g33470	2.07687	1.12209e-08	3.14289e-08
LOC_Os05g34530	2.07682	4.07596e-09	1.17215e-08
LOC_Os09g28640	2.07636	0.000211898	0.000434924
LOC_Os08g20130	2.07546	4.32688e-05	9.46038e-05
LOC_Os11g05050	2.07477	9.22186e-29	5.5142e-28
LOC_Os05g03750	2.07475	1.24103e-74	1.86015e-73
LOC_Os04g12010	2.07417	4.90308e-68	6.56811e-67
LOC_Os07g46210	2.07356	1.19117e-12	4.10551e-12
LOC_Os09g29800	2.07324	0.000523015	0.00103085
LOC_Os09g26300	2.07311	1.69529e-45	1.5032e-44
LOC_Os12g20380	2.07291	7.98985e-07	1.99028e-06
LOC_Os01g25720	2.07285	2.09264e-08	5.76894e-08
LOC_Os10g25550	2.07205	0.00635478	0.0109875
LOC_Os02g52150	2.07149	1.12305e-172	5.2554e-171
LOC_Os04g43820	2.07074	1.65695e-42	1.39118e-41
LOC_Os08g34040	2.07055	0.00805162	0.0137346
LOC_Os07g07750	2.0675	8.26866e-05	0.000176083
LOC_Os03g45400	2.06425	4.92087e-82	8.25574e-81
LOC_Os02g52770	2.0634	5.60709e-102	1.22108e-100
LOC_Os06g15400	2.06305	1.98023e-08	5.46659e-08
LOC_Os08g40290	2.06098	0.000162502	0.000337123
LOC_Os07g17184	2.05783	3.06793e-13	1.08455e-12
LOC_Os07g41830	2.05723	4.14347e-05	9.07924e-05
LOC_Os01g16170	2.05638	0	0
LOC_Os02g30150	2.05524	1.49067e-17	6.24474e-17
LOC_Os01g23580	2.05476	0.0201644	0.0323556
LOC_Os08g23630	2.05447	0.0202418	0.0324759
LOC_Os10g39770	2.05416	5.00918e-27	2.86543e-26
LOC_Os03g25040	2.05325	0.001307	0.00246695
LOC_Os05g43350	2.05265	7.26138e-08	1.93822e-07
LOC_Os03g64280	2.05248	1.09234e-25	6.01854e-25
LOC_Os05g14270	2.05188	5.77268e-57	6.39013e-56
LOC_Os06g42030	2.05095	2.1435e-94	4.25417e-93
LOC_Os05g28090	2.04948	1.35498e-60	1.60261e-59
LOC_Os04g38450	2.04927	1.66118e-96	3.38823e-95
LOC_Os03g64140	2.04882	1.43062e-30	8.91837e-30
LOC_Os06g23040	2.04879	3.24181e-14	1.19383e-13
LOC_Os06g18960	2.04697	0.0134711	0.022243
LOC_Os03g60500	2.04642	1.34613e-10	4.20942e-10
LOC_Os04g39380	2.04626	0.00373986	0.00667177
LOC_Os01g52340	2.04533	0.000840514	0.00162046
LOC_Os08g23610	2.04514	0.000711322	0.00138205
LOC_Os11g45750	2.04492	1.98963e-15	7.67441e-15
LOC_Os09g31478	2.04361	1.46472e-58	1.67164e-57
LOC_Os06g41720	2.04201	0.0104907	0.0175822
LOC_Os12g07360	2.04109	6.2882e-14	2.2859e-13
LOC_Os11g09830	2.0405	2.98744e-29	1.80446e-28
LOC_Os02g07930	2.04028	2.51071e-30	1.55752e-29
LOC_Os07g46852	2.03904	8.04213e-271	8.18368e-269
LOC_Os11g05480	2.03881	0.0119536	0.0198794
LOC_Os04g43420	2.03869	5.12137e-05	0.000111296
LOC_Os08g17655	2.03865	8.796e-09	2.47833e-08
LOC_Os05g43760	2.03829	4.24972e-19	1.88112e-18
LOC_Os11g44870	2.03793	8.28053e-122	2.25192e-120
LOC_Os08g01170	2.03729	2.18846e-33	1.47393e-32
LOC_Os12g09540	2.03574	3.09447e-30	1.91626e-29
LOC_Os02g01060	2.03554	3.38035e-39	2.63058e-38
LOC_Os06g43510	2.03525	2.20568e-11	7.16883e-11
LOC_Os11g24800	2.03444	5.7486e-05	0.000124386
LOC_Os03g36684	2.03432	0.0206162	0.0330256
LOC_Os11g31800	2.03421	0.000130237	0.000272673
LOC_Os03g43770	2.03418	4.67343e-10	1.42215e-09
LOC_Os09g18360	2.0338	0.0251842	0.0397022
LOC_Os12g19304	2.03371	2.98978e-24	1.57563e-23
LOC_Os02g34250	2.03335	1.15628e-08	3.23607e-08
LOC_Os02g58540	2.03257	5.36845e-18	2.28453e-17
LOC_Os11g02520	2.03256	0.00210784	0.00388397
LOC_Os08g13360	2.0322	1.27905e-73	1.89281e-72
LOC_Os06g21110	2.03114	1.06951e-32	7.0872e-32
LOC_Os01g43710	2.03087	2.40917e-118	6.31847e-117
LOC_Os03g55590	2.03039	2.0591e-257	1.85877e-255
LOC_Os01g22352	2.02928	4.75698e-78	7.48702e-77
LOC_Os02g06490	2.02887	0.0293362	0.0457096
LOC_Os12g18700	2.02879	4.54799e-13	1.59447e-12
LOC_Os08g32370	2.02875	9.23216e-05	0.000195766
LOC_Os01g04130	2.02827	4.75795e-21	2.24266e-20
LOC_Os10g04050	2.02772	1.15802e-126	3.37916e-125
LOC_Os12g28015	2.027	1.86237e-68	2.51043e-67
LOC_Os02g13100	2.0266	3.33232e-55	3.56602e-54
LOC_Os05g30660	2.02382	0.00406028	0.00720409
LOC_Os01g56370	2.02336	9.21345e-17	3.74643e-16
LOC_Os03g03440	2.02314	2.39278e-17	9.94203e-17
LOC_Os08g38880	2.02253	4.25866e-63	5.24766e-62
LOC_Os02g35320	2.02171	0.0108239	0.0181039
LOC_Os04g56100	2.0209	1.64712e-25	9.04315e-25
LOC_Os09g10570	2.01968	0.0194768	0.031342
LOC_Os05g40910	2.01937	3.27052e-10	1.00342e-09
LOC_Os03g42600	2.01831	7.56338e-18	3.20105e-17
LOC_Os03g11250	2.01792	4.89466e-22	2.3842e-21
LOC_Os02g07680	2.01783	7.15181e-222	4.96616e-220
LOC_Os08g23670	2.01697	2.33136e-15	8.96657e-15
LOC_Os06g08910	2.0169	4.41612e-37	3.24785e-36
LOC_Os04g25440	2.01628	3.17206e-21	1.50478e-20
LOC_Os09g28860	2.01609	0.00423882	0.00750138
LOC_Os01g19140	2.0156	5.2525e-33	3.50718e-32
LOC_Os06g08600	2.01444	1.52597e-22	7.58081e-22
LOC_Os01g01340	2.014	1.45378e-206	9.18344e-205
LOC_Os03g31690	2.0137	7.47305e-122	2.03628e-120
LOC_Os08g26820	2.01283	7.39652e-25	3.97359e-24
LOC_Os01g24420	2.01239	8.27199e-25	4.4373e-24
LOC_Os07g35310	2.01097	3.33874e-66	4.35375e-65
LOC_Os10g25570	2.00981	1.84399e-60	2.17273e-59
LOC_Os09g25720	2.00974	1.31634e-09	3.88939e-09
LOC_Os12g06340	2.0086	1.00338e-30	6.29003e-30
LOC_Os12g09300	2.00707	1.10488e-93	2.16671e-92
LOC_Os11g05400	2.00625	3.51554e-11	1.13235e-10
LOC_Os04g51009	2.00586	6.29732e-07	1.57794e-06
LOC_Os05g40950	2.00522	0.00924307	0.0156204
LOC_Os09g28630	2.00433	7.01508e-33	4.67071e-32
LOC_Os08g08084	2.00386	0.0107382	0.0179702
LOC_Os03g20640	2.00306	1.08149e-49	1.0454e-48
LOC_Os07g08160	2.00292	6.04553e-05	0.000130589
LOC_Os02g29500	2.00247	1.9047e-19	8.52135e-19
LOC_Os04g18400	2.00177	2.7293e-57	3.0429e-56
LOC_Os02g02060	2.00174	0.0136984	0.0225917
LOC_Os01g02130	2.0016	0.000193549	0.000398813
LOC_Os03g48030	2.00126	0.00206514	0.00380904
LOC_Os04g52600	2.00098	3.94094e-124	1.11623e-122
LOC_Os03g22200	2.00088	4.00398e-106	9.13927e-105
LOC_Os07g30970	2.00007	2.36597e-269	2.33955e-267
LOC_Os12g34880	1.99971	7.3535e-16	2.88369e-15
LOC_Os03g61900	1.99924	0.0003668	0.000734387
LOC_Os03g56470	1.99739	2.12775e-58	2.42242e-57
LOC_Os08g02630	1.99616	4.13778e-08	1.12169e-07
LOC_Os02g15050	1.99425	0.00198759	0.00367521
LOC_Os04g42800	1.99415	4.22428e-20	1.93473e-19
LOC_Os07g48500	1.99414	2.27146e-167	1.02358e-165
LOC_Os02g28820	1.99391	1.34289e-13	4.81787e-13
LOC_Os06g50080	1.99205	7.99925e-94	1.5742e-92
LOC_Os01g48010	1.99189	0.00515573	0.00902639
LOC_Os10g15300	1.99114	1.14318e-45	1.01558e-44
LOC_Os12g32360	1.99084	8.79636e-60	1.02823e-58
LOC_Os10g37604	1.99075	0.00498709	0.00874373
LOC_Os06g19210	1.99045	2.24973e-05	5.0357e-05
LOC_Os02g45520	1.99038	0.000311531	0.000628451
LOC_Os01g09500	1.98704	0.00740461	0.0126921
LOC_Os03g42760	1.98687	7.46661e-12	2.47918e-11
LOC_Os06g09560	1.98685	1.78951e-23	9.16165e-23
LOC_Os06g21690	1.98674	0.00046522	0.000922594
LOC_Os05g48160	1.98511	3.48038e-43	2.97026e-42
LOC_Os04g54320	1.98496	7.2396e-34	4.9197e-33
LOC_Os03g12860	1.98432	1.68746e-28	1.00259e-27
LOC_Os05g35970	1.98352	0.0102832	0.0172655
LOC_Os01g28540	1.98295	2.7149e-37	2.00618e-36
LOC_Os10g25900	1.98277	0.000218907	0.000448488
LOC_Os06g50230	1.98245	4.68405e-09	1.34247e-08
LOC_Os10g26150	1.98107	2.61e-30	1.61804e-29
LOC_Os03g12020	1.98056	2.10085e-19	9.39439e-19
LOC_Os01g31870	1.97983	2.25274e-203	1.38551e-201
LOC_Os12g08260	1.97961	1.13377e-181	5.76862e-180
LOC_Os11g02424	1.97861	5.14992e-94	1.01561e-92
LOC_Os09g15580	1.97584	1.93742e-21	9.25518e-21
LOC_Os01g12230	1.97565	9.0055e-17	3.6624e-16
LOC_Os07g05174	1.9756	0.0170121	0.0276413
LOC_Os10g13880	1.9753	4.99864e-05	0.000108748
LOC_Os08g05810	1.97514	3.22375e-19	1.43241e-18
LOC_Os12g37519	1.97437	3.75794e-06	8.93174e-06
LOC_Os03g31430	1.97356	4.72881e-216	3.17341e-214
LOC_Os09g30300	1.97041	4.4957e-19	1.98811e-18
LOC_Os06g13560	1.96949	5.02423e-58	5.67385e-57
LOC_Os02g07780	1.96757	5.96585e-116	1.53023e-114
LOC_Os01g73910	1.96588	1.7949e-34	1.23899e-33
LOC_Os10g35370	1.96574	2.98111e-188	1.62619e-186
LOC_Os09g07440	1.9646	5.57678e-159	2.30518e-157
LOC_Os10g17690	1.96331	0.00201059	0.00371578
LOC_Os06g45650	1.9633	9.82243e-06	2.26567e-05
LOC_Os01g67540	1.96202	1.0365e-08	2.90986e-08
LOC_Os09g30130	1.96122	0.00348462	0.00624167
LOC_Os10g08540	1.96101	3.09225e-05	6.85197e-05
LOC_Os10g21314	1.96081	0.00134354	0.00253268
LOC_Os01g50730	1.96069	3.1131e-08	8.49838e-08
LOC_Os04g44320	1.95986	8.6363e-24	4.46973e-23
LOC_Os04g27250	1.959	1.07661e-109	2.57943e-108
LOC_Os08g36140	1.95645	6.24976e-50	6.06636e-49
LOC_Os06g01400	1.95627	8.44119e-126	2.43524e-124
LOC_Os03g15080	1.95619	1.00129e-120	2.68648e-119
LOC_Os01g52900	1.95595	1.36993e-05	3.12694e-05
LOC_Os10g01134	1.95556	2.95734e-30	1.83175e-29
LOC_Os07g07320	1.95318	1.77019e-46	1.59893e-45
LOC_Os01g49120	1.95216	3.60094e-23	1.82651e-22
LOC_Os04g02850	1.95211	8.26628e-13	2.86469e-12
LOC_Os05g42100	1.95157	1.22198e-38	9.36619e-38
LOC_Os01g56480	1.95117	3.81284e-14	1.40116e-13
[truncated: 8,682 more rows]

## Sheet: IN1-s140
Gene	Log2FoldChange	pval	padj
LOC_Os03g43100	10.0011	3.17066e-17	3.66977e-16
LOC_Os04g32080	8.4193	4.20642e-12	3.52795e-11
LOC_Os06g39120	7.92776	5.83836e-11	4.49869e-10
LOC_Os04g52790	7.45132	2.31135e-09	1.56178e-08
LOC_Os11g04600	7.1824	3.88602e-27	7.06915e-26
LOC_Os10g42030	6.82919	1.06831e-07	6.09104e-07
LOC_Os10g19270	6.44371	1.40072e-17	1.66066e-16
LOC_Os08g14940	6.21571	1.06122e-06	5.42886e-06
LOC_Os10g22740	5.94695	1.36696e-05	6.032e-05
LOC_Os02g42950	5.94218	8.83926e-15	8.84499e-14
LOC_Os10g42040	5.93747	1.49474e-05	6.55836e-05
LOC_Os03g51530	5.8779	4.83392e-24	7.81132e-23
LOC_Os11g47610	5.85659	2.37914e-05	0.000101113
LOC_Os08g38810	5.83797	2.24388e-05	9.57456e-05
LOC_Os08g08100	5.82113	5.91429e-06	2.76113e-05
LOC_Os04g54260	5.62978	2.69899e-07	1.47323e-06
LOC_Os10g41980	5.6166	4.81664e-07	2.55679e-06
LOC_Os08g10310	5.60487	5.3178e-27	9.62331e-26
LOC_Os05g01330	5.54917	2.31925e-05	9.86888e-05
LOC_Os10g36100	5.53164	2.65449e-05	0.000111824
LOC_Os02g57770	5.3324	6.02077e-05	0.000240744
LOC_Os10g36420	5.32975	1.42339e-11	1.15106e-10
LOC_Os03g25510	5.25996	7.81909e-05	0.000306043
LOC_Os06g48580	5.20729	0.000447616	0.00154152
LOC_Os05g06140	5.19136	1.53394e-08	9.55804e-08
LOC_Os08g39250	5.18085	0.000472299	0.0016187
LOC_Os08g14950	5.17867	0.000126861	0.000478471
LOC_Os09g18159	5.17288	7.57349e-11	5.77006e-10
LOC_Os02g03360	5.14541	0.000599257	0.00201625
LOC_Os01g64450	5.13229	0.000576372	0.00194632
LOC_Os07g44250	5.10877	5.14541e-123	6.00543e-121
LOC_Os03g08410	5.00859	0.00106072	0.00339611
LOC_Os03g58380	4.931	0.00150871	0.00467374
LOC_Os10g07548	4.9128	0.00141538	0.00440964
LOC_Os05g45240	4.89691	0.00156849	0.00484107
LOC_Os04g08824	4.82914	3.73631e-09	2.46878e-08
LOC_Os08g10140	4.81135	0.002365	0.0070277
LOC_Os11g03440	4.79683	0.000494864	0.0016904
LOC_Os04g54710	4.75062	0.0025632	0.00755764
LOC_Os12g39280	4.74208	0.00274272	0.00804426
LOC_Os05g32150	4.73277	0.00294627	0.00857272
LOC_Os03g44710	4.69656	2.95106e-78	1.91083e-76
LOC_Os02g06290	4.67526	0.00340574	0.00977017
LOC_Os12g04410	4.66008	6.80456e-57	2.95339e-55
LOC_Os08g22380	4.60554	0.00480648	0.0132613
LOC_Os07g05450	4.59895	7.74932e-22	1.12938e-20
LOC_Os09g37120	4.57536	1.53888e-06	7.73704e-06
LOC_Os03g36900	4.56709	0.00532179	0.0145215
LOC_Os03g61150	4.56389	1.12773e-92	9.1597e-91
LOC_Os03g22410	4.55442	0.00530248	0.0144787
LOC_Os08g40520	4.53389	0.00710148	0.0187657
LOC_Os04g45330	4.50296	3.3427e-06	1.61597e-05
LOC_Os07g04370	4.49102	0.0016609	0.00509683
LOC_Os08g24280	4.45898	0.00729212	0.0192037
LOC_Os04g05580	4.45823	0.00711582	0.0188018
LOC_Os08g44830	4.45743	0.00713044	0.0188297
LOC_Os01g70490	4.43994	2.1372e-27	3.93943e-26
LOC_Os02g29190	4.3773	0.00916827	0.0234508
LOC_Os09g16110	4.3773	0.00916827	0.0234508
LOC_Os12g27320	4.36625	0.00956559	0.024326
LOC_Os02g01840	4.36369	0.00962692	0.0244484
LOC_Os12g32930	4.35657	0.0129294	0.0316491
LOC_Os12g34550	4.34801	3.80248e-07	2.03949e-06
LOC_Os01g72730	4.34359	0.0115125	0.0286143
LOC_Os02g09850	4.33092	1.40767e-33	3.33636e-32
LOC_Os06g10750	4.32293	0	0
LOC_Os04g54250	4.31753	3.40734e-07	1.83856e-06
LOC_Os10g24800	4.31634	0.0155516	0.0371927
LOC_Os06g04940	4.30667	1.78903e-14	1.75355e-13
LOC_Os11g02510	4.30555	0.000429981	0.00148539
LOC_Os06g39110	4.28287	0.0004321	0.00149197
LOC_Os01g03890	4.28141	2.69179e-16	2.96128e-15
LOC_Os01g39870	4.26721	0.0133906	0.0326226
LOC_Os11g36090	4.26567	0.00366259	0.0104295
LOC_Os06g13880	4.25624	0.0159078	0.0379498
LOC_Os05g18670	4.23727	0.0173316	0.0408586
LOC_Os03g21300	4.23102	0.0038917	0.0110097
LOC_Os03g44600	4.23066	0.0165933	0.0393385
LOC_Os04g30250	4.22716	0.0149455	0.0359194
LOC_Os06g49210	4.22641	1.56392e-13	1.43411e-12
LOC_Os09g29130	4.21845	0.000488639	0.00167078
LOC_Os11g14480	4.2162	7.99977e-11	6.08149e-10
LOC_Os08g01950	4.20052	0.00475801	0.0131406
LOC_Os01g62830	4.17723	1.04264e-06	5.33475e-06
LOC_Os05g50110	4.1602	0.000719202	0.00238145
LOC_Os12g05220	4.1555	0.00502651	0.0137943
LOC_Os06g49830	4.14581	0.0180866	0.042376
LOC_Os07g41400	4.14256	2.57036e-23	4.0225e-22
LOC_Os04g39030	4.13717	0.00568435	0.0154083
LOC_Os03g30120	4.13386	0.0191608	0.0446143
LOC_Os12g33730	4.1318	0.0183655	0.0429642
LOC_Os06g45470	4.10545	0.020477	0.0472749
LOC_Os11g31050	4.10442	0.0205253	0.0473705
LOC_Os01g21580	4.10333	0.0211593	0.0486198
LOC_Os04g54230	4.10014	2.90964e-22	4.31983e-21
LOC_Os07g37280	4.08159	5.99516e-29	1.17858e-27
LOC_Os07g31190	4.07745	0.0062913	0.0168476
LOC_Os03g20650	4.07633	1.06067e-08	6.70993e-08
LOC_Os02g11790	4.05178	0.000993509	0.00319973
LOC_Os07g08450	4.04632	0.00706635	0.01868
LOC_Os11g06980	4.03714	7.04413e-233	2.35749e-230
LOC_Os04g46650	4.03075	4.69359e-13	4.17345e-12
LOC_Os07g35790	4.01939	1.64305e-14	1.61503e-13
LOC_Os11g42970	4.01017	0.0010294	0.00330652
LOC_Os11g41830	4.00932	0.00766987	0.0200684
LOC_Os10g41270	4.00467	4.25929e-06	2.02976e-05
LOC_Os03g40900	3.99376	0.009191	0.0234938
LOC_Os05g08780	3.96638	0.00879241	0.022606
LOC_Os09g27320	3.9284	0.0100485	0.0253936
LOC_Os09g04310	3.92647	0.00150873	0.00467374
LOC_Os05g05354	3.92359	4.96882e-08	2.93918e-07
LOC_Os01g46984	3.92203	0.00155306	0.00479716
LOC_Os01g70050	3.91302	0.00163598	0.00502701
LOC_Os08g43390	3.90538	1.629e-17	1.92145e-16
LOC_Os12g04300	3.89091	0.0139254	0.0337755
LOC_Os02g52930	3.87382	3.57865e-22	5.29328e-21
LOC_Os02g56700	3.82519	1.96303e-06	9.77046e-06
LOC_Os04g30240	3.81866	0.000242158	0.000875299
LOC_Os10g41999	3.8037	0.0152353	0.0365274
LOC_Os11g30120	3.79684	0.00235917	0.00701413
LOC_Os10g39890	3.78828	2.36281e-05	0.000100466
LOC_Os01g41834	3.7743	5.62885e-21	7.91687e-20
LOC_Os06g13700	3.76662	1.84082e-16	2.03966e-15
LOC_Os08g06180	3.7335	5.07337e-08	2.99783e-07
LOC_Os04g36650	3.71122	0.0178857	0.0419832
LOC_Os03g25030	3.70764	2.6296e-14	2.54713e-13
LOC_Os02g56610	3.69433	0.0178037	0.0418189
LOC_Os04g38540	3.69203	4.24082e-05	0.000173442
LOC_Os06g20820	3.68472	0.0188438	0.0439609
LOC_Os05g38790	3.68062	0.000405598	0.00140904
LOC_Os04g20680	3.65381	0.00395468	0.0111639
LOC_Os09g16950	3.65366	6.14339e-30	1.25756e-28
LOC_Os05g12808	3.62333	0.021584	0.0494533
LOC_Os12g43110	3.62253	9.99144e-25	1.66392e-23
LOC_Os02g07030	3.62117	2.8855e-14	2.78795e-13
LOC_Os11g31540	3.6151	0.00504947	0.0138519
LOC_Os06g33200	3.59061	1.82923e-13	1.66707e-12
LOC_Os04g09670	3.58114	0.0061998	0.0166234
LOC_Os01g68740	3.57869	0.00543462	0.0148003
LOC_Os03g49560	3.56979	0.00529886	0.0144703
LOC_Os08g37290	3.55453	0.000110581	0.00042061
LOC_Os01g72760	3.53463	1.04358e-13	9.66931e-13
LOC_Os11g35300	3.53413	2.16387e-06	1.07163e-05
LOC_Os11g36000	3.53381	2.60083e-12	2.20868e-11
LOC_Os04g29960	3.51275	9.37063e-08	5.36253e-07
LOC_Os05g32770	3.50075	9.25214e-06	4.20081e-05
LOC_Os12g36830	3.46471	1.52925e-57	6.76424e-56
LOC_Os05g29710	3.45764	0.001536	0.00474765
LOC_Os03g13050	3.45342	1.29353e-17	1.53686e-16
LOC_Os01g50610	3.43044	1.46752e-06	7.39699e-06
LOC_Os08g06170	3.42493	1.83049e-09	1.24779e-08
LOC_Os07g47760	3.42489	0.0100361	0.0253693
LOC_Os04g54220	3.42101	1.31615e-06	6.66302e-06
LOC_Os03g17200	3.4177	0.00924591	0.0236212
LOC_Os06g06320	3.4124	0.00035117	0.00123463
LOC_Os09g23820	3.36467	7.8798e-10	5.56252e-09
LOC_Os08g14195	3.35605	0.0130575	0.0319176
LOC_Os04g59020	3.35592	7.40597e-11	5.65018e-10
LOC_Os04g38430	3.35323	1.37771e-22	2.07877e-21
LOC_Os11g25990	3.34827	3.71749e-15	3.80068e-14
LOC_Os10g28690	3.32242	3.71576e-11	2.90097e-10
LOC_Os10g40960	3.31533	3.48477e-06	1.68026e-05
LOC_Os01g26290	3.30619	0.0141944	0.034334
LOC_Os01g45140	3.29587	2.1836e-11	1.74199e-10
LOC_Os09g36680	3.2946	0.00247906	0.00733058
LOC_Os01g73200	3.29238	1.24226e-12	1.074e-11
LOC_Os02g08070	3.28	8.962e-10	6.29129e-09
LOC_Os11g30210	3.27634	0.000100652	0.000386017
LOC_Os04g02030	3.25916	0.0140059	0.0339432
LOC_Os09g34330	3.25284	8.06992e-13	7.07596e-12
LOC_Os04g54310	3.24048	7.01046e-164	1.1947e-161
LOC_Os03g08460	3.21894	1.3699e-157	2.18695e-155
LOC_Os08g36360	3.21854	1.19125e-09	8.26436e-09
LOC_Os09g36590	3.21264	0.00336831	0.00967836
LOC_Os12g02670	3.20639	0.0180794	0.0423626
LOC_Os04g49920	3.19414	0.00419213	0.0117451
LOC_Os03g05530	3.18211	9.25743e-09	5.89395e-08
LOC_Os04g11390	3.16871	0.00424383	0.011874
LOC_Os08g41720	3.1567	5.87973e-13	5.19819e-12
LOC_Os04g09390	3.13268	0.00158102	0.00487431
LOC_Os03g55400	3.11951	9.80675e-05	0.000377145
LOC_Os09g03140	3.11752	5.72269e-12	4.75516e-11
LOC_Os08g29340	3.11735	0.00495663	0.0136225
LOC_Os05g06250	3.11298	0.00494621	0.0135995
LOC_Os03g61270	3.10317	1.03713e-14	1.03407e-13
LOC_Os08g13440	3.10089	1.34058e-81	9.19475e-80
LOC_Os06g13940	3.09429	0.000104077	0.000397998
LOC_Os01g12130	3.09109	3.99763e-93	3.2757e-91
LOC_Os06g04200	3.08409	0.00575195	0.0155668
LOC_Os04g54280	3.07706	2.64276e-30	5.51131e-29
LOC_Os01g66630	3.07049	0.00556179	0.015114
LOC_Os09g36940	3.0698	0.00662068	0.017631
LOC_Os09g04430	3.0622	2.99681e-06	1.45968e-05
LOC_Os08g33300	3.06203	0.00172015	0.00526294
LOC_Os04g09430	3.03377	9.0025e-08	5.16463e-07
LOC_Os08g43600	3.03074	1.21155e-07	6.86615e-07
LOC_Os07g02540	3.03058	0.00013086	0.000492152
LOC_Os12g07560	3.02884	1.20162e-05	5.33973e-05
LOC_Os04g22080	3.01591	0.00287619	0.00838879
LOC_Os05g33900	3.01426	5.49133e-48	1.94564e-46
LOC_Os07g24160	3.01086	0.00747919	0.0196294
LOC_Os01g41950	2.98566	0.00837514	0.0216979
LOC_Os04g13140	2.97139	4.92685e-15	5.0003e-14
LOC_Os06g42170	2.96871	0.0029553	0.00859426
LOC_Os06g22600	2.96446	0.00841109	0.0217687
LOC_Os10g37290	2.96414	6.60479e-20	8.90188e-19
LOC_Os05g29750	2.95469	8.97104e-09	5.71816e-08
LOC_Os03g61470	2.94245	2.4723e-07	1.35428e-06
LOC_Os07g13160	2.94219	8.1903e-08	4.72013e-07
LOC_Os02g37770	2.94175	2.79047e-52	1.08108e-50
LOC_Os08g09840	2.93501	0.00128654	0.0040418
LOC_Os12g43090	2.92701	0.0101926	0.0257251
LOC_Os05g44990	2.9258	0.00528749	0.0144435
LOC_Os05g40400	2.92573	0.00344521	0.00987218
LOC_Os11g10570	2.91598	0.000967189	0.00312402
LOC_Os01g47820	2.90737	3.31798e-07	1.79313e-06
LOC_Os07g15370	2.90551	5.56063e-35	1.37301e-33
LOC_Os01g10195	2.90521	0.0108137	0.0270859
LOC_Os04g37510	2.8884	0.0189816	0.0442454
LOC_Os07g08350	2.88549	0.0124732	0.0306783
LOC_Os01g02130	2.88216	5.99769e-12	4.97622e-11
LOC_Os10g39300	2.85279	0.00149322	0.00463138
LOC_Os08g40690	2.84953	3.95682e-19	5.09798e-18
LOC_Os12g09300	2.83767	1.75004e-240	6.56928e-238
LOC_Os04g54300	2.83739	2.54578e-226	8.03598e-224
LOC_Os08g02110	2.82997	2.04416e-06	1.01525e-05
LOC_Os03g39650	2.82712	1.06128e-05	4.76485e-05
LOC_Os02g43220	2.82569	4.06554e-06	1.94276e-05
LOC_Os10g29110	2.82193	0.00205021	0.00617353
LOC_Os11g17720	2.8204	0.019827	0.045963
LOC_Os03g14180	2.81936	0.005281	0.0144272
LOC_Os12g38760	2.81866	4.00167e-69	2.24562e-67
LOC_Os06g18960	2.79933	3.74242e-05	0.000154541
LOC_Os02g47510	2.79179	1.21188e-40	3.58505e-39
LOC_Os10g05780	2.78065	1.94415e-19	2.54986e-18
LOC_Os01g11700	2.77527	3.46037e-22	5.12379e-21
LOC_Os10g28680	2.77298	2.78619e-159	4.52601e-157
LOC_Os10g28580	2.75931	0.00759837	0.0199026
LOC_Os07g18990	2.75835	0.000412783	0.00143221
LOC_Os01g03530	2.75685	3.42305e-06	1.65223e-05
LOC_Os01g66100	2.75631	5.46883e-55	2.26398e-53
LOC_Os06g03520	2.75437	4.42107e-29	8.74082e-28
LOC_Os09g26290	2.75023	7.3456e-11	5.61029e-10
LOC_Os04g54900	2.74896	1.40438e-15	1.47322e-14
LOC_Os10g30410	2.74873	4.56473e-15	4.64295e-14
LOC_Os08g36350	2.74457	9.77164e-06	4.41576e-05
LOC_Os08g01550	2.74384	0.0027184	0.00797798
LOC_Os04g54240	2.74091	0	0
LOC_Os12g37970	2.73621	1.91196e-45	6.43763e-44
LOC_Os08g14020	2.7283	0.00255258	0.00752953
LOC_Os03g22170	2.72667	7.80252e-16	8.32969e-15
LOC_Os10g26670	2.72642	1.36982e-13	1.25954e-12
LOC_Os04g08828	2.71925	5.75375e-141	8.23854e-139
LOC_Os06g48860	2.71817	7.55554e-05	0.000296899
LOC_Os11g29910	2.71349	0.00117684	0.00372538
LOC_Os05g07420	2.7088	9.21309e-23	1.40616e-21
LOC_Os07g41350	2.69803	0.00240278	0.00712853
LOC_Os12g02320	2.69683	7.01288e-16	7.50689e-15
LOC_Os06g09220	2.6801	0.0100914	0.0254884
LOC_Os05g31890	2.67691	1.63992e-24	2.71153e-23
LOC_Os03g18740	2.67062	2.04107e-30	4.27255e-29
LOC_Os10g41838	2.66967	4.34429e-15	4.42036e-14
LOC_Os05g51780	2.66533	0.000832288	0.00272088
LOC_Os01g22249	2.6639	0.00129273	0.0040594
LOC_Os07g10850	2.65973	6.76559e-39	1.90796e-37
LOC_Os03g28130	2.65733	1.10283e-10	8.30423e-10
LOC_Os01g24030	2.65381	2.82099e-18	3.46732e-17
LOC_Os01g38359	2.65282	2.47899e-40	7.26385e-39
LOC_Os01g37650	2.65131	0.00075989	0.00250513
LOC_Os02g37780	2.64924	5.35703e-27	9.688e-26
LOC_Os03g30780	2.64779	0.000793167	0.00260187
LOC_Os01g11670	2.64767	0.000709699	0.00235329
LOC_Os12g40100	2.6456	3.24975e-18	3.98373e-17
LOC_Os06g04900	2.63603	7.08804e-10	5.02275e-09
LOC_Os10g07400	2.63442	7.8259e-13	6.8685e-12
LOC_Os01g60930	2.63227	9.24066e-05	0.000357155
LOC_Os05g03160	2.62936	6.8338e-27	1.23186e-25
LOC_Os08g01810	2.6272	0.00192378	0.00582184
LOC_Os10g28860	2.6263	2.68866e-07	1.46874e-06
LOC_Os07g48390	2.62458	6.76196e-77	4.25927e-75
LOC_Os05g39260	2.62257	2.9938e-14	2.88957e-13
LOC_Os07g44130	2.62236	0.00106066	0.00339611
LOC_Os07g03120	2.62061	3.75951e-12	3.15885e-11
LOC_Os05g06970	2.61614	0.00255294	0.0075298
LOC_Os09g29560	2.61331	0.000339812	0.00119803
LOC_Os09g20490	2.60174	0.00538538	0.0146762
LOC_Os11g47600	2.59962	6.31714e-07	3.30653e-06
LOC_Os08g24300	2.5874	4.79386e-09	3.14066e-08
LOC_Os02g15020	2.58299	1.14206e-08	7.20346e-08
LOC_Os12g24320	2.58091	1.60021e-06	8.02938e-06
LOC_Os11g30050	2.57607	0.015196	0.0364394
LOC_Os12g43790	2.56924	0.00545642	0.0148538
LOC_Os06g17410	2.56735	1.23218e-13	1.13637e-12
LOC_Os04g31790	2.56662	1.96134e-23	3.08856e-22
LOC_Os04g29580	2.56613	1.88381e-10	1.39953e-09
LOC_Os04g39320	2.56169	9.50743e-07	4.88888e-06
LOC_Os02g37160	2.56086	6.84054e-08	3.97774e-07
LOC_Os10g28700	2.55762	3.26775e-13	2.92906e-12
LOC_Os10g20080	2.55029	0.0170535	0.0402748
LOC_Os01g24340	2.54559	0.00302145	0.00876827
LOC_Os10g21860	2.53366	4.0061e-11	3.12238e-10
LOC_Os08g10080	2.53334	0.00871126	0.0224348
LOC_Os06g40440	2.53273	6.62231e-124	7.82786e-122
LOC_Os01g24430	2.52906	3.95332e-09	2.60411e-08
LOC_Os03g56500	2.52287	0.00864403	0.0222803
LOC_Os12g07180	2.5217	4.67799e-25	7.88503e-24
LOC_Os10g33210	2.5213	5.19123e-08	3.06227e-07
LOC_Os03g22390	2.52034	0.000961525	0.00310645
LOC_Os03g10530	2.5184	0.00759679	0.0199004
LOC_Os11g35450	2.51444	3.87887e-08	2.31615e-07
LOC_Os04g34190	2.51289	7.25527e-11	5.54587e-10
LOC_Os04g45520	2.5117	7.67243e-07	3.98289e-06
LOC_Os12g35310	2.50894	6.79164e-15	6.84288e-14
LOC_Os02g21640	2.50572	0.00174994	0.00534526
LOC_Os06g41940	2.50552	0.0021119	0.00634387
LOC_Os01g11470	2.49945	0.00413305	0.0116062
LOC_Os10g25170	2.49108	3.63791e-05	0.000150534
LOC_Os04g59200	2.48481	3.42997e-18	4.19911e-17
LOC_Os04g39360	2.48074	1.71318e-34	4.1635e-33
LOC_Os11g42240	2.47886	9.10504e-08	5.21914e-07
LOC_Os04g09620	2.47815	1.36018e-09	9.38245e-09
LOC_Os03g43440	2.47641	3.86714e-08	2.31036e-07
LOC_Os07g07780	2.47079	0.01922	0.0447183
LOC_Os07g38450	2.46331	6.86275e-05	0.000271674
LOC_Os01g19694	2.4599	1.78444e-30	3.74665e-29
LOC_Os03g22500	2.45574	0.0196031	0.0455145
LOC_Os09g29540	2.4546	2.32743e-07	1.27795e-06
LOC_Os12g37250	2.44268	0.00266096	0.00782678
LOC_Os06g42660	2.44076	2.2882e-21	3.27975e-20
LOC_Os10g34230	2.44045	6.4535e-23	9.9206e-22
LOC_Os01g03940	2.43824	4.35583e-58	1.96104e-56
LOC_Os06g45680	2.43798	1.90225e-28	3.65174e-27
LOC_Os09g36070	2.43011	1.39102e-05	6.12649e-05
LOC_Os03g25470	2.42925	1.5354e-08	9.56288e-08
LOC_Os03g63200	2.42781	4.71326e-06	2.23117e-05
LOC_Os01g08440	2.4277	1.0603e-88	8.04727e-87
LOC_Os12g40150	2.42685	0.0140196	0.0339734
LOC_Os01g09470	2.4198	5.78955e-08	3.39144e-07
LOC_Os03g04530	2.41974	1.60069e-05	6.99007e-05
LOC_Os11g42230	2.41716	0.0129987	0.0317849
LOC_Os12g04140	2.41616	3.82937e-07	2.05312e-06
LOC_Os07g35480	2.41528	9.43005e-129	1.1389e-126
LOC_Os02g11700	2.41002	3.75483e-09	2.47924e-08
LOC_Os06g13210	2.40369	1.01923e-22	1.55136e-21
LOC_Os08g03020	2.40222	7.81305e-20	1.04947e-18
LOC_Os12g27220	2.40215	0.00023848	0.000863577
LOC_Os01g49730	2.39646	0.0136431	0.0331629
LOC_Os01g13120	2.3955	2.95561e-21	4.21462e-20
LOC_Os01g21520	2.39473	0.0113792	0.0283388
LOC_Os01g58910	2.3846	1.83123e-172	3.48411e-170
LOC_Os04g33115	2.38047	2.40435e-10	1.77203e-09
LOC_Os01g54890	2.37879	5.5367e-08	3.255e-07
LOC_Os12g28090	2.37686	4.65345e-07	2.47347e-06
LOC_Os04g49194	2.37361	0.00374687	0.0106389
LOC_Os02g58350	2.3694	0.00130337	0.00409051
LOC_Os12g01480	2.36894	0.000931141	0.00301671
LOC_Os05g10740	2.36798	3.34965e-19	4.33783e-18
LOC_Os01g07480	2.36673	9.96831e-06	4.49804e-05
LOC_Os08g37470	2.36325	0.000298712	0.00106339
LOC_Os09g14100	2.35726	2.90321e-10	2.12841e-09
LOC_Os05g05180	2.35634	0.00368276	0.0104815
LOC_Os06g05020	2.35619	1.89843e-44	6.22605e-43
LOC_Os01g14650	2.35415	0.00255644	0.0075393
LOC_Os02g16270	2.3539	8.31973e-08	4.79174e-07
LOC_Os02g05830	2.35085	1.16008e-203	2.98377e-201
LOC_Os04g54270	2.3499	0.00129138	0.00405562
LOC_Os04g51830	2.34971	5.76e-193	1.30082e-190
LOC_Os07g35730	2.34898	0.00820185	0.0213085
LOC_Os06g36310	2.346	3.45732e-16	3.77654e-15
LOC_Os10g35160	2.34545	0.0161645	0.0384466
LOC_Os08g43490	2.34194	1.85971e-18	2.32071e-17
LOC_Os05g50780	2.33979	0.000832036	0.00272037
LOC_Os08g43410	2.33924	0.000617587	0.0020724
LOC_Os11g05740	2.33862	2.62312e-08	1.59582e-07
LOC_Os08g32720	2.33786	0.000674949	0.00224697
LOC_Os02g08170	2.33764	3.33856e-05	0.000138892
LOC_Os06g41100	2.33722	2.50296e-05	0.000105857
LOC_Os05g51470	2.33717	2.65678e-82	1.84963e-80
LOC_Os07g48980	2.33651	0.000705468	0.00233988
LOC_Os09g29584	2.33517	0.0155569	0.0372022
LOC_Os06g45580	2.33471	0.00215033	0.00645123
LOC_Os11g16470	2.33154	9.42176e-18	1.12858e-16
LOC_Os02g33640	2.33039	0.019028	0.0443386
LOC_Os10g36020	2.32966	1.01499e-05	4.57109e-05
LOC_Os08g20220	2.31887	2.40466e-18	2.97006e-17
LOC_Os03g40390	2.31769	0.000127293	0.000479777
LOC_Os12g41090	2.31657	1.69701e-42	5.3085e-41
LOC_Os01g36720	2.31485	3.43155e-09	2.27498e-08
LOC_Os12g09220	2.30991	0.000828321	0.00270855
LOC_Os04g31670	2.30863	1.9442e-19	2.54986e-18
LOC_Os07g34870	2.30747	0.000533888	0.00181344
LOC_Os01g16850	2.30511	5.17184e-05	0.000208995
LOC_Os07g44670	2.30482	3.61619e-14	3.4746e-13
LOC_Os03g60000	2.28912	0.00348121	0.00996199
LOC_Os10g34260	2.28638	0.00600963	0.0161712
LOC_Os06g04850	2.28612	4.32907e-85	3.13976e-83
LOC_Os01g47280	2.28497	0.000705087	0.0023389
LOC_Os08g37400	2.28411	0.0147037	0.0354057
LOC_Os05g10330	2.28115	1.187e-62	5.91965e-61
LOC_Os07g40690	2.2791	7.34083e-81	4.9735e-79
LOC_Os03g25500	2.27884	4.57828e-16	4.96973e-15
LOC_Os03g55980	2.27722	5.48237e-16	5.91415e-15
LOC_Os07g01560	2.27709	4.06327e-11	3.16516e-10
LOC_Os08g39360	2.27566	0.00578092	0.015633
LOC_Os07g13780	2.26754	1.55081e-08	9.65451e-08
LOC_Os05g11580	2.26355	7.55055e-05	0.000296745
LOC_Os12g31430	2.26262	0.0137047	0.0332945
LOC_Os07g06560	2.26206	0.0104038	0.026182
LOC_Os05g45020	2.26005	6.98541e-57	3.02716e-55
LOC_Os10g25900	2.25806	9.43943e-21	1.30843e-19
LOC_Os04g49748	2.25221	1.07971e-07	6.15148e-07
LOC_Os02g10850	2.2518	5.82471e-17	6.64199e-16
LOC_Os12g38750	2.24754	2.55708e-35	6.37617e-34
LOC_Os02g11110	2.24683	1.25037e-08	7.86225e-08
LOC_Os12g38320	2.24621	5.91477e-07	3.10763e-06
LOC_Os11g47520	2.24595	0.00788497	0.0205584
LOC_Os03g02190	2.24152	1.84431e-23	2.91087e-22
LOC_Os05g07626	2.23846	0.0108671	0.0271977
LOC_Os07g05010	2.23538	3.32123e-24	5.41097e-23
LOC_Os02g33720	2.2311	1.88833e-05	8.157e-05
LOC_Os11g35930	2.22926	1.69669e-52	6.61948e-51
LOC_Os03g32150	2.22698	0.00785957	0.0205095
LOC_Os11g21804	2.21973	1.29991e-07	7.35264e-07
LOC_Os05g44410	2.21969	0.00518435	0.0141869
LOC_Os07g07750	2.21383	4.68305e-06	2.21762e-05
LOC_Os03g30470	2.21201	8.85343e-05	0.000342952
LOC_Os08g04250	2.20616	0.00938802	0.0239358
LOC_Os06g04590	2.20145	3.0292e-15	3.11418e-14
LOC_Os12g02814	2.19711	2.98072e-39	8.50961e-38
LOC_Os08g38800	2.19264	2.78253e-07	1.51585e-06
LOC_Os11g35500	2.19002	3.90618e-40	1.13857e-38
LOC_Os01g74410	2.18697	2.82306e-17	3.28251e-16
LOC_Os04g38370	2.18475	0.000499275	0.00170441
LOC_Os08g44220	2.18257	3.12462e-08	1.88686e-07
LOC_Os09g36500	2.18127	0.0150636	0.0361657
LOC_Os03g42259	2.18096	0.0152872	0.0366423
LOC_Os09g03470	2.17547	0.0167007	0.0395493
LOC_Os03g15680	2.17177	5.12551e-05	0.000207244
LOC_Os05g44930	2.17054	0.00368515	0.0104872
LOC_Os04g58820	2.16872	0.0019699	0.00595233
LOC_Os06g04210	2.16693	7.10769e-08	4.12445e-07
LOC_Os05g41250	2.1636	3.76189e-05	0.000155247
LOC_Os07g49000	2.16109	2.33169e-44	7.63795e-43
LOC_Os03g07250	2.16104	5.45128e-05	0.000219445
LOC_Os01g11460	2.15266	3.99552e-26	7.03343e-25
LOC_Os09g31498	2.15214	4.38885e-17	5.03775e-16
LOC_Os12g32480	2.14925	0.000474431	0.00162543
LOC_Os10g05000	2.14513	0.0134599	0.0327628
LOC_Os05g40384	2.14339	0.000371592	0.00130077
LOC_Os11g25720	2.14204	3.92741e-06	1.87966e-05
LOC_Os04g38320	2.14124	2.21738e-07	1.21945e-06
LOC_Os12g35490	2.14074	7.37143e-06	3.398e-05
LOC_Os12g38370	2.13927	1.62702e-42	5.09529e-41
LOC_Os11g45970	2.13382	2.86965e-07	1.56025e-06
LOC_Os12g10740	2.13262	4.8908e-31	1.05315e-29
LOC_Os08g10620	2.1289	0.00664213	0.0176831
LOC_Os04g17850	2.12519	0.014871	0.035765
LOC_Os06g51050	2.11985	1.07958e-11	8.80464e-11
LOC_Os04g09590	2.11738	0.0202179	0.0467661
LOC_Os10g17780	2.11217	0.00817904	0.0212533
LOC_Os04g17890	2.11197	0.00124401	0.00391791
LOC_Os02g42060	2.11167	3.80677e-11	2.97119e-10
LOC_Os09g10840	2.11146	1.8924e-23	2.98169e-22
LOC_Os11g02389	2.11061	6.06628e-08	3.54681e-07
LOC_Os12g36870	2.10836	2.1386e-14	2.08516e-13
LOC_Os01g65660	2.10787	8.15421e-15	8.18013e-14
LOC_Os02g02490	2.10752	0.000121694	0.000460234
LOC_Os10g40520	2.10629	3.24719e-08	1.95705e-07
LOC_Os02g47060	2.10227	0.0150277	0.0360919
LOC_Os03g14140	2.102	4.15903e-15	4.23806e-14
LOC_Os04g01910	2.10145	5.28147e-05	0.000213054
LOC_Os07g48020	2.09908	0.000776782	0.00255324
LOC_Os08g36370	2.09759	1.88846e-05	8.157e-05
LOC_Os04g55950	2.09725	0.00439106	0.0122416
LOC_Os07g33350	2.09268	3.61478e-58	1.6327e-56
LOC_Os03g13140	2.09243	0.00180857	0.0055068
LOC_Os02g05610	2.09114	0.00776675	0.0202958
LOC_Os10g40480	2.09049	7.46336e-06	3.43525e-05
LOC_Os08g07970	2.08977	5.39027e-48	1.91227e-46
LOC_Os12g02960	2.08711	1.15364e-09	8.01549e-09
LOC_Os09g32100	2.08665	1.89041e-11	1.51374e-10
LOC_Os08g13420	2.08184	1.83301e-10	1.36361e-09
LOC_Os11g45980	2.0785	0.00017485	0.000646649
LOC_Os08g36060	2.07757	0.00340618	0.00977043
LOC_Os12g19860	2.07585	0.00372169	0.0105772
LOC_Os02g43120	2.07373	0.000991843	0.00319511
LOC_Os01g19670	2.06966	0.00305212	0.00884894
LOC_Os11g47460	2.06849	2.83664e-12	2.40159e-11
LOC_Os07g32700	2.06841	4.98611e-12	4.16054e-11
LOC_Os04g49670	2.06739	8.57312e-101	7.51243e-99
LOC_Os03g28040	2.06715	1.04371e-09	7.2845e-09
LOC_Os01g11750	2.06588	2.53993e-08	1.54622e-07
LOC_Os03g03790	2.06202	3.74523e-24	6.08392e-23
LOC_Os12g03150	2.06165	0.0173293	0.0408567
LOC_Os08g04240	2.06082	0.0122155	0.0301273
LOC_Os10g16880	2.05945	0.000182772	0.000673795
LOC_Os01g16140	2.05835	5.27534e-75	3.22772e-73
LOC_Os07g43450	2.0519	7.16371e-12	5.91187e-11
LOC_Os08g14070	2.0509	2.37431e-07	1.30266e-06
LOC_Os05g07250	2.04679	0.0106918	0.0268071
LOC_Os11g27730	2.04516	2.48072e-141	3.57044e-139
LOC_Os11g05170	2.04427	0.00608877	0.0163588
LOC_Os03g47169	2.0424	5.11432e-06	2.40871e-05
LOC_Os10g04540	2.0388	0.0209067	0.0481108
LOC_Os02g01700	2.03575	9.5719e-40	2.75532e-38
LOC_Os06g35060	2.03348	0.0101856	0.0257097
LOC_Os04g02360	2.03176	0.0148867	0.0357936
LOC_Os04g56110	2.0289	0.00825071	0.0214235
LOC_Os01g71350	2.0256	0.000102601	0.000392948
LOC_Os09g35980	2.02284	3.17243e-23	4.93967e-22
LOC_Os09g30980	2.02243	2.93571e-08	1.77587e-07
LOC_Os03g62270	2.02138	1.16454e-40	3.45236e-39
LOC_Os02g10500	2.01924	3.86968e-06	1.85363e-05
LOC_Os03g05560	2.0175	3.41956e-05	0.000142071
LOC_Os04g23360	2.01517	0.0153662	0.0368126
LOC_Os09g38210	2.01447	0.0204998	0.0473156
LOC_Os01g48610	2.01368	2.41636e-05	0.000102507
LOC_Os07g46940	2.01315	3.39909e-12	2.86555e-11
LOC_Os01g61900	2.01144	3.85513e-20	5.23401e-19
LOC_Os09g36700	2.00903	0.00270083	0.00793396
LOC_Os12g29500	2.00497	5.14463e-37	1.36885e-35
LOC_Os07g48330	2.00329	1.19338e-52	4.67555e-51
LOC_Os01g10480	2.00219	0.0024484	0.00725071
LOC_Os05g45380	1.999	0.00224007	0.00669875
LOC_Os08g36040	1.99677	0.0075848	0.0198746
LOC_Os01g10460	1.99596	3.94575e-09	2.60036e-08
LOC_Os11g31820	1.993	2.2394e-08	1.37199e-07
LOC_Os12g38040	1.98894	2.41384e-06	1.18907e-05
LOC_Os06g17920	1.98683	8.30838e-08	4.78619e-07
LOC_Os06g46970	1.9864	2.16547e-10	1.6015e-09
LOC_Os03g03520	1.98303	1.40146e-06	7.07297e-06
LOC_Os03g03260	1.98301	1.69999e-22	2.5567e-21
LOC_Os12g24530	1.98299	0.0186352	0.0435439
LOC_Os01g24780	1.98205	5.77704e-06	2.69932e-05
LOC_Os11g34460	1.98157	2.67233e-22	3.976e-21
LOC_Os12g04320	1.98144	1.59165e-05	6.95389e-05
LOC_Os09g26300	1.97317	4.51809e-43	1.42456e-41
LOC_Os01g61840	1.97124	0.0159547	0.0380388
LOC_Os08g14600	1.9707	0.00930057	0.0237477
LOC_Os12g21940	1.96668	1.93176e-74	1.16907e-72
LOC_Os06g48610	1.96668	8.27317e-41	2.46844e-39
LOC_Os08g23470	1.96652	0.0148777	0.035775
LOC_Os02g32469	1.96649	5.0652e-22	7.44844e-21
LOC_Os04g13190	1.96442	0.00337606	0.00969606
LOC_Os05g39580	1.96341	0.00124632	0.00392343
LOC_Os04g28850	1.9619	0.000176046	0.000650768
LOC_Os11g10520	1.95954	3.37816e-103	3.07668e-101
LOC_Os09g29600	1.95324	2.27981e-15	2.36212e-14
LOC_Os08g22004	1.95257	0.000203755	0.000746393
LOC_Os01g64380	1.9514	0.000155348	0.000578454
LOC_Os10g29320	1.95035	0.013909	0.0337466
LOC_Os07g48150	1.94954	0.000451855	0.00155477
LOC_Os07g02624	1.9479	0.0080057	0.0208399
LOC_Os04g46000	1.9477	1.39781e-13	1.28443e-12
LOC_Os12g27330	1.94742	0.00172698	0.00528089
LOC_Os08g10260	1.9458	3.84375e-19	4.9569e-18
LOC_Os03g24170	1.94549	0.000531064	0.00180429
LOC_Os05g47700	1.94485	5.09534e-12	4.2504e-11
LOC_Os06g50080	1.94424	2.58976e-89	1.99829e-87
LOC_Os04g33310	1.94322	2.14149e-27	3.94472e-26
LOC_Os05g08530	1.94265	0.00683223	0.0181284
LOC_Os07g28570	1.94185	1.64657e-07	9.18811e-07
LOC_Os06g13690	1.93968	0.0129963	0.0317842
LOC_Os09g37369	1.93733	0.00363008	0.0103475
LOC_Os11g07225	1.93551	0.000118472	0.000448782
LOC_Os06g12310	1.92937	3.21383e-122	3.71974e-120
LOC_Os11g41840	1.92852	4.67424e-06	2.21458e-05
LOC_Os06g08250	1.9278	1.00863e-80	6.80042e-79
LOC_Os07g38470	1.92577	1.63105e-64	8.45285e-63
LOC_Os11g34730	1.924	0.0018781	0.00569665
LOC_Os03g29770	1.92342	2.94027e-07	1.59677e-06
LOC_Os08g10420	1.92098	1.00619e-32	2.3042e-31
LOC_Os10g37604	1.91836	0.00386721	0.010947
LOC_Os06g29370	1.91367	0.0053168	0.0145107
LOC_Os03g14110	1.91322	2.75941e-07	1.50355e-06
LOC_Os05g50410	1.91315	0.00116303	0.00368797
LOC_Os04g56370	1.91179	0.000651776	0.0021753
LOC_Os03g08250	1.91086	2.62114e-67	1.43045e-65
LOC_Os09g30220	1.90856	2.09119e-11	1.67019e-10
LOC_Os02g48200	1.90694	0.00899575	0.0230648
LOC_Os10g41860	1.90662	1.4009e-15	1.47013e-14
LOC_Os03g55260	1.90657	8.9324e-13	7.79425e-12
LOC_Os01g60870	1.90337	0.0032868	0.00947299
LOC_Os11g42880	1.9007	0.000309357	0.00109777
LOC_Os03g45800	1.89965	3.51959e-18	4.30692e-17
LOC_Os03g05500	1.89924	9.77145e-06	4.41576e-05
LOC_Os07g43740	1.89736	6.91607e-81	4.69718e-79
LOC_Os02g45620	1.89577	9.12003e-11	6.90665e-10
LOC_Os04g49680	1.89479	4.8018e-59	2.23799e-57
LOC_Os12g26940	1.89214	5.51957e-25	9.28666e-24
LOC_Os02g38700	1.89115	0.00900157	0.0230748
LOC_Os06g05000	1.89087	1.19949e-75	7.38789e-74
LOC_Os07g13790	1.89066	1.01438e-05	4.56909e-05
LOC_Os08g22604	1.89	0.00330638	0.0095216
LOC_Os03g22050	1.88998	7.29499e-101	6.41267e-99
LOC_Os07g46950	1.88938	5.57148e-07	2.9395e-06
LOC_Os12g01710	1.88913	2.65227e-05	0.000111747
LOC_Os08g10150	1.88742	0.000862821	0.00281209
LOC_Os04g40440	1.88548	0.0195024	0.0452995
LOC_Os01g14520	1.88513	0.000909579	0.00295201
LOC_Os06g05010	1.88325	5.76197e-50	2.13124e-48
LOC_Os03g02020	1.88322	7.88432e-29	1.54342e-27
LOC_Os12g40330	1.88254	1.30316e-06	6.60328e-06
LOC_Os01g21880	1.88228	0.0165619	0.039284
LOC_Os03g12520	1.88228	1.88912e-05	8.15859e-05
LOC_Os07g36880	1.87933	0.000385112	0.00134325
LOC_Os07g03780	1.87778	5.2616e-06	2.47179e-05
LOC_Os12g02840	1.8772	2.29582e-05	9.78117e-05
LOC_Os01g01910	1.87535	4.46518e-10	3.22836e-09
LOC_Os11g16530	1.8751	9.67084e-16	1.02611e-14
LOC_Os01g48800	1.87394	1.12311e-13	1.03923e-12
LOC_Os06g02019	1.87167	3.63901e-08	2.18089e-07
LOC_Os02g34930	1.87163	5.81373e-24	9.37283e-23
LOC_Os11g03620	1.87064	0.0206004	0.0475202
LOC_Os08g37432	1.86841	5.6754e-33	1.31267e-31
LOC_Os10g42850	1.86677	0.000603616	0.00202993
LOC_Os11g37920	1.86508	0.00275207	0.00806572
LOC_Os11g36740	1.86495	3.24746e-35	8.06149e-34
LOC_Os09g09930	1.86487	6.77606e-145	9.9066e-143
LOC_Os07g38460	1.86112	6.75691e-33	1.55504e-31
LOC_Os10g21800	1.85904	0.0144826	0.0349428
LOC_Os05g30820	1.85592	2.12728e-35	5.32356e-34
LOC_Os02g58214	1.85463	3.36852e-52	1.30322e-50
LOC_Os04g48360	1.85405	3.11456e-07	1.68878e-06
LOC_Os05g40920	1.85343	6.3159e-11	4.84917e-10
LOC_Os02g01210	1.85123	3.14271e-46	1.07643e-44
LOC_Os06g20040	1.84439	3.74201e-131	4.66123e-129
LOC_Os05g39320	1.84391	7.0344e-08	4.08362e-07
LOC_Os07g39000	1.84288	0.00435633	0.0121594
LOC_Os06g47420	1.84236	0.00598601	0.0161202
LOC_Os07g47750	1.83901	9.34327e-42	2.88696e-40
LOC_Os04g40630	1.83876	1.75895e-90	1.38414e-88
LOC_Os02g55130	1.83287	1.68848e-27	3.12476e-26
LOC_Os08g08084	1.83219	0.0177293	0.0416759
LOC_Os01g24490	1.82953	0.0125953	0.0309429
LOC_Os01g09500	1.82786	0.0103152	0.0260014
LOC_Os06g29350	1.82536	1.98832e-10	1.47433e-09
LOC_Os03g63970	1.82375	0.000709947	0.00235361
LOC_Os02g48150	1.82085	1.41817e-08	8.85852e-08
LOC_Os08g34700	1.81988	2.13433e-07	1.1761e-06
LOC_Os09g31000	1.81986	3.36889e-06	1.62749e-05
LOC_Os01g60770	1.81972	3.3469e-208	9.20498e-206
LOC_Os01g72330	1.81963	3.21123e-55	1.33936e-53
LOC_Os06g50980	1.81777	0.0148209	0.0356599
LOC_Os10g34940	1.81768	0.00821355	0.021335
LOC_Os09g37710	1.81633	2.18857e-40	6.42643e-39
LOC_Os12g38350	1.81619	8.7847e-17	9.91554e-16
LOC_Os04g36770	1.81554	3.33644e-08	2.00649e-07
LOC_Os08g35420	1.81554	0.000381853	0.00133272
LOC_Os07g34110	1.81369	7.04636e-22	1.03126e-20
LOC_Os02g10030	1.81231	0.00733253	0.0192936
LOC_Os03g17680	1.80828	6.42028e-09	4.15523e-08
LOC_Os06g11980	1.79937	6.04144e-40	1.75176e-38
LOC_Os04g40580	1.79633	2.74139e-07	1.49461e-06
LOC_Os04g09604	1.79327	0.0124383	0.0306115
LOC_Os09g29820	1.79082	5.76707e-08	3.38041e-07
LOC_Os05g34500	1.79037	2.63677e-09	1.76876e-08
LOC_Os01g02900	1.78874	5.17516e-30	1.06328e-28
LOC_Os08g10130	1.78727	4.67216e-05	0.000190131
LOC_Os05g02420	1.78653	1.02111e-43	3.28673e-42
LOC_Os11g19490	1.78508	3.38974e-13	3.03156e-12
LOC_Os11g41850	1.77905	0.00728413	0.0191881
LOC_Os06g21240	1.77338	5.50914e-09	3.59401e-08
LOC_Os01g11910	1.77325	0.000472167	0.00161844
LOC_Os10g02340	1.77227	0.00117812	0.003729
LOC_Os03g31430	1.77044	8.21977e-109	8.01153e-107
LOC_Os05g13360	1.76622	7.06693e-06	3.26359e-05
LOC_Os05g10730	1.76501	5.31119e-89	4.05314e-87
LOC_Os04g52190	1.76445	1.51216e-19	1.99642e-18
LOC_Os03g18729	1.76058	4.25521e-09	2.79435e-08
LOC_Os01g72670	1.75914	3.25226e-18	3.98506e-17
LOC_Os01g11860	1.75626	9.96155e-11	7.52344e-10
LOC_Os11g03110	1.75574	1.20813e-14	1.20054e-13
LOC_Os04g43060	1.75546	6.11689e-16	6.57566e-15
LOC_Os06g03120	1.75523	4.80968e-05	0.000195441
LOC_Os01g36580	1.75438	7.02657e-09	4.53179e-08
LOC_Os12g32970	1.75015	1.17077e-19	1.55383e-18
LOC_Os03g45250	1.74973	5.78831e-19	7.41321e-18
LOC_Os08g36340	1.74865	1.51703e-64	7.89141e-63
LOC_Os02g18540	1.74237	5.50038e-29	1.08438e-27
LOC_Os09g08160	1.74059	2.37942e-08	1.45425e-07
LOC_Os03g46060	1.73908	0.00372692	0.0105888
LOC_Os04g35390	1.73843	3.14258e-12	2.65494e-11
LOC_Os10g02040	1.73774	2.51783e-138	3.42844e-136
LOC_Os06g34390	1.73756	9.58559e-05	0.000369509
LOC_Os02g24700	1.73736	9.22563e-10	6.46656e-09
LOC_Os04g36670	1.73361	2.01459e-14	1.967e-13
LOC_Os03g14560	1.73289	8.28918e-30	1.68686e-28
LOC_Os06g41450	1.73239	1.7015e-07	9.46989e-07
LOC_Os04g49250	1.7317	0.00152398	0.00471416
LOC_Os10g04400	1.73138	0.00532089	0.0145204
LOC_Os06g35165	1.73079	0.000626134	0.00209728
LOC_Os01g46140	1.73047	7.73734e-26	1.34498e-24
LOC_Os11g01360	1.7297	0.0215238	0.0493348
LOC_Os03g14920	1.72831	0.000494387	0.00168898
LOC_Os05g35200	1.72679	9.18236e-194	2.12556e-191
LOC_Os12g07640	1.72527	9.03077e-13	7.87619e-12
LOC_Os03g43770	1.72107	4.01952e-08	2.39602e-07
LOC_Os04g10434	1.71948	0.000452156	0.0015554
LOC_Os05g30420	1.71828	8.30663e-07	4.29767e-06
LOC_Os02g11705	1.71729	2.96489e-18	3.64097e-17
LOC_Os08g36540	1.7143	1.95143e-10	1.44783e-09
LOC_Os05g35360	1.71388	2.8506e-11	2.24955e-10
LOC_Os03g38250	1.71333	0.000194579	0.000714856
LOC_Os09g32000	1.71246	0.000527542	0.00179364
LOC_Os06g51000	1.71045	0.0198032	0.0459139
LOC_Os12g30000	1.71016	1.29772e-28	2.51381e-27
LOC_Os11g09720	1.70882	1.08566e-06	5.54867e-06
LOC_Os02g56510	1.7023	3.289e-34	7.93072e-33
LOC_Os02g13510	1.70081	1.29951e-35	3.26678e-34
LOC_Os01g48010	1.70044	0.0210863	0.0484839
LOC_Os04g35580	1.69875	2.87973e-23	4.49653e-22
LOC_Os08g39480	1.69849	2.8928e-07	1.57253e-06
LOC_Os02g17710	1.69834	3.00608e-05	0.000125738
LOC_Os04g35940	1.69629	1.66071e-08	1.03086e-07
LOC_Os08g05810	1.69627	6.12523e-15	6.17816e-14
LOC_Os10g36924	1.69595	3.50744e-19	4.53583e-18
LOC_Os02g50470	1.69362	4.02554e-06	1.92464e-05
LOC_Os11g01850	1.69266	2.31911e-14	2.25482e-13
LOC_Os08g43950	1.69229	0.00162372	0.00499432
LOC_Os02g43360	1.68965	3.22064e-16	3.52633e-15
LOC_Os08g31140	1.68954	1.11984e-25	1.9321e-24
LOC_Os09g13470	1.68851	1.58019e-19	2.08525e-18
LOC_Os02g45160	1.68546	5.92914e-37	1.57006e-35
LOC_Os03g09830	1.68428	0.0113354	0.0282525
LOC_Os04g40100	1.68423	6.60281e-35	1.62744e-33
LOC_Os05g27350	1.68343	1.73367e-14	1.70109e-13
LOC_Os02g32009	1.68312	0.0199201	0.0461572
LOC_Os05g43130	1.68291	0.0108843	0.0272382
LOC_Os04g42889	1.68034	1.20008e-15	1.26512e-14
LOC_Os03g14080	1.67887	0.000424604	0.00146901
LOC_Os02g39090	1.67786	0.00929704	0.0237409
LOC_Os01g10180	1.67413	6.68313e-17	7.60836e-16
LOC_Os10g02300	1.6735	4.29094e-05	0.000175311
LOC_Os01g64620	1.67336	2.97232e-07	1.61355e-06
LOC_Os11g05690	1.67181	1.66009e-17	1.9573e-16
LOC_Os04g51009	1.6677	3.52938e-05	0.000146371
LOC_Os10g39100	1.66745	1.75004e-06	8.75274e-06
LOC_Os11g31420	1.66594	0.0022641	0.00676187
LOC_Os04g55610	1.66577	1.19428e-05	5.31135e-05
LOC_Os01g38610	1.66328	3.87869e-05	0.0001595
LOC_Os12g32360	1.66234	2.89996e-38	7.99952e-37
LOC_Os06g21230	1.66011	1.18463e-06	6.03238e-06
LOC_Os10g06740	1.65917	2.2782e-10	1.6804e-09
LOC_Os07g40760	1.6575	0.00870604	0.0224234
LOC_Os07g13600	1.65714	5.09753e-05	0.000206367
LOC_Os07g46870	1.65662	0.00123373	0.00388686
LOC_Os02g35180	1.65608	1.1639e-59	5.46129e-58
LOC_Os12g39220	1.65589	1.47589e-07	8.29403e-07
LOC_Os09g25720	1.65579	5.45314e-07	2.88089e-06
LOC_Os07g42510	1.65112	3.13625e-30	6.52575e-29
LOC_Os02g46800	1.64979	0.00292047	0.00850722
LOC_Os08g16820	1.64939	3.75802e-29	7.45113e-28
LOC_Os07g38440	1.64811	9.23618e-39	2.59679e-37
LOC_Os06g07040	1.64752	6.41031e-07	3.3534e-06
LOC_Os02g04755	1.6466	0.0129751	0.0317385
LOC_Os09g25860	1.64648	2.05034e-20	2.80563e-19
LOC_Os06g41640	1.64619	0.00724522	0.0190928
LOC_Os08g10290	1.64601	1.49301e-05	6.55177e-05
LOC_Os08g16810	1.64567	2.17768e-10	1.60967e-09
LOC_Os10g40660	1.6441	1.37259e-15	1.44205e-14
LOC_Os06g42220	1.64149	0.0128145	0.0314038
LOC_Os04g14810	1.64092	0.0117491	0.029127
LOC_Os11g06840	1.64072	0.00511467	0.0140183
LOC_Os11g03660	1.64051	9.83985e-07	5.05233e-06
LOC_Os05g35400	1.6396	0.00957325	0.0243433
LOC_Os08g39240	1.63948	8.35814e-37	2.20487e-35
LOC_Os09g35010	1.63662	3.9987e-31	8.64097e-30
LOC_Os09g37460	1.63591	5.25421e-06	2.46873e-05
LOC_Os03g24510	1.63341	2.54057e-09	1.70814e-08
LOC_Os11g03420	1.63047	2.11626e-09	1.43555e-08
LOC_Os02g46730	1.63011	0.000210594	0.000769316
LOC_Os08g04230	1.62943	0.000775011	0.00254863
LOC_Os10g23090	1.62791	3.37466e-11	2.64209e-10
LOC_Os02g14160	1.6262	9.52019e-112	9.58159e-110
LOC_Os01g53630	1.62549	1.95866e-05	8.43924e-05
LOC_Os01g10300	1.62479	0.000206599	0.000755616
LOC_Os06g44034	1.62449	6.44397e-05	0.000256301
LOC_Os11g25160	1.62431	3.15862e-60	1.49983e-58
LOC_Os08g32340	1.62341	0.00549416	0.0149507
LOC_Os01g57050	1.62323	1.96071e-40	5.76344e-39
LOC_Os03g19600	1.62255	9.89933e-08	5.65577e-07
LOC_Os11g27110	1.62037	1.69647e-05	7.37588e-05
LOC_Os05g34530	1.62016	4.59164e-06	2.17805e-05
LOC_Os04g14690	1.61887	7.64314e-05	0.000299705
LOC_Os10g35830	1.61854	0.00604123	0.0162437
LOC_Os02g35970	1.61762	8.93375e-16	9.49356e-15
LOC_Os06g19970	1.61702	0.0030873	0.00894162
LOC_Os08g20580	1.61597	8.77895e-05	0.000340399
LOC_Os11g07580	1.61477	5.91491e-11	4.55137e-10
LOC_Os03g57240	1.6138	1.05971e-18	1.34107e-17
LOC_Os05g51690	1.61347	4.20148e-50	1.56446e-48
LOC_Os08g25380	1.61316	1.74755e-26	3.10578e-25
LOC_Os09g15560	1.61095	0.0172679	0.0407257
LOC_Os10g12090	1.60999	6.78438e-05	0.000268801
LOC_Os02g50460	1.60883	0.000787347	0.0025843
LOC_Os11g25210	1.60809	0.000192153	0.000706407
LOC_Os09g29284	1.60794	0.0020408	0.00614719
LOC_Os01g14970	1.60718	3.83888e-05	0.000158074
LOC_Os03g45790	1.60479	7.53117e-05	0.000296067
LOC_Os02g56310	1.59893	1.44957e-09	9.97919e-09
LOC_Os01g19820	1.59857	9.81122e-59	4.54227e-57
LOC_Os10g04370	1.59746	0.000347023	0.00122144
LOC_Os06g45650	1.59632	0.000279163	0.000998918
LOC_Os02g10580	1.59507	0.000639926	0.00213935
LOC_Os01g11480	1.59335	0.00131926	0.00413615
LOC_Os09g34890	1.59281	2.17603e-16	2.40055e-15
LOC_Os10g27280	1.59148	7.4036e-15	7.44595e-14
LOC_Os12g33194	1.59139	4.49616e-12	3.76301e-11
LOC_Os03g01520	1.59097	0.00162506	0.00499677
LOC_Os06g03800	1.58912	8.79141e-47	3.03364e-45
LOC_Os01g13130	1.5884	2.60409e-17	3.03425e-16
LOC_Os07g18590	1.58821	0.00185379	0.00562904
LOC_Os05g38420	1.58702	1.26824e-11	1.02859e-10
LOC_Os04g47420	1.5868	3.04953e-10	2.23215e-09
LOC_Os08g34984	1.5851	2.42111e-06	1.19202e-05
LOC_Os08g32120	1.58476	4.03981e-18	4.93265e-17
LOC_Os07g40780	1.58416	3.80402e-10	2.7669e-09
LOC_Os12g38550	1.5822	0.00691375	0.0183219
LOC_Os01g08810	1.58084	8.50433e-21	1.18235e-19
LOC_Os05g45180	1.58071	3.23157e-57	1.42036e-55
LOC_Os05g29735	1.58044	2.61086e-05	0.000110153
LOC_Os03g18990	1.57996	0.00459964	0.0127514
LOC_Os01g02139	1.57969	2.16033e-84	1.55064e-82
LOC_Os01g18930	1.57908	0.00228341	0.00681223
LOC_Os05g50250	1.57651	7.69389e-13	6.75477e-12
LOC_Os05g35430	1.57361	0.0123161	0.0303538
LOC_Os01g24420	1.57317	1.22956e-14	1.21981e-13
LOC_Os09g03750	1.57269	0.000103073	0.000394593
LOC_Os07g35750	1.57238	3.51164e-13	3.13957e-12
LOC_Os02g13020	1.57064	1.65404e-11	1.33072e-10
LOC_Os01g59410	1.57059	1.93883e-15	2.01938e-14
LOC_Os11g29920	1.56968	3.63832e-27	6.62722e-26
LOC_Os06g08830	1.56744	0.000228143	0.000828704
LOC_Os12g05050	1.56732	8.55529e-16	9.09835e-15
LOC_Os10g22050	1.566	2.19685e-14	2.13894e-13
LOC_Os02g07460	1.5638	0.0072157	0.0190259
LOC_Os05g45430	1.56297	5.26089e-05	0.000212347
LOC_Os03g59225	1.56258	1.11502e-08	7.03935e-08
LOC_Os04g45270	1.5621	5.76125e-10	4.11933e-09
LOC_Os01g12100	1.56174	7.99787e-13	7.01721e-12
LOC_Os04g09770	1.55972	0.00588224	0.0158669
LOC_Os11g05050	1.55967	5.80947e-16	6.25487e-15
LOC_Os01g74120	1.5596	0.000146445	0.00054699
LOC_Os09g31506	1.55904	0.000350111	0.00123153
LOC_Os04g01950	1.55787	0.000171491	0.000635158
LOC_Os06g01590	1.55662	8.36117e-05	0.000325472
LOC_Os08g40910	1.55576	3.94781e-40	1.1495e-38
LOC_Os02g58530	1.55569	0.00248562	0.00734788
LOC_Os01g74670	1.55535	4.24929e-07	2.26906e-06
LOC_Os03g20760	1.55432	0.000368321	0.00129052
LOC_Os04g44320	1.55427	1.23089e-15	1.2971e-14
LOC_Os08g26820	1.55397	1.13613e-15	1.19952e-14
LOC_Os02g51680	1.5526	5.97286e-33	1.38032e-31
LOC_Os07g26760	1.55199	6.33397e-05	0.000252251
LOC_Os01g71094	1.55181	5.15209e-12	4.29516e-11
LOC_Os10g33104	1.55173	3.55481e-16	3.87846e-15
LOC_Os12g43780	1.5516	6.87735e-10	4.88591e-09
LOC_Os03g37840	1.55103	0.000250731	0.000903463
LOC_Os02g09510	1.55097	4.34669e-10	3.14597e-09
LOC_Os07g38020	1.54986	0.00526579	0.0143885
LOC_Os08g44590	1.54843	1.05803e-05	4.75104e-05
LOC_Os03g35920	1.54707	1.53878e-10	1.14873e-09
LOC_Os11g24070	1.54674	4.45236e-06	2.11632e-05
LOC_Os03g14030	1.5458	1.90466e-21	2.73708e-20
LOC_Os01g11650	1.54459	2.98621e-19	3.87803e-18
LOC_Os02g58170	1.54334	6.86485e-18	8.27655e-17
LOC_Os08g05480	1.54318	0.000233518	0.000846714
LOC_Os07g32680	1.54285	1.09388e-15	1.15623e-14
LOC_Os01g60810	1.54226	5.66005e-12	4.70451e-11
LOC_Os01g47070	1.54018	3.28812e-14	3.16813e-13
LOC_Os10g40990	1.5391	0.000203155	0.000744293
LOC_Os03g32050	1.53828	1.57142e-18	1.9698e-17
LOC_Os03g01800	1.5375	1.04118e-111	1.04411e-109
LOC_Os02g54530	1.53704	3.68313e-05	0.000152269
LOC_Os02g18430	1.53685	5.50192e-16	5.93063e-15
LOC_Os07g06490	1.53656	2.50973e-06	1.23346e-05
LOC_Os05g07240	1.53543	3.62336e-07	1.94831e-06
LOC_Os06g35160	1.53468	1.04913e-89	8.14041e-88
LOC_Os10g41480	1.53446	4.12351e-05	0.000169017
LOC_Os03g49050	1.53423	7.85836e-07	4.07484e-06
LOC_Os07g07646	1.53256	2.21238e-12	1.88456e-11
LOC_Os06g04020	1.53222	1.39029e-119	1.5699e-117
LOC_Os05g04660	1.53091	0.00226748	0.00676978
LOC_Os01g21590	1.52856	4.43428e-29	8.7607e-28
LOC_Os04g49660	1.52719	2.60875e-56	1.12003e-54
LOC_Os03g42730	1.52307	0.0067142	0.0178527
LOC_Os01g29150	1.52303	1.82819e-33	4.31832e-32
LOC_Os04g46470	1.52208	1.40177e-07	7.89984e-07
LOC_Os05g50720	1.52174	7.11265e-05	0.000280926
LOC_Os06g05284	1.52149	1.57232e-12	1.34969e-11
LOC_Os08g01240	1.52091	2.2356e-06	1.10578e-05
LOC_Os07g32710	1.51987	6.4766e-18	7.82544e-17
LOC_Os08g30340	1.5191	0.000368948	0.00129206
LOC_Os01g25560	1.51593	4.11695e-06	1.96563e-05
LOC_Os12g42610	1.51382	5.87252e-32	1.31767e-30
LOC_Os07g09010	1.5123	4.36488e-28	8.28761e-27
LOC_Os11g44870	1.51209	1.22408e-56	5.27989e-55
LOC_Os04g48020	1.51145	0.00721525	0.0190259
LOC_Os12g08200	1.50635	9.3928e-21	1.30261e-19
LOC_Os10g36580	1.5061	5.24686e-05	0.000211872
LOC_Os04g33860	1.5051	6.80013e-12	5.62519e-11
LOC_Os01g67360	1.50507	8.7345e-37	2.30196e-35
LOC_Os09g36010	1.50429	0.00297755	0.0086508
LOC_Os11g42960	1.50384	2.38651e-22	3.55647e-21
LOC_Os07g38030	1.50337	4.60363e-25	7.7644e-24
LOC_Os10g18820	1.50101	2.61861e-09	1.75742e-08
LOC_Os01g32770	1.50101	4.56917e-112	4.64917e-110
LOC_Os02g02040	1.50011	3.2125e-58	1.45574e-56
LOC_Os04g09580	1.49994	1.01115e-11	8.26111e-11
LOC_Os11g05770	1.49946	3.9793e-16	4.33138e-15
LOC_Os12g44020	1.49368	1.70532e-45	5.76284e-44
LOC_Os07g13770	1.49355	1.18998e-49	4.36084e-48
LOC_Os12g35480	1.49342	1.73066e-13	1.58087e-12
LOC_Os12g41160	1.49318	2.75074e-06	1.34691e-05
LOC_Os11g03630	1.49296	0.0204161	0.0471577
LOC_Os07g25810	1.49195	4.48683e-14	4.27419e-13
LOC_Os08g06420	1.49154	7.28833e-14	6.81209e-13
LOC_Os05g42360	1.4909	0.0010902	0.00348008
LOC_Os06g47910	1.48951	0.000714611	0.00236766
LOC_Os06g19750	1.48946	7.15944e-05	0.000282573
LOC_Os05g01790	1.48885	2.22766e-13	2.01827e-12
LOC_Os02g37790	1.48862	0.00757414	0.0198504
LOC_Os09g35600	1.48752	5.08571e-07	2.69395e-06
LOC_Os10g04429	1.48745	3.70151e-47	1.28687e-45
LOC_Os04g31630	1.48727	1.19675e-16	1.341e-15
LOC_Os08g18894	1.487	5.5712e-05	0.000223961
LOC_Os09g39750	1.48593	2.52562e-09	1.69912e-08
LOC_Os01g33950	1.48355	4.86418e-07	2.58054e-06
LOC_Os12g03110	1.48285	1.87767e-30	3.93646e-29
LOC_Os03g20740	1.48185	0.0104111	0.0261956
LOC_Os03g49524	1.48135	0.00371061	0.01055
LOC_Os03g14915	1.48095	8.04992e-16	8.5872e-15
LOC_Os01g46130	1.47948	2.33667e-35	5.83704e-34
LOC_Os04g53520	1.47874	2.69027e-08	1.6348e-07
LOC_Os12g16080	1.47856	3.89599e-30	8.03436e-29
LOC_Os05g32860	1.47779	0.0060489	0.0162611
LOC_Os08g21690	1.47694	0.0019915	0.00601237
LOC_Os04g18140	1.47674	0.0115148	0.0286175
LOC_Os03g46290	1.47605	0.00918928	0.0234938
LOC_Os09g29800	1.47482	0.00887856	0.0227917
LOC_Os01g12740	1.47479	3.48845e-07	1.88014e-06
LOC_Os01g45510	1.47335	0.013814	0.0335365
LOC_Os04g08764	1.47276	5.38707e-28	1.01936e-26
LOC_Os04g52310	1.47063	3.37538e-16	3.68994e-15
LOC_Os04g41800	1.47057	0.00100307	0.00322678
LOC_Os03g05570	1.46927	6.97202e-15	7.01953e-14
LOC_Os10g32444	1.46885	1.41735e-10	1.06036e-09
LOC_Os09g24620	1.46808	7.42231e-26	1.29184e-24
LOC_Os10g33250	1.46582	0.00273971	0.0080363
LOC_Os11g40570	1.46409	1.31617e-31	2.88788e-30
LOC_Os03g03320	1.46407	4.03982e-29	8.00415e-28
LOC_Os04g56680	1.46405	1.0737e-09	7.48065e-09
LOC_Os04g32510	1.46164	9.817e-19	1.24405e-17
LOC_Os06g42100	1.46151	2.10325e-05	9.01326e-05
LOC_Os11g42890	1.4614	3.72556e-12	3.13127e-11
LOC_Os05g43860	1.45988	3.28657e-25	5.57692e-24
LOC_Os04g31430	1.4597	2.09245e-05	8.96978e-05
LOC_Os05g48580	1.45912	2.3e-11	1.8275e-10
LOC_Os09g30300	1.4586	2.58133e-14	2.50364e-13
LOC_Os06g42030	1.45758	8.87255e-47	3.05784e-45
LOC_Os04g09654	1.45707	2.23638e-74	1.35048e-72
LOC_Os12g02870	1.45702	4.65489e-16	5.04895e-15
LOC_Os01g07620	1.45624	4.98268e-06	2.35309e-05
LOC_Os12g16250	1.45564	1.24383e-14	1.23353e-13
LOC_Os11g44800	1.45556	7.46418e-18	8.97188e-17
LOC_Os03g17500	1.45415	5.60563e-61	2.70806e-59
LOC_Os02g42190	1.45337	0.0100762	0.0254567
LOC_Os04g55600	1.45325	2.49375e-18	3.076e-17
LOC_Os11g13680	1.45309	0.00552452	0.0150245
LOC_Os04g01960	1.4523	3.2265e-32	7.29257e-31
LOC_Os10g20650	1.45229	0.0023405	0.00696311
LOC_Os10g30310	1.45223	3.44477e-06	1.66155e-05
LOC_Os05g48040	1.45208	9.29234e-77	5.80051e-75
LOC_Os02g13060	1.45163	3.11101e-87	2.32306e-85
LOC_Os06g04990	1.45156	9.61869e-76	5.93751e-74
LOC_Os02g21090	1.45139	8.24365e-33	1.8925e-31
LOC_Os03g61240	1.45132	8.03733e-06	3.68114e-05
LOC_Os09g11460	1.45113	9.15256e-33	2.09769e-31
LOC_Os10g33760	1.4504	8.63797e-06	3.9387e-05
LOC_Os07g24992	1.449	0.00502058	0.0137794
LOC_Os04g33110	1.44873	5.95352e-08	3.48308e-07
LOC_Os05g11250	1.44788	0.020677	0.0476574
LOC_Os01g51030	1.44687	4.64511e-06	2.20229e-05
LOC_Os01g08670	1.44643	6.87237e-10	4.88362e-09
LOC_Os01g31940	1.44252	9.1814e-25	1.53362e-23
LOC_Os07g07740	1.44209	0.000171519	0.000635177
LOC_Os10g12130	1.44157	1.54909e-15	1.62257e-14
LOC_Os05g25680	1.44146	0.000411281	0.00142807
LOC_Os11g02369	1.43771	1.29543e-57	5.74833e-56
LOC_Os07g28880	1.43731	0.000203861	0.000746488
LOC_Os06g45690	1.43516	2.37218e-22	3.53701e-21
LOC_Os01g42050	1.43475	0.0207804	0.0478598
LOC_Os01g43430	1.43461	4.17146e-16	4.53521e-15
LOC_Os11g38500	1.43436	0.000331061	0.0011697
LOC_Os03g18870	1.43424	1.80799e-28	3.4732e-27
LOC_Os12g40920	1.43336	9.25331e-23	1.41152e-21
LOC_Os07g12610	1.43201	0.00666618	0.017742
LOC_Os06g48235	1.43154	0.000932404	0.00302009
LOC_Os05g40890	1.42996	5.33758e-15	5.39939e-14
LOC_Os01g41160	1.42888	3.43468e-06	1.65755e-05
LOC_Os06g30030	1.42875	0.00107757	0.00344489
LOC_Os03g47050	1.42874	1.81279e-36	4.70175e-35
LOC_Os04g35500	1.4278	3.86065e-05	0.000158852
LOC_Os06g01620	1.42765	1.52239e-17	1.798e-16
LOC_Os10g39936	1.42761	0.0066622	0.0177331
LOC_Os10g11022	1.42754	1.13463e-05	5.06627e-05
LOC_Os01g20160	1.42751	0.000624705	0.002093
LOC_Os02g54100	1.42651	3.26589e-17	3.76744e-16
LOC_Os07g41410	1.42639	1.1949e-40	3.53859e-39
LOC_Os07g46930	1.42592	6.98471e-38	1.90031e-36
LOC_Os07g03140	1.42576	1.42684e-09	9.82759e-09
LOC_Os10g04090	1.42542	2.09157e-25	3.57097e-24
LOC_Os11g38790	1.42512	3.65562e-15	3.74156e-14
LOC_Os10g40740	1.42363	6.00555e-09	3.90242e-08
LOC_Os12g01760	1.42327	1.32368e-28	2.56052e-27
LOC_Os04g38042	1.42217	1.22036e-09	8.4579e-09
LOC_Os07g31430	1.42162	0.00651705	0.01738
LOC_Os12g38770	1.4214	0.000488168	0.00166958
LOC_Os07g08290	1.4203	5.62863e-18	6.8276e-17
LOC_Os09g26620	1.42014	1.29347e-18	1.62947e-17
LOC_Os03g48370	1.41794	6.40135e-09	4.14491e-08
LOC_Os03g55250	1.41612	4.04068e-22	5.96397e-21
LOC_Os02g54830	1.41606	9.2978e-28	1.74039e-26
LOC_Os02g04760	1.4159	0.00326077	0.00940384
LOC_Os04g25570	1.4157	2.04138e-13	1.85554e-12
LOC_Os06g36670	1.41543	0.0060722	0.0163174
LOC_Os01g02870	1.41444	1.00806e-80	6.80042e-79
LOC_Os03g24590	1.41392	6.01455e-11	4.62548e-10
LOC_Os12g43880	1.41017	0.00327661	0.00944657
LOC_Os01g45900	1.41014	7.10002e-13	6.24919e-12
LOC_Os08g25030	1.40999	0.00016162	0.000600601
LOC_Os09g37344	1.40908	6.29389e-11	4.83361e-10
LOC_Os11g34880	1.40746	7.87067e-11	5.98826e-10
LOC_Os04g30010	1.40715	1.80736e-05	7.82615e-05
LOC_Os04g33760	1.4066	0.000374247	0.0013088
LOC_Os09g23540	1.4059	3.90492e-28	7.42952e-27
LOC_Os12g16360	1.40562	6.90931e-07	3.60358e-06
LOC_Os09g08620	1.40553	0.00165279	0.00507306
LOC_Os03g05870	1.40543	0.000305032	0.00108367
LOC_Os10g32509	1.4053	1.26551e-08	7.95325e-08
LOC_Os09g37394	1.40486	0.000549816	0.00186276
LOC_Os03g03490	1.40445	2.68207e-09	1.79698e-08
LOC_Os07g23150	1.40418	2.96546e-16	3.25591e-15
LOC_Os07g13520	1.40408	0.00184992	0.00562161
LOC_Os05g38410	1.40288	1.20464e-07	6.82906e-07
LOC_Os05g40950	1.40257	0.000377587	0.00131916
LOC_Os10g41660	1.40162	0.00667445	0.0177623
LOC_Os06g09120	1.40083	0.000183386	0.00067579
LOC_Os06g11310	1.40066	5.3201e-63	2.70662e-61
LOC_Os07g13800	1.3994	6.1343e-08	3.58432e-07
LOC_Os12g09700	1.39902	2.21653e-09	1.50099e-08
LOC_Os04g30770	1.39894	0.000718908	0.00238076
LOC_Os02g54540	1.39887	5.33073e-12	4.43876e-11
LOC_Os01g63050	1.39812	6.60733e-59	3.06408e-57
LOC_Os08g09670	1.39664	2.2054e-10	1.62973e-09
LOC_Os02g21790	1.39661	0.000153847	0.000573092
LOC_Os10g37350	1.39541	0.00156881	0.00484151
LOC_Os01g37950	1.39383	4.87452e-58	2.18747e-56
LOC_Os04g12820	1.39262	0.00329458	0.00949445
LOC_Os04g53180	1.39252	0.0160382	0.0381953
LOC_Os02g20640	1.39233	0.000330304	0.00116744
LOC_Os05g10690	1.39192	4.83102e-22	7.10784e-21
LOC_Os10g38780	1.39154	7.67124e-09	4.93725e-08
LOC_Os01g60940	1.39137	9.68657e-05	0.000372988
LOC_Os05g39800	1.39136	1.0252e-15	1.08612e-14
LOC_Os03g59570	1.39102	2.39772e-08	1.46511e-07
LOC_Os03g04060	1.39068	1.70367e-09	1.16391e-08
LOC_Os10g42780	1.39058	1.12485e-08	7.09976e-08
LOC_Os02g48550	1.39033	0.0170851	0.0403392
LOC_Os12g41124	1.39016	7.9936e-06	3.66292e-05
LOC_Os01g62300	1.38995	5.96715e-68	3.29534e-66
LOC_Os07g39920	1.38982	5.97464e-52	2.29549e-50
LOC_Os03g56370	1.3887	8.48717e-05	0.000330017
LOC_Os09g10730	1.38755	0.000311244	0.0011039
LOC_Os02g26330	1.38741	1.97207e-08	1.21437e-07
LOC_Os09g13570	1.38618	8.37361e-56	3.54037e-54
LOC_Os11g34720	1.38508	9.95535e-38	2.69269e-36
LOC_Os04g31640	1.38502	0.00209092	0.00628723
LOC_Os07g41830	1.38187	0.0120775	0.0298478
LOC_Os09g34920	1.37998	2.47969e-09	1.67105e-08
LOC_Os02g46780	1.37839	3.28967e-23	5.11936e-22
LOC_Os12g26880	1.37722	2.90285e-05	0.000121751
LOC_Os03g38040	1.37712	0.000289431	0.00103247
LOC_Os01g24790	1.37623	3.586e-05	0.000148519
LOC_Os09g25390	1.37572	1.00362e-05	4.52429e-05
LOC_Os03g46260	1.37549	2.21597e-34	5.376e-33
LOC_Os10g27120	1.37493	1.53304e-07	8.59951e-07
LOC_Os01g73270	1.37441	1.44875e-07	8.14807e-07
LOC_Os11g34660	1.37373	1.11605e-05	4.9914e-05
LOC_Os02g56010	1.37242	2.2586e-07	1.24138e-06
LOC_Os02g44840	1.37103	0.0210577	0.0484223
LOC_Os02g21780	1.36975	0.00468683	0.0129659
LOC_Os06g12610	1.36842	1.47086e-18	1.8477e-17
LOC_Os03g55010	1.36549	5.64806e-10	4.0436e-09
LOC_Os05g04720	1.36423	3.18813e-05	0.000133008
LOC_Os01g12381	1.36331	0.00295417	0.00859186
LOC_Os08g05610	1.36315	0.000206922	0.000756598
LOC_Os01g53570	1.36188	0.0149302	0.0358888
LOC_Os11g05550	1.36145	4.26114e-07	2.27496e-06
LOC_Os01g09030	1.36136	8.41691e-32	1.86447e-30
LOC_Os04g43910	1.36127	2.56407e-40	7.50524e-39
LOC_Os03g44020	1.36079	6.04685e-11	4.64902e-10
LOC_Os12g06160	1.36045	4.20379e-07	2.24563e-06
LOC_Os08g07670	1.3604	1.55955e-08	9.70458e-08
LOC_Os03g07120	1.36037	1.94262e-06	9.67583e-06
LOC_Os03g02300	1.36019	6.79033e-13	5.97851e-12
LOC_Os11g10870	1.36006	2.06212e-09	1.39985e-08
LOC_Os05g02070	1.35984	1.00936e-22	1.53717e-21
LOC_Os07g02100	1.35964	2.56303e-25	4.35982e-24
LOC_Os05g03450	1.35858	1.95712e-35	4.90657e-34
LOC_Os06g04870	1.35829	5.35403e-40	1.55407e-38
LOC_Os04g33740	1.35611	1.22257e-53	4.92181e-52
LOC_Os05g24140	1.35494	1.06106e-36	2.77796e-35
LOC_Os03g56140	1.35446	0.0115783	0.0287573
LOC_Os12g32670	1.35221	9.84494e-12	8.05991e-11
LOC_Os05g41540	1.35149	8.57592e-23	1.3118e-21
LOC_Os02g17760	1.35139	3.90849e-19	5.03805e-18
LOC_Os01g42024	1.35128	0.000853194	0.00278431
LOC_Os07g37156	1.35127	1.15513e-07	6.55644e-07
LOC_Os01g25710	1.3511	1.64986e-07	9.20462e-07
LOC_Os01g47190	1.35019	1.62878e-07	9.09247e-07
LOC_Os03g08170	1.34848	6.04998e-26	1.05629e-24
LOC_Os07g45570	1.34775	5.90014e-27	1.06563e-25
LOC_Os03g55770	1.34774	1.36166e-11	1.10179e-10
LOC_Os01g55950	1.34755	1.7449e-14	1.71151e-13
LOC_Os10g36500	1.34701	1.24628e-09	8.62888e-09
LOC_Os10g38150	1.34641	1.17174e-05	5.21779e-05
LOC_Os11g01330	1.34546	1.07801e-70	6.12371e-69
LOC_Os03g58980	1.34537	5.33201e-07	2.81943e-06
LOC_Os10g36170	1.34528	0.0217386	0.0497573
LOC_Os10g07534	1.34522	0.000143517	0.000536773
LOC_Os01g48710	1.34432	0.0129437	0.0316785
LOC_Os01g04230	1.34255	7.20284e-32	1.60578e-30
LOC_Os02g53530	1.34219	8.103e-16	8.63719e-15
LOC_Os08g31510	1.34214	1.28566e-08	8.07073e-08
LOC_Os01g74110	1.34152	1.31718e-13	1.21355e-12
LOC_Os03g60630	1.34137	8.61794e-06	3.93021e-05
LOC_Os10g25150	1.34067	3.94832e-15	4.02778e-14
LOC_Os09g13770	1.34043	3.74252e-05	0.000154541
LOC_Os03g63540	1.34013	1.07201e-43	3.44256e-42
LOC_Os02g39080	1.33927	1.59224e-09	1.091e-08
LOC_Os06g10170	1.33926	1.70111e-27	3.14604e-26
LOC_Os10g01060	1.33918	4.78407e-09	3.13498e-08
LOC_Os03g06430	1.33789	0.002361	0.00701805
LOC_Os10g38730	1.33693	2.36174e-10	1.74156e-09
LOC_Os12g36810	1.33592	2.0608e-54	8.4933e-53
LOC_Os03g51660	1.33591	0.0118088	0.0292565
LOC_Os11g06210	1.33477	0.0117976	0.0292314
LOC_Os07g33560	1.33427	5.5675e-09	3.63038e-08
LOC_Os04g44930	1.33421	1.71438e-05	7.4456e-05
LOC_Os04g59160	1.33403	2.45164e-08	1.49641e-07
LOC_Os11g30810	1.33388	4.22528e-17	4.85199e-16
LOC_Os06g35850	1.33378	2.66176e-05	0.000112113
LOC_Os12g06250	1.33355	1.06339e-17	1.27158e-16
LOC_Os07g06070	1.33351	1.09808e-07	6.24794e-07
LOC_Os02g24740	1.3323	8.02681e-05	0.000313687
LOC_Os01g28744	1.33204	0.00121868	0.00384599
LOC_Os06g45480	1.33198	4.21798e-40	1.22688e-38
LOC_Os11g10290	1.33118	1.2405e-12	1.07281e-11
LOC_Os08g02700	1.33101	3.71417e-05	0.000153507
LOC_Os02g51000	1.33056	2.05213e-05	8.81869e-05
LOC_Os07g44260	1.32999	0.00059363	0.0019995
LOC_Os11g18366	1.32965	6.50722e-44	2.10428e-42
LOC_Os07g46800	1.32773	1.98184e-08	1.21985e-07
LOC_Os11g30130	1.32749	0.0104007	0.0261766
LOC_Os03g26820	1.32735	0.00340342	0.00976453
LOC_Os12g38960	1.3268	0.00735624	0.019345
LOC_Os09g11520	1.3267	3.53307e-07	1.90271e-06
LOC_Os07g43560	1.3267	0.00139168	0.00434213
LOC_Os01g53040	1.32653	7.3236e-06	3.37652e-05
LOC_Os03g50080	1.32625	5.10434e-06	2.40482e-05
LOC_Os07g33720	1.32553	0.00352374	0.0100712
LOC_Os10g30150	1.32527	4.34263e-05	0.000177318
LOC_Os12g16240	1.32517	1.82759e-08	1.13066e-07
LOC_Os02g33060	1.32514	1.8729e-08	1.15741e-07
LOC_Os02g21070	1.32501	0.000877551	0.00285742
LOC_Os12g41720	1.32488	1.4744e-17	1.74355e-16
LOC_Os03g06610	1.32338	1.09217e-07	6.21557e-07
LOC_Os01g18240	1.32268	5.0308e-74	3.02479e-72
LOC_Os03g04660	1.3218	6.2146e-74	3.72046e-72
LOC_Os12g44110	1.32097	0.0147262	0.0354567
LOC_Os06g15680	1.32037	2.26728e-10	1.67324e-09
LOC_Os06g42730	1.31948	2.73141e-19	3.55544e-18
LOC_Os08g10244	1.31615	3.91876e-42	1.21626e-40
LOC_Os12g03420	1.31588	1.3868e-06	7.00665e-06
LOC_Os12g38270	1.31541	3.79436e-05	0.000156426
LOC_Os02g16030	1.3147	3.1585e-29	6.28488e-28
LOC_Os02g18390	1.31429	0.000518085	0.00176473
LOC_Os05g01380	1.31402	0.00119628	0.00378176
LOC_Os07g47480	1.3139	4.28648e-30	8.81998e-29
LOC_Os06g19530	1.31348	1.84953e-05	7.99881e-05
LOC_Os06g07100	1.31177	2.83814e-21	4.05335e-20
LOC_Os12g02250	1.31027	3.18727e-44	1.0416e-42
LOC_Os02g35460	1.31019	0.0116283	0.028866
LOC_Os08g26270	1.3097	0.0106138	0.026643
LOC_Os11g47750	1.3084	0.00675536	0.0179398
LOC_Os03g58350	1.30793	2.91545e-38	8.03428e-37
LOC_Os03g60120	1.30705	4.40623e-24	7.14098e-23
LOC_Os12g22839	1.30698	0.000852558	0.00278256
LOC_Os02g03270	1.30682	3.71112e-17	4.26863e-16
LOC_Os05g01444	1.30584	0.0168494	0.039847
LOC_Os01g72420	1.30541	4.97105e-31	1.0696e-29
LOC_Os09g28600	1.30441	2.2958e-11	1.82468e-10
LOC_Os02g08230	1.3039	6.65106e-18	8.02228e-17
LOC_Os07g28920	1.3032	0.0031861	0.00920608
LOC_Os06g34730	1.30123	0.00492829	0.0135583
LOC_Os03g15370	1.30063	0.00122522	0.003864
LOC_Os11g26340	1.30041	1.72107e-13	1.57263e-12
LOC_Os09g27590	1.29885	0.00865477	0.0223047
LOC_Os01g25720	1.29879	0.00149071	0.00462463
LOC_Os11g05190	1.29703	0.000108321	0.000412974
LOC_Os05g09020	1.29583	8.75002e-26	1.51816e-24
LOC_Os11g24800	1.295	0.00954225	0.02428
LOC_Os02g17970	1.29452	2.89869e-85	2.10785e-83
LOC_Os08g43250	1.29405	5.96352e-05	0.000238627
LOC_Os07g06500	1.29377	3.6236e-11	2.8314e-10
LOC_Os01g68050	1.29365	2.14982e-12	1.83239e-11
LOC_Os04g32840	1.29302	3.98039e-05	0.000163585
LOC_Os11g04350	1.29209	2.76255e-27	5.07528e-26
LOC_Os12g03230	1.2916	4.45343e-05	0.000181655
LOC_Os08g17320	1.29022	1.61791e-07	9.03542e-07
LOC_Os02g07820	1.28999	1.5746e-27	2.9179e-26
LOC_Os09g29370	1.28993	9.23102e-09	5.87983e-08
LOC_Os11g30760	1.28989	3.90695e-10	2.83657e-09
LOC_Os05g05910	1.28883	6.95109e-05	0.000274936
LOC_Os04g33885	1.28875	8.79216e-05	0.000340833
LOC_Os05g38264	1.2886	4.07345e-06	1.94587e-05
LOC_Os02g44900	1.28832	5.72556e-07	3.01392e-06
LOC_Os07g06190	1.28666	0.00251847	0.00743602
LOC_Os09g26670	1.28588	0.000966034	0.00312065
LOC_Os04g37770	1.28575	6.81602e-08	3.96514e-07
LOC_Os05g40790	1.28563	0.00610088	0.016385
LOC_Os09g28740	1.28508	3.62832e-09	2.39856e-08
LOC_Os08g03070	1.28356	0.000110839	0.000421534
LOC_Os01g26120	1.283	6.35532e-16	6.81878e-15
LOC_Os10g37680	1.28275	0.00456102	0.0126607
LOC_Os05g50500	1.28246	6.34703e-21	8.90443e-20
LOC_Os12g41170	1.28203	0.00906415	0.0232152
LOC_Os01g43010	1.28159	0.00331486	0.00954199
LOC_Os06g46980	1.28137	3.40567e-17	3.92543e-16
LOC_Os06g40370	1.28132	5.99291e-38	1.63528e-36
LOC_Os01g38180	1.28114	1.29311e-05	5.7243e-05
LOC_Os06g34450	1.28112	1.66844e-11	1.34142e-10
LOC_Os08g09610	1.28053	1.23437e-46	4.24361e-45
LOC_Os03g42440	1.28051	0.000156683	0.000583268
LOC_Os02g37610	1.28047	1.66426e-08	1.03284e-07
LOC_Os06g10140	1.28023	0.00599035	0.0161287
LOC_Os12g43750	1.27996	0.00147758	0.00458841
LOC_Os05g05900	1.27956	0.0208211	0.0479378
LOC_Os01g32670	1.27949	4.43748e-07	2.3641e-06
LOC_Os01g11220	1.27884	0.0016114	0.00496191
LOC_Os06g36450	1.27828	2.81828e-06	1.37803e-05
LOC_Os06g02760	1.27615	0.017035	0.0402448
LOC_Os04g54590	1.27443	4.78543e-79	3.11311e-77
LOC_Os01g02150	1.27411	2.60093e-10	1.91235e-09
LOC_Os12g41780	1.27382	1.61427e-06	8.09844e-06
LOC_Os08g13360	1.27341	4.7814e-28	9.05988e-27
LOC_Os03g21870	1.27295	0.00494838	0.0136028
LOC_Os06g42205	1.27283	0.000393703	0.00136995
LOC_Os12g32499	1.27201	1.36004e-08	8.50886e-08
LOC_Os08g09450	1.27189	0.00678242	0.0180031
LOC_Os01g18360	1.27185	5.20788e-18	6.33105e-17
LOC_Os11g02660	1.27165	2.80152e-11	2.21144e-10
LOC_Os01g64430	1.27141	3.98627e-13	3.5559e-12
LOC_Os10g40770	1.27119	0.00267872	0.00787237
LOC_Os08g20670	1.27068	0.0207416	0.0477745
LOC_Os05g50310	1.26973	0.000164822	0.000611761
LOC_Os05g41200	1.26867	1.54077e-13	1.41393e-12
LOC_Os01g60780	1.26861	1.7341e-05	7.52772e-05
LOC_Os05g03884	1.26852	5.88133e-44	1.90855e-42
LOC_Os08g37580	1.2676	3.78191e-38	1.03501e-36
LOC_Os09g37495	1.26685	0.00416398	0.0116741
LOC_Os12g04500	1.26625	3.32713e-10	2.42702e-09
LOC_Os12g37920	1.26597	8.28243e-06	3.78528e-05
LOC_Os06g51060	1.26588	1.3048e-10	9.78268e-10
LOC_Os07g05420	1.26554	2.79967e-15	2.88462e-14
LOC_Os02g01060	1.26407	8.88135e-14	8.25933e-13
LOC_Os07g24230	1.2627	5.38053e-05	0.000216829
LOC_Os12g36590	1.26053	0.0053808	0.0146652
LOC_Os05g30730	1.26016	2.17328e-05	9.29331e-05
LOC_Os05g43970	1.25959	5.70567e-06	2.67046e-05
LOC_Os02g09790	1.2594	0.00180054	0.00548534
LOC_Os09g28340	1.25893	3.39746e-07	1.83358e-06
LOC_Os11g03230	1.25883	2.01913e-28	3.87344e-27
LOC_Os03g38050	1.25846	3.62344e-77	2.29275e-75
LOC_Os06g17900	1.2583	5.96237e-47	2.0677e-45
LOC_Os03g31880	1.25736	7.41534e-06	3.41654e-05
LOC_Os08g17110	1.25719	1.00256e-05	4.52097e-05
LOC_Os10g04800	1.25711	4.82256e-20	6.52513e-19
LOC_Os08g27700	1.25648	0.000113121	0.000429624
LOC_Os06g02170	1.25588	2.22524e-11	1.77419e-10
LOC_Os02g54560	1.25584	7.27663e-08	4.21808e-07
LOC_Os07g03960	1.25549	6.44097e-05	0.000256218
LOC_Os03g46150	1.25511	0.00136479	0.00426686
LOC_Os12g43890	1.25426	1.01943e-06	5.22469e-06
LOC_Os03g19990	1.25402	0.00174793	0.00533971
LOC_Os01g43510	1.25392	9.9935e-13	8.68312e-12
LOC_Os11g18570	1.25367	9.5539e-51	3.61072e-49
LOC_Os05g42110	1.25073	7.81864e-06	3.58867e-05
LOC_Os05g37880	1.25035	1.91745e-17	2.25499e-16
LOC_Os03g53710	1.25031	0.000176587	0.000652464
LOC_Os07g35710	1.24981	0.000201576	0.000739096
LOC_Os04g57560	1.24974	4.82677e-57	2.10815e-55
LOC_Os03g59200	1.24929	4.05026e-24	6.5679e-23
LOC_Os02g37200	1.24921	0.000615696	0.00206655
LOC_Os08g32310	1.2488	0.00800251	0.0208335
LOC_Os01g65670	1.24861	1.82461e-24	3.00784e-23
LOC_Os12g14699	1.24846	4.45878e-20	6.03587e-19
LOC_Os09g36244	1.24837	0.00376208	0.0106734
LOC_Os09g10010	1.24646	0.0167271	0.0395948
LOC_Os10g05490	1.24613	1.17267e-62	5.85871e-61
LOC_Os03g22370	1.24612	2.05532e-05	8.82696e-05
LOC_Os03g28190	1.24495	5.24297e-17	6.00079e-16
LOC_Os08g06940	1.24493	0.000139431	0.000521984
LOC_Os08g20680	1.24491	1.65685e-12	1.41962e-11
LOC_Os10g11354	1.24424	2.09939e-24	3.44866e-23
LOC_Os11g13940	1.24357	2.2866e-05	9.74636e-05
LOC_Os09g31478	1.24356	3.68568e-21	5.23687e-20
LOC_Os12g03380	1.24341	4.31988e-05	0.000176441
LOC_Os02g15120	1.24306	3.85563e-05	0.000158693
LOC_Os02g05560	1.24244	3.6208e-05	0.000149849
LOC_Os09g02270	1.24067	8.45408e-09	5.40298e-08
LOC_Os04g51580	1.2403	6.07022e-41	1.82685e-39
LOC_Os11g01590	1.24008	7.73083e-09	4.9733e-08
LOC_Os01g38190	1.23914	4.25644e-09	2.7945e-08
LOC_Os01g68140	1.23439	7.39158e-11	5.64075e-10
LOC_Os04g55280	1.23362	5.41441e-26	9.47113e-25
LOC_Os04g08350	1.23346	5.83758e-19	7.47264e-18
LOC_Os11g07590	1.23274	0.000108357	0.000413057
LOC_Os10g10280	1.2322	0.00135204	0.00422939
LOC_Os04g24110	1.23198	7.57644e-20	1.01818e-18
LOC_Os05g50790	1.23056	0.00321603	0.00928349
LOC_Os05g41030	1.22975	6.75274e-07	3.52325e-06
LOC_Os10g07004	1.22962	3.84276e-10	2.79216e-09
LOC_Os05g30510	1.22845	0.0168818	0.0399167
LOC_Os12g38400	1.22828	2.08761e-58	9.53777e-57
LOC_Os12g32940	1.22787	2.34953e-05	9.99162e-05
LOC_Os03g13130	1.22724	8.83689e-34	2.10705e-32
LOC_Os10g41800	1.22678	1.43189e-07	8.05489e-07
LOC_Os03g64150	1.22576	1.35899e-12	1.17199e-11
LOC_Os04g44440	1.22388	3.80434e-12	3.19555e-11
LOC_Os07g01230	1.22378	5.2681e-08	3.10563e-07
LOC_Os06g50040	1.22279	1.17211e-30	2.48921e-29
LOC_Os01g70410	1.22238	5.19941e-20	7.02818e-19
LOC_Os12g34524	1.22216	2.33605e-44	7.64319e-43
LOC_Os10g05460	1.22161	1.14936e-06	5.86568e-06
LOC_Os12g40760	1.22138	9.75003e-05	0.000375275
LOC_Os02g06560	1.22042	2.25218e-11	1.79258e-10
LOC_Os12g27470	1.21997	0.000130202	0.000489875
LOC_Os07g03840	1.21966	0.0145546	0.0350893
LOC_Os06g01960	1.21942	4.65887e-39	1.32461e-37
LOC_Os08g10550	1.21933	5.98079e-31	1.28091e-29
LOC_Os02g34640	1.21739	0.0160863	0.0382901
LOC_Os05g22880	1.21649	6.13729e-06	2.86091e-05
LOC_Os06g16300	1.21626	1.40018e-10	1.0478e-09
LOC_Os12g27335	1.2152	1.44722e-11	1.16965e-10
LOC_Os08g43440	1.2152	9.83872e-17	1.10514e-15
LOC_Os01g02910	1.21514	1.78013e-19	2.3402e-18
LOC_Os01g50070	1.21369	1.75334e-08	1.08691e-07
LOC_Os08g30250	1.21281	8.8768e-11	6.73163e-10
LOC_Os01g02420	1.21243	2.65149e-05	0.000111731
LOC_Os03g20870	1.21223	0.00115247	0.00365824
LOC_Os05g09724	1.21184	1.10195e-58	5.09318e-57
LOC_Os08g10330	1.21107	2.79732e-11	2.20875e-10
LOC_Os01g05480	1.21033	8.3156e-17	9.4205e-16
LOC_Os10g39770	1.21022	6.4301e-09	4.15965e-08
LOC_Os03g21310	1.20985	3.24176e-05	0.000135068
LOC_Os07g41810	1.2097	8.69093e-17	9.81767e-16
LOC_Os03g60430	1.20953	5.88563e-18	7.13e-17
LOC_Os08g42400	1.2094	2.78244e-41	8.47486e-40
LOC_Os03g14910	1.20883	7.42967e-06	3.42201e-05
LOC_Os05g48360	1.20828	4.06123e-34	9.75889e-33
LOC_Os01g68800	1.20767	7.30125e-05	0.000287721
LOC_Os11g31690	1.20734	0.00091786	0.00297541
LOC_Os10g38870	1.20732	1.46004e-10	1.09141e-09
LOC_Os11g02020	1.20714	5.09081e-18	6.19415e-17
LOC_Os11g25240	1.20695	0.0111259	0.0277652
LOC_Os04g55560	1.20553	3.83487e-12	3.21925e-11
LOC_Os09g38090	1.20439	1.81814e-19	2.38904e-18
LOC_Os02g01930	1.20409	6.77348e-08	3.94122e-07
LOC_Os02g24720	1.20399	1.1445e-05	5.10386e-05
LOC_Os08g13710	1.20185	0.00149279	0.00463057
LOC_Os10g38740	1.20168	8.79132e-39	2.47422e-37
LOC_Os03g42480	1.20147	0.000241643	0.000873664
LOC_Os12g10750	1.20137	1.84631e-08	1.14173e-07
LOC_Os06g51170	1.20123	4.9858e-07	2.64254e-06
LOC_Os12g13300	1.20095	6.61574e-13	5.83033e-12
LOC_Os05g09640	1.20086	1.77737e-20	2.44052e-19
LOC_Os01g37470	1.19953	3.45325e-41	1.04835e-39
LOC_Os11g37400	1.19909	4.64401e-05	0.000189041
LOC_Os09g29239	1.19908	7.01346e-14	6.57066e-13
LOC_Os01g01160	1.19901	3.70468e-06	1.7795e-05
LOC_Os03g63900	1.19738	2.80837e-20	3.83158e-19
LOC_Os03g08470	1.19636	3.70818e-34	8.92598e-33
LOC_Os08g03825	1.19533	0.0192133	0.0447067
LOC_Os03g08080	1.19417	0.000224442	0.000815612
LOC_Os06g13330	1.19296	0.00565141	0.0153306
LOC_Os02g20630	1.19211	3.82588e-06	1.83454e-05
LOC_Os11g04330	1.19092	2.50293e-05	0.000105857
LOC_Os03g63330	1.19081	1.13344e-81	7.81255e-80
LOC_Os10g25180	1.19081	0.0059203	0.0159602
LOC_Os08g42840	1.1908	0.000392613	0.0013665
LOC_Os01g62980	1.19057	0.00202752	0.00611181
LOC_Os05g18280	1.19028	7.20419e-05	0.000284178
LOC_Os12g01830	1.18941	0.000286398	0.00102309
LOC_Os12g39100	1.1886	0.00197011	0.00595233
LOC_Os08g07010	1.18778	1.21635e-34	2.9769e-33
LOC_Os01g63620	1.18543	4.57333e-33	1.06219e-31
LOC_Os01g49320	1.18365	2.85466e-05	0.00011982
LOC_Os01g61110	1.18355	5.07203e-14	4.81349e-13
LOC_Os05g11650	1.18329	0.000473704	0.00162331
LOC_Os03g22200	1.18323	1.37698e-29	2.7818e-28
LOC_Os04g12540	1.18321	0.00011943	0.000452007
LOC_Os02g54360	1.18315	3.14093e-07	1.70242e-06
LOC_Os05g45080	1.1831	8.29451e-18	9.957e-17
LOC_Os12g21760	1.18304	0.00010343	0.000395739
LOC_Os01g10580	1.18265	3.35739e-15	3.44393e-14
LOC_Os05g46395	1.18222	1.86848e-08	1.15493e-07
LOC_Os06g40430	1.18156	2.09282e-08	1.28588e-07
LOC_Os07g04450	1.18086	1.16902e-17	1.39429e-16
LOC_Os10g42170	1.18013	0.0101639	0.0256596
LOC_Os06g19210	1.17843	0.0184644	0.0431847
LOC_Os08g43700	1.17814	7.14913e-22	1.04575e-20
LOC_Os03g47270	1.17774	1.93935e-20	2.65769e-19
LOC_Os02g01730	1.1775	1.69373e-12	1.45033e-11
LOC_Os08g42100	1.17745	3.0543e-22	4.52734e-21
LOC_Os09g15780	1.17728	0.000332269	0.00117367
LOC_Os08g01210	1.17715	0.00250745	0.007409
LOC_Os07g10420	1.17687	6.2272e-11	4.78504e-10
LOC_Os03g57560	1.17663	2.13691e-07	1.17729e-06
LOC_Os12g38940	1.17561	0.00669085	0.0178042
LOC_Os03g57990	1.17463	7.08153e-10	5.01941e-09
LOC_Os01g14880	1.17403	8.53287e-13	7.46774e-12
LOC_Os05g49370	1.17323	6.07671e-31	1.30045e-29
LOC_Os03g19709	1.17286	0.00618405	0.0165859
LOC_Os10g39460	1.17264	1.21435e-22	1.83727e-21
LOC_Os10g35680	1.17263	0.0205689	0.0474555
LOC_Os05g35230	1.17178	5.11033e-05	0.00020672
LOC_Os07g48100	1.17131	5.90043e-90	4.60399e-88
LOC_Os04g31030	1.17118	4.50572e-11	3.49706e-10
LOC_Os03g44230	1.17078	3.35235e-19	4.33931e-18
LOC_Os02g25620	1.17063	0.000204219	0.000747602
LOC_Os01g36220	1.16931	9.25907e-08	5.30087e-07
LOC_Os07g34020	1.1693	7.38985e-36	1.87295e-34
LOC_Os04g52640	1.1681	1.44009e-33	3.41029e-32
LOC_Os11g05660	1.1679	0.00179364	0.00546671
LOC_Os09g26310	1.16783	1.22857e-09	8.51056e-09
LOC_Os11g37850	1.16739	2.7262e-21	3.8975e-20
LOC_Os02g51740	1.16579	0.000318337	0.00112776
LOC_Os08g41320	1.16544	1.26733e-21	1.82687e-20
LOC_Os01g19460	1.16544	2.26518e-06	1.11941e-05
LOC_Os03g38640	1.16527	1.19877e-05	5.32876e-05
LOC_Os11g43590	1.1648	5.5553e-13	4.92076e-12
LOC_Os05g35340	1.16433	1.20233e-10	9.03147e-10
LOC_Os12g05060	1.16424	0.0203253	0.0469754
LOC_Os05g03174	1.16352	2.22411e-80	1.48157e-78
LOC_Os12g42020	1.1632	0.00403047	0.0113479
LOC_Os01g46090	1.16303	0.00484755	0.013364
LOC_Os04g49850	1.16201	0.000568031	0.00192026
LOC_Os01g09590	1.16077	1.10611e-08	6.98942e-08
LOC_Os04g52180	1.16053	0.00591568	0.0159493
LOC_Os11g33250	1.16046	9.47823e-08	5.42188e-07
LOC_Os11g13860	1.1603	1.77612e-05	7.69689e-05
LOC_Os02g32980	1.15959	8.0842e-20	1.08432e-18
LOC_Os01g59950	1.15872	6.3655e-07	3.33059e-06
LOC_Os02g39330	1.15838	1.05973e-14	1.05623e-13
LOC_Os01g02920	1.15824	5.88744e-21	8.2722e-20
LOC_Os09g30170	1.15776	4.67919e-06	2.21655e-05
LOC_Os04g57390	1.1575	0.00378895	0.0107408
LOC_Os02g07700	1.1571	0.00242732	0.00719441
LOC_Os02g14020	1.15616	1.84514e-07	1.02324e-06
LOC_Os01g10040	1.15585	8.037e-18	9.65204e-17
LOC_Os06g15390	1.15488	3.68527e-06	1.7714e-05
LOC_Os01g04500	1.15434	0.000319691	0.00113227
LOC_Os05g26020	1.1541	7.22806e-05	0.000285038
LOC_Os04g57360	1.15393	2.2936e-24	3.76101e-23
LOC_Os06g30210	1.15376	0.00549909	0.0149612
LOC_Os10g38800	1.15367	6.65449e-11	5.09927e-10
LOC_Os02g56810	1.1536	3.34796e-21	4.76677e-20
LOC_Os02g49140	1.15324	8.31684e-10	5.85318e-09
LOC_Os04g44690	1.15317	8.51561e-05	0.000330973
LOC_Os01g45200	1.153	6.29533e-17	7.17275e-16
LOC_Os05g04584	1.15231	2.76543e-06	1.35338e-05
LOC_Os07g43140	1.15201	2.31371e-06	1.14177e-05
LOC_Os01g50840	1.15179	3.79228e-23	5.88173e-22
LOC_Os01g26174	1.15153	0.000317285	0.00112417
LOC_Os09g20240	1.15137	2.51207e-49	9.14552e-48
LOC_Os08g15070	1.15127	0.00564519	0.0153152
LOC_Os07g10139	1.15099	4.23441e-07	2.26155e-06
LOC_Os04g57720	1.15067	1.41061e-17	1.67167e-16
LOC_Os02g11720	1.1504	0.00148768	0.00461626
LOC_Os07g28590	1.15034	0.00542181	0.0147697
LOC_Os11g41600	1.15029	8.45976e-13	7.40609e-12
LOC_Os06g36320	1.1495	0.00366009	0.0104234
LOC_Os02g49060	1.149	1.26282e-08	7.93813e-08
LOC_Os07g35180	1.14883	0.00490809	0.0135094
LOC_Os12g05320	1.14848	0.000745189	0.00246134
LOC_Os01g54090	1.14845	8.30205e-06	3.79362e-05
LOC_Os05g28040	1.1476	3.27452e-06	1.58494e-05
LOC_Os02g04810	1.14751	2.17676e-17	2.54486e-16
LOC_Os03g48430	1.14714	1.24324e-15	1.30913e-14
LOC_Os04g41870	1.14567	4.0319e-20	5.46599e-19
LOC_Os07g33650	1.14561	3.68635e-05	0.00015238
LOC_Os04g01570	1.14546	1.89792e-09	1.29154e-08
LOC_Os02g58540	1.14453	1.22133e-05	5.42469e-05
LOC_Os07g07760	1.14427	0.00168121	0.00515288
LOC_Os03g38330	1.1434	0.000781307	0.0025669
LOC_Os10g36160	1.14252	0.000290673	0.00103663
LOC_Os01g07980	1.14218	0.0103293	0.0260346
LOC_Os02g09050	1.14203	0.000138698	0.000519449
LOC_Os11g37860	1.14098	2.42122e-05	0.000102682
LOC_Os02g03960	1.14098	5.06421e-46	1.72818e-44
LOC_Os02g13100	1.14054	7.90475e-16	8.43558e-15
LOC_Os07g10960	1.13957	1.95691e-13	1.78051e-12
LOC_Os05g38984	1.13905	2.66291e-06	1.30528e-05
LOC_Os09g32350	1.13801	3.77913e-07	2.02814e-06
LOC_Os05g25350	1.13735	2.06683e-17	2.42657e-16
LOC_Os11g37960	1.1363	0.00373003	0.0105948
LOC_Os06g47780	1.13563	0.0190544	0.0443927
LOC_Os03g02460	1.13546	5.37262e-16	5.80026e-15
LOC_Os10g33920	1.1352	5.8469e-35	1.44241e-33
LOC_Os08g39370	1.13447	1.02257e-80	6.8777e-79
LOC_Os12g38810	1.13385	2.76681e-20	3.77673e-19
LOC_Os07g30620	1.13297	0.00787229	0.020533
LOC_Os02g50990	1.13287	3.69557e-32	8.31925e-31
LOC_Os12g16200	1.13283	4.76929e-17	5.47217e-16
LOC_Os04g40250	1.13271	0.00114684	0.00364204
LOC_Os04g01980	1.13261	1.49928e-05	6.57621e-05
LOC_Os02g11960	1.13123	0.000207062	0.000757011
LOC_Os01g50080	1.12996	1.58377e-51	6.05145e-50
LOC_Os01g55150	1.12965	6.26384e-25	1.05007e-23
LOC_Os09g30105	1.12963	0.0120846	0.0298599
LOC_Os11g05780	1.12938	4.5713e-13	4.06862e-12
LOC_Os12g03400	1.12898	0.00041313	0.00143306
LOC_Os02g02400	1.12877	9.36015e-10	6.55423e-09
LOC_Os11g07840	1.1282	7.35807e-10	5.20745e-09
LOC_Os01g63280	1.12747	0.00437808	0.0122103
LOC_Os01g56480	1.12729	3.75947e-05	0.000155172
LOC_Os01g39970	1.12706	0.00523815	0.0143172
LOC_Os01g38229	1.1268	8.46158e-83	5.95053e-81
LOC_Os07g07820	1.12674	1.38079e-23	2.19174e-22
LOC_Os08g45200	1.12672	0.000455127	0.00156447
LOC_Os01g19370	1.12643	6.73977e-07	3.51714e-06
LOC_Os04g46110	1.12612	3.64857e-06	1.75498e-05
LOC_Os12g37600	1.12565	0.000489841	0.00167468
LOC_Os11g31680	1.12561	2.77333e-08	1.68302e-07
LOC_Os10g40410	1.1256	0.00614657	0.0164902
LOC_Os01g54400	1.12552	1.58383e-37	4.2549e-36
LOC_Os04g33350	1.12396	0.000483291	0.00165372
LOC_Os04g08060	1.1214	1.90259e-13	1.73279e-12
LOC_Os07g37290	1.12103	0.0154431	0.0369682
LOC_Os08g10300	1.12014	1.12513e-28	2.18559e-27
LOC_Os01g61310	1.1181	3.4346e-07	1.85219e-06
LOC_Os05g41920	1.11699	2.86187e-09	1.91053e-08
LOC_Os02g41460	1.11663	0.000842222	0.00275012
LOC_Os08g37890	1.11607	1.58338e-14	1.55802e-13
LOC_Os01g47050	1.11576	1.3129e-09	9.06528e-09
LOC_Os12g09660	1.11361	0.000753646	0.00248661
LOC_Os11g40540	1.1116	2.12894e-23	3.34301e-22
LOC_Os11g38480	1.1113	0.0132704	0.0323668
LOC_Os11g04720	1.11107	4.30115e-09	2.82319e-08
LOC_Os06g05550	1.1102	9.04986e-47	3.11508e-45
LOC_Os10g31330	1.11	6.33876e-46	2.15782e-44
LOC_Os06g01870	1.10941	0.0134425	0.0327291
LOC_Os01g17300	1.10931	1.77156e-07	9.83814e-07
LOC_Os11g06290	1.10824	0.0159853	0.0380888
LOC_Os12g02230	1.10813	7.72385e-06	3.54868e-05
LOC_Os02g57530	1.10785	8.40246e-28	1.57386e-26
LOC_Os05g05820	1.10754	2.42971e-05	0.000102995
LOC_Os07g15430	1.10586	9.27903e-05	0.000358438
LOC_Os07g10440	1.10581	6.8066e-48	2.40858e-46
LOC_Os08g01220	1.10535	1.25503e-72	7.37043e-71
LOC_Os12g29740	1.10517	5.37049e-10	3.85084e-09
LOC_Os03g19380	1.10413	2.7241e-05	0.000114582
LOC_Os10g37850	1.10391	2.96462e-34	7.17345e-33
LOC_Os06g50480	1.10384	0.00738588	0.019412
LOC_Os10g12050	1.10354	0.000330335	0.00116744
LOC_Os09g38110	1.10177	1.38337e-06	6.99061e-06
LOC_Os11g08850	1.10146	0.00524405	0.0143316
LOC_Os03g43810	1.10075	3.85946e-05	0.000158827
LOC_Os04g44210	1.10061	2.62652e-23	4.10577e-22
LOC_Os08g23210	1.10058	4.90578e-06	2.31993e-05
LOC_Os06g10480	1.10053	0.0214191	0.0491273
LOC_Os11g03640	1.10046	3.01756e-06	1.4689e-05
LOC_Os04g21600	1.10041	2.09591e-16	2.314e-15
LOC_Os08g40500	1.10021	5.03149e-27	9.12898e-26
LOC_Os02g01220	1.09961	1.00466e-08	6.37449e-08
LOC_Os08g04310	1.09948	5.43329e-18	6.5993e-17
LOC_Os04g24165	1.09866	0.000297838	0.00106068
LOC_Os01g58754	1.09856	0.0188732	0.0440185
LOC_Os11g40030	1.09814	0.00032026	0.00113414
LOC_Os07g40130	1.09709	3.24016e-07	1.75346e-06
LOC_Os03g58650	1.09679	0.00147786	0.00458841
LOC_Os03g16600	1.09653	1.68533e-05	7.33205e-05
LOC_Os02g07980	1.0957	3.71763e-05	0.000153627
LOC_Os05g06530	1.09535	0.0201877	0.0467038
LOC_Os03g24030	1.09422	7.86074e-09	5.04635e-08
LOC_Os04g41875	1.09302	0.00180905	0.00550759
LOC_Os03g43510	1.09272	2.21504e-40	6.4973e-39
LOC_Os03g31706	1.09242	1.86411e-11	1.49398e-10
LOC_Os01g46790	1.09197	3.94557e-07	2.11257e-06
LOC_Os02g22100	1.09186	1.05975e-30	2.25403e-29
LOC_Os06g48320	1.09124	2.46705e-18	3.04577e-17
LOC_Os02g07780	1.09041	1.69113e-29	3.40654e-28
LOC_Os09g11240	1.09012	1.07524e-05	4.82052e-05
LOC_Os01g23600	1.08965	0.00673134	0.0178852
LOC_Os05g41380	1.08924	9.30949e-06	4.22271e-05
LOC_Os03g15690	1.08896	4.22306e-09	2.7739e-08
LOC_Os02g46980	1.08896	2.91061e-31	6.32142e-30
LOC_Os05g14740	1.08713	1.18932e-08	7.49135e-08
LOC_Os02g43550	1.08709	5.86308e-13	5.18512e-12
LOC_Os10g41870	1.08648	1.47798e-37	3.97437e-36
LOC_Os04g39864	1.08618	1.20285e-26	2.15428e-25
LOC_Os12g31470	1.08602	6.49329e-18	7.84221e-17
LOC_Os06g02770	1.0857	7.73556e-11	5.88708e-10
LOC_Os12g06550	1.08525	4.38425e-07	2.33754e-06
LOC_Os06g04889	1.08503	3.62759e-18	4.43713e-17
LOC_Os05g40970	1.08491	0.00217408	0.00651684
LOC_Os02g50020	1.08409	0.000169057	0.000626477
LOC_Os12g32390	1.08362	6.28207e-30	1.285e-28
LOC_Os08g39694	1.08292	2.9874e-17	3.46488e-16
LOC_Os02g09990	1.08276	2.66713e-08	1.62117e-07
LOC_Os01g27260	1.08248	1.58806e-13	1.45492e-12
LOC_Os01g40660	1.08211	0.00140507	0.00438195
LOC_Os04g54210	1.08176	2.44967e-08	1.49554e-07
LOC_Os06g12660	1.08176	1.94145e-14	1.89693e-13
LOC_Os01g04350	1.08158	1.67028e-41	5.11544e-40
LOC_Os08g29020	1.08044	0.00190102	0.00575674
LOC_Os04g17660	1.07977	2.84852e-09	1.90207e-08
LOC_Os01g67320	1.07958	7.86443e-07	4.07723e-06
LOC_Os06g04250	1.07931	1.12327e-24	1.86728e-23
LOC_Os12g44240	1.07922	2.50632e-19	3.26857e-18
LOC_Os11g36190	1.07768	4.10285e-19	5.28367e-18
LOC_Os08g38130	1.07725	5.26273e-10	3.77747e-09
LOC_Os03g50050	1.07698	0.00012795	0.000482054
LOC_Os12g01360	1.07651	1.86356e-38	5.18178e-37
LOC_Os05g30500	1.07514	9.88026e-12	8.08406e-11
LOC_Os09g13410	1.07482	1.37767e-14	1.3614e-13
LOC_Os02g47920	1.07323	0.000163679	0.000607683
LOC_Os08g27630	1.07277	1.81546e-07	1.00739e-06
LOC_Os11g13870	1.07132	6.61414e-20	8.91017e-19
LOC_Os02g26310	1.07022	0.0193148	0.044924
LOC_Os09g32640	1.07007	4.86126e-12	4.0588e-11
LOC_Os08g23100	1.0698	7.21605e-17	8.20833e-16
LOC_Os05g37830	1.0694	1.64975e-24	2.72616e-23
LOC_Os06g44930	1.06852	0.000149682	0.000558328
LOC_Os03g40060	1.06847	0.00952837	0.0242555
LOC_Os08g37595	1.06822	0.000361793	0.00126909
LOC_Os01g48550	1.06802	0.0214509	0.0491879
LOC_Os07g35680	1.06782	7.7673e-05	0.000304187
LOC_Os03g59880	1.06758	0.00722186	0.0190403
LOC_Os01g70590	1.06752	0.000468696	0.00160734
LOC_Os02g38290	1.06688	3.31029e-06	1.60114e-05
LOC_Os04g47010	1.06574	0.00178611	0.00544736
LOC_Os09g35020	1.06564	1.10987e-11	9.04897e-11
LOC_Os11g42940	1.06555	0.00534569	0.0145781
LOC_Os01g59620	1.06471	1.28195e-07	7.25402e-07
LOC_Os08g10630	1.06408	5.60172e-05	0.000225057
LOC_Os04g36820	1.06385	0.000143548	0.000536818
LOC_Os01g52880	1.0633	0.000834819	0.00272851
LOC_Os09g32470	1.06292	3.90452e-41	1.18277e-39
LOC_Os01g09660	1.06262	0.00224055	0.00669945
LOC_Os05g31570	1.06251	0.000126731	0.000478113
LOC_Os10g14920	1.06212	0.000407527	0.00141521
LOC_Os01g57580	1.06181	3.7052e-09	2.4488e-08
LOC_Os05g10830	1.06178	6.11057e-06	2.84893e-05
LOC_Os02g58360	1.0614	1.15788e-06	5.90697e-06
LOC_Os04g44070	1.06136	0.000249451	0.000899554
LOC_Os11g30360	1.06082	6.70636e-28	1.26041e-26
LOC_Os03g12670	1.06033	1.98091e-96	1.67762e-94
LOC_Os02g42380	1.05973	0.00327497	0.00944283
LOC_Os05g29170	1.05941	5.57884e-06	2.6131e-05
LOC_Os01g47780	1.05935	9.63521e-45	3.1787e-43
LOC_Os01g69220	1.05873	4.36459e-36	1.11742e-34
LOC_Os03g61900	1.05841	2.25121e-07	1.23781e-06
LOC_Os08g05690	1.05792	6.06011e-05	0.000242248
LOC_Os02g11770	1.05787	1.6212e-43	5.19419e-42
LOC_Os09g32988	1.05786	0.0014702	0.00456764
LOC_Os05g32460	1.05776	2.16675e-17	2.5353e-16
LOC_Os11g13670	1.05687	3.06275e-14	2.95509e-13
LOC_Os04g22380	1.0566	0.00427932	0.0119624
LOC_Os10g02770	1.05533	5.03088e-21	7.09379e-20
LOC_Os10g18340	1.05493	2.46466e-53	9.85084e-52
LOC_Os04g33900	1.05484	7.47455e-14	6.98144e-13
LOC_Os04g38500	1.05458	0.00894744	0.0229494
LOC_Os06g50240	1.05413	4.03043e-06	1.92664e-05
LOC_Os05g38750	1.05349	0.0176768	0.0415701
LOC_Os03g01260	1.05332	5.23206e-09	3.41807e-08
LOC_Os12g42060	1.05282	2.13492e-05	9.13915e-05
LOC_Os10g11340	1.05161	2.01471e-07	1.11306e-06
LOC_Os01g66190	1.05128	1.54482e-28	2.97999e-27
LOC_Os01g32460	1.05055	3.53105e-38	9.68269e-37
LOC_Os01g01360	1.05051	2.19011e-08	1.34357e-07
LOC_Os10g02260	1.05006	2.29988e-07	1.26357e-06
LOC_Os03g27830	1.04999	2.07513e-15	2.15488e-14
LOC_Os12g12880	1.04968	7.86441e-21	1.09723e-19
LOC_Os04g33990	1.04875	6.55097e-49	2.34804e-47
LOC_Os04g59540	1.04866	1.32278e-07	7.47592e-07
LOC_Os07g28480	1.04752	2.70036e-12	2.2918e-11
LOC_Os07g07670	1.04689	5.85072e-11	4.50697e-10
LOC_Os05g34670	1.04625	7.92539e-21	1.10462e-19
LOC_Os10g35210	1.04579	7.60577e-08	4.4006e-07
LOC_Os08g24200	1.04391	0.000242793	0.000877022
LOC_Os05g06680	1.04355	0.00908632	0.0232669
LOC_Os05g39000	1.04338	0.0137366	0.0333602
LOC_Os12g06340	1.04315	9.7371e-11	7.35992e-10
LOC_Os09g31300	1.04279	0.000624322	0.00209197
LOC_Os06g11410	1.04235	2.50678e-08	1.52705e-07
LOC_Os08g32160	1.04233	5.66491e-28	1.06902e-26
LOC_Os09g09370	1.04189	7.60592e-26	1.32296e-24
LOC_Os12g38150	1.04183	2.9391e-11	2.3161e-10
LOC_Os12g42970	1.04108	4.51939e-05	0.000184238
LOC_Os08g28870	1.04096	8.88292e-08	5.09708e-07
LOC_Os09g23300	1.04095	7.5611e-05	0.000297053
LOC_Os11g36150	1.04092	4.11787e-10	2.98503e-09
LOC_Os10g42910	1.04051	7.49672e-05	0.00029488
LOC_Os10g33940	1.04037	4.18984e-33	9.73936e-32
LOC_Os04g49700	1.04003	2.40934e-08	1.47188e-07
LOC_Os06g40609	1.0399	0.000713652	0.00236477
LOC_Os07g13260	1.03937	0.000270588	0.000969856
LOC_Os05g06780	1.03895	3.89869e-39	1.11075e-37
LOC_Os05g48210	1.03887	3.17921e-30	6.61019e-29
LOC_Os02g49690	1.03771	0.000516661	0.00176031
LOC_Os03g58890	1.03755	6.8334e-21	9.57228e-20
LOC_Os02g10140	1.03754	0.000376977	0.00131719
LOC_Os09g15580	1.03751	7.93044e-06	3.63698e-05
LOC_Os06g03570	1.03678	1.47367e-07	8.28322e-07
LOC_Os02g48710	1.03662	1.94138e-33	4.57402e-32
LOC_Os01g15540	1.03612	2.36446e-33	5.54729e-32
LOC_Os09g30010	1.03569	9.90595e-10	6.92419e-09
LOC_Os06g02870	1.0355	3.55347e-07	1.91258e-06
LOC_Os08g28180	1.03508	0.00033432	0.00118002
LOC_Os11g07830	1.03483	1.73373e-52	6.7545e-51
LOC_Os05g31280	1.03481	0.00025129	0.000905244
LOC_Os04g35070	1.03352	1.68957e-07	9.40728e-07
LOC_Os03g18790	1.03322	0.0183329	0.0428915
LOC_Os12g18930	1.033	0.00487865	0.013435
LOC_Os01g53900	1.03266	0.0150754	0.0361908
LOC_Os02g15560	1.03136	1.60914e-05	7.02591e-05
LOC_Os01g57340	1.03127	7.25605e-08	4.20702e-07
LOC_Os12g04150	1.03118	7.96823e-28	1.49353e-26
LOC_Os07g10990	1.03117	0.000900571	0.00292696
LOC_Os07g01730	1.03071	2.92345e-08	1.76884e-07
LOC_Os05g39560	1.03053	2.81836e-36	7.28943e-35
LOC_Os06g49360	1.03031	3.17792e-17	3.67665e-16
LOC_Os12g09540	1.02973	1.58876e-07	8.88697e-07
LOC_Os06g35520	1.02916	4.90277e-08	2.90073e-07
LOC_Os09g04490	1.02896	2.89042e-19	3.75539e-18
LOC_Os06g32730	1.02869	9.21521e-08	5.27794e-07
LOC_Os10g27110	1.02846	7.16749e-09	4.61945e-08
LOC_Os04g41380	1.02764	0.00116959	0.00370538
LOC_Os07g04430	1.0275	7.71682e-07	4.00369e-06
LOC_Os12g25280	1.02706	4.55101e-05	0.000185472
LOC_Os09g31080	1.02701	4.19854e-43	1.32605e-41
LOC_Os03g14090	1.02648	4.88e-18	5.94025e-17
LOC_Os12g13550	1.02535	6.08992e-05	0.000243299
LOC_Os08g44050	1.02435	2.47751e-09	1.66999e-08
LOC_Os09g17810	1.02433	0.000371091	0.00129924
LOC_Os02g09480	1.02406	4.37754e-28	8.30597e-27
LOC_Os06g47530	1.02348	0.00756731	0.0198381
LOC_Os07g32600	1.02307	9.06179e-44	2.92356e-42
LOC_Os02g36590	1.02276	1.91612e-06	9.54896e-06
LOC_Os11g11980	1.02266	1.74998e-27	3.2321e-26
LOC_Os07g04020	1.02257	4.07886e-18	4.97815e-17
LOC_Os02g52620	1.02232	0.00960862	0.024422
LOC_Os12g03094	1.02205	0.00735065	0.0193322
LOC_Os06g10980	1.02182	0.0203906	0.0471104
LOC_Os05g03120	1.0218	1.00493e-23	1.60431e-22
LOC_Os12g42510	1.02178	0.0193231	0.0449396
LOC_Os06g44500	1.02066	1.69054e-31	3.69761e-30
LOC_Os04g39650	1.01873	2.69062e-07	1.46952e-06
LOC_Os07g01620	1.01847	7.25878e-17	8.25018e-16
LOC_Os10g28350	1.01728	2.6683e-05	0.000112371
LOC_Os06g38340	1.01711	0.0192106	0.0447067
LOC_Os02g57020	1.01664	2.45469e-08	1.49782e-07
LOC_Os12g25170	1.0166	0.00140545	0.00438265
LOC_Os11g34980	1.01657	1.35438e-05	5.97935e-05
LOC_Os10g37720	1.01604	9.34359e-20	1.24962e-18
LOC_Os05g18790	1.01546	0.00295091	0.00858418
LOC_Os03g45870	1.01453	1.5218e-17	1.798e-16
LOC_Os10g28050	1.01424	2.26589e-18	2.8074e-17
LOC_Os07g45439	1.01423	0.000133683	0.000501615
LOC_Os05g40020	1.01381	5.48775e-06	2.5728e-05
LOC_Os11g29000	1.01317	0.000607353	0.00204151
LOC_Os08g44470	1.01267	8.5012e-12	6.99486e-11
LOC_Os06g09880	1.0118	7.28488e-08	4.22022e-07
LOC_Os02g09720	1.01062	1.97236e-15	2.05199e-14
LOC_Os02g14170	1.01059	0.00343655	0.00985043
LOC_Os02g27490	1.01052	1.02197e-06	5.23576e-06
LOC_Os11g47730	1.01037	1.23691e-12	1.07004e-11
LOC_Os07g17260	1.00986	1.1937e-05	5.30962e-05
LOC_Os03g08220	1.0097	1.44177e-43	4.62466e-42
LOC_Os02g52770	1.00877	3.71678e-19	4.79985e-18
LOC_Os10g10700	1.00772	0.0184069	0.0430539
LOC_Os01g19390	1.0075	5.5062e-11	4.24865e-10
LOC_Os08g02180	1.00712	0.00694912	0.0184016
LOC_Os02g57870	1.00695	0.00491601	0.0135272
LOC_Os10g36400	1.00688	2.90026e-17	3.36944e-16
LOC_Os03g03724	1.00672	2.89467e-32	6.55324e-31
LOC_Os12g38360	1.00655	3.03591e-13	2.72918e-12
LOC_Os12g02310	1.00614	2.58601e-45	8.68611e-44
LOC_Os01g09430	1.00573	4.03445e-15	4.11413e-14
LOC_Os06g46120	1.0049	4.82577e-05	0.000196066
LOC_Os01g08710	1.00462	2.85548e-27	5.23907e-26
LOC_Os06g24490	1.00424	0.00403542	0.0113595
LOC_Os02g06190	1.00416	2.01599e-05	8.67682e-05
LOC_Os11g26190	1.00377	1.42008e-26	2.53353e-25
LOC_Os02g02830	1.00221	0.00347212	0.00993904
LOC_Os06g39390	1.0016	1.55686e-07	8.72081e-07
LOC_Os09g36250	1.0008	2.2955e-28	4.39755e-27
LOC_Os12g41650	1.0008	0.00102244	0.00328529
LOC_Os03g40194	1.0004	0.015601	0.0372952
LOC_Os04g28250	1.00027	1.37733e-06	6.96135e-06
LOC_Os04g52950	1.0002	0.00136719	0.00427275
LOC_Os01g39280	1.00001	0.0174689	0.0411439
LOC_Os01g43580	-1.00034	4.61453e-57	2.0218e-55
LOC_Os05g03960	-1.00044	9.28671e-06	4.21376e-05
LOC_Os04g50204	-1.00082	3.77802e-54	1.54787e-52
LOC_Os02g40900	-1.00088	5.29087e-29	1.04382e-27
LOC_Os05g13580	-1.00094	2.91988e-60	1.38884e-58
LOC_Os09g28850	-1.00169	1.4258e-77	9.168e-76
LOC_Os06g18010	-1.00179	3.58858e-21	5.10413e-20
LOC_Os08g04360	-1.00227	0.00258562	0.00761969
LOC_Os04g51150	-1.00278	0.000108761	0.000414424
LOC_Os09g17660	-1.00345	5.72311e-18	6.93918e-17
LOC_Os05g49140	-1.00402	1.68999e-79	1.10458e-77
LOC_Os03g55670	-1.00509	2.4153e-06	1.18958e-05
LOC_Os08g42590	-1.00581	3.54157e-12	2.98205e-11
LOC_Os03g20780	-1.00653	0.00147736	0.00458833
LOC_Os04g49110	-1.00868	3.74184e-38	1.02506e-36
LOC_Os02g49560	-1.00889	0.000548372	0.00185832
LOC_Os01g16520	-1.00942	1.02421e-06	5.24628e-06
LOC_Os01g15300	-1.00965	2.01247e-29	4.04211e-28
LOC_Os06g07070	-1.00967	1.35202e-38	3.77832e-37
LOC_Os03g04050	-1.01102	2.06639e-49	7.54273e-48
LOC_Os01g72690	-1.01106	1.82243e-49	6.66098e-48
LOC_Os01g65590	-1.01129	0.0166962	0.0395419
LOC_Os06g22650	-1.01144	3.40837e-48	1.21538e-46
LOC_Os05g33000	-1.01171	4.13019e-49	1.48805e-47
LOC_Os02g05320	-1.012	7.18584e-33	1.65239e-31
LOC_Os04g43220	-1.01206	7.44394e-38	2.02327e-36
LOC_Os11g02330	-1.01206	3.20872e-27	5.87165e-26
LOC_Os05g38150	-1.01221	3.08769e-64	1.59423e-62
LOC_Os05g33960	-1.01246	1.32603e-11	1.07357e-10
LOC_Os06g47294	-1.01256	2.08893e-33	4.90502e-32
LOC_Os09g20000	-1.01293	2.8516e-18	3.50339e-17
LOC_Os01g58444	-1.01347	2.79788e-22	4.16058e-21
LOC_Os11g39020	-1.01402	1.44413e-34	3.51578e-33
LOC_Os05g45490	-1.01432	1.64823e-58	7.5677e-57
LOC_Os04g38885	-1.01493	1.92843e-10	1.43153e-09
LOC_Os04g50176	-1.01506	1.47418e-08	9.19392e-08
LOC_Os05g41910	-1.01513	3.74906e-41	1.13691e-39
LOC_Os01g15270	-1.01648	0.00814649	0.0211742
LOC_Os10g40490	-1.01663	6.56328e-07	3.42891e-06
LOC_Os03g08940	-1.01669	4.5752e-11	3.54702e-10
LOC_Os01g05660	-1.01774	2.02417e-24	3.33101e-23
LOC_Os09g31120	-1.01834	1.42285e-34	3.46701e-33
LOC_Os09g03960	-1.01913	5.68895e-09	3.70696e-08
LOC_Os12g03370	-1.0202	0.000816954	0.00267547
LOC_Os09g32360	-1.02162	0.00580369	0.0156824
LOC_Os05g02790	-1.022	0.00051636	0.00175972
LOC_Os03g21540	-1.02367	2.39326e-93	1.9727e-91
LOC_Os02g18150	-1.02393	6.76526e-06	3.13261e-05
LOC_Os05g34780	-1.02472	0.000100275	0.000384835
LOC_Os04g32590	-1.02478	1.87502e-10	1.39375e-09
LOC_Os09g27080	-1.02512	2.24704e-31	4.89172e-30
LOC_Os03g56260	-1.02522	3.05795e-42	9.51216e-41
LOC_Os07g46540	-1.02573	6.14983e-14	5.79085e-13
LOC_Os05g38270	-1.02603	1.0737e-36	2.80575e-35
LOC_Os02g54490	-1.02633	8.27993e-05	0.000322671
LOC_Os09g28840	-1.02682	0.00914633	0.0234043
LOC_Os01g66110	-1.02746	1.25203e-62	6.23275e-61
LOC_Os01g61780	-1.02774	4.95696e-49	1.78361e-47
LOC_Os07g43370	-1.02828	2.05352e-05	8.82329e-05
LOC_Os01g60270	-1.03015	1.42666e-40	4.20252e-39
LOC_Os03g18350	-1.03059	1.18308e-08	7.45377e-08
LOC_Os12g38540	-1.03074	0.0122119	0.030121
LOC_Os04g53190	-1.0314	7.55273e-40	2.18314e-38
LOC_Os01g71090	-1.03171	0.000114977	0.000436196
LOC_Os08g40170	-1.03184	5.32061e-25	8.95732e-24
LOC_Os11g30620	-1.03265	3.5853e-06	1.72574e-05
LOC_Os08g04350	-1.03299	6.92078e-06	3.20195e-05
LOC_Os10g35180	-1.03301	9.36991e-17	1.05375e-15
LOC_Os03g19190	-1.03303	4.5784e-13	4.07363e-12
LOC_Os01g54340	-1.03376	2.47316e-47	8.63057e-46
LOC_Os06g06900	-1.03401	5.69617e-08	3.34167e-07
LOC_Os10g40590	-1.03417	4.31395e-62	2.12847e-60
LOC_Os04g36890	-1.03472	1.24349e-17	1.47804e-16
LOC_Os03g28330	-1.03518	1.08247e-100	9.45557e-99
LOC_Os05g40420	-1.03581	3.00709e-58	1.36712e-56
LOC_Os02g46690	-1.03623	2.91361e-11	2.29731e-10
LOC_Os03g63950	-1.0367	2.88816e-47	1.00535e-45
LOC_Os12g07110	-1.0369	6.4128e-26	1.11894e-24
LOC_Os04g58850	-1.03723	7.08653e-74	4.22424e-72
LOC_Os03g04070	-1.03834	1.6153e-12	1.38487e-11
LOC_Os02g20410	-1.03929	2.3075e-50	8.65018e-49
LOC_Os02g15930	-1.04022	6.54254e-14	6.14813e-13
LOC_Os12g44090	-1.04069	3.2615e-21	4.64605e-20
LOC_Os02g01590	-1.04094	3.52951e-61	1.71104e-59
LOC_Os01g69870	-1.04104	6.09605e-21	8.55665e-20
LOC_Os01g56490	-1.04161	4.50702e-39	1.28274e-37
LOC_Os08g44850	-1.04167	1.71389e-57	7.56891e-56
LOC_Os10g39740	-1.04171	3.86128e-57	1.69445e-55
LOC_Os05g34270	-1.04322	9.31094e-21	1.2919e-19
LOC_Os02g01150	-1.04366	1.88307e-25	3.21894e-24
LOC_Os12g08060	-1.04488	0.0165494	0.0392646
LOC_Os08g38410	-1.04496	3.21542e-27	5.88006e-26
LOC_Os03g14500	-1.04623	1.23334e-17	1.46785e-16
LOC_Os04g50216	-1.04736	1.12202e-39	3.22645e-38
LOC_Os07g39980	-1.0475	6.84991e-08	3.98235e-07
LOC_Os04g56400	-1.04922	1.87251e-65	9.90752e-64
LOC_Os01g41990	-1.04963	8.41394e-11	6.3911e-10
LOC_Os08g13270	-1.04964	0.000124811	0.000471189
LOC_Os05g41750	-1.05013	3.4307e-09	2.27496e-08
LOC_Os03g17164	-1.05103	5.00177e-13	4.43612e-12
LOC_Os01g35160	-1.05107	1.32086e-22	1.99732e-21
LOC_Os08g42080	-1.05118	0.00459418	0.0127413
LOC_Os03g57220	-1.05193	4.29793e-29	8.50342e-28
LOC_Os07g48500	-1.05236	2.31664e-23	3.63158e-22
LOC_Os06g09230	-1.05261	0.0156012	0.0372952
LOC_Os06g40750	-1.05423	6.63181e-10	4.7175e-09
LOC_Os07g28850	-1.0546	3.0772e-18	3.77554e-17
LOC_Os01g52230	-1.0555	3.09683e-07	1.6795e-06
LOC_Os05g33630	-1.05561	0.000352026	0.00123748
LOC_Os03g18530	-1.05573	0.00595686	0.0160494
LOC_Os01g12840	-1.05597	4.02207e-24	6.5298e-23
LOC_Os10g21560	-1.05693	5.67092e-37	1.50599e-35
LOC_Os11g45740	-1.057	0.0171706	0.0405135
LOC_Os12g18120	-1.05731	1.6108e-49	5.89525e-48
LOC_Os10g36710	-1.05736	7.02183e-11	5.37335e-10
LOC_Os01g56560	-1.05753	3.28837e-13	2.94418e-12
LOC_Os09g07900	-1.05797	2.05429e-71	1.18145e-69
LOC_Os08g27840	-1.05817	2.28511e-36	5.92125e-35
LOC_Os06g50950	-1.05858	2.23336e-61	1.08839e-59
LOC_Os01g68060	-1.06025	5.9957e-49	2.15179e-47
LOC_Os01g53420	-1.0605	0.00152723	0.00472315
LOC_Os03g18770	-1.06164	1.58491e-100	1.38012e-98
LOC_Os02g43690	-1.06221	1.11173e-51	4.25365e-50
LOC_Os04g57320	-1.06247	0.000348159	0.00122513
LOC_Os01g05860	-1.06344	0.00834182	0.0216297
LOC_Os05g39374	-1.06412	1.47977e-06	7.4533e-06
LOC_Os03g46440	-1.06642	6.81067e-47	2.356e-45
LOC_Os01g58194	-1.06653	5.6084e-22	8.22979e-21
LOC_Os03g38010	-1.06676	5.03985e-06	2.37766e-05
LOC_Os03g27080	-1.06693	7.83871e-54	3.18805e-52
LOC_Os06g24730	-1.06701	3.2887e-33	7.69616e-32
LOC_Os03g16430	-1.0674	1.46664e-09	1.00917e-08
LOC_Os03g57660	-1.06802	1.30683e-26	2.33598e-25
LOC_Os11g05990	-1.06846	7.67632e-35	1.89036e-33
LOC_Os03g39020	-1.06863	1.72107e-31	3.76143e-30
LOC_Os09g26760	-1.06906	0.00103831	0.00333127
LOC_Os05g02310	-1.06944	7.66044e-62	3.7729e-60
LOC_Os01g56270	-1.07042	5.90705e-16	6.355e-15
LOC_Os06g51460	-1.07066	5.52772e-17	6.31889e-16
LOC_Os11g04960	-1.07122	1.33136e-09	9.18589e-09
LOC_Os10g39660	-1.07124	7.80186e-14	7.27981e-13
LOC_Os01g48320	-1.07152	3.37194e-24	5.49038e-23
LOC_Os04g45940	-1.07264	1.35095e-31	2.96186e-30
LOC_Os12g24550	-1.07396	5.20168e-17	5.95598e-16
LOC_Os03g49640	-1.075	1.18703e-49	4.35578e-48
LOC_Os01g50940	-1.07561	1.08218e-38	3.03645e-37
LOC_Os03g03660	-1.07628	8.98136e-80	5.89797e-78
LOC_Os03g55300	-1.07657	0.000329016	0.00116337
LOC_Os08g40930	-1.07725	3.56418e-09	2.3584e-08
LOC_Os07g49270	-1.07754	9.61797e-32	2.12544e-30
LOC_Os01g58790	-1.07778	1.54424e-10	1.15249e-09
LOC_Os01g09570	-1.07832	1.09722e-61	5.38489e-60
LOC_Os09g28370	-1.07889	5.69954e-19	7.30604e-18
LOC_Os07g49310	-1.07902	2.8916e-10	2.12157e-09
LOC_Os04g32010	-1.07914	0.0143075	0.0345805
LOC_Os05g34050	-1.0794	1.08084e-37	2.91774e-36
LOC_Os09g17630	-1.07943	0.00481068	0.0132715
LOC_Os04g34000	-1.07978	5.98796e-19	7.65809e-18
LOC_Os05g39400	-1.07995	7.45866e-05	0.000293632
LOC_Os05g49684	-1.08009	0.00839509	0.0217374
LOC_Os01g12270	-1.08046	5.57713e-06	2.61295e-05
LOC_Os07g38650	-1.08101	0.00297592	0.00864699
LOC_Os01g53670	-1.08199	2.41534e-22	3.59749e-21
LOC_Os09g30160	-1.08291	2.34131e-43	7.44981e-42
LOC_Os04g34140	-1.08395	1.98402e-15	2.06335e-14
LOC_Os06g18780	-1.08429	3.53931e-08	2.12435e-07
LOC_Os04g46350	-1.08578	4.54939e-10	3.28498e-09
LOC_Os04g44510	-1.08595	3.10698e-73	1.83629e-71
LOC_Os11g07440	-1.08741	1.27213e-18	1.60333e-17
LOC_Os03g08030	-1.08763	0.00403187	0.0113507
LOC_Os07g01490	-1.08769	1.73398e-11	1.39169e-10
LOC_Os06g14406	-1.08783	1.46408e-27	2.71854e-26
LOC_Os02g45780	-1.08794	3.20959e-49	1.16544e-47
LOC_Os01g09220	-1.08876	4.02278e-75	2.47223e-73
LOC_Os01g24750	-1.08889	2.10864e-43	6.71718e-42
LOC_Os05g23530	-1.08938	7.08744e-41	2.12838e-39
LOC_Os03g41460	-1.09144	2.93228e-10	2.14859e-09
LOC_Os01g62760	-1.0916	1.89134e-83	1.34025e-81
LOC_Os10g37760	-1.09209	8.79969e-62	4.32633e-60
LOC_Os12g08030	-1.09229	9.72288e-20	1.29598e-18
LOC_Os11g40150	-1.09242	0.00029322	0.00104518
LOC_Os05g03740	-1.09393	8.72165e-12	7.16988e-11
LOC_Os03g48820	-1.09402	4.98597e-05	0.000202161
[truncated: 1,798 more rows]

## Sheet: IN1-d140
Gene	Log2FoldChange	pval	padj
LOC_Os04g27430	14.0511	1.03e-32	8.86e-32
LOC_Os11g47610	10.548	7.29e-19	3.93e-18
LOC_Os09g17560	10.4552	1.56e-18	8.33e-18
LOC_Os03g43100	10.3409	2.57e-18	1.36e-17
LOC_Os11g15340	10.1558	1.06e-17	5.48e-17
LOC_Os02g56460	10.0768	8.81e-23	5.46e-22
LOC_Os08g14950	10.053	2.29e-17	1.16e-16
LOC_Os03g26020	9.84898	1.68e-16	8.25e-16
LOC_Os09g36680	9.66314	1.11e-30	8.94e-30
LOC_Os06g13390	9.65283	7.65e-50	9.69e-49
LOC_Os08g04210	9.54522	4.96e-58	7.32e-57
LOC_Os02g56700	9.53975	1.15e-48	1.42e-47
LOC_Os08g08100	9.51623	1.47e-15	6.94e-15
LOC_Os08g10310	9.386	8.96e-83	1.97e-81
LOC_Os01g11730	9.38495	3.12e-15	1.45e-14
LOC_Os05g11320	9.22864	1.7e-14	7.64e-14
LOC_Os02g57770	9.20799	1.08e-14	4.88e-14
LOC_Os11g01700	9.20084	2.13e-14	9.51e-14
LOC_Os04g08824	9.11901	6.71e-36	6.2e-35
LOC_Os01g13600	9.0834	4.98e-14	2.19e-13
LOC_Os03g26010	8.91569	1.65e-13	7.07e-13
LOC_Os10g36070	8.89657	2.17e-13	9.26e-13
LOC_Os08g14940	8.88997	1.02e-13	4.41e-13
LOC_Os03g01870	8.84712	2.85e-13	1.21e-12
LOC_Os02g37490	8.81601	3.4e-13	1.44e-12
LOC_Os12g17950	8.80709	3.53e-13	1.5e-12
LOC_Os06g04940	8.79222	1.29e-72	2.45e-71
LOC_Os12g33150	8.79122	1.98e-13	8.48e-13
LOC_Os05g32150	8.68444	8.72e-13	3.6e-12
LOC_Os03g51530	8.68306	4.44e-55	6.19e-54
LOC_Os06g39120	8.58217	8.67e-13	3.59e-12
LOC_Os06g48580	8.56787	6.96e-05	0.000163853
LOC_Os08g03200	8.47603	3.76e-12	1.5e-11
LOC_Os03g61150	8.37097	0	0
LOC_Os08g14195	8.34504	7.71e-16	3.68e-15
LOC_Os06g39110	8.26357	1.63e-15	7.68e-15
LOC_Os05g45170	8.18183	2.75e-11	1.05e-10
LOC_Os01g48940	8.09537	1.11e-10	4.06e-10
LOC_Os11g04860	8.09312	1.96e-11	7.55e-11
LOC_Os12g43450	8.02751	1.68e-14	7.53e-14
LOC_Os02g26280	8.02294	1.01e-10	3.73e-10
LOC_Os06g15020	7.99444	1.01e-10	3.72e-10
LOC_Os08g10612	7.87622	2.3e-10	8.27e-10
LOC_Os11g47560	7.87522	7.97e-11	2.95e-10
LOC_Os07g35790	7.8688	7.28e-70	1.32e-68
LOC_Os02g56680	7.84812	9.28e-11	3.42e-10
LOC_Os02g03360	7.81813	3.26e-10	1.16e-09
LOC_Os11g31540	7.79953	7.4e-14	3.23e-13
LOC_Os08g04240	7.70073	4.31e-49	5.38e-48
LOC_Os10g09300	7.65912	8.9e-10	3.08e-09
LOC_Os01g62830	7.63998	6.69e-25	4.46e-24
LOC_Os04g56430	7.61705	3.89e-10	1.38e-09
LOC_Os06g20760	7.60749	1.3e-09	4.44e-09
LOC_Os09g18159	7.56356	1.55e-24	1.02e-23
LOC_Os10g02070	7.55228	4.96e-30	3.91e-29
LOC_Os11g01690	7.54424	5.36e-13	2.24e-12
LOC_Os11g36090	7.52151	6.83e-10	2.38e-09
LOC_Os03g55680	7.48234	4.75e-09	1.58e-08
LOC_Os10g42040	7.46185	3.43e-09	1.15e-08
LOC_Os08g40690	7.432	6.54e-221	5.31e-219
LOC_Os04g54260	7.41977	1.47e-12	6e-12
LOC_Os07g37280	7.4166	1.02e-135	4.29e-134
LOC_Os09g18020	7.35738	7.66e-09	2.51e-08
LOC_Os08g16320	7.34315	6.94e-09	2.28e-08
LOC_Os11g47590	7.24374	3.83e-09	1.28e-08
LOC_Os09g31025	7.20203	5.97e-17	2.99e-16
LOC_Os02g12470	7.19451	1.78e-08	5.67e-08
LOC_Os02g11790	7.16932	1.92e-11	7.41e-11
LOC_Os11g04600	7.16809	5.67e-27	4.04e-26
LOC_Os04g52790	7.16757	2.18e-08	6.9e-08
LOC_Os06g03520	7.16674	0	0
LOC_Os10g42030	7.15742	2.25e-08	7.11e-08
LOC_Os10g31440	7.10578	3.01e-08	9.43e-08
LOC_Os11g06980	7.09405	0	0
LOC_Os01g04800	7.07866	7.56e-31	6.1e-30
LOC_Os07g44250	7.04198	1.34e-269	1.59e-267
LOC_Os04g29680	7.02795	4.92e-08	1.52e-07
LOC_Os04g09390	6.99951	8.92e-21	5.19e-20
LOC_Os02g32300	6.98721	7.56e-08	2.3e-07
LOC_Os05g39310	6.98161	0	0
LOC_Os09g11480	6.97241	6.45e-30	5.08e-29
LOC_Os02g42620	6.97079	7.34e-08	2.24e-07
LOC_Os05g18670	6.96692	8.18e-08	2.49e-07
LOC_Os10g41980	6.96471	4.78e-11	1.8e-10
LOC_Os02g01840	6.94564	8.23e-08	2.5e-07
LOC_Os04g32080	6.93132	8.63e-08	2.61e-07
LOC_Os03g12510	6.91346	9.72e-08	2.93e-07
LOC_Os08g14960	6.9075	1.01e-07	3.05e-07
LOC_Os09g29710	6.83795	3.98e-08	1.24e-07
LOC_Os09g23560	6.83078	4.38e-08	1.36e-07
LOC_Os11g47510	6.81151	2.1e-07	6.18e-07
LOC_Os04g34180	6.76546	2.84e-07	8.26e-07
LOC_Os11g01710	6.74895	2.61e-07	7.62e-07
LOC_Os01g28500	6.72372	8.63e-58	1.27e-56
LOC_Os04g28780	6.71682	3.36e-07	9.73e-07
LOC_Os12g43440	6.71255	5.86e-07	1.66e-06
LOC_Os08g10140	6.7113	3.43e-07	9.92e-07
LOC_Os06g13460	6.62059	0	0
LOC_Os12g33120	6.61115	9.15e-10	3.16e-09
LOC_Os09g18260	6.58292	6.83e-07	1.93e-06
LOC_Os01g71670	6.58066	3.42e-59	5.14e-58
LOC_Os01g58760	6.57409	8.35e-07	2.34e-06
LOC_Os03g19840	6.57055	8.5e-07	2.38e-06
LOC_Os08g08090	6.55899	6.26e-34	5.53e-33
LOC_Os10g22740	6.54241	8.56e-07	2.39e-06
LOC_Os11g15040	6.5218	2.43e-53	3.29e-52
LOC_Os05g03920	6.52156	2.31e-07	6.76e-07
LOC_Os10g31460	6.45576	3.47e-07	1e-06
LOC_Os02g09850	6.45211	1.25e-41	1.32e-40
LOC_Os04g27670	6.43591	3.43e-190	2.26e-188
LOC_Os09g28680	6.40021	3.01e-13	1.27e-12
LOC_Os11g33970	6.37451	2.2e-06	5.95e-06
LOC_Os02g11130	6.36496	4.93e-07	1.41e-06
LOC_Os03g45960	6.35352	3.94e-09	1.32e-08
LOC_Os12g35330	6.34213	6.11e-07	1.73e-06
LOC_Os01g70660	6.3365	2.79e-06	7.47e-06
LOC_Os03g12700	6.3365	2.79e-06	7.47e-06
LOC_Os11g03440	6.31601	7.73e-07	2.17e-06
LOC_Os07g03820	6.31002	3.55e-06	9.42e-06
LOC_Os10g38660	6.30573	3.6e-20	2.04e-19
LOC_Os04g01810	6.28217	3.71e-06	9.84e-06
LOC_Os12g36660	6.27562	3.85e-06	1.02e-05
LOC_Os03g37394	6.27531	4.69e-06	1.23e-05
LOC_Os06g10240	6.25986	4.34e-06	1.14e-05
LOC_Os04g41620	6.25472	4.19e-195	2.88e-193
LOC_Os06g33200	6.2346	2.97e-51	3.87e-50
LOC_Os08g10150	6.2316	9e-69	1.6e-67
LOC_Os01g04750	6.2185	1.19e-05	3.02e-05
LOC_Os05g34490	6.19609	5.95e-06	1.55e-05
LOC_Os01g15520	6.18514	4.64e-30	3.67e-29
LOC_Os08g02110	6.14657	8.83e-43	9.56e-42
LOC_Os10g23310	6.13634	9.41e-06	2.4e-05
LOC_Os01g71860	6.1295	1.69e-08	5.4e-08
LOC_Os11g41500	6.12838	1.87e-08	5.96e-08
LOC_Os08g08710	6.11452	1.31e-05	3.3e-05
LOC_Os09g37330	6.10438	1.06e-05	2.69e-05
LOC_Os03g16960	6.10314	7.59e-12	2.99e-11
LOC_Os04g41640	6.08871	1.07e-71	2e-70
LOC_Os04g11040	6.03758	2.73e-06	7.33e-06
LOC_Os06g05020	6.03641	7.24e-175	4.2e-173
LOC_Os02g49710	6.03121	1.58e-05	3.96e-05
LOC_Os09g10660	6.01809	2.18e-05	5.4e-05
LOC_Os08g13440	6.00087	0	0
LOC_Os08g33300	5.99945	8.42e-15	3.83e-14
LOC_Os01g36560	5.9882	1.78e-05	4.44e-05
LOC_Os09g24480	5.98215	3.91e-06	1.03e-05
LOC_Os02g52930	5.97674	6.6e-66	1.11e-64
LOC_Os03g31750	5.97134	3.36e-128	1.32e-126
LOC_Os03g22500	5.96745	1.12e-14	5.08e-14
LOC_Os11g42950	5.9604	2.45e-05	6.04e-05
LOC_Os10g31420	5.95605	6.24e-08	1.91e-07
LOC_Os10g36090	5.95529	2.34e-05	5.78e-05
LOC_Os06g29950	5.94093	2.33e-05	5.74e-05
LOC_Os08g39250	5.93833	2.44e-05	6.01e-05
LOC_Os04g54250	5.92946	2.05e-14	9.13e-14
LOC_Os03g14820	5.91762	4.97e-11	1.87e-10
LOC_Os07g31770	5.91095	5.31e-06	1.39e-05
LOC_Os06g41340	5.89577	5.83e-11	2.18e-10
LOC_Os07g14820	5.88658	3.89e-05	9.4e-05
LOC_Os05g24520	5.87786	8.28e-08	2.51e-07
LOC_Os03g08460	5.87312	0	0
LOC_Os06g35700	5.8638	6.89e-06	1.78e-05
LOC_Os10g41999	5.86333	6.82e-06	1.77e-05
LOC_Os05g41420	5.85763	7.36e-11	2.73e-10
LOC_Os04g27190	5.85759	0	0
LOC_Os04g06910	5.84043	6.59e-14	2.88e-13
LOC_Os02g46180	5.83766	2.87e-29	2.21e-28
LOC_Os01g38359	5.82703	0	0
LOC_Os07g18990	5.81397	7.71e-22	4.64e-21
LOC_Os01g03890	5.81141	5.93e-35	5.36e-34
LOC_Os12g08360	5.80818	4.43e-05	0.000106476
LOC_Os02g46190	5.80409	4.84e-05	0.000115932
LOC_Os09g31000	5.79358	2.05e-116	6.88e-115
LOC_Os08g10080	5.7915	1.33e-16	6.58e-16
LOC_Os12g02210	5.78596	2.19e-28	1.64e-27
LOC_Os08g10180	5.77334	5.7e-05	0.000135443
LOC_Os08g43390	5.77126	7.48e-46	8.7e-45
LOC_Os08g04250	5.7664	2.29e-22	1.4e-21
LOC_Os11g17720	5.76194	2.04e-10	7.36e-10
LOC_Os02g14430	5.7476	3.09e-10	1.1e-09
LOC_Os10g11500	5.73279	3.2e-16	1.55e-15
LOC_Os11g24140	5.72527	0.000118842	0.000272802
LOC_Os01g68740	5.72248	2.21e-07	6.49e-07
LOC_Os01g24550	5.72135	7.57e-05	0.00017761
LOC_Os10g31780	5.72036	2.94e-18	1.55e-17
LOC_Os10g39840	5.71202	5.13e-48	6.24e-47
LOC_Os04g30250	5.68802	8.87e-05	0.000206762
LOC_Os10g26270	5.6754	0.000102205	0.000236468
LOC_Os05g10650	5.67083	4.1e-244	3.95e-242
LOC_Os01g64450	5.66795	9.39e-05	0.000218242
LOC_Os09g16060	5.66281	3.27e-07	9.47e-07
LOC_Os04g09430	5.6603	1.55e-35	1.42e-34
LOC_Os02g10960	5.64314	9.93e-05	0.0002302
LOC_Os07g31190	5.62353	2.53e-05	6.22e-05
LOC_Os08g24280	5.62333	0.000113682	0.000261577
LOC_Os11g38462	5.6102	0.000160068	0.00036163
LOC_Os01g24560	5.60519	2.23e-05	5.5e-05
LOC_Os12g30180	5.59282	0.000153854	0.000348422
LOC_Os09g31040	5.57333	4.93e-265	5.62e-263
LOC_Os04g54230	5.56522	1.55e-47	1.87e-46
LOC_Os06g21369	5.55718	7.22e-18	3.75e-17
LOC_Os11g47580	5.55503	1.96e-12	7.97e-12
LOC_Os01g26280	5.55392	0.000188137	0.000421888
LOC_Os10g13690	5.54817	0.000207463	0.000462782
LOC_Os11g47600	5.54785	2.5e-44	2.81e-43
LOC_Os09g16050	5.54181	1.95e-17	9.94e-17
LOC_Os12g11980	5.541	1.22e-09	4.19e-09
LOC_Os01g68300	5.53077	3.24e-28	2.41e-27
LOC_Os10g38110	5.51602	6.26e-69	1.11e-67
LOC_Os01g24630	5.51459	0.000200105	0.000447293
LOC_Os01g65169	5.50477	0.000216409	0.000481856
LOC_Os11g37970	5.5035	2.17e-56	3.11e-55
LOC_Os11g40810	5.50129	2.22e-25	1.5e-24
LOC_Os05g35930	5.49197	1.82e-09	6.17e-09
LOC_Os10g26410	5.48954	0.000207971	0.000463805
LOC_Os04g54220	5.48778	2.32e-22	1.42e-21
LOC_Os06g40070	5.47501	0.000221141	0.000491768
LOC_Os06g29900	5.46923	0.000241769	0.000535769
LOC_Os07g05450	5.44695	1.47e-31	1.21e-30
LOC_Os11g35300	5.44549	9.85e-17	4.88e-16
LOC_Os04g27340	5.44061	8.77e-12	3.44e-11
LOC_Os05g40810	5.43847	1.4e-06	3.85e-06
LOC_Os11g29210	5.42875	0.000309209	0.000678146
LOC_Os04g11030	5.41325	4.19e-09	1.39e-08
LOC_Os05g01330	5.41318	6.08e-05	0.000144045
LOC_Os05g39320	5.41225	1.45e-119	5.11e-118
LOC_Os01g24030	5.41005	2.85e-117	9.67e-116
LOC_Os04g54280	5.40702	1.77e-115	5.9e-114
LOC_Os11g47500	5.40463	3.51e-38	3.43e-37
LOC_Os05g29710	5.40277	3.95e-09	1.32e-08
LOC_Os08g07900	5.3998	0.000327448	0.000716466
LOC_Os03g63970	5.39977	5.82e-49	7.24e-48
LOC_Os11g36120	5.39034	0.000322826	0.00070674
LOC_Os11g47550	5.38238	6.72e-09	2.21e-08
LOC_Os06g20879	5.37647	0.000360865	0.000785965
LOC_Os03g59100	5.37581	2.35e-54	3.25e-53
LOC_Os04g08828	5.37218	0	0
LOC_Os02g29190	5.36545	0.000459631	0.000989324
LOC_Os11g42970	5.36384	1.96e-06	5.32e-06
LOC_Os10g01720	5.36187	0.000403695	0.000873821
LOC_Os01g26270	5.35329	0.000414207	0.000895675
LOC_Os01g61210	5.35258	0.000441175	0.000951423
LOC_Os10g40960	5.34203	1.39e-18	7.44e-18
LOC_Os11g02510	5.34187	2.4e-06	6.46e-06
LOC_Os04g09260	5.34039	7.62e-05	0.000178756
LOC_Os03g05880	5.33916	6.16e-71	1.13e-69
LOC_Os05g45954	5.32744	2.44e-06	6.57e-06
LOC_Os04g30240	5.32527	9.98e-09	3.25e-08
LOC_Os11g17490	5.32513	0.000423161	0.000914052
LOC_Os03g22170	5.31773	2.01e-84	4.53e-83
LOC_Os04g11400	5.31611	9.24e-05	0.000214917
LOC_Os08g44830	5.31236	0.000439206	0.000947323
LOC_Os07g48010	5.30922	1.14e-08	3.7e-08
LOC_Os11g15060	5.30876	0.00056332	0.00119907
LOC_Os07g41340	5.30842	0.000664103	0.0014002
LOC_Os03g22410	5.30126	0.000465503	0.00100143
LOC_Os04g01874	5.2977	0.000486195	0.0010429
LOC_Os07g44130	5.29561	2.23e-18	1.18e-17
LOC_Os03g40400	5.29034	9.35e-05	0.000217252
LOC_Os04g42900	5.28371	9.58e-05	0.000222514
LOC_Os06g49830	5.27506	0.00055289	0.0011783
LOC_Os11g26830	5.27036	0.000592542	0.00125698
LOC_Os03g17200	5.2577	3.65e-06	9.68e-06
LOC_Os09g16110	5.25318	0.000569139	0.001211
LOC_Os07g43240	5.23087	4.46e-06	1.17e-05
LOC_Os11g29970	5.22428	0.000692706	0.001457
LOC_Os09g18230	5.22313	0.00093309	0.00192763
LOC_Os05g06140	5.21627	2.3e-08	7.25e-08
LOC_Os02g26270	5.21626	0.000692963	0.00145744
LOC_Os09g16030	5.21407	2.73e-08	8.57e-08
LOC_Os05g15530	5.21197	3.94e-15	1.82e-14
LOC_Os01g05760	5.20499	2.58e-08	8.12e-08
LOC_Os05g37780	5.19841	3.17e-17	1.6e-16
LOC_Os11g14460	5.19452	0.000153345	0.000347339
LOC_Os06g11830	5.1915	0.000748124	0.00156664
LOC_Os12g05220	5.19048	0.000145997	0.000331713
LOC_Os05g45130	5.18406	0.000965193	0.00199029
LOC_Os07g38810	5.1794	0.000774753	0.00161817
LOC_Os07g35560	5.17114	0.000948352	0.00195757
LOC_Os10g23160	5.16722	0.00082736	0.001721
LOC_Os12g39280	5.16528	0.000817995	0.00170278
LOC_Os01g20800	5.16333	0.000837025	0.00174045
LOC_Os04g09604	5.15949	4.32e-26	2.99e-25
LOC_Os08g41489	5.15482	0.00105584	0.002167
LOC_Os03g47614	5.14226	0.00104961	0.00215516
LOC_Os07g46910	5.13323	7.29e-06	1.88e-05
LOC_Os10g23050	5.10133	4.26e-18	2.24e-17
LOC_Os12g12190	5.0996	0.00106459	0.00218385
LOC_Os05g07810	5.08768	1.39e-16	6.85e-16
LOC_Os06g39840	5.08504	0.00172164	0.00343276
LOC_Os10g33250	5.08274	4.14e-58	6.12e-57
LOC_Os05g05354	5.07804	2.97e-14	1.32e-13
LOC_Os01g41850	5.07763	0.000238101	0.000527893
LOC_Os01g58860	5.07648	5.79e-29	4.43e-28
LOC_Os11g31050	5.06949	0.0012705	0.00257683
LOC_Os05g45020	5.06479	0	0
LOC_Os07g47760	5.06477	1.28e-05	3.23e-05
LOC_Os10g40510	5.06387	1.27e-40	1.31e-39
LOC_Os06g13880	5.05619	0.00138064	0.00278591
LOC_Os04g25060	5.04857	0.00204951	0.00404336
LOC_Os08g25710	5.04463	0.00157783	0.00316321
LOC_Os08g29900	5.02231	0.00192017	0.00380345
LOC_Os08g22380	5.01729	0.00148334	0.00298328
LOC_Os02g32680	5.01296	0.00155935	0.00312919
LOC_Os11g47530	5.00977	0.000519325	0.00111005
LOC_Os06g13700	5.00681	4.05e-32	3.4e-31
LOC_Os07g41350	5.00389	1.07e-13	4.65e-13
LOC_Os05g23050	5.00252	0.00037432	0.000813564
LOC_Os04g13480	4.99654	0.00207206	0.00408499
LOC_Os03g05530	4.9938	5.4e-26	3.72e-25
LOC_Os01g72730	4.99167	0.00203835	0.00402277
LOC_Os05g38264	4.98897	7.51e-175	4.35e-173
LOC_Os10g07548	4.98238	0.00215481	0.00423534
LOC_Os03g58030	4.95634	0.00192559	0.00381364
LOC_Os08g41720	4.95001	9.31e-43	1.01e-41
LOC_Os01g06310	4.93602	0.000406062	0.000878673
LOC_Os01g15340	4.93466	2.05e-05	5.09e-05
LOC_Os10g20080	4.92849	2.58e-09	8.7e-09
LOC_Os02g37990	4.92449	0.000500821	0.0010723
LOC_Os09g34330	4.92436	1.52e-33	1.33e-32
LOC_Os04g46650	4.92123	8.25e-21	4.8e-20
LOC_Os09g04430	4.92068	7.76e-19	4.18e-18
LOC_Os06g42840	4.91757	0.0026222	0.00509646
LOC_Os09g28670	4.91738	2.48e-07	7.25e-07
LOC_Os12g03040	4.91254	3.62e-15	1.68e-14
LOC_Os07g47450	4.90299	3.51e-13	1.49e-12
LOC_Os11g10260	4.90263	0.00265061	0.00514812
LOC_Os03g30470	4.89284	4.58e-33	3.95e-32
LOC_Os07g04370	4.89172	0.000518194	0.00110772
LOC_Os04g10160	4.88755	0.00268887	0.00521664
LOC_Os03g25510	4.88643	0.0005582	0.00118898
LOC_Os03g44710	4.88406	2.26e-83	5.01e-82
LOC_Os08g37470	4.88119	1.07e-22	6.64e-22
LOC_Os03g37377	4.85737	0.00327875	0.00628997
LOC_Os02g37750	4.85001	0.000589601	0.0012515
LOC_Os07g46950	4.84778	5.97e-72	1.12e-70
LOC_Os06g40230	4.84752	0.00283968	0.00548949
LOC_Os07g37454	4.84743	2.79e-22	1.71e-21
LOC_Os09g04310	4.847	3.39e-05	8.26e-05
LOC_Os02g50450	4.84508	0.00303775	0.00585422
LOC_Os04g54310	4.83472	0	0
LOC_Os08g28670	4.82315	9.68e-40	9.85e-39
LOC_Os07g08360	4.82048	5.68e-07	1.61e-06
LOC_Os07g03600	4.81399	0.00338851	0.00649139
LOC_Os07g09630	4.78948	3.3e-130	1.32e-128
LOC_Os06g20920	4.78141	0.00377003	0.00717326
LOC_Os10g04220	4.77223	0.000800812	0.00166887
LOC_Os05g07420	4.77169	1.55e-98	4.23e-97
LOC_Os09g02830	4.76926	5.16e-05	0.000123352
LOC_Os06g05000	4.76333	0	0
LOC_Os02g33720	4.75975	3.21e-37	3.06e-36
LOC_Os07g15340	4.75753	0.00550075	0.0102141
LOC_Os04g52440	4.753	9.6e-32	7.95e-31
LOC_Os09g17329	4.74894	0.00399371	0.00757163
LOC_Os01g45140	4.74245	2.2e-27	1.59e-26
LOC_Os11g37870	4.74238	2.55e-10	9.12e-10
LOC_Os06g13450	4.74125	0.00634032	0.0116542
LOC_Os01g31430	4.73399	0.000908736	0.0018805
LOC_Os03g46454	4.73246	0.00430784	0.00812817
LOC_Os04g33115	4.70961	7.99e-63	1.28e-61
LOC_Os11g28530	4.69287	0.00105959	0.00217374
LOC_Os10g13680	4.69266	0.00694271	0.012685
LOC_Os08g14020	4.69111	3.96e-10	1.4e-09
LOC_Os11g30910	4.68065	4.97e-08	1.54e-07
LOC_Os04g27170	4.68065	0.00510797	0.00953207
LOC_Os07g09020	4.6753	0.00555283	0.0103026
LOC_Os04g10010	4.67286	0.00117672	0.00239878
LOC_Os01g22249	4.66192	5.62e-13	2.35e-12
LOC_Os05g15880	4.66061	0.00539042	0.0100238
LOC_Os09g27320	4.6581	0.00127853	0.00259199
LOC_Os01g53010	4.65508	0.00623612	0.0114763
LOC_Os04g50680	4.65146	0.00730811	0.0132989
LOC_Os09g16950	4.64626	1.55e-54	2.14e-53
LOC_Os12g38250	4.64138	0.000109577	0.00025265
LOC_Os01g05780	4.641	1.41e-26	9.94e-26
LOC_Os01g70490	4.63625	1.98e-29	1.53e-28
LOC_Os12g38760	4.62599	4.75e-256	5.07e-254
LOC_Os11g30210	4.62137	7.56e-10	2.62e-09
LOC_Os08g40520	4.61942	0.0068492	0.0125254
LOC_Os04g54070	4.61655	0.00143612	0.00289225
LOC_Os04g01560	4.61604	0.00800945	0.0144774
LOC_Os06g10750	4.61426	0	0
LOC_Os12g40330	4.6068	3.97e-53	5.37e-52
LOC_Os11g14480	4.60651	4.8e-13	2.02e-12
LOC_Os04g56110	4.60495	8.19e-16	3.9e-15
LOC_Os11g35450	4.60115	1.22e-37	1.17e-36
LOC_Os01g24500	4.6011	0.0016732	0.00334261
LOC_Os07g47660	4.60069	0.00367502	0.00700484
LOC_Os06g05010	4.60015	0	0
LOC_Os01g24120	4.59914	0.000163915	0.000370025
LOC_Os05g44260	4.59892	0.000273135	0.000601901
LOC_Os11g40840	4.59489	5.53e-08	1.7e-07
LOC_Os10g36020	4.59312	2.62e-28	1.96e-27
LOC_Os04g10924	4.58516	0.00732051	0.0133162
LOC_Os07g44450	4.58516	0.00732051	0.0133162
LOC_Os08g09060	4.58516	0.00732051	0.0133162
LOC_Os12g28070	4.58516	0.00732051	0.0133162
LOC_Os12g04410	4.57568	2.49e-53	3.37e-52
LOC_Os10g30150	4.56901	8.1e-91	1.98e-89
LOC_Os12g24320	4.56863	1.49e-25	1.01e-24
LOC_Os06g34400	4.56821	0.00239016	0.00467041
LOC_Os12g30170	4.56654	0.00739786	0.0134491
LOC_Os03g45250	4.56546	8.66e-93	2.19e-91
LOC_Os06g49210	4.56489	1.42e-15	6.72e-15
LOC_Os01g24340	4.56007	6.51e-11	2.42e-10
LOC_Os12g27320	4.55787	0.00998314	0.0177802
LOC_Os05g08780	4.55003	0.00185635	0.00368459
LOC_Os02g15020	4.54457	1.02e-35	9.34e-35
LOC_Os04g02640	4.54209	1.81e-233	1.61e-231
LOC_Os08g10160	4.52889	0.00846808	0.0152416
LOC_Os02g05830	4.52711	0	0
LOC_Os11g29014	4.52623	0.00190281	0.00377172
LOC_Os01g40870	4.52586	0.00853657	0.015353
LOC_Os04g54270	4.51826	1.49e-15	6.99e-15
LOC_Os02g43360	4.51617	3.43e-211	2.62e-209
LOC_Os04g20680	4.51599	0.000173599	0.000390754
LOC_Os02g07030	4.50857	3.16e-26	2.2e-25
LOC_Os04g02754	4.50745	5.45e-09	1.81e-08
LOC_Os01g47820	4.50118	1.17e-19	6.52e-19
LOC_Os04g31790	4.49609	3.3e-105	9.8e-104
LOC_Os11g47520	4.4942	1.55e-13	6.67e-13
LOC_Os02g12070	4.4925	0.0103842	0.0184383
LOC_Os09g33700	4.4925	0.0103842	0.0184383
LOC_Os03g08410	4.48645	0.010771	0.0190817
LOC_Os09g31514	4.48539	0.00221617	0.00434617
LOC_Os07g48980	4.48486	1.42e-16	7.01e-16
LOC_Os07g48020	4.48059	3.19e-21	1.89e-20
LOC_Os01g38340	4.48036	0.0120901	0.0212188
LOC_Os01g25550	4.48029	7.44e-06	1.92e-05
LOC_Os07g41400	4.47565	1.53e-26	1.08e-25
LOC_Os05g06970	4.47084	1.73e-10	6.25e-10
LOC_Os08g29910	4.46289	0.0108102	0.0191427
LOC_Os09g18280	4.46289	0.0108102	0.0191427
LOC_Os01g41950	4.46255	6.29e-06	1.63e-05
LOC_Os07g48730	4.46044	2.18e-07	6.38e-07
LOC_Os10g26250	4.45332	7.96e-06	2.05e-05
LOC_Os06g21240	4.44758	1.26e-86	2.92e-85
LOC_Os05g12670	4.44265	0.0109931	0.019437
LOC_Os02g36000	4.43321	0.00274216	0.00531121
LOC_Os08g19530	4.42972	0.00287833	0.00556151
LOC_Os02g58380	4.42551	0.0114737	0.0202142
LOC_Os06g45470	4.42551	0.0114737	0.0202142
LOC_Os07g08800	4.42551	0.0114737	0.0202142
LOC_Os09g23820	4.4245	2.09e-18	1.11e-17
LOC_Os05g09460	4.41892	0.012312	0.0215825
LOC_Os01g53430	4.41815	4.84e-16	2.33e-15
LOC_Os09g29130	4.40918	0.000273127	0.000601901
LOC_Os12g36830	4.40745	3.21e-108	9.9e-107
LOC_Os01g18930	4.40243	4.59e-34	4.07e-33
LOC_Os10g04520	4.39311	1.19e-05	3.01e-05
LOC_Os01g41160	4.384	6.96e-102	1.97e-100
LOC_Os10g21860	4.38178	6.49e-47	7.72e-46
LOC_Os08g22370	4.38121	0.00369314	0.00703746
LOC_Os10g28080	4.37169	1.68e-15	7.9e-15
LOC_Os06g45620	4.3707	0.000319628	0.000699958
LOC_Os10g39980	4.36809	4.6e-148	2.2e-146
LOC_Os06g04990	4.36284	0	0
LOC_Os02g07810	4.36148	0.0148091	0.025614
LOC_Os06g38580	4.34892	2.3e-08	7.27e-08
LOC_Os01g03830	4.34576	2.22e-30	1.77e-29
LOC_Os08g06170	4.3442	1.89e-16	9.26e-16
LOC_Os03g38350	4.34094	0.000523647	0.00111878
LOC_Os05g07170	4.33955	0.00359683	0.00686513
LOC_Os02g08170	4.33147	1.23e-08	3.97e-08
LOC_Os06g21210	4.32324	8.93e-18	4.63e-17
LOC_Os07g48380	4.32213	0.004571	0.00860099
LOC_Os01g70360	4.3177	0.016444	0.0281983
LOC_Os12g06900	4.3177	0.016444	0.0281983
LOC_Os01g59000	4.3173	4.01e-12	1.6e-11
LOC_Os11g45730	4.31061	0.0159312	0.0273928
LOC_Os12g41560	4.3089	2.96e-20	1.68e-19
LOC_Os03g20080	4.30708	0.0168764	0.0288762
LOC_Os11g02710	4.30708	0.0168764	0.0288762
LOC_Os01g36350	4.29628	1.08e-10	3.96e-10
LOC_Os08g09840	4.29314	5.97e-08	1.83e-07
LOC_Os11g31550	4.29178	0.0174957	0.0298375
LOC_Os12g44220	4.29178	0.0174957	0.0298375
LOC_Os02g50410	4.28826	0.0171201	0.0292621
LOC_Os01g59250	4.2846	0.017805	0.030319
LOC_Os09g29584	4.25715	6.18e-08	1.9e-07
LOC_Os04g11390	4.25685	2.33e-05	5.75e-05
LOC_Os05g29810	4.25458	2.8e-62	4.44e-61
LOC_Os02g58370	4.25294	9.44e-07	2.63e-06
LOC_Os10g07400	4.24828	3.67e-45	4.2e-44
LOC_Os11g40470	4.24564	0.0223794	0.0373798
LOC_Os07g13490	4.24468	0.0055001	0.0102135
LOC_Os09g23530	4.24183	5.14e-09	1.71e-08
LOC_Os05g29676	4.24161	1.71e-06	4.69e-06
LOC_Os01g14650	4.24131	2.06e-11	7.91e-11
LOC_Os10g37290	4.23939	9.18e-52	1.21e-50
LOC_Os04g09670	4.23906	0.00062345	0.00131865
LOC_Os06g41940	4.2389	1.35e-10	4.93e-10
LOC_Os01g74410	4.22094	3.76e-95	9.84e-94
LOC_Os10g07300	4.22033	0.000626644	0.00132511
LOC_Os03g59110	4.22032	4.53e-10	1.59e-09
LOC_Os12g43790	4.21893	8.84e-08	2.68e-07
LOC_Os11g41710	4.21317	0.0259278	0.0426864
LOC_Os09g10010	4.21206	4.71e-35	4.27e-34
LOC_Os09g18450	4.21177	0.00573057	0.0106092
LOC_Os10g05560	4.20931	0.0261564	0.0430274
LOC_Os10g28070	4.20912	0.0070519	0.0128719
LOC_Os01g70730	4.20658	4.26e-06	1.12e-05
LOC_Os10g36420	4.19934	1.88e-06	5.11e-06
LOC_Os06g02490	4.19915	3.38e-05	8.23e-05
LOC_Os05g29680	4.19739	0.0229224	0.0381868
LOC_Os12g06030	4.19067	0.00086063	0.00178649
LOC_Os07g05680	4.18959	0.0223407	0.03732
LOC_Os03g61160	4.18499	1.18e-17	6.07e-17
LOC_Os09g26240	4.18209	0.0264429	0.0434578
LOC_Os08g07690	4.17914	0.0063028	0.0115878
LOC_Os10g02840	4.17588	8.2e-84	1.83e-82
LOC_Os06g42130	4.17549	0.000752625	0.00157524
LOC_Os05g45240	4.17312	0.0263138	0.0432609
LOC_Os11g47460	4.16778	1.53e-75	3.05e-74
LOC_Os03g30120	4.16527	0.0236223	0.0392478
LOC_Os10g19250	4.16135	0.0245025	0.0405565
LOC_Os03g13150	4.15855	0.00731113	0.0133035
LOC_Os09g29210	4.15815	1.59e-07	4.71e-07
LOC_Os02g47920	4.15533	1.22e-104	3.59e-103
LOC_Os06g37150	4.15447	6.52e-38	6.33e-37
LOC_Os01g70050	4.14933	0.00126299	0.00256235
LOC_Os11g05700	4.14918	2.54e-79	5.35e-78
LOC_Os02g05550	4.1473	1.86e-07	5.49e-07
LOC_Os12g34550	4.14629	1.81e-05	4.51e-05
LOC_Os08g04230	4.14264	6.69e-34	5.9e-33
LOC_Os09g29510	4.14203	0.000987346	0.00203342
LOC_Os08g23640	4.14045	0.0260856	0.0429209
LOC_Os01g48620	4.13647	0.0263263	0.0432789
LOC_Os08g24270	4.13516	0.0008976	0.00185869
LOC_Os06g49340	4.1338	1.46e-07	4.34e-07
LOC_Os12g03670	4.13108	0.00829717	0.0149676
LOC_Os10g26940	4.11708	0.00850965	0.0153075
LOC_Os10g08010	4.11462	0.0306503	0.0496897
LOC_Os12g41570	4.11028	0.00752996	0.0136768
LOC_Os01g36580	4.10644	1.65e-77	3.38e-76
LOC_Os11g29420	4.10485	0.00917806	0.0164427
LOC_Os02g15740	4.10151	0.00829832	0.0149687
LOC_Os01g73200	4.09829	6.6e-21	3.86e-20
LOC_Os02g37770	4.0945	1.15e-127	4.47e-126
LOC_Os04g02030	4.07201	0.00127074	0.00257713
LOC_Os09g37369	4.06943	3.21e-16	1.56e-15
LOC_Os06g34100	4.06664	0.00847635	0.0152535
LOC_Os03g25030	4.05965	3.45e-17	1.74e-16
LOC_Os01g15910	4.05941	8.57e-05	0.000199942
LOC_Os02g11110	4.05336	2.83e-38	2.77e-37
LOC_Os06g51050	4.04708	1.09e-60	1.68e-59
LOC_Os07g05010	4.04286	8.15e-120	2.9e-118
LOC_Os01g41770	4.03813	3.64e-22	2.22e-21
LOC_Os11g30120	4.03674	0.00130145	0.00263542
LOC_Os08g28700	4.03549	7.58e-07	2.13e-06
LOC_Os01g43230	4.0352	2.02e-10	7.29e-10
LOC_Os07g11440	4.03359	5e-07	1.42e-06
LOC_Os03g21300	4.03319	0.010682	0.0189359
LOC_Os02g49720	4.02887	0	0
LOC_Os01g31420	4.02293	1.95e-12	7.91e-12
LOC_Os09g28500	4.00984	0.000107147	0.000247454
LOC_Os04g49757	4.00918	5.83e-46	6.79e-45
LOC_Os10g28350	4.00637	1.46e-132	6e-131
LOC_Os07g44920	4.00109	7.27e-11	2.7e-10
LOC_Os08g28370	4.00009	8.75e-18	4.54e-17
LOC_Os07g47990	3.99784	6.8e-43	7.4e-42
LOC_Os02g12380	3.99688	4.62e-48	5.62e-47
LOC_Os09g39630	3.99379	0.0117021	0.020579
LOC_Os12g16010	3.99169	2.59e-14	1.15e-13
LOC_Os06g44034	3.9864	4.42e-41	4.63e-40
LOC_Os03g14110	3.98598	3.61e-44	4.04e-43
LOC_Os10g18990	3.97783	0.00262211	0.00509646
LOC_Os11g45950	3.97767	0.00180174	0.00358176
LOC_Os04g41680	3.97751	1.09e-33	9.53e-33
LOC_Os06g04200	3.97695	0.000130404	0.000297889
LOC_Os02g58350	3.97462	5.45e-11	2.04e-10
LOC_Os04g53850	3.97333	0.0147754	0.0255637
LOC_Os04g09920	3.9686	0.0193303	0.0326959
LOC_Os01g05770	3.96595	0.0022157	0.0043458
LOC_Os04g06870	3.95816	0.00184032	0.00365431
LOC_Os02g04160	3.95773	9.28e-22	5.58e-21
LOC_Os05g40400	3.95677	3.43e-05	8.34e-05
LOC_Os10g19270	3.94682	2.55e-05	6.28e-05
LOC_Os01g72660	3.94499	0.0143454	0.0248658
LOC_Os04g17660	3.94067	1.83e-218	1.46e-216
LOC_Os04g54300	3.93027	0	0
LOC_Os02g13510	3.92773	0	0
LOC_Os03g42259	3.9269	1.01e-07	3.05e-07
LOC_Os03g16950	3.92561	6.92e-13	2.88e-12
LOC_Os06g20960	3.92164	1.64e-05	4.12e-05
LOC_Os01g54450	3.92003	0.0131566	0.0229624
LOC_Os05g34854	3.90755	1.45e-07	4.32e-07
LOC_Os06g29220	3.90673	2.51e-16	1.22e-15
LOC_Os01g11820	3.90368	1.68e-06	4.58e-06
LOC_Os11g37580	3.90292	0.0134894	0.0234937
LOC_Os10g26510	3.90253	1.54e-07	4.57e-07
LOC_Os12g03150	3.9023	1.08e-08	3.49e-08
LOC_Os01g02730	3.90063	0.0138463	0.0240541
LOC_Os01g67010	3.8954	7.83e-50	9.91e-49
LOC_Os11g12050	3.8951	0.000218871	0.000486913
LOC_Os05g36100	3.8943	0.000242885	0.000538158
LOC_Os05g04210	3.89321	0.00244656	0.00477397
LOC_Os10g26700	3.88886	6.61e-67	1.14e-65
LOC_Os04g49748	3.88877	1.16e-28	8.82e-28
LOC_Os01g49750	3.8847	1.87e-07	5.53e-07
LOC_Os01g07480	3.88296	9.99e-18	5.17e-17
LOC_Os12g02320	3.88169	2.27e-35	2.07e-34
LOC_Os07g15370	3.88087	8.32e-73	1.59e-71
LOC_Os11g40850	3.86824	0.0153124	0.0264259
LOC_Os03g14180	3.86808	2.38e-05	5.87e-05
LOC_Os04g06860	3.86792	0.000310732	0.000681379
LOC_Os02g42950	3.86194	2.11e-05	5.23e-05
LOC_Os01g13480	3.86031	5.15e-20	2.9e-19
LOC_Os01g53470	3.86002	0.0167509	0.0286754
LOC_Os11g28910	3.85552	5.16e-21	3.02e-20
LOC_Os01g69020	3.84718	0.0193094	0.0326653
LOC_Os10g19050	3.8422	0.0169345	0.0289721
LOC_Os08g43490	3.84128	2.48e-15	1.16e-14
LOC_Os05g39580	3.83849	2.09e-16	1.03e-15
LOC_Os08g10304	3.83735	0.0171497	0.0293028
LOC_Os01g66544	3.83339	1.82e-28	1.37e-27
LOC_Os04g39930	3.83149	3.02e-05	7.39e-05
LOC_Os04g56420	3.82873	0.00292508	0.00564757
LOC_Os03g63350	3.82733	0.0030197	0.00582064
LOC_Os12g03650	3.82705	0.000631171	0.00133418
LOC_Os06g36390	3.82022	3.54e-09	1.18e-08
LOC_Os05g07290	3.8184	2.04e-05	5.06e-05
LOC_Os04g58940	3.81694	0.00306309	0.00590022
LOC_Os08g09830	3.81582	3.38e-06	8.98e-06
LOC_Os08g28390	3.81498	8.55e-30	6.72e-29
LOC_Os02g37780	3.81495	6.37e-68	1.11e-66
LOC_Os01g60930	3.81441	5.9e-11	2.2e-10
LOC_Os02g14570	3.80462	0.0209119	0.0351465
LOC_Os06g41930	3.80344	2.03e-94	5.27e-93
LOC_Os03g20870	3.8015	1.11e-49	1.4e-48
LOC_Os03g20970	3.79939	3.65e-06	9.68e-06
LOC_Os10g39890	3.79702	4.61e-05	0.000110665
LOC_Os02g39140	3.79268	1.95e-12	7.93e-12
LOC_Os01g11670	3.7861	5.24e-08	1.62e-07
LOC_Os06g27530	3.78207	0.0202991	0.0342109
LOC_Os07g40690	3.78091	0	0
LOC_Os04g53830	3.77999	0.000375676	0.000816322
LOC_Os01g72760	3.77505	2.83e-15	1.32e-14
LOC_Os02g37190	3.76857	0.0197554	0.0333466
LOC_Os10g38470	3.76236	6.92e-45	7.88e-44
LOC_Os01g08464	3.74925	0.00435069	0.00820627
LOC_Os10g33360	3.74813	0.00426351	0.00804906
LOC_Os07g02880	3.74051	0.0220495	0.036864
LOC_Os02g12350	3.73837	4.42e-11	1.66e-10
LOC_Os01g70370	3.73773	0.0217674	0.0364289
LOC_Os10g41270	3.73654	7.14e-05	0.00016815
LOC_Os01g11460	3.73629	1.54e-91	3.82e-90
LOC_Os10g21800	3.73621	4.38e-11	1.65e-10
LOC_Os11g02774	3.73509	0.0218704	0.0365906
LOC_Os01g26390	3.73158	7.85e-07	2.2e-06
LOC_Os07g10850	3.73134	6.36e-91	1.56e-89
LOC_Os01g58290	3.72874	0	0
LOC_Os08g35490	3.72779	3.26e-24	2.12e-23
LOC_Os06g13690	3.723	1.74e-09	5.92e-09
LOC_Os04g59020	3.72117	5.51e-14	2.42e-13
LOC_Os06g17410	3.72086	4.11e-32	3.45e-31
LOC_Os03g40194	3.71575	8.9e-40	9.07e-39
LOC_Os09g08180	3.71303	0.0233241	0.0387907
LOC_Os01g18840	3.7079	5.41e-12	2.15e-11
LOC_Os06g35060	3.69989	4.99e-09	1.66e-08
LOC_Os01g01110	3.69866	0.0228658	0.0381015
LOC_Os06g48860	3.69683	4.05e-09	1.35e-08
LOC_Os06g17070	3.6955	1.29e-05	3.26e-05
LOC_Os04g29960	3.69194	3.23e-08	1.01e-07
LOC_Os10g25890	3.68969	0.0279283	0.0456609
LOC_Os03g63200	3.68665	7.85e-15	3.58e-14
LOC_Os09g14100	3.68655	6.12e-31	4.96e-30
LOC_Os10g19919	3.6843	0.0242691	0.0402105
LOC_Os12g35340	3.67896	5.21e-56	7.4e-55
LOC_Os11g14450	3.67601	0.0259603	0.0427348
LOC_Os08g02320	3.67582	2.67e-08	8.41e-08
LOC_Os03g38800	3.67576	2.33e-08	7.35e-08
LOC_Os11g42230	3.67571	1.27e-05	3.22e-05
LOC_Os07g26660	3.67508	3.44e-31	2.81e-30
LOC_Os04g08350	3.67383	1.96e-282	2.54e-280
LOC_Os03g60976	3.67306	0.000653804	0.00137963
LOC_Os06g04210	3.67204	1.75e-10	6.32e-10
LOC_Os06g14870	3.67105	2.52e-06	6.78e-06
LOC_Os01g16140	3.66993	0	0
LOC_Os09g39370	3.6693	0.0290731	0.0473587
LOC_Os08g34984	3.66781	3.24e-29	2.5e-28
LOC_Os05g35420	3.66685	0.0265493	0.0436122
LOC_Os08g36360	3.66654	1.63e-12	6.66e-12
LOC_Os07g48390	3.66605	1.17e-191	7.82e-190
LOC_Os05g05180	3.66365	2.62e-07	7.65e-07
LOC_Os04g54240	3.66359	0	0
LOC_Os06g06320	3.66031	0.000105086	0.000242933
LOC_Os08g37290	3.6596	0.000112604	0.000259202
LOC_Os12g35260	3.65938	8.51e-09	2.78e-08
LOC_Os01g20160	3.65827	2.27e-38	2.23e-37
LOC_Os12g43110	3.65744	7.4e-07	2.08e-06
LOC_Os04g55740	3.6547	0.00564371	0.0104587
LOC_Os04g41229	3.65388	1.53e-42	1.65e-41
LOC_Os12g35610	3.65362	0	0
LOC_Os04g39320	3.64695	6.71e-15	3.07e-14
LOC_Os11g41880	3.64632	0.0284279	0.0464073
LOC_Os02g03550	3.64619	0.00546805	0.0101587
LOC_Os05g19500	3.64348	0.028589	0.0466432
LOC_Os03g20650	3.64326	1.81e-06	4.94e-06
LOC_Os10g33780	3.64255	1.21e-29	9.48e-29
LOC_Os10g36670	3.64127	0.00610314	0.011247
LOC_Os06g29370	3.64021	2.25e-11	8.6e-11
LOC_Os01g06820	3.63998	0.00649023	0.0119141
LOC_Os05g39260	3.63441	8.62e-31	6.94e-30
LOC_Os04g02620	3.63214	0.00121903	0.00248033
LOC_Os08g10130	3.63055	2.11e-27	1.53e-26
LOC_Os07g05460	3.6281	0.0284074	0.0463766
LOC_Os06g11210	3.62526	2.96e-06	7.92e-06
LOC_Os05g04410	3.62331	2.08e-05	5.15e-05
LOC_Os12g44260	3.62241	0.0287344	0.0468368
LOC_Os06g40440	3.61956	7.18e-276	8.79e-274
LOC_Os10g02490	3.61913	1.53e-10	5.55e-10
LOC_Os07g35810	3.61709	0.00777917	0.0140893
LOC_Os09g37120	3.61518	0.000964345	0.00198868
LOC_Os01g24780	3.61408	6.54e-25	4.36e-24
LOC_Os01g50610	3.61407	3.4e-07	9.83e-07
LOC_Os11g02520	3.60706	1.26e-12	5.17e-12
LOC_Os07g07900	3.60671	8.58e-13	3.55e-12
LOC_Os04g54960	3.60144	0.0299486	0.0486605
LOC_Os05g07626	3.59729	6.59e-07	1.86e-06
LOC_Os03g51479	3.59657	0.000958714	0.00197722
LOC_Os04g27160	3.57153	0.001388	0.00279995
LOC_Os01g66100	3.56828	1.05e-87	2.47e-86
LOC_Os02g24700	3.56742	9.72e-56	1.38e-54
LOC_Os07g07300	3.56729	0.00901524	0.0161672
LOC_Os11g36180	3.56311	0.00110491	0.00226241
LOC_Os08g14070	3.56236	1.51e-28	1.14e-27
LOC_Os02g17730	3.56199	0.000172985	0.000389434
LOC_Os12g37970	3.55917	5.09e-89	1.21e-87
LOC_Os10g30832	3.55634	0.00863134	0.0155085
LOC_Os01g58100	3.55566	0.00112598	0.0023017
LOC_Os08g03420	3.55423	7.93e-250	7.91e-248
LOC_Os06g02019	3.55002	1.68e-38	1.65e-37
LOC_Os06g35560	3.54726	4.76e-26	3.29e-25
LOC_Os07g48330	3.54123	5.95e-221	4.85e-219
LOC_Os03g37360	3.53732	0.00955765	0.0170766
LOC_Os01g24430	3.53599	1.82e-19	1e-18
LOC_Os04g38430	3.53589	2.86e-24	1.87e-23
LOC_Os06g19220	3.52682	0.00924279	0.0165478
LOC_Os01g65830	3.52051	3.94e-250	3.98e-248
LOC_Os02g47510	3.51911	2.13e-73	4.11e-72
LOC_Os11g05480	3.51701	2.65e-08	8.35e-08
LOC_Os03g46200	3.51313	0.000267109	0.000589317
LOC_Os12g40100	3.5089	1.35e-36	1.28e-35
LOC_Os01g37650	3.50839	8.99e-07	2.51e-06
LOC_Os01g60850	3.50763	7.01e-13	2.92e-12
LOC_Os08g36480	3.50686	0.00224726	0.00440438
LOC_Os06g36880	3.50481	5.35e-59	8.04e-58
LOC_Os12g10740	3.50458	2.17e-111	6.93e-110
LOC_Os03g30780	3.50439	1.15e-06	3.2e-06
LOC_Os06g41640	3.50324	2.85e-13	1.21e-12
LOC_Os10g13700	3.50235	3.52e-124	1.31e-122
LOC_Os05g51470	3.50212	2.51e-233	2.22e-231
LOC_Os04g43610	3.50061	0.000464581	0.00099967
LOC_Os11g03070	3.49939	7.21e-05	0.000169595
LOC_Os02g58540	3.49808	2.07e-80	4.41e-79
LOC_Os03g14560	3.49552	4.06e-179	2.45e-177
LOC_Os03g40210	3.48876	8.25e-06	2.12e-05
LOC_Os04g09680	3.48678	2.3e-11	8.81e-11
LOC_Os08g40680	3.48211	9.84e-24	6.29e-23
LOC_Os10g07420	3.47775	0.000433376	0.00093518
LOC_Os06g21230	3.47497	7.12e-38	6.9e-37
LOC_Os05g48040	3.47349	0	0
LOC_Os01g54890	3.47262	7.52e-18	3.91e-17
LOC_Os08g37130	3.46862	7.78e-43	8.45e-42
LOC_Os03g46940	3.46733	0.000340206	0.000743222
LOC_Os07g18480	3.46379	0.0113289	0.0199879
LOC_Os01g11470	3.4572	1.34e-05	3.38e-05
LOC_Os02g48200	3.45664	1.72e-08	5.5e-08
LOC_Os11g35500	3.45416	1.25e-126	4.78e-125
LOC_Os07g40300	3.45262	0.00257818	0.00501717
LOC_Os07g43570	3.45059	5.41e-05	0.000128779
LOC_Os10g38870	3.4421	4.91e-141	2.16e-139
LOC_Os01g49730	3.43539	7.7e-05	0.000180492
LOC_Os01g22170	3.43455	0.0122248	0.021435
LOC_Os06g50080	3.43186	0	0
LOC_Os06g13470	3.42551	7.34e-05	0.000172472
LOC_Os02g32469	3.42479	4.66e-39	4.67e-38
LOC_Os01g66680	3.42104	0.00314186	0.00604199
LOC_Os06g01590	3.41713	2.01e-28	1.51e-27
LOC_Os01g38610	3.41267	1.45e-22	8.94e-22
LOC_Os03g17870	3.41194	2.39e-06	6.44e-06
LOC_Os09g33710	3.41164	2.97e-35	2.71e-34
LOC_Os07g13360	3.4065	2.62e-12	1.06e-11
LOC_Os09g27260	3.40384	0.00051356	0.00109824
LOC_Os01g65660	3.40029	9.45e-48	1.15e-46
LOC_Os08g36040	3.39997	3.87e-08	1.2e-07
LOC_Os12g09540	3.39052	2.88e-124	1.08e-122
LOC_Os01g48800	3.38991	7.56e-61	1.17e-59
LOC_Os05g31890	3.389	3.39e-43	3.72e-42
LOC_Os08g08084	3.38707	6.88e-08	2.1e-07
LOC_Os03g55980	3.38619	6.04e-45	6.89e-44
LOC_Os03g41675	3.38569	1.97e-05	4.89e-05
LOC_Os06g01195	3.3842	0.00259173	0.0050411
LOC_Os01g62510	3.37966	0.000123975	0.000284048
LOC_Os07g02624	3.37966	4.83e-08	1.5e-07
LOC_Os03g49524	3.37853	1.45e-17	7.43e-17
LOC_Os04g46444	3.37489	0.0136272	0.0237
LOC_Os11g43550	3.37142	0.00011185	0.000257594
LOC_Os09g26290	3.36924	5.62e-17	2.82e-16
LOC_Os11g36000	3.36699	5.35e-10	1.88e-09
LOC_Os03g25470	3.36414	2.65e-16	1.29e-15
LOC_Os04g32800	3.35264	9.86e-120	3.5e-118
LOC_Os10g38780	3.34876	1.59e-73	3.07e-72
LOC_Os04g08832	3.34794	0.000872958	0.00180981
LOC_Os02g06560	3.34336	6.62e-50	8.4e-49
LOC_Os06g41450	3.34284	1.86e-35	1.71e-34
LOC_Os02g01700	3.34161	6.3e-135	2.63e-133
LOC_Os01g22200	3.33636	0.00314375	0.0060448
LOC_Os09g26620	3.33357	6.41e-146	2.98e-144
LOC_Os11g31820	3.33207	6.44e-28	4.75e-27
LOC_Os11g31420	3.33094	6.26e-14	2.74e-13
LOC_Os01g26290	3.3268	0.0151943	0.0262415
LOC_Os07g43560	3.326	4.46e-26	3.09e-25
LOC_Os09g06940	3.32579	4.59e-10	1.62e-09
LOC_Os02g01900	3.32318	0.0155944	0.026869
LOC_Os01g62514	3.31942	0.00368322	0.00701903
LOC_Os06g48250	3.31834	1.66e-23	1.05e-22
LOC_Os04g41050	3.31789	0.0193574	0.0327399
LOC_Os05g48200	3.31694	4.01e-111	1.28e-109
LOC_Os05g39980	3.31531	0.028146	0.0459927
LOC_Os08g36350	3.31154	4.21e-08	1.31e-07
LOC_Os08g23220	3.30663	0.0205969	0.0346627
LOC_Os10g28680	3.30211	1.63e-209	1.22e-207
LOC_Os08g03020	3.30191	1.96e-43	2.16e-42
LOC_Os02g37160	3.30131	8.26e-14	3.59e-13
LOC_Os11g30050	3.2973	0.000913376	0.00188955
LOC_Os09g36590	3.29545	0.00392463	0.00744973
LOC_Os09g31170	3.29009	0.0298832	0.0485626
LOC_Os12g09220	3.28727	1.01e-07	3.04e-07
LOC_Os01g52900	3.28665	2.65e-19	1.45e-18
LOC_Os05g44410	3.28389	3.41e-06	9.06e-06
LOC_Os05g04710	3.28334	0.0206294	0.0347133
LOC_Os01g09030	3.27963	6.13e-284	8e-282
LOC_Os01g10400	3.27949	0	0
LOC_Os06g49250	3.27626	3.71e-29	2.85e-28
LOC_Os11g37860	3.27583	7.79e-59	1.17e-57
LOC_Os01g19210	3.27325	0.0038467	0.0073107
LOC_Os05g02200	3.27222	1.18e-06	3.27e-06
LOC_Os01g57710	3.27218	1.31e-12	5.36e-12
LOC_Os06g29710	3.26693	2.24e-07	6.57e-07
LOC_Os01g08100	3.26422	9.76e-12	3.82e-11
LOC_Os04g40390	3.2634	0.000195828	0.000438223
LOC_Os02g35710	3.25984	0.00425613	0.008036
LOC_Os06g14180	3.25388	9.29e-21	5.4e-20
LOC_Os08g10290	3.24984	2.5e-26	1.74e-25
LOC_Os02g15120	3.248	2.36e-17	1.2e-16
LOC_Os03g38950	3.24715	2.42e-58	3.59e-57
LOC_Os08g05960	3.24406	1.96e-06	5.33e-06
LOC_Os06g27590	3.23961	7.56e-28	5.56e-27
LOC_Os07g07780	3.2381	0.00109683	0.00224719
LOC_Os11g21804	3.23701	0.000262773	0.000580161
LOC_Os01g15510	3.23653	0.000946362	0.00195375
LOC_Os01g22190	3.23605	0.0194112	0.0328228
LOC_Os02g52620	3.23559	1.46e-25	9.92e-25
LOC_Os03g49560	3.23116	0.0204431	0.0344225
LOC_Os01g02560	3.2296	0.0203126	0.0342295
LOC_Os02g11680	3.2291	0.00152917	0.00307236
LOC_Os10g12760	3.22529	4.35e-06	1.15e-05
LOC_Os04g33110	3.22412	5.93e-17	2.97e-16
LOC_Os04g14220	3.22293	6.75e-05	0.000159199
LOC_Os06g09220	3.21842	0.00137635	0.00277767
LOC_Os08g10260	3.21807	5.63e-68	9.87e-67
LOC_Os08g23580	3.21672	0.00130056	0.00263381
LOC_Os07g13780	3.21075	1.6e-18	8.55e-18
LOC_Os01g24490	3.20995	2.17e-07	6.38e-07
LOC_Os03g55260	3.2054	2.95e-47	3.54e-46
LOC_Os03g32050	3.20263	5.09e-116	1.7e-114
LOC_Os09g32100	3.19634	1.45e-31	1.2e-30
LOC_Os07g28000	3.19622	0.000125042	0.000286306
LOC_Os02g38170	3.19454	2.24e-05	5.54e-05
LOC_Os12g38770	3.1944	6.02e-23	3.75e-22
LOC_Os08g02700	3.19408	3.62e-38	3.54e-37
LOC_Os03g61900	3.19202	7.26e-11	2.7e-10
LOC_Os03g18230	3.18955	0.00594439	0.0109768
LOC_Os05g48740	3.18662	0.000136797	0.000311644
LOC_Os10g34940	3.18515	1.24e-08	4e-08
LOC_Os06g04930	3.18384	8.68e-14	3.77e-13
LOC_Os08g43980	3.1819	0.000472338	0.00101527
LOC_Os05g24500	3.18029	0.0290601	0.0473402
LOC_Os11g10520	3.18	0	0
LOC_Os02g04640	3.17615	1.93e-48	2.36e-47
LOC_Os12g07560	3.17017	8.47e-06	2.17e-05
LOC_Os08g19540	3.16967	1.84e-06	5.01e-06
LOC_Os11g02389	3.167	4.61e-17	2.32e-16
LOC_Os03g59880	3.16668	5.36e-23	3.35e-22
LOC_Os01g39990	3.16649	0.000440783	0.000950652
LOC_Os11g16530	3.16649	3.08e-57	4.5e-56
LOC_Os11g02530	3.16627	7.08e-18	3.68e-17
LOC_Os02g05610	3.16025	7.47e-06	1.93e-05
LOC_Os02g37610	3.15971	1.65e-66	2.83e-65
LOC_Os11g45970	3.15915	4.49e-17	2.26e-16
LOC_Os04g09620	3.15832	6.42e-16	3.08e-15
LOC_Os03g08470	3.15743	0	0
LOC_Os03g40390	3.15598	1.87e-08	5.96e-08
LOC_Os03g50080	3.15524	7.81e-40	7.99e-39
LOC_Os10g38150	3.14584	1.01e-38	1.01e-37
LOC_Os05g50240	3.14442	0.0262908	0.0432282
LOC_Os03g29770	3.13905	2.85e-17	1.44e-16
LOC_Os12g10750	3.13864	6.39e-87	1.49e-85
LOC_Os02g56690	3.13828	0.0267006	0.0438351
LOC_Os02g37790	3.13673	1.12e-12	4.62e-12
LOC_Os08g02180	3.13361	2.54e-31	2.08e-30
LOC_Os04g46820	3.13245	0.0297441	0.0483645
LOC_Os04g59160	3.12988	1.41e-59	2.13e-58
LOC_Os08g06180	3.12975	6.01e-05	0.000142423
LOC_Os12g37250	3.12898	3.36e-05	8.17e-05
LOC_Os05g01570	3.12198	0.00209971	0.00413513
LOC_Os01g11700	3.12056	1.97e-29	1.53e-28
LOC_Os01g16850	3.12002	1.09e-09	3.73e-09
LOC_Os01g71350	3.11494	1.05e-11	4.1e-11
LOC_Os05g28740	3.1135	1.88e-25	1.27e-24
LOC_Os10g25880	3.10973	0.028697	0.0467868
LOC_Os01g23880	3.10838	0.00267836	0.00519806
LOC_Os08g39810	3.10551	6.38e-05	0.000150705
LOC_Os11g38480	3.10513	4.69e-20	2.64e-19
LOC_Os04g49739	3.10455	0.00777887	0.0140893
LOC_Os11g27730	3.10164	0	0
LOC_Os05g10740	3.10101	7.49e-37	7.08e-36
LOC_Os07g42510	3.10067	2.95e-151	1.45e-149
LOC_Os03g29864	3.09933	2.01e-11	7.71e-11
LOC_Os04g40580	3.09333	2.69e-25	1.81e-24
LOC_Os12g40150	3.09243	0.000895612	0.00185471
LOC_Os11g47570	3.09214	1.66e-56	2.39e-55
LOC_Os01g04580	3.09067	3.86e-14	1.71e-13
LOC_Os02g55890	3.0895	3.6e-165	1.94e-163
LOC_Os01g11860	3.08395	5.88e-42	6.25e-41
LOC_Os08g03240	3.08229	0.0292974	0.0476962
LOC_Os04g31670	3.08107	1.21e-31	1e-30
LOC_Os11g03860	3.07979	6.59e-07	1.86e-06
LOC_Os09g29360	3.07947	2.13e-05	5.28e-05
LOC_Os01g12381	3.07905	4.7e-17	2.36e-16
LOC_Os01g19670	3.07903	7.23e-07	2.03e-06
LOC_Os11g10510	3.07683	3.72e-119	1.3e-117
LOC_Os03g43710	3.07637	0.0301697	0.048977
LOC_Os11g11940	3.07603	7.75e-05	0.000181476
LOC_Os08g36060	3.07467	2.2e-06	5.94e-06
LOC_Os12g02500	3.07413	0.00237231	0.00463718
LOC_Os06g22440	3.07347	2.36e-21	1.4e-20
LOC_Os06g51060	3.07116	8.04e-118	2.75e-116
LOC_Os04g15680	3.07092	0.00280802	0.00543165
LOC_Os02g11720	3.07017	4.19e-28	3.11e-27
LOC_Os09g29820	3.0663	7.32e-27	5.2e-26
LOC_Os10g34230	3.06488	4.48e-38	4.37e-37
LOC_Os10g25550	3.06169	1.76e-06	4.81e-06
LOC_Os10g04540	3.05954	9.79e-05	0.000226948
LOC_Os05g01444	3.05833	1.61e-12	6.57e-12
LOC_Os04g36830	3.05781	7.21e-05	0.000169595
LOC_Os04g40630	3.05572	9.95e-114	3.25e-112
LOC_Os07g46980	3.05167	6.35e-05	0.000150109
LOC_Os04g20100	3.04798	0.0115966	0.0204078
LOC_Os10g02880	3.04401	8.7e-135	3.61e-133
LOC_Os04g45980	3.04313	6.7e-05	0.000158005
LOC_Os02g21350	3.04121	0.0008944	0.00185234
LOC_Os10g07556	3.03984	2.29e-07	6.71e-07
LOC_Os11g02080	3.03863	0	0
LOC_Os05g02420	3.03662	1.23e-158	6.26e-157
LOC_Os04g01710	3.03448	2.96e-05	7.24e-05
LOC_Os12g12390	3.03216	0.00026811	0.000591339
LOC_Os11g36110	3.03148	0.010904	0.0192952
LOC_Os01g12130	3.02652	8.65e-81	1.85e-79
LOC_Os06g36670	3.02638	3.55e-13	1.5e-12
LOC_Os06g35520	3.02619	4.8e-91	1.18e-89
LOC_Os01g21620	3.02586	0.0034708	0.0066386
LOC_Os06g45580	3.02128	3.63e-05	8.8e-05
LOC_Os01g67030	3.02073	2.37e-28	1.77e-27
LOC_Os01g23810	3.0153	0.00976461	0.0174164
LOC_Os01g08090	3.01243	9.76e-06	2.49e-05
LOC_Os09g37400	3.01182	0.000172118	0.000387515
LOC_Os04g43550	3.01106	4.5e-19	2.45e-18
LOC_Os12g36850	3.00943	8.94e-10	3.09e-09
LOC_Os06g13480	3.00836	0.000295782	0.000649766
LOC_Os12g02040	3.00393	0	0
LOC_Os04g36670	3.00331	1.67e-59	2.52e-58
LOC_Os02g16060	3.00192	0.000620595	0.00131281
LOC_Os09g25720	3.00059	8.46e-28	6.2e-27
LOC_Os03g51920	2.99805	3.39e-51	4.4e-50
LOC_Os06g42170	2.99759	0.00373702	0.00711431
LOC_Os08g07380	2.99672	4.99e-05	0.000119432
LOC_Os06g29730	2.99451	6.43e-05	0.000151837
LOC_Os06g40640	2.99445	6.03e-257	6.5e-255
LOC_Os03g49550	2.99259	1.95e-05	4.85e-05
LOC_Os08g44590	2.99071	3.36e-25	2.25e-24
LOC_Os03g47034	2.98732	9.26e-07	2.59e-06
LOC_Os05g07120	2.98632	0.00126119	0.00255907
LOC_Os08g39860	2.98591	2.71e-153	1.34e-151
LOC_Os12g32480	2.98529	1.19e-07	3.57e-07
LOC_Os05g44930	2.98423	1.47e-05	3.69e-05
LOC_Os03g14669	2.98255	4.53e-118	1.56e-116
LOC_Os08g24290	2.98169	7.81e-06	2.01e-05
LOC_Os08g08420	2.98108	3.95e-06	1.04e-05
LOC_Os03g01520	2.98045	5.23e-13	2.19e-12
LOC_Os06g42210	2.97894	0.0122915	0.0215479
LOC_Os09g29560	2.97676	3.99e-05	9.63e-05
LOC_Os11g03620	2.9766	1.62e-05	4.05e-05
LOC_Os08g09760	2.97563	3.43e-50	4.38e-49
LOC_Os07g28020	2.97511	0.0131613	0.022968
LOC_Os02g35660	2.9744	0.000360766	0.000785812
LOC_Os01g24810	2.97271	0.0124622	0.0218212
LOC_Os02g57020	2.97168	4.92e-14	2.16e-13
LOC_Os08g01810	2.96934	0.000351607	0.000767292
LOC_Os03g22390	2.96813	5.08e-05	0.000121447
LOC_Os04g13590	2.96556	3.87e-05	9.34e-05
LOC_Os01g28980	2.96553	3.36e-10	1.2e-09
LOC_Os01g45900	2.96436	1.23e-72	2.33e-71
LOC_Os11g43520	2.96378	2.25e-54	3.1e-53
LOC_Os08g28360	2.96369	5.53e-12	2.19e-11
LOC_Os06g46980	2.96296	5.76e-131	2.32e-129
LOC_Os02g02400	2.96238	1.29e-97	3.46e-96
LOC_Os05g33140	2.96049	2.17e-25	1.47e-24
LOC_Os07g01560	2.96015	4.27e-20	2.41e-19
LOC_Os04g32850	2.95919	0	0
LOC_Os08g37432	2.9554	9.71e-112	3.11e-110
LOC_Os01g69140	2.95282	0.0146166	0.0253123
LOC_Os10g25170	2.9523	2.79e-07	8.13e-07
LOC_Os01g72270	2.9482	0.00172068	0.00343132
LOC_Os03g02020	2.94462	4.27e-87	1e-85
LOC_Os05g47700	2.93958	4.02e-11	1.52e-10
LOC_Os12g26290	2.93378	4.7e-114	1.54e-112
LOC_Os05g48000	2.93297	0.01582	0.0272165
LOC_Os12g07180	2.93236	1.85e-31	1.52e-30
LOC_Os07g35390	2.93181	2.87e-09	9.63e-09
LOC_Os10g03220	2.93171	0.00552576	0.0102578
LOC_Os06g01050	2.93128	0.0169423	0.0289819
LOC_Os01g19694	2.93118	1.25e-44	1.42e-43
LOC_Os03g25500	2.92742	4.58e-28	3.39e-27
LOC_Os06g36310	2.92407	2.19e-26	1.53e-25
LOC_Os01g53779	2.9211	2.5e-27	1.81e-26
LOC_Os04g29580	2.92073	1.78e-13	7.63e-13
LOC_Os01g74670	2.92058	2.09e-29	1.62e-28
LOC_Os02g02060	2.91993	4.85e-05	0.000116223
LOC_Os12g38750	2.91907	1.07e-66	1.83e-65
LOC_Os01g46030	2.91676	7.15e-12	2.82e-11
LOC_Os12g43870	2.91643	0.00970232	0.0173097
LOC_Os06g50230	2.91173	4.34e-22	2.63e-21
LOC_Os06g09270	2.91116	0.000361723	0.000787713
LOC_Os02g37760	2.90943	9.59e-10	3.31e-09
LOC_Os04g14810	2.90902	2.33e-07	6.83e-07
LOC_Os02g26260	2.90576	0.0189844	0.0321647
LOC_Os12g36880	2.90562	1.23e-153	6.14e-152
LOC_Os03g22370	2.90364	2.81e-07	8.19e-07
LOC_Os01g39860	2.90111	0	0
LOC_Os06g47910	2.9011	9.11e-15	4.14e-14
LOC_Os07g34870	2.89998	5.44e-06	1.42e-05
LOC_Os08g01940	2.89808	9.95e-161	5.2e-159
LOC_Os04g29550	2.89354	1.19e-06	3.29e-06
LOC_Os04g28250	2.89277	8.74e-79	1.83e-77
LOC_Os01g09100	2.89217	0.00283558	0.00548232
LOC_Os07g23640	2.89191	0	0
LOC_Os01g24790	2.89166	2.37e-26	1.66e-25
LOC_Os01g08440	2.89064	5.27e-31	4.29e-30
LOC_Os12g41850	2.88753	3.91e-08	1.22e-07
LOC_Os02g10500	2.88734	1.45e-11	5.63e-11
LOC_Os01g33760	2.88046	1.68e-07	4.98e-07
LOC_Os05g45380	2.87937	1.9e-06	5.16e-06
LOC_Os11g35840	2.87834	2.6e-07	7.58e-07
LOC_Os11g13430	2.87773	1.62e-11	6.27e-11
LOC_Os06g48050	2.87666	0.00110763	0.00226749
LOC_Os10g28690	2.87524	3.21e-07	9.29e-07
LOC_Os01g23430	2.87467	0.00872227	0.0156649
LOC_Os03g58890	2.8742	8.4e-242	7.93e-240
LOC_Os10g38090	2.87403	0.00623618	0.0114763
LOC_Os10g03890	2.87084	1.14e-05	2.88e-05
LOC_Os05g33900	2.86619	6.46e-42	6.86e-41
LOC_Os02g49660	2.86618	0.0161374	0.02772
LOC_Os01g13770	2.86507	7.46e-05	0.00017522
LOC_Os08g02520	2.86382	6.33e-15	2.9e-14
LOC_Os02g15110	2.86192	2.24e-11	8.57e-11
LOC_Os12g12514	2.8616	0.00967573	0.0172678
LOC_Os07g07750	2.85999	4.5e-10	1.58e-09
LOC_Os03g13140	2.8593	3.03e-06	8.09e-06
LOC_Os11g42240	2.85885	6.61e-10	2.3e-09
LOC_Os03g55250	2.85741	2.28e-119	8.03e-118
LOC_Os05g45570	2.85635	0.006726	0.0123175
LOC_Os05g27580	2.85462	7.61e-12	2.99e-11
LOC_Os10g41838	2.85278	1.71e-16	8.4e-16
LOC_Os01g45110	2.85145	3.51e-06	9.32e-06
LOC_Os11g34460	2.85026	1.04e-55	1.47e-54
LOC_Os03g61500	2.84724	5.01e-20	2.82e-19
LOC_Os12g32310	2.84633	9.97e-07	2.77e-06
LOC_Os03g55670	2.84333	2.22e-20	1.27e-19
LOC_Os12g12120	2.83795	0.0205277	0.0345545
LOC_Os06g08800	2.83413	0.0180835	0.0307428
LOC_Os12g28770	2.8335	2.76e-104	8.08e-103
LOC_Os01g54570	2.83161	1.44e-06	3.96e-06
LOC_Os06g41100	2.83077	1.17e-07	3.5e-07
LOC_Os12g18550	2.82927	3.94e-10	1.39e-09
LOC_Os12g08770	2.82221	8.25e-10	2.86e-09
LOC_Os10g04450	2.8212	1.87e-68	3.3e-67
LOC_Os01g57510	2.82001	0.00790209	0.0142981
LOC_Os09g37490	2.81675	8.83e-06	2.26e-05
LOC_Os01g03530	2.81647	1.74e-06	4.76e-06
LOC_Os10g29390	2.81482	0.00101801	0.00209349
LOC_Os03g55400	2.81385	0.00124723	0.00253367
LOC_Os05g43350	2.81272	6.84e-17	3.41e-16
LOC_Os10g22050	2.81105	7.47e-52	9.86e-51
LOC_Os04g25440	2.80953	1.99e-53	2.7e-52
LOC_Os03g27120	2.80937	1.17e-95	3.1e-94
LOC_Os02g58214	2.80936	3.78e-144	1.71e-142
LOC_Os12g39290	2.80905	0.00392053	0.00744286
LOC_Os12g36870	2.80717	7.79e-27	5.52e-26
LOC_Os12g43090	2.80661	0.0210719	0.0353793
LOC_Os01g02130	2.80263	2.47e-10	8.85e-10
LOC_Os09g10840	2.80001	1.22e-44	1.38e-43
LOC_Os12g44070	2.79929	0.00116111	0.00236851
LOC_Os09g30980	2.79895	1.11e-17	5.7e-17
LOC_Os04g22660	2.79713	0.0220426	0.0368547
LOC_Os04g33310	2.7947	1.63e-65	2.72e-64
LOC_Os03g55010	2.79385	3.75e-52	4.98e-51
LOC_Os02g13930	2.79221	0.0266534	0.043764
LOC_Os06g46970	2.79138	1.29e-21	7.71e-21
LOC_Os11g06234	2.79092	0.0281342	0.0459761
LOC_Os06g04590	2.78739	8.78e-26	6.01e-25
LOC_Os07g13160	2.78647	2.2e-06	5.95e-06
LOC_Os06g19970	2.78622	2.77e-09	9.33e-09
LOC_Os04g28850	2.78417	2.09e-09	7.07e-09
LOC_Os11g10570	2.78414	0.00341966	0.00654703
LOC_Os01g48710	2.78197	6.54e-10	2.28e-09
LOC_Os12g09300	2.78143	3.15e-251	3.22e-249
LOC_Os11g13680	2.78081	2.76e-11	1.05e-10
LOC_Os05g47650	2.78045	8.47e-16	4.03e-15
LOC_Os10g36110	2.77971	0.000320496	0.000701749
LOC_Os10g19314	2.778	0.025924	0.0426826
LOC_Os08g23470	2.77651	0.00021666	0.000482337
LOC_Os11g16470	2.7754	7.01e-26	4.81e-25
LOC_Os01g38229	2.77475	0	0
LOC_Os06g34730	2.77413	4.49e-13	1.89e-12
LOC_Os05g26940	2.77019	1.52e-06	4.17e-06
LOC_Os07g26760	2.76915	8.15e-17	4.06e-16
LOC_Os10g28370	2.76672	0.000690583	0.00145298
LOC_Os02g26810	2.76543	6.65e-125	2.51e-123
LOC_Os08g29680	2.76235	0.0039791	0.00754496
LOC_Os08g13420	2.7619	4.46e-19	2.43e-18
LOC_Os06g04020	2.75983	0	0
LOC_Os12g16240	2.759	1.02e-45	1.18e-44
LOC_Os07g08420	2.75478	0.00213793	0.00420449
LOC_Os11g27140	2.75464	0.00978433	0.0174494
LOC_Os01g61070	2.75298	8.61e-08	2.61e-07
LOC_Os11g45980	2.7524	1.55e-07	4.61e-07
LOC_Os12g40920	2.75205	7.87e-130	3.13e-128
LOC_Os06g36000	2.75158	3.85e-10	1.36e-09
LOC_Os05g50260	2.75122	1.53e-82	3.36e-81
LOC_Os10g04400	2.75068	5.43e-07	1.54e-06
LOC_Os09g31031	2.7478	1.99e-39	2.01e-38
LOC_Os04g36600	2.74752	0.0004794	0.00102903
LOC_Os04g20080	2.74705	0.000154047	0.000348789
LOC_Os03g09970	2.74704	6.93e-16	3.32e-15
LOC_Os04g21350	2.74653	0.000862438	0.00178945
LOC_Os07g46190	2.74613	6.49e-15	2.97e-14
LOC_Os01g19820	2.74342	7.21e-234	6.44e-232
LOC_Os01g02900	2.74263	4.28e-93	1.09e-91
LOC_Os03g42600	2.74221	5.67e-43	6.2e-42
LOC_Os07g13790	2.74094	1.78e-12	7.23e-12
LOC_Os12g02060	2.74054	2.73e-10	9.76e-10
LOC_Os01g25740	2.74019	3.2e-09	1.07e-08
LOC_Os09g03750	2.73912	1.23e-14	5.54e-14
LOC_Os12g04140	2.73867	4.42e-09	1.47e-08
LOC_Os10g25590	2.73856	0.0017332	0.0034531
LOC_Os03g63330	2.73808	0	0
LOC_Os04g52180	2.73756	1.34e-10	4.89e-10
LOC_Os02g21640	2.7358	0.00069473	0.00146082
LOC_Os04g59200	2.7325	2.36e-22	1.44e-21
LOC_Os11g37950	2.73141	0.000143637	0.000326697
LOC_Os10g12050	2.7308	8.62e-30	6.77e-29
LOC_Os12g38270	2.73054	2.23e-24	1.46e-23
LOC_Os03g08080	2.73052	8.45e-09	2.76e-08
LOC_Os02g04810	2.72805	2e-145	9.21e-144
LOC_Os07g33480	2.72509	1.35e-72	2.55e-71
LOC_Os11g31470	2.72472	9.98e-164	5.31e-162
LOC_Os06g01950	2.72308	8.9e-20	4.96e-19
LOC_Os04g41800	2.72226	2.24e-12	9.07e-12
LOC_Os05g09480	2.72172	0.000981219	0.0020211
LOC_Os09g36940	2.71906	0.0281732	0.0460297
LOC_Os01g43110	2.71123	6.6e-05	0.000155676
LOC_Os11g44700	2.70874	0.0306512	0.0496897
LOC_Os10g23820	2.70852	0.000854213	0.00177409
LOC_Os03g02190	2.70628	8.61e-31	6.94e-30
LOC_Os02g11705	2.70555	1.63e-53	2.22e-52
LOC_Os06g13940	2.70313	0.00246732	0.00481145
LOC_Os06g35165	2.70224	5.5e-09	1.82e-08
LOC_Os11g41600	2.70029	2.85e-91	7.06e-90
LOC_Os05g35360	2.69976	1.12e-31	9.27e-31
LOC_Os04g58820	2.69873	6.52e-05	0.000153972
LOC_Os08g24300	2.69118	7.22e-09	2.37e-08
LOC_Os01g43760	2.68898	5.05e-22	3.07e-21
LOC_Os07g36210	2.68791	2.25e-20	1.29e-19
LOC_Os05g06340	2.68788	9.81e-74	1.9e-72
LOC_Os07g47620	2.68723	1.15e-28	8.73e-28
LOC_Os12g44110	2.67901	1.66e-08	5.3e-08
LOC_Os07g30950	2.6782	5.33e-93	1.35e-91
LOC_Os02g21770	2.67815	0.000877309	0.00181829
LOC_Os11g02100	2.67671	3.41e-06	9.06e-06
LOC_Os08g05780	2.67655	9.92e-21	5.75e-20
LOC_Os05g33410	2.6759	3.99e-19	2.17e-18
LOC_Os03g14654	2.67527	2.88e-53	3.9e-52
LOC_Os06g04950	2.67525	6.48e-128	2.52e-126
LOC_Os02g13020	2.67414	1.47e-43	1.63e-42
LOC_Os01g55950	2.67208	2.44e-70	4.45e-69
LOC_Os05g30280	2.6686	0.000115227	0.000264871
LOC_Os03g47169	2.66566	6.24e-10	2.18e-09
LOC_Os09g16458	2.66525	5.38e-11	2.01e-10
LOC_Os11g43530	2.66519	2.75e-14	1.22e-13
LOC_Os05g34530	2.66365	1.32e-13	5.71e-13
LOC_Os09g31410	2.66218	0.0129597	0.0226349
LOC_Os06g40809	2.66113	0.00278015	0.00538109
LOC_Os02g33060	2.65961	1.54e-36	1.45e-35
LOC_Os06g32600	2.65848	0.000132146	0.000301588
LOC_Os09g37394	2.65504	1.25e-14	5.65e-14
LOC_Os08g40940	2.65494	4.07e-05	9.83e-05
LOC_Os07g27630	2.65484	0.0301937	0.0490076
LOC_Os07g47790	2.65436	1.74e-51	2.28e-50
LOC_Os03g61270	2.65418	6.75e-23	4.2e-22
LOC_Os01g31910	2.65273	0.000155835	0.000352609
LOC_Os05g34500	2.6506	1.14e-18	6.12e-18
LOC_Os01g10210	2.65042	7.05e-11	2.62e-10
LOC_Os05g50250	2.65041	5.1e-44	5.71e-43
LOC_Os10g28700	2.6464	8.88e-13	3.67e-12
LOC_Os05g45430	2.64587	1.94e-14	8.69e-14
LOC_Os03g39110	2.64568	1.26e-10	4.59e-10
LOC_Os06g13210	2.63819	6.52e-27	4.63e-26
LOC_Os09g11005	2.63753	0.0008266	0.00171954
LOC_Os06g42660	2.63661	6.17e-24	3.98e-23
LOC_Os09g33470	2.63335	2.87e-16	1.4e-15
LOC_Os11g29910	2.62908	0.00369407	0.00703876
LOC_Os02g03370	2.62895	1.52e-36	1.43e-35
LOC_Os01g47070	2.62863	1.51e-45	1.74e-44
LOC_Os11g37700	2.62593	3.25e-16	1.58e-15
LOC_Os04g38320	2.62491	1.55e-10	5.63e-10
LOC_Os11g02800	2.62381	0.0029745	0.00573745
LOC_Os11g03300	2.62367	7.15e-25	4.76e-24
LOC_Os10g30410	2.62309	1.28e-12	5.24e-12
LOC_Os07g35750	2.62217	2.01e-40	2.08e-39
LOC_Os12g43750	2.62166	1.96e-14	8.79e-14
LOC_Os05g15150	2.62154	9.23e-12	3.62e-11
LOC_Os03g62200	2.62016	3.4e-13	1.44e-12
LOC_Os10g29110	2.61419	0.00847234	0.0152483
LOC_Os04g54210	2.61406	1.34e-57	1.96e-56
LOC_Os03g55410	2.61165	7.11e-16	3.4e-15
LOC_Os09g39060	2.61113	0.00308071	0.00593252
LOC_Os01g10110	2.61108	8.48e-05	0.000197955
LOC_Os09g23300	2.60958	7.02e-35	6.33e-34
LOC_Os10g40990	2.60602	1.16e-12	4.78e-12
LOC_Os04g09580	2.60515	1.04e-42	1.13e-41
LOC_Os07g08390	2.60386	2.7e-205	1.96e-203
LOC_Os03g47610	2.60071	3.38e-128	1.32e-126
LOC_Os12g38320	2.59996	5.79e-08	1.78e-07
LOC_Os03g09830	2.59934	1.95e-05	4.85e-05
LOC_Os03g47050	2.59915	2.5e-175	1.46e-173
LOC_Os05g35140	2.59647	0.00572905	0.0106071
LOC_Os06g48740	2.59306	0.00294086	0.00567648
LOC_Os03g55770	2.59098	2.72e-53	3.68e-52
LOC_Os03g08250	2.59058	5.55e-29	4.25e-28
LOC_Os04g38042	2.59005	1.9e-37	1.82e-36
LOC_Os06g35850	2.58999	4.87e-21	2.86e-20
LOC_Os05g50410	2.58929	2.71e-06	7.27e-06
LOC_Os11g30200	2.58866	8.78e-06	2.25e-05
LOC_Os02g58360	2.58753	3.96e-48	4.83e-47
LOC_Os06g01934	2.58589	1.55e-48	1.91e-47
LOC_Os01g11910	2.58509	2.33e-08	7.36e-08
LOC_Os09g16449	2.58293	6.34e-21	3.71e-20
LOC_Os11g34730	2.58128	1.47e-05	3.7e-05
LOC_Os05g50720	2.58092	5.69e-16	2.74e-15
LOC_Os01g23600	2.57618	3.95e-16	1.91e-15
LOC_Os08g39950	2.57524	1.76e-08	5.63e-08
LOC_Os07g34570	2.57486	0	0
LOC_Os08g39360	2.57455	0.00167848	0.00335241
LOC_Os01g01910	2.57164	5.85e-21	3.42e-20
LOC_Os07g32700	2.57127	5.7e-19	3.09e-18
LOC_Os12g29480	2.57073	0.0176165	0.030029
LOC_Os02g24720	2.56843	5.99e-30	4.72e-29
LOC_Os06g01060	2.5683	0.00453111	0.00853051
LOC_Os10g02080	2.56759	0.0121896	0.0213759
LOC_Os07g48870	2.56712	0.00211811	0.00416873
LOC_Os03g38330	2.5641	8.88e-20	4.95e-19
LOC_Os11g02470	2.56099	0.000477492	0.00102517
LOC_Os06g45480	2.56079	1.67e-212	1.28e-210
LOC_Os07g05360	2.56001	0	0
LOC_Os09g11520	2.55833	1.03e-28	7.83e-28
LOC_Os04g49670	2.55477	1.59e-177	9.5e-176
LOC_Os04g48020	2.55184	5.7e-06	1.49e-05
LOC_Os01g21120	2.55173	9.4e-209	6.99e-207
LOC_Os08g38800	2.55148	1.54e-09	5.24e-09
LOC_Os02g52640	2.55085	3.15e-14	1.4e-13
LOC_Os10g40480	2.55056	6.66e-08	2.04e-07
LOC_Os08g36580	2.54708	5.67e-34	5.02e-33
LOC_Os04g58590	2.54672	0.00182423	0.00362417
LOC_Os03g13210	2.54595	1.45e-14	6.51e-14
LOC_Os01g22370	2.54577	0	0
LOC_Os07g47520	2.54473	0.00112427	0.00229853
LOC_Os01g19740	2.54261	2.47e-221	2.03e-219
LOC_Os12g32360	2.54219	1.99e-116	6.71e-115
LOC_Os09g31478	2.54187	2.6e-117	8.85e-116
LOC_Os10g02480	2.54104	7.29e-16	3.48e-15
LOC_Os05g02070	2.54075	0	0
LOC_Os12g28090	2.54046	5.71e-08	1.75e-07
LOC_Os07g28400	2.5389	0.000355814	0.000775929
LOC_Os03g01270	2.53826	1.01e-109	3.17e-108
LOC_Os01g11650	2.53779	3.59e-62	5.68e-61
LOC_Os10g39100	2.5377	3.65e-15	1.69e-14
LOC_Os10g39300	2.53684	0.0102116	0.0181617
LOC_Os11g47750	2.53514	1.02e-09	3.51e-09
LOC_Os12g36860	2.53507	0.0213043	0.0357289
LOC_Os07g06850	2.53441	0.0132951	0.0231827
LOC_Os04g58400	2.53435	5.1e-07	1.45e-06
LOC_Os06g01340	2.53398	0.00244692	0.00477433
LOC_Os12g16080	2.52759	7.93e-120	2.83e-118
LOC_Os01g60760	2.52636	0.0209165	0.0351521
LOC_Os02g32690	2.52552	0.000787981	0.00164457
LOC_Os01g65904	2.52529	6.71e-24	4.32e-23
LOC_Os01g41810	2.52522	4.11e-71	7.59e-70
LOC_Os03g37960	2.52312	0.00489671	0.00916222
LOC_Os03g31430	2.52113	0	0
LOC_Os01g07890	2.51996	7.02e-24	4.52e-23
LOC_Os01g37050	2.51888	4.04e-56	5.76e-55
LOC_Os01g72370	2.51838	0.00241798	0.00472181
LOC_Os11g47809	2.51647	2.05e-36	1.92e-35
LOC_Os09g23540	2.51642	1.85e-120	6.66e-119
LOC_Os10g29320	2.51431	0.000951962	0.00196416
LOC_Os02g37200	2.51423	8.71e-17	4.33e-16
LOC_Os04g51009	2.51419	6.3e-11	2.35e-10
LOC_Os03g04060	2.51405	2.36e-38	2.31e-37
LOC_Os06g30830	2.51199	0.000159196	0.000359838
LOC_Os04g45520	2.50885	2.87e-06	7.69e-06
LOC_Os03g55460	2.50834	0.0135053	0.0235201
LOC_Os08g27759	2.50769	0.0011971	0.00243748
LOC_Os05g25680	2.50632	2.34e-12	9.48e-12
LOC_Os09g11460	2.50613	1.08e-118	3.75e-117
LOC_Os06g34390	2.50498	2.28e-09	7.71e-09
LOC_Os01g60870	2.5046	6.34e-05	0.00014996
LOC_Os01g49740	2.50409	2.07e-71	3.85e-70
LOC_Os03g03490	2.50273	1.61e-25	1.09e-24
LOC_Os01g34060	2.50071	2.05e-16	1e-15
LOC_Os01g03940	2.49995	8.82e-09	2.88e-08
LOC_Os03g61910	2.49694	7.45e-81	1.6e-79
LOC_Os12g01449	2.49581	1.46e-90	3.58e-89
LOC_Os07g35730	2.49563	0.00698867	0.0127615
LOC_Os01g48010	2.49496	0.000120817	0.000277176
LOC_Os07g06490	2.49492	1.08e-15	5.13e-15
LOC_Os07g34850	2.49454	0.00132519	0.0026798
LOC_Os02g02830	2.49437	1.04e-21	6.22e-21
LOC_Os08g04770	2.49397	0.000224703	0.000499095
LOC_Os01g21520	2.49379	0.0125582	0.0219783
LOC_Os01g04570	2.49321	0.00552872	0.0102626
LOC_Os06g09880	2.49194	8.87e-65	1.47e-63
LOC_Os12g26940	2.49077	7.19e-46	8.37e-45
LOC_Os11g44800	2.48847	6.18e-54	8.45e-53
LOC_Os01g58910	2.48606	6.34e-278	7.97e-276
LOC_Os02g11700	2.48351	3.03e-09	1.02e-08
LOC_Os03g14920	2.48334	1.07e-07	3.21e-07
LOC_Os12g28015	2.47938	4.09e-37	3.88e-36
LOC_Os08g28380	2.47869	4.05e-05	9.76e-05
LOC_Os03g59225	2.47845	1.58e-21	9.41e-21
LOC_Os01g45520	2.47662	0.000194754	0.000436133
LOC_Os10g39770	2.47623	4.98e-44	5.57e-43
LOC_Os01g21070	2.47591	5.85e-62	9.23e-61
LOC_Os04g44320	2.47508	5.69e-46	6.63e-45
LOC_Os01g27230	2.47431	4.89e-08	1.51e-07
LOC_Os03g41480	2.47431	1.92e-08	6.12e-08
LOC_Os03g24590	2.47023	1.31e-34	1.18e-33
LOC_Os02g42450	2.46755	1.44e-42	1.55e-41
LOC_Os03g52370	2.46677	0.0065626	0.0120399
LOC_Os10g34260	2.46666	0.00352877	0.00674395
LOC_Os11g26390	2.46516	0.00194836	0.00385575
LOC_Os02g38700	2.46482	0.00025714	0.000568395
LOC_Os10g35830	2.46466	1.95e-06	5.3e-06
LOC_Os06g48850	2.46444	2.53e-05	6.21e-05
LOC_Os06g49190	2.46389	0.000790548	0.00164919
LOC_Os11g10290	2.46362	7.47e-53	1e-51
LOC_Os10g41860	2.46353	9.92e-29	7.53e-28
LOC_Os12g42540	2.4624	0.00745907	0.0135569
LOC_Os03g47270	2.46027	5.15e-113	1.67e-111
LOC_Os08g32930	2.45682	4.64e-62	7.33e-61
LOC_Os03g04660	2.4565	0	0
LOC_Os05g36270	2.45634	3.09e-53	4.17e-52
LOC_Os01g11750	2.45564	6.22e-11	2.32e-10
LOC_Os02g36619	2.45564	0.000209271	0.000466591
LOC_Os10g34220	2.45368	0.000114874	0.000264147
LOC_Os09g32984	2.45122	0.000801141	0.00166943
LOC_Os03g19270	2.45011	0	0
LOC_Os03g10320	2.44831	1.34e-40	1.39e-39
LOC_Os08g20220	2.44813	5.48e-21	3.21e-20
LOC_Os03g28170	2.44796	1.73e-39	1.75e-38
LOC_Os11g01439	2.44442	1.88e-129	7.45e-128
LOC_Os08g01780	2.44076	4.78e-17	2.4e-16
LOC_Os12g20380	2.44068	1.06e-09	3.65e-09
LOC_Os02g47060	2.43763	0.00579928	0.0107279
LOC_Os11g30130	2.43706	9.92e-08	2.99e-07
LOC_Os02g33070	2.43617	2.99e-144	1.36e-142
LOC_Os08g06280	2.43536	0	0
LOC_Os10g35160	2.43293	0.0186587	0.031644
LOC_Os06g47470	2.42926	0.00275118	0.00532648
LOC_Os10g36260	2.42877	3.35e-243	3.2e-241
LOC_Os04g53600	2.42619	0.0178341	0.0303612
LOC_Os02g09050	2.42607	1.14e-21	6.8e-21
LOC_Os01g12100	2.42537	3.57e-10	1.27e-09
LOC_Os08g07330	2.42532	4.18e-34	3.71e-33
LOC_Os02g01210	2.42516	9.49e-90	2.28e-88
LOC_Os12g37920	2.42395	6.82e-23	4.24e-22
LOC_Os09g38110	2.42343	8.28e-32	6.87e-31
LOC_Os07g13770	2.42127	1.04e-158	5.3e-157
LOC_Os06g12310	2.42123	9.77e-278	1.22e-275
LOC_Os01g09430	2.42107	1.43e-108	4.43e-107
LOC_Os11g25720	2.41904	2.4e-07	7.03e-07
LOC_Os02g24280	2.41862	0.000179297	0.000402965
LOC_Os06g27360	2.41724	0.000383117	0.000831654
LOC_Os05g01380	2.41622	7.3e-11	2.71e-10
LOC_Os03g37411	2.41358	2.46e-11	9.4e-11
LOC_Os01g24420	2.41286	3.44e-39	3.46e-38
LOC_Os08g32720	2.41254	0.000613702	0.00129902
LOC_Os01g22980	2.41243	4.23e-14	1.86e-13
LOC_Os01g10040	2.41193	1.42e-95	3.74e-94
LOC_Os08g34700	2.41131	9.06e-11	3.34e-10
LOC_Os01g21590	2.41014	1.53e-84	3.46e-83
LOC_Os03g01940	2.40641	1.99e-165	1.08e-163
LOC_Os08g43960	2.40583	0.000121876	0.000279445
LOC_Os02g51930	2.40344	0.00648247	0.0119014
LOC_Os01g56080	2.40155	0.00377226	0.00717702
LOC_Os11g27160	2.40086	3.78e-05	9.16e-05
LOC_Os08g07080	2.40068	4.53e-61	7.06e-60
LOC_Os02g58290	2.39885	9.94e-05	0.000230449
LOC_Os04g40120	2.39858	0.00183645	0.0036469
LOC_Os12g16250	2.39781	1.01e-45	1.16e-44
LOC_Os06g47780	2.39777	9.11e-09	2.97e-08
LOC_Os09g29540	2.39727	2.67e-06	7.18e-06
LOC_Os05g51690	2.39495	4.34e-131	1.75e-129
LOC_Os07g04440	2.39267	2.54e-15	1.18e-14
LOC_Os07g47430	2.39132	0.0205543	0.0345931
LOC_Os04g59630	2.39122	3.08e-12	1.24e-11
LOC_Os10g38740	2.39114	8.1e-221	6.55e-219
LOC_Os08g08980	2.39055	0.0127238	0.0222557
LOC_Os05g35970	2.38996	4.67e-10	1.64e-09
LOC_Os08g17655	2.38945	3.59e-12	1.44e-11
LOC_Os02g07700	2.38907	7.81e-13	3.24e-12
LOC_Os10g05480	2.38721	3.86e-08	1.2e-07
LOC_Os10g26150	2.38641	3.1e-46	3.64e-45
LOC_Os04g41630	2.38542	9.99e-12	3.91e-11
LOC_Os01g41980	2.38149	4.07e-13	1.72e-12
LOC_Os05g10330	2.38027	2.7e-60	4.13e-59
LOC_Os12g38040	2.37671	1.28e-08	4.12e-08
LOC_Os07g34110	2.37636	1.72e-45	1.98e-44
LOC_Os08g01550	2.37572	0.0205482	0.034585
LOC_Os12g05050	2.37463	1.85e-34	1.65e-33
LOC_Os10g05000	2.37172	0.00696135	0.0127148
LOC_Os11g35240	2.36966	0.000756459	0.00158232
LOC_Os04g43400	2.36961	0.0215727	0.0361375
LOC_Os01g25670	2.36787	2.63e-05	6.45e-05
LOC_Os11g42880	2.36717	5.19e-06	1.36e-05
LOC_Os05g35430	2.36665	5.24e-05	0.000124966
LOC_Os04g39360	2.36649	1.22e-27	8.89e-27
LOC_Os05g05680	2.36618	5.34e-32	4.46e-31
LOC_Os07g20135	2.36504	2.31e-07	6.77e-07
LOC_Os10g05460	2.36433	1.14e-26	8.05e-26
LOC_Os06g39240	2.36289	3.41e-16	1.65e-15
LOC_Os02g21340	2.36282	3.11e-19	1.7e-18
LOC_Os11g34920	2.36246	5.25e-45	6e-44
LOC_Os11g05050	2.36212	4.82e-36	4.46e-35
LOC_Os08g36370	2.3598	3.19e-06	8.5e-06
LOC_Os08g38020	2.35973	5.29e-07	1.5e-06
LOC_Os08g23600	2.35921	0.00727689	0.0132498
LOC_Os09g35980	2.35801	1.73e-32	1.47e-31
LOC_Os11g04230	2.35512	0.0222575	0.0371918
LOC_Os01g48874	2.35486	3.77e-20	2.14e-19
LOC_Os07g08220	2.35148	3.5e-43	3.84e-42
LOC_Os12g18560	2.34989	0.000179397	0.000403159
LOC_Os11g10990	2.34888	1.38e-06	3.8e-06
LOC_Os02g48150	2.34692	3.86e-05	9.32e-05
LOC_Os08g31140	2.34526	1.23e-52	1.65e-51
LOC_Os09g32910	2.34355	0.000431799	0.000931848
LOC_Os06g42630	2.34322	1.07e-07	3.22e-07
LOC_Os08g36340	2.34198	4.5e-176	2.64e-174
LOC_Os07g04990	2.34174	1e-07	3.02e-07
LOC_Os01g09590	2.34013	1.77e-43	1.95e-42
LOC_Os04g56240	2.33857	5.11e-17	2.57e-16
LOC_Os08g01240	2.33818	7.22e-16	3.45e-15
LOC_Os10g33104	2.33815	1.52e-43	1.69e-42
LOC_Os08g28240	2.3377	0.00574211	0.0106285
LOC_Os04g13140	2.33619	1.19e-07	3.57e-07
LOC_Os05g30350	2.33593	2.42e-21	1.44e-20
LOC_Os05g11580	2.33546	9.13e-05	0.000212553
LOC_Os05g11210	2.33393	0.000105082	0.000242933
LOC_Os07g04730	2.33383	3.43e-07	9.91e-07
LOC_Os08g14600	2.33331	0.00251021	0.00489101
LOC_Os12g21784	2.33118	2.94e-117	9.96e-116
LOC_Os03g19380	2.32978	2.53e-22	1.55e-21
LOC_Os01g11480	2.32968	1.65e-06	4.52e-06
LOC_Os02g03670	2.3295	1.08e-52	1.44e-51
LOC_Os03g18870	2.32921	1.48e-105	4.42e-104
LOC_Os12g29000	2.32699	0.0224542	0.0374958
LOC_Os04g52310	2.32473	5.47e-47	6.52e-46
LOC_Os12g13280	2.32407	0.000128183	0.000293029
LOC_Os06g41670	2.32317	0.00855696	0.0153867
LOC_Os02g30150	2.32296	6.91e-24	4.45e-23
LOC_Os05g33010	2.32235	1.51e-25	1.03e-24
LOC_Os03g05870	2.32124	1.18e-11	4.6e-11
LOC_Os03g03724	2.31889	5.61e-219	4.49e-217
LOC_Os12g39220	2.31806	4.87e-16	2.35e-15
LOC_Os01g53630	2.31653	4.9e-11	1.84e-10
LOC_Os11g35210	2.31593	1.62e-05	4.05e-05
LOC_Os03g08170	2.31507	2.95e-90	7.16e-89
LOC_Os07g48560	2.31429	0.0118628	0.0208382
LOC_Os10g32444	2.314	5.81e-32	4.85e-31
LOC_Os01g64620	2.31279	5.34e-12	2.12e-11
LOC_Os02g39330	2.31275	1.97e-77	4.01e-76
LOC_Os01g51210	2.31268	2.4e-10	8.61e-10
LOC_Os08g03310	2.31157	8.44e-149	4.07e-147
LOC_Os10g22300	2.31092	0.0250716	0.0414031
LOC_Os03g19290	2.30996	0.000170795	0.000384597
LOC_Os07g46920	2.30925	2.8e-147	1.33e-145
LOC_Os09g31300	2.30909	4.83e-18	2.53e-17
LOC_Os04g20070	2.30656	3.65e-05	8.84e-05
LOC_Os10g40740	2.30609	5.99e-26	4.12e-25
LOC_Os01g74110	2.3058	2.2e-45	2.52e-44
LOC_Os06g40210	2.30513	5.52e-70	1e-68
LOC_Os07g28720	2.30509	1.57e-06	4.3e-06
LOC_Os03g46060	2.30306	0.00016788	0.000378398
LOC_Os10g08540	2.30205	2.38e-07	6.97e-07
LOC_Os10g12500	2.30013	0.0159807	0.027471
LOC_Os04g32920	2.29954	3.45e-22	2.1e-21
LOC_Os01g27530	2.29919	0.00768846	0.0139403
LOC_Os03g41438	2.29755	1.59e-39	1.61e-38
LOC_Os09g06930	2.29729	0.028061	0.0458672
LOC_Os06g48610	2.29506	6.01e-61	9.35e-60
LOC_Os06g09120	2.29494	1.52e-12	6.2e-12
LOC_Os09g08160	2.29354	1.45e-14	6.52e-14
LOC_Os03g43810	2.29211	1.7e-24	1.12e-23
LOC_Os01g12750	2.29063	4.56e-24	2.95e-23
LOC_Os09g30050	2.28754	0.0161753	0.0277801
LOC_Os07g25210	2.28744	0.00160291	0.00321085
LOC_Os07g06560	2.28537	0.0150061	0.0259309
LOC_Os02g55130	2.2848	1.71e-49	2.15e-48
LOC_Os02g45270	2.28412	0.00461752	0.0086827
LOC_Os10g37160	2.28362	0.00020598	0.00045973
LOC_Os12g35890	2.28307	0.0110659	0.0195546
LOC_Os08g10320	2.28153	1.84e-293	2.6e-291
LOC_Os01g07800	2.28138	8.9e-08	2.69e-07
LOC_Os03g40130	2.28119	0.0151127	0.0261071
LOC_Os03g13390	2.28109	2.4e-23	1.52e-22
LOC_Os02g14890	2.28106	2.37e-78	4.91e-77
LOC_Os05g12481	2.2802	1.22e-29	9.5e-29
LOC_Os04g52530	2.27932	1.09e-288	1.47e-286
LOC_Os01g66810	2.27595	5.99e-06	1.56e-05
LOC_Os12g07640	2.27401	6.18e-26	4.24e-25
LOC_Os07g45570	2.27304	4.08e-96	1.08e-94
LOC_Os04g21340	2.27247	1.13e-08	3.66e-08
LOC_Os01g19440	2.27161	9.4e-08	2.84e-07
LOC_Os01g42050	2.26993	1.37e-05	3.46e-05
LOC_Os11g05770	2.26974	2.7e-40	2.79e-39
LOC_Os12g02840	2.2689	3.12e-08	9.79e-08
LOC_Os05g40910	2.26882	7.58e-14	3.3e-13
LOC_Os01g60770	2.26614	0	0
LOC_Os01g09500	2.26548	0.00125847	0.00255395
LOC_Os09g36244	2.26443	6.28e-09	2.07e-08
LOC_Os01g48610	2.26392	2.51e-06	6.75e-06
LOC_Os01g72630	2.26334	2.09e-30	1.66e-29
LOC_Os11g37610	2.26228	1.23e-05	3.11e-05
LOC_Os02g35180	2.26227	1.25e-150	6.13e-149
LOC_Os03g62040	2.26196	1.57e-18	8.36e-18
LOC_Os07g15430	2.26169	5.18e-20	2.92e-19
LOC_Os03g49720	2.26151	7.58e-50	9.6e-49
LOC_Os01g32610	2.25983	0.0125718	0.0220009
LOC_Os10g10280	2.25815	9.52e-11	3.51e-10
LOC_Os07g43450	2.25614	8.85e-10	3.06e-09
LOC_Os07g30670	2.25608	5.56e-23	3.47e-22
LOC_Os02g10120	2.25597	0.0168186	0.0287879
LOC_Os01g43890	2.25594	0.000256529	0.000567179
LOC_Os03g17680	2.25441	2.28e-13	9.72e-13
LOC_Os06g04850	2.25437	1.6e-93	4.13e-92
LOC_Os02g27810	2.2538	1.82e-10	6.58e-10
LOC_Os09g14410	2.25339	1.23e-14	5.56e-14
LOC_Os07g06644	2.25245	3.32e-28	2.47e-27
LOC_Os01g05640	2.25182	0.00180453	0.00358705
LOC_Os01g07980	2.25155	1.7e-09	5.79e-09
LOC_Os11g37774	2.24973	2.36e-28	1.77e-27
LOC_Os01g10580	2.24724	4.19e-64	6.85e-63
LOC_Os05g29750	2.24713	0.000186794	0.000419076
LOC_Os07g35690	2.24699	1.12e-24	7.41e-24
LOC_Os10g18340	2.24629	0	0
LOC_Os02g36820	2.246	0.00958645	0.0171226
LOC_Os05g06530	2.24477	4.51e-08	1.4e-07
LOC_Os02g45830	2.24232	0.000338013	0.000738604
LOC_Os12g37830	2.24196	0.00639724	0.0117557
LOC_Os02g09240	2.24176	8.57e-10	2.97e-09
LOC_Os08g42940	2.24049	3.04e-06	8.11e-06
LOC_Os01g50622	2.23969	1.42e-08	4.57e-08
LOC_Os06g05690	2.23815	0.00110349	0.00225969
LOC_Os06g18850	2.23783	1.91e-11	7.35e-11
LOC_Os04g52640	2.23781	5.42e-161	2.84e-159
LOC_Os05g40010	2.23777	9.99e-07	2.78e-06
LOC_Os08g42910	2.23636	1.1e-15	5.2e-15
LOC_Os07g05365	2.23585	1.44e-06	3.95e-06
LOC_Os02g08470	2.23494	0.00606371	0.0111795
LOC_Os04g42889	2.22879	8.21e-33	7.04e-32
LOC_Os09g36220	2.22798	6.17e-211	4.66e-209
LOC_Os10g18260	2.22785	0.022805	0.0380093
LOC_Os01g12740	2.22743	1.65e-17	8.46e-17
LOC_Os08g13360	2.22567	1.34e-107	4.1e-106
LOC_Os05g10730	2.22514	2.92e-149	1.42e-147
LOC_Os03g29540	2.22272	9.35e-192	6.26e-190
LOC_Os06g15390	2.22217	1.11e-08	3.6e-08
LOC_Os03g44159	2.22118	0.000309963	0.000679747
LOC_Os05g13804	2.22024	1.38e-08	4.43e-08
LOC_Os03g37840	2.21846	2.8e-08	8.8e-08
LOC_Os04g13220	2.21785	2.46e-28	1.84e-27
LOC_Os05g16220	2.21702	0.0196838	0.0332398
LOC_Os02g15540	2.21643	6.39e-31	5.18e-30
LOC_Os09g31498	2.21601	2.95e-16	1.44e-15
LOC_Os06g50040	2.21449	5.56e-121	2.02e-119
LOC_Os01g19750	2.21181	2.08e-06	5.65e-06
LOC_Os02g17710	2.21177	1.6e-08	5.13e-08
LOC_Os01g65710	2.21121	0.000162871	0.000367758
LOC_Os02g16270	2.21085	5.33e-06	1.39e-05
LOC_Os07g09010	2.20905	1.37e-71	2.56e-70
LOC_Os09g29370	2.20751	1.3e-27	9.44e-27
LOC_Os10g07534	2.2049	6.44e-12	2.54e-11
LOC_Os12g04320	2.20452	4.4e-06	1.16e-05
LOC_Os08g41910	2.20428	2.46e-46	2.89e-45
LOC_Os03g57149	2.20264	6.61e-103	1.9e-101
LOC_Os02g58170	2.20151	2.84e-41	2.98e-40
LOC_Os05g41190	2.19893	5.91e-50	7.51e-49
LOC_Os07g28614	2.19623	7.36e-21	4.29e-20
LOC_Os10g36924	2.19618	1.13e-33	9.87e-33
LOC_Os06g30480	2.19588	6.99e-31	5.65e-30
LOC_Os01g74300	2.19506	0	0
LOC_Os10g04370	2.19331	4.67e-07	1.33e-06
LOC_Os01g16620	2.19255	2.1e-18	1.11e-17
LOC_Os05g35340	2.19239	8.63e-62	1.36e-60
LOC_Os10g01060	2.19125	1.49e-25	1.01e-24
LOC_Os06g16040	2.19098	7.95e-10	2.76e-09
LOC_Os02g27490	2.1908	4.01e-35	3.64e-34
LOC_Os07g28040	2.19066	1.07e-67	1.88e-66
LOC_Os02g13100	2.18959	8.48e-71	1.56e-69
LOC_Os05g09580	2.18871	2.09e-229	1.8e-227
LOC_Os10g05470	2.18854	0.00122523	0.00249187
LOC_Os04g53130	2.18819	0.0216853	0.0363049
LOC_Os11g34110	2.18492	0.000105638	0.000244151
LOC_Os08g38880	2.18433	1.85e-89	4.42e-88
LOC_Os03g58980	2.18307	6.71e-20	3.77e-19
LOC_Os05g40950	2.18063	0.00267129	0.00518613
LOC_Os11g34720	2.17699	1.49e-115	4.96e-114
LOC_Os05g40920	2.17679	4.85e-14	2.13e-13
LOC_Os05g23410	2.17533	0.00834545	0.0150392
LOC_Os12g21940	2.17476	9.33e-111	2.95e-109
LOC_Os06g41720	2.17465	0.00474889	0.00891001
LOC_Os03g31706	2.17314	1.14e-43	1.27e-42
LOC_Os12g02960	2.17273	4.02e-09	1.34e-08
LOC_Os03g41110	2.17145	3.5e-44	3.93e-43
LOC_Os08g23590	2.17107	0.0258667	0.042599
LOC_Os03g43770	2.16732	2.7e-11	1.03e-10
LOC_Os11g42890	2.16723	7.41e-28	5.45e-27
LOC_Os06g44300	2.16635	1e-133	4.14e-132
LOC_Os02g43220	2.16606	0.00249125	0.00485542
LOC_Os02g37109	2.16519	3.39e-28	2.52e-27
LOC_Os08g02000	2.16361	1.73e-21	1.03e-20
LOC_Os02g22100	2.16292	1.67e-177	9.97e-176
LOC_Os08g16120	2.16081	2.02e-08	6.41e-08
LOC_Os06g47640	2.16073	4.93e-27	3.53e-26
LOC_Os02g53350	2.16061	2.16e-17	1.1e-16
LOC_Os07g13520	2.16053	2.67e-07	7.78e-07
LOC_Os07g37150	2.16036	0.0232366	0.038662
LOC_Os03g13600	2.16028	2.3e-43	2.54e-42
LOC_Os09g21180	2.16019	0.000634355	0.00134061
LOC_Os04g30010	2.16003	4.04e-12	1.61e-11
LOC_Os03g17410	2.15969	0.0103173	0.018337
LOC_Os10g25900	2.15948	1.55e-12	6.31e-12
LOC_Os04g32740	2.15926	0.000582016	0.00123624
LOC_Os10g36580	2.15889	3.17e-09	1.06e-08
LOC_Os03g58020	2.15858	2.67e-10	9.54e-10
LOC_Os10g39936	2.15749	1.29e-05	3.27e-05
LOC_Os05g03040	2.15602	1.05e-237	9.65e-236
LOC_Os08g16050	2.15571	4.65e-08	1.44e-07
LOC_Os10g10175	2.15281	1.98e-08	6.29e-08
LOC_Os02g43370	2.15227	5.48e-25	3.66e-24
LOC_Os08g44220	2.15175	6.55e-07	1.85e-06
LOC_Os06g43430	2.15163	2.13e-29	1.65e-28
LOC_Os07g31390	2.15101	9.07e-08	2.74e-07
LOC_Os07g47750	2.14764	7.2e-71	1.32e-69
LOC_Os03g42730	2.14737	4.38e-05	0.000105315
LOC_Os01g13570	2.14725	9.1e-20	5.07e-19
LOC_Os10g37830	2.14677	4.38e-211	3.32e-209
LOC_Os04g01950	2.14534	3.86e-08	1.2e-07
LOC_Os03g38590	2.14386	2.73e-23	1.72e-22
LOC_Os01g10300	2.14317	6.38e-07	1.8e-06
LOC_Os02g27200	2.141	0.0167046	0.028605
LOC_Os10g02584	2.14072	0.00206851	0.00407884
LOC_Os08g10300	2.13943	1.16e-138	5.02e-137
LOC_Os11g15170	2.13932	0.00618317	0.011384
LOC_Os01g08670	2.13858	1.99e-24	1.31e-23
LOC_Os07g47640	2.13825	2.05e-11	7.86e-11
LOC_Os11g41550	2.13821	0.0295066	0.0480202
LOC_Os11g23770	2.13796	3.55e-12	1.42e-11
LOC_Os02g09660	2.13784	0.0256516	0.0422688
LOC_Os02g52840	2.13762	1.4e-20	8.07e-20
LOC_Os03g40060	2.13653	2.18e-08	6.9e-08
LOC_Os07g10420	2.13603	6.56e-39	6.55e-38
LOC_Os05g04660	2.13565	8.5e-06	2.18e-05
LOC_Os05g05290	2.13558	0.00983876	0.0175409
LOC_Os03g12520	2.13554	1.38e-06	3.82e-06
LOC_Os02g54920	2.13468	0.0291471	0.0474709
LOC_Os07g36800	2.13467	8.78e-07	2.46e-06
LOC_Os09g15580	2.13421	9.09e-25	6.03e-24
LOC_Os07g02280	2.13376	8.1e-10	2.81e-09
LOC_Os10g02260	2.13231	5.24e-34	4.63e-33
LOC_Os10g37350	2.13201	9.29e-07	2.59e-06
LOC_Os09g14490	2.13156	1.35e-06	3.73e-06
LOC_Os04g45290	2.13097	1.86e-07	5.49e-07
LOC_Os01g72330	2.13083	5.45e-79	1.15e-77
LOC_Os05g43340	2.12733	2.6e-08	8.2e-08
LOC_Os01g57410	2.12715	1.65e-38	1.63e-37
LOC_Os03g45790	2.12525	0.0192531	0.0325772
LOC_Os02g49650	2.12484	0.00763887	0.013854
LOC_Os08g37456	2.12393	3.08e-15	1.43e-14
LOC_Os03g51760	2.12348	5.11e-07	1.46e-06
LOC_Os11g42960	2.12331	4.35e-53	5.87e-52
LOC_Os09g13590	2.12058	0.00201863	0.00398665
LOC_Os07g48970	2.12033	1.24e-76	2.5e-75
LOC_Os08g30510	2.1201	6.83e-105	2.02e-103
LOC_Os03g46930	2.11968	0.00308533	0.0059402
LOC_Os09g29800	2.11846	0.000167152	0.000376848
LOC_Os04g09654	2.11811	3.42e-169	1.91e-167
LOC_Os10g07004	2.11785	3.34e-32	2.81e-31
LOC_Os05g28800	2.11751	0.0225033	0.0375644
LOC_Os01g31890	2.11692	3.13e-17	1.58e-16
LOC_Os12g03960	2.11685	0.00848928	0.0152738
LOC_Os01g02600	2.11582	0.000106312	0.000245606
LOC_Os05g51780	2.11449	0.0192477	0.03257
LOC_Os08g10330	2.11399	5.88e-40	6.03e-39
LOC_Os01g07300	2.11319	1.15e-05	2.93e-05
LOC_Os04g52950	2.11279	5e-16	2.41e-15
LOC_Os10g28860	2.11162	0.000406715	0.000879949
LOC_Os12g05890	2.1109	0.000150885	0.000342154
LOC_Os08g30340	2.11081	9.93e-08	2.99e-07
LOC_Os08g03630	2.10845	4.33e-42	4.62e-41
LOC_Os12g02980	2.10826	2.76e-207	2.03e-205
LOC_Os08g26880	2.10762	9.32e-106	2.79e-104
LOC_Os01g01340	2.10745	3.47e-283	4.51e-281
LOC_Os03g18729	2.10527	4.96e-13	2.08e-12
LOC_Os11g11330	2.10502	2.96e-06	7.91e-06
LOC_Os04g53180	2.10234	0.000229933	0.00051051
LOC_Os04g12820	2.10039	2.06e-06	5.6e-06
LOC_Os04g31030	2.09925	8.19e-40	8.37e-39
LOC_Os06g17920	2.09897	1.57e-07	4.66e-07
LOC_Os08g26820	2.09661	1.37e-29	1.06e-28
LOC_Os03g47230	2.09656	5.32e-11	1.99e-10
LOC_Os11g24800	2.0959	5.58e-06	1.46e-05
LOC_Os03g46290	2.0958	7.02e-05	0.000165187
LOC_Os11g07120	2.09554	3.88e-26	2.69e-25
LOC_Os10g42850	2.09553	0.000213591	0.000475808
LOC_Os08g10420	2.09515	3.43e-40	3.53e-39
LOC_Os03g48540	2.09456	1.08e-27	7.88e-27
LOC_Os03g22820	2.09331	1.07e-12	4.39e-12
LOC_Os01g48000	2.09261	7.27e-07	2.05e-06
LOC_Os08g43970	2.09201	0.00462608	0.00869762
LOC_Os09g26530	2.09112	7.3e-47	8.67e-46
LOC_Os04g28310	2.09071	0.00559544	0.0103748
LOC_Os05g41030	2.09046	1.66e-17	8.48e-17
LOC_Os08g33940	2.09026	9.51e-07	2.65e-06
LOC_Os03g31044	2.08925	3.47e-21	2.05e-20
LOC_Os02g36150	2.0891	0.000861371	0.0017875
LOC_Os03g16260	2.08871	3.31e-22	2.02e-21
LOC_Os07g23970	2.08832	7.36e-10	2.56e-09
LOC_Os07g46930	2.08813	1.9e-101	5.33e-100
LOC_Os11g13390	2.08745	0.000443471	0.000956082
LOC_Os01g65080	2.0869	7.92e-200	5.64e-198
LOC_Os10g42780	2.08652	7.16e-21	4.17e-20
LOC_Os09g31506	2.08456	5.22e-07	1.49e-06
LOC_Os11g31690	2.08425	2.98e-10	1.06e-09
LOC_Os03g57560	2.08339	2.81e-24	1.84e-23
LOC_Os02g36220	2.08173	1.74e-06	4.74e-06
LOC_Os07g46870	2.08044	2.78e-05	6.81e-05
LOC_Os07g04430	2.08012	3.3e-29	2.54e-28
LOC_Os03g12860	2.07951	4.07e-33	3.52e-32
LOC_Os07g47670	2.07746	6.06e-63	9.71e-62
LOC_Os07g43390	2.07701	0	0
LOC_Os09g38150	2.07667	0.0141654	0.0245749
LOC_Os07g06500	2.07656	8.87e-32	7.35e-31
LOC_Os01g56370	2.07611	3.07e-19	1.68e-18
LOC_Os11g04910	2.07573	4.76e-23	2.98e-22
LOC_Os01g33950	2.07546	3.61e-13	1.53e-12
LOC_Os11g37920	2.07444	0.00102883	0.00211436
LOC_Os11g18366	2.07333	6.34e-128	2.47e-126
LOC_Os03g15070	2.07264	0.00272028	0.00527175
LOC_Os07g12390	2.07108	0.00138093	0.00278629
LOC_Os12g02450	2.07072	0.000974647	0.0020083
LOC_Os07g27780	2.06908	1.44e-46	1.7e-45
LOC_Os04g56470	2.06907	8.76e-13	3.62e-12
LOC_Os01g71330	2.06821	2.31e-14	1.03e-13
LOC_Os02g07360	2.06799	1.3e-47	1.57e-46
LOC_Os08g23620	2.06604	0.00672622	0.0123175
LOC_Os11g25160	2.06574	8.67e-108	2.66e-106
LOC_Os08g10244	2.06525	1.63e-118	5.65e-117
LOC_Os12g14699	2.06512	1.7e-65	2.85e-64
LOC_Os12g04500	2.06374	3.08e-29	2.38e-28
LOC_Os02g55980	2.06359	9.14e-05	0.000212782
LOC_Os12g06190	2.06235	7.03e-31	5.68e-30
LOC_Os01g38190	2.06059	2.67e-27	1.92e-26
LOC_Os07g04390	2.06057	1.28e-07	3.84e-07
LOC_Os02g09400	2.05881	8.82e-89	2.09e-87
LOC_Os07g25810	2.05823	1.19e-30	9.56e-30
LOC_Os08g02630	2.05808	4.8e-11	1.8e-10
LOC_Os04g35790	2.05634	1.14e-33	9.95e-33
LOC_Os10g36210	2.05525	4.47e-09	1.49e-08
LOC_Os08g02900	2.0541	1.26e-10	4.61e-10
LOC_Os03g60500	2.05368	1e-09	3.45e-09
LOC_Os09g33690	2.05129	3.89e-63	6.25e-62
LOC_Os12g01830	2.05079	3.75e-12	1.5e-11
LOC_Os10g22520	2.05051	4.89e-144	2.21e-142
LOC_Os10g22730	2.04923	1.39e-73	2.68e-72
LOC_Os02g06490	2.04883	0.0286306	0.046698
LOC_Os03g47810	2.04821	0.00776501	0.0140664
LOC_Os05g08830	2.04813	0.00191555	0.00379564
LOC_Os03g15050	2.04791	2.19e-53	2.98e-52
LOC_Os04g34699	2.04628	0.000843552	0.00175351
LOC_Os07g10910	2.04423	0.000182527	0.000409798
LOC_Os08g30930	2.04414	0	0
LOC_Os02g44310	2.04373	4.83e-30	3.81e-29
LOC_Os12g09584	2.0434	5.94e-40	6.09e-39
LOC_Os07g41830	2.04339	4.96e-05	0.000118749
LOC_Os11g29920	2.04149	8.04e-46	9.34e-45
LOC_Os02g08200	2.0408	0.00382771	0.00727609
LOC_Os12g12140	2.03991	7.04e-25	4.69e-24
LOC_Os04g43060	2.03905	2.05e-21	1.22e-20
LOC_Os01g02150	2.03904	2.4e-20	1.37e-19
LOC_Os08g42100	2.03878	9.46e-80	2.01e-78
LOC_Os01g43700	2.03812	1.79e-93	4.58e-92
LOC_Os06g36380	2.03801	0.0232809	0.0387241
LOC_Os02g03570	2.03761	5.26e-26	3.63e-25
LOC_Os03g31490	2.03748	2.24e-80	4.78e-79
LOC_Os07g02970	2.03694	7.07e-15	3.23e-14
LOC_Os06g03830	2.03677	8.47e-15	3.85e-14
LOC_Os11g31700	2.03622	3.26e-45	3.73e-44
LOC_Os08g05980	2.03605	0.00409088	0.00774486
LOC_Os04g39814	2.03594	9.86e-34	8.66e-33
LOC_Os02g07680	2.03379	1.18e-246	1.15e-244
LOC_Os11g03450	2.03377	0.00874086	0.0156943
LOC_Os06g50070	2.0332	0.000199413	0.000445888
LOC_Os02g21310	2.03311	0.0179115	0.0304837
LOC_Os03g58880	2.03301	2.39e-14	1.07e-13
LOC_Os06g42030	2.033	4.56e-87	1.07e-85
LOC_Os02g07000	2.03254	0.000411702	0.000890466
LOC_Os08g04010	2.03252	0.000674243	0.00142084
LOC_Os09g26810	2.03231	4.85e-15	2.23e-14
LOC_Os10g41480	2.03201	1.2e-08	3.86e-08
LOC_Os03g49050	2.03133	1.88e-11	7.26e-11
LOC_Os10g17780	2.02938	0.0195631	0.0330559
LOC_Os01g71340	2.02875	8.71e-09	2.85e-08
LOC_Os05g44922	2.02875	3.13e-177	1.86e-175
LOC_Os03g25610	2.02851	0.00274457	0.00531478
LOC_Os12g42610	2.02847	2.64e-60	4.05e-59
LOC_Os10g19910	2.02846	0.0104009	0.0184668
LOC_Os07g48030	2.0284	1.54e-20	8.87e-20
LOC_Os04g41350	2.02814	4.17e-09	1.39e-08
LOC_Os11g16550	2.02778	4.78e-136	2.01e-134
LOC_Os04g19750	2.02459	0.0117961	0.0207277
LOC_Os06g16030	2.02271	7.5e-05	0.000175922
LOC_Os01g25679	2.02181	3.44e-10	1.22e-09
LOC_Os04g34360	2.02126	2.11e-17	1.07e-16
LOC_Os06g03740	2.02031	0.0103755	0.0184264
LOC_Os11g31680	2.02023	3.82e-31	3.12e-30
LOC_Os05g51240	2.02019	0.00300702	0.00579779
LOC_Os09g38090	2.02013	4.54e-63	7.27e-62
LOC_Os03g45390	2.01921	3.64e-36	3.38e-35
LOC_Os03g01140	2.01792	2.02e-18	1.07e-17
LOC_Os10g35500	2.0173	7.7e-14	3.35e-13
LOC_Os11g02660	2.01438	3.1e-29	2.39e-28
LOC_Os10g42610	2.0142	1.2e-169	6.74e-168
LOC_Os07g03840	2.01379	8.5e-06	2.18e-05
LOC_Os01g63280	2.01309	1.67e-08	5.32e-08
LOC_Os06g14324	2.0095	0.0113484	0.0200186
LOC_Os08g26870	2.00902	2.92e-199	2.07e-197
LOC_Os04g33760	2.0087	2e-07	5.89e-07
LOC_Os10g21020	2.00783	8.78e-09	2.87e-08
LOC_Os09g10054	2.00543	8.88e-131	3.57e-129
LOC_Os11g10870	2.00523	1.97e-12	8e-12
LOC_Os11g02369	2.00458	5.2e-137	2.22e-135
LOC_Os08g31130	2.00391	0.000686652	0.00144535
LOC_Os05g47860	2.00155	0.00179013	0.00356045
LOC_Os06g10140	2.00151	4.34e-06	1.14e-05
LOC_Os09g37495	2.00121	1.73e-06	4.72e-06
LOC_Os12g44020	2.00112	2.59e-99	7.15e-98
LOC_Os05g01030	2.00073	1.8e-25	1.22e-24
LOC_Os02g10030	1.99764	0.00158071	0.00316866
LOC_Os02g42790	1.99669	0.0130692	0.0228143
LOC_Os09g08620	1.99633	1.48e-06	4.06e-06
LOC_Os01g23580	1.99618	0.0242841	0.0402306
LOC_Os11g35200	1.99614	0.000489137	0.00104889
LOC_Os03g22050	1.99579	6.89e-135	2.87e-133
LOC_Os11g07225	1.99558	8.27e-05	0.000193325
LOC_Os10g38630	1.99491	2.11e-135	8.85e-134
LOC_Os01g43750	1.99468	0.01085	0.0192082
LOC_Os09g24190	1.99449	6.72e-07	1.9e-06
LOC_Os01g05980	1.99396	4.01e-08	1.25e-07
LOC_Os02g54330	1.99285	0.00315407	0.00606338
LOC_Os01g02000	1.99244	4.28e-16	2.07e-15
LOC_Os06g51170	1.99184	4.66e-20	2.63e-19
LOC_Os07g07760	1.99109	9.43e-09	3.07e-08
LOC_Os08g32120	1.98915	4.08e-31	3.32e-30
LOC_Os09g37460	1.9853	3.49e-08	1.09e-07
LOC_Os04g57390	1.98481	1.44e-07	4.3e-07
LOC_Os08g26270	1.98461	3.67e-05	8.9e-05
LOC_Os08g22004	1.98391	0.000619584	0.00131077
LOC_Os07g16600	1.9825	0.000131762	0.000300833
LOC_Os04g10434	1.98242	0.000148819	0.00033777
LOC_Os07g38450	1.98208	0.00488629	0.00914516
LOC_Os03g02300	1.98196	2.59e-26	1.8e-25
LOC_Os07g33740	1.98149	1.3e-07	3.88e-07
LOC_Os04g31400	1.98095	3.03e-33	2.62e-32
LOC_Os10g31850	1.98078	1.01e-120	3.64e-119
LOC_Os11g03390	1.98057	2.06e-118	7.13e-117
LOC_Os12g02350	1.98053	0.000117018	0.000268745
LOC_Os04g40530	1.98028	3.86e-18	2.03e-17
LOC_Os01g25720	1.97977	5.47e-07	1.55e-06
LOC_Os02g14080	1.97952	0.00221577	0.0043458
LOC_Os02g52770	1.97684	4.69e-82	1.02e-80
LOC_Os02g30650	1.97658	1.65e-68	2.92e-67
LOC_Os11g10480	1.97618	0	0
LOC_Os03g38040	1.97598	4.36e-08	1.35e-07
LOC_Os02g27100	1.97582	7.07e-06	1.83e-05
LOC_Os10g04050	1.97581	6.34e-119	2.22e-117
LOC_Os07g03810	1.97572	4.68e-08	1.45e-07
LOC_Os01g25710	1.97498	6.74e-16	3.23e-15
LOC_Os12g16200	1.97469	2.85e-60	4.36e-59
LOC_Os11g05740	1.97461	3.89e-05	9.4e-05
LOC_Os05g11250	1.97451	0.00202716	0.0040018
LOC_Os11g32369	1.97029	7.68e-58	1.13e-56
LOC_Os05g35470	1.97024	1.67e-15	7.86e-15
LOC_Os01g57082	1.97024	1.49e-40	1.54e-39
LOC_Os09g02840	1.96968	0.000814063	0.00169522
LOC_Os10g35370	1.96927	9.17e-285	1.2e-282
LOC_Os03g08114	1.96901	6.89e-07	1.94e-06
LOC_Os11g44870	1.96879	1.67e-114	5.48e-113
LOC_Os02g36850	1.96819	7.59e-05	0.000178096
LOC_Os01g12230	1.96715	3.22e-17	1.63e-16
LOC_Os03g19250	1.96614	2.84e-173	1.63e-171
LOC_Os08g20200	1.9657	0.000915871	0.00189443
LOC_Os03g18790	1.96529	2.46e-07	7.19e-07
LOC_Os09g29600	1.96485	1.07e-12	4.41e-12
LOC_Os12g21760	1.96415	6.03e-12	2.39e-11
LOC_Os02g29500	1.96397	8.74e-19	4.7e-18
LOC_Os10g12090	1.96395	8.41e-07	2.35e-06
LOC_Os03g63560	1.96323	1.66e-05	4.16e-05
LOC_Os09g30300	1.96287	3.5e-15	1.62e-14
LOC_Os06g15400	1.96256	1.35e-10	4.93e-10
LOC_Os08g29020	1.96173	4.49e-10	1.58e-09
LOC_Os05g13860	1.96087	2.69e-10	9.63e-10
LOC_Os07g10254	1.95947	0.0146855	0.0254191
LOC_Os02g21790	1.95715	5.34e-08	1.65e-07
LOC_Os07g37530	1.95495	0.000145221	0.000330085
LOC_Os01g69100	1.95482	3.27e-100	9.13e-99
LOC_Os08g43190	1.95443	1.23e-107	3.77e-106
LOC_Os01g37950	1.95371	0.000350899	0.000765866
LOC_Os07g02440	1.95364	7.22e-12	2.85e-11
LOC_Os08g28350	1.95265	9.34e-11	3.44e-10
LOC_Os06g13330	1.95209	2.08e-06	5.63e-06
LOC_Os01g32259	1.95141	1.49e-13	6.43e-13
LOC_Os02g11770	1.95111	2.81e-193	1.91e-191
LOC_Os10g38590	1.95026	6.63e-12	2.62e-11
LOC_Os01g59840	1.95018	6.01e-41	6.27e-40
LOC_Os09g25590	1.94895	1.02e-17	5.28e-17
LOC_Os01g72670	1.94895	5.59e-23	3.49e-22
LOC_Os10g25010	1.9479	5.8e-38	5.64e-37
LOC_Os02g54980	1.94781	1.87e-62	2.97e-61
LOC_Os05g18294	1.94609	0.000534343	0.00114077
LOC_Os04g53820	1.94562	2.46e-06	6.63e-06
LOC_Os03g40580	1.94533	0.005121	0.0095536
LOC_Os09g32560	1.94451	2.71e-29	2.09e-28
LOC_Os05g03160	1.94441	1.54e-10	5.61e-10
LOC_Os12g02814	1.9444	3.77e-26	2.61e-25
LOC_Os07g07740	1.94351	4.82e-07	1.38e-06
LOC_Os05g45920	1.94341	1.19e-22	7.33e-22
LOC_Os04g49680	1.94287	1.36e-55	1.92e-54
LOC_Os01g27690	1.9424	0.0253323	0.0417869
LOC_Os10g24004	1.94223	0.0225407	0.0376179
LOC_Os07g08290	1.94081	2.95e-31	2.41e-30
LOC_Os09g08480	1.94063	7.82e-11	2.9e-10
LOC_Os08g06420	1.9384	2.12e-23	1.34e-22
LOC_Os02g45520	1.93816	0.00071719	0.00150523
LOC_Os11g24620	1.93776	0.0143053	0.0248008
LOC_Os03g59570	1.93771	8.2e-15	3.73e-14
LOC_Os06g05550	1.93727	6.46e-169	3.6e-167
LOC_Os12g08250	1.93595	3.26e-12	1.31e-11
LOC_Os10g38189	1.9348	0.0193704	0.0327579
LOC_Os03g61470	1.93454	0.00692201	0.0126513
LOC_Os06g41010	1.93397	0	0
LOC_Os02g55540	1.93381	8.17e-08	2.48e-07
LOC_Os09g38610	1.93297	0.00074587	0.00156215
LOC_Os09g30105	1.93221	3.41e-06	9.06e-06
LOC_Os01g04990	1.93137	1.82e-26	1.27e-25
LOC_Os05g46500	1.93108	4.63e-07	1.32e-06
LOC_Os09g36070	1.93028	0.00262544	0.00510207
LOC_Os01g02950	1.93014	0.000873541	0.00181088
LOC_Os05g51680	1.93002	0.00346688	0.006632
LOC_Os02g56510	1.92917	3.17e-43	3.49e-42
LOC_Os12g19304	1.92904	3.22e-21	1.9e-20
LOC_Os09g13570	1.92879	1.51e-182	9.5e-181
LOC_Os06g19210	1.92769	6.11e-05	0.000144776
LOC_Os07g33350	1.9272	2.92e-51	3.8e-50
LOC_Os12g08240	1.92575	7.49e-29	5.71e-28
LOC_Os08g31410	1.92488	5.87e-103	1.69e-101
LOC_Os01g70710	1.92356	4.33e-65	7.21e-64
[truncated: 6,818 more rows]

## Sheet: Co-downregulated
	Log2FoldChange			FoldChange			Downregulated Fold
Overlap DEGs	dlt	s140	d140	dlt	s140	d140	dlt	s140	d140
LOC_Os11g05380	-5.82838	-4.55784	-11.6222	0.0175988	0.0424575	0.00031722	56.8219	23.553	3152.38
LOC_Os01g50910	-7.88372	-5.76348	-10.7148	0.00423413	0.0184085	0.000595029	236.176	54.3227	1680.59
LOC_Os02g30910	-7.80054	-1.76112	-10.5932	0.00448541	0.29502	0.000647328	222.945	3.3896	1544.81
LOC_Os07g05940	-5.06342	-5.89249	-10.453	0.029906	0.0168339	0.000713406	33.4381	59.4039	1401.73
LOC_Os08g36920	-6.94074	-4.48186	-10.2771	0.00814006	0.0447533	0.000805934	122.849	22.3447	1240.8
LOC_Os08g35760	-7.09149	-3.10343	-9.46884	0.00733246	0.116352	0.00141122	136.38	8.59459	708.607
LOC_Os09g21120	-4.86958	-6.47463	-9.39661	0.0342066	0.0112445	0.00148368	29.2341	88.9322	674.002
LOC_Os05g06920	-3.21066	-2.39529	-9.28797	0.108018	0.190084	0.00159971	9.25772	5.26082	625.112
LOC_Os01g58850	-6.25469	-4.47863	-9.08588	0.0130964	0.0448538	0.00184025	76.357	22.2947	543.404
LOC_Os03g44380	-5.79224	-4.61964	-8.80042	0.0180452	0.040677	0.0022429	55.4165	24.5839	445.851
LOC_Os05g39250	-5.43834	-5.56582	-8.55288	0.0230619	0.0211116	0.00266273	43.3616	47.3674	375.555
LOC_Os02g50110	-5.48718	-6.19863	-8.48676	0.0222943	0.0136152	0.00278761	44.8546	73.4471	358.731
LOC_Os05g37060	-4.86238	-12.3516	-8.31255	0.0343778	0.000191337	0.00314539	29.0885	5226.38	317.926
LOC_Os11g26570	-8.89926	-4.06993	-8.2556	0.00209438	0.0595426	0.00327203	477.469	16.7947	305.62
LOC_Os12g08700	-7.24797	-4.89261	-8.14498	0.00657876	0.0336648	0.00353278	152.004	29.7046	283.063
LOC_Os02g52670	-3.91092	-3.65572	-8.06526	0.0664808	0.0793448	0.00373348	15.0419	12.6032	267.847
LOC_Os11g34710	-7.11414	-4.18078	-8.01095	0.00721823	0.055139	0.0038767	138.538	18.136	257.951
LOC_Os01g03680	-6.17074	-2.52736	-7.99122	0.013881	0.173455	0.0039301	72.0409	5.76518	254.446
LOC_Os05g07010	-7.90206	-4.58539	-7.83716	0.00418064	0.0416544	0.004373	239.198	24.0071	228.676
LOC_Os01g03230	-7.73433	-2.66315	-7.66928	0.00469608	0.157875	0.00491267	212.944	6.33414	203.555
LOC_Os03g51350	-4.72743	-5.23746	-7.57713	0.0377486	0.0265075	0.0052367	26.4911	37.7252	190.96
LOC_Os05g27080	-6.67907	-3.1037	-7.57585	0.00975885	0.11633	0.00524135	102.471	8.5962	190.791
LOC_Os07g35100	-6.54778	-1.24429	-7.44411	0.0106887	0.422117	0.00574246	93.5572	2.36901	174.141
LOC_Os05g09280	-2.59394	-2.48144	-7.42689	0.165633	0.179066	0.00581143	6.03744	5.58453	172.075
LOC_Os01g55320	-6.24867	-5.02429	-7.32974	0.0131511	0.0307283	0.00621626	76.0391	32.5433	160.868
LOC_Os06g37700	-4.09016	-4.53772	-7.24108	0.0587135	0.0430538	0.00661023	17.0318	23.2268	151.281
LOC_Os03g60560	-3.24179	-3.40841	-7.21817	0.105712	0.094182	0.00671606	9.45964	10.6177	148.897
LOC_Os04g48320	-2.31124	-3.94848	-7.19382	0.201487	0.0647721	0.00683035	4.9631	15.4388	146.405
LOC_Os05g27060	-6.22641	-3.14965	-7.16627	0.0133557	0.112684	0.00696207	74.8746	8.8744	143.636
LOC_Os03g20680	-5.8124	-8.6383	-7.13303	0.0177949	0.00250964	0.00712435	56.196	398.464	140.364
LOC_Os12g30150	-7.19023	-7.31423	-7.12555	0.00684738	0.00628345	0.00716137	146.041	159.148	139.638
LOC_Os09g22530	-3.33614	-3.88412	-7.12379	0.0990194	0.0677272	0.0071701	10.099	14.7651	139.468
LOC_Os08g32060	-2.55982	-3.25824	-7.0912	0.169597	0.104513	0.0073339	5.89634	9.56818	136.353
LOC_Os03g08620	-7.95896	-1.38738	-6.93208	0.00401898	0.382257	0.00818907	248.82	2.61604	122.114
LOC_Os02g48280	-2.17146	-2.06363	-6.92185	0.221986	0.239214	0.00824736	4.50479	4.18035	121.251
LOC_Os05g37050	-3.43438	-6.04391	-6.81673	0.0925014	0.0151566	0.00887074	10.8106	65.9777	112.73
LOC_Os02g44590	-5.86909	-5.10452	-6.76598	0.0171092	0.029066	0.00918833	58.4482	34.4045	108.834
LOC_Os01g53090	-2.09918	-2.12944	-6.76274	0.233391	0.228546	0.009209	4.28466	4.37548	108.589
LOC_Os05g46750	-5.10025	-3.86865	-6.74744	0.0291522	0.0684574	0.00930719	34.3028	14.6076	107.444
LOC_Os08g17500	-3.51528	-6.82774	-6.63822	0.0874569	0.0088033	0.0100392	11.4342	113.594	99.6099
LOC_Os04g46410	-4.46575	-4.11194	-6.62265	0.045256	0.0578337	0.0101481	22.0965	17.2909	98.541
LOC_Os07g03220	-4.79828	-2.23864	-6.58839	0.0359395	0.211886	0.0103919	27.8245	4.71952	96.2285
LOC_Os11g26780	-3.90202	-3.2483	-6.53944	0.0668922	0.105236	0.0107506	14.9494	9.50244	93.018
LOC_Os01g60490	-3.70044	-6.71924	-6.53093	0.0769229	0.00949093	0.0108142	13	105.364	92.4708
LOC_Os02g42640	-3.52423	-1.23482	-6.52432	0.0869163	0.424895	0.0108638	11.5053	2.35352	92.0485
LOC_Os03g18490	-10.2435	-5.04968	-6.51258	0.000824908	0.0301922	0.0109526	1212.26	33.1212	91.3026
LOC_Os03g08310	-2.2819	-3.29162	-6.50802	0.205627	0.102123	0.0109873	4.86318	9.79208	91.014
LOC_Os04g01690	-9.01914	-3.46817	-6.47917	0.00192739	0.0903599	0.0112092	518.837	11.0669	89.2124
LOC_Os09g26710	-2.83138	-2.89825	-6.47222	0.140498	0.134134	0.0112634	7.11753	7.45524	88.7833
LOC_Os06g03670	-3.92638	-3.65799	-6.42667	0.0657722	0.07922	0.0116247	15.204	12.6231	86.0239
LOC_Os01g73770	-6.44761	-2.9266	-6.38256	0.0114571	0.131524	0.0119855	87.2818	7.60317	83.4339
LOC_Os05g46480	-5.45555	-3.69835	-6.35206	0.0227885	0.0770346	0.0122416	43.8818	12.9812	81.6886
LOC_Os04g54610	-6.55469	-1.62993	-6.25166	0.0106376	0.323103	0.0131239	94.0063	3.09499	76.1968
LOC_Os05g30680	-1.88025	-3.24718	-6.25041	0.271636	0.105318	0.0131353	3.68139	9.49505	76.1309
LOC_Os05g25040	-4.06953	-6.42313	-6.23653	0.0595593	0.0116532	0.0132623	16.79	85.8131	75.4019
LOC_Os05g34150	-6.22726	-2.35222	-6.21078	0.0133478	0.195845	0.0135011	74.9189	5.10608	74.0683
LOC_Os05g13830	-6.25559	-2.53371	-6.18971	0.0130882	0.172695	0.0136998	76.4046	5.79057	72.994
LOC_Os03g06000	-5.29052	-1.79849	-6.18679	0.0255503	0.287475	0.0137275	39.1385	3.47856	72.8465
LOC_Os07g39320	-7.55696	-4.51279	-6.17469	0.0053104	0.0438041	0.0138431	188.31	22.8289	72.2381
LOC_Os09g28390	-3.15685	-2.09623	-6.12892	0.112123	0.233868	0.0142893	8.91877	4.27592	69.9826
LOC_Os06g19550	-4.60529	-1.28045	-6.12585	0.0410837	0.411666	0.0143198	24.3405	2.42915	69.8336
LOC_Os02g51730	-4.88819	-3.42869	-6.11864	0.0337682	0.0928671	0.0143915	29.6137	10.7681	69.4855
LOC_Os12g40260	-2.42179	-1.1628	-6.08727	0.186625	0.446644	0.0147078	5.35834	2.23892	67.991
LOC_Os08g28710	-3.85924	-6.40728	-6.06232	0.0689054	0.0117819	0.0149644	14.5126	84.8757	66.8251
LOC_Os02g45570	-6.85111	-1.09977	-6.05832	0.00866186	0.46659	0.015006	115.449	2.14321	66.6399
LOC_Os02g53800	-3.63647	-1.29627	-6.05015	0.0804106	0.407178	0.0150912	12.4362	2.45593	66.2638
LOC_Os04g52750	-2.04647	-6.23624	-6.04734	0.242076	0.0132649	0.0151206	4.13094	75.3868	66.1351
LOC_Os03g60570	-1.79614	-2.36431	-5.95811	0.287943	0.19421	0.0160853	3.47291	5.14907	62.1684
LOC_Os02g41954	-3.6956	-7.14022	-5.89875	0.0771817	0.0070889	0.0167609	12.9564	141.066	59.6626
LOC_Os09g07154	-4.04679	-1.27604	-5.87545	0.0605056	0.412927	0.0170339	16.5274	2.42173	58.7065
LOC_Os08g04800	-4.12673	-4.431	-5.83054	0.0572441	0.0463591	0.0175724	17.4691	21.5707	56.9074
LOC_Os02g43250	-3.62512	-1.99713	-5.81575	0.0810455	0.250497	0.0177535	12.3388	3.99206	56.3268
LOC_Os03g42710	-3.01359	-4.15802	-5.81228	0.123828	0.056016	0.0177962	8.07573	17.852	56.1916
LOC_Os03g36470	-3.39372	-2.11532	-5.76462	0.0951457	0.230795	0.018394	10.5102	4.33286	54.3654
LOC_Os08g35800	-4.86033	-1.92987	-5.75812	0.0344265	0.262452	0.018477	29.0474	3.81022	54.1212
LOC_Os09g09690	-2.11343	-2.06007	-5.75667	0.231096	0.239804	0.0184956	4.3272	4.17007	54.0669
LOC_Os01g42234	-4.33854	-3.01678	-5.74696	0.0494276	0.123555	0.0186206	20.2316	8.09357	53.704
LOC_Os04g56850	-5.20924	-1.60703	-5.73647	0.027031	0.328274	0.0187564	36.9945	3.04623	53.315
LOC_Os12g05440	-1.0771	-3.43822	-5.72227	0.473979	0.0922553	0.0189419	2.1098	10.8395	52.7929
LOC_Os07g41670	-3.34985	-3.07058	-5.71643	0.0980829	0.119032	0.0190188	10.1955	8.40113	52.5794
LOC_Os04g28120	-5.77734	-4.04041	-5.7129	0.0182325	0.0607735	0.0190653	54.847	16.4545	52.4512
LOC_Os02g57090	-7.60845	-1.30002	-5.71037	0.00512422	0.406121	0.0190988	195.152	2.46232	52.3593
LOC_Os01g52570	-3.73361	-4.54281	-5.68099	0.0751745	0.0429021	0.0194918	13.3024	23.3089	51.3036
LOC_Os01g04090	-5.73825	-2.43139	-5.67268	0.0187333	0.185387	0.0196043	53.3808	5.39411	51.0091
LOC_Os03g08520	-2.27863	-3.38652	-5.65753	0.206094	0.0956218	0.0198113	4.85216	10.4579	50.4762
LOC_Os09g28210	-1.71703	-4.09103	-5.65568	0.304175	0.0586784	0.0198368	3.28758	17.042	50.4114
LOC_Os09g09460	-6.65619	-2.60303	-5.6292	0.00991488	0.164593	0.0202041	100.858	6.07561	49.4948
LOC_Os04g52110	-6.40618	-2.69378	-5.62448	0.0117909	0.154558	0.0202704	84.8113	6.47007	49.3329
LOC_Os05g49700	-6.65045	-3.9218	-5.62409	0.00995439	0.0659811	0.0202759	100.458	15.1559	49.3196
LOC_Os02g52210	-1.51037	-3.37409	-5.61929	0.351022	0.0964491	0.0203435	2.84882	10.3682	49.1557
LOC_Os12g15450	-5.67281	-3.35501	-5.60913	0.0196026	0.0977328	0.0204873	51.0137	10.232	48.8107
LOC_Os03g36480	-3.81608	-3.93621	-5.60876	0.0709979	0.0653255	0.0204925	14.0849	15.308	48.7984
LOC_Os01g50410	-2.34787	-2.27342	-5.59038	0.196436	0.206839	0.0207553	5.09071	4.83468	48.1805
LOC_Os09g26760	-5.21394	-1.06906	-5.58072	0.0269432	0.476631	0.0208947	37.1151	2.09806	47.8591
LOC_Os11g10590	-5.01289	-2.59411	-5.55624	0.0309721	0.165613	0.0212523	32.2871	6.03816	47.0538
LOC_Os06g43000	-4.6558	-5.74285	-5.55349	0.0396701	0.0186736	0.0212929	25.2079	53.5515	46.9641
LOC_Os10g01570	-6.2367	-1.18735	-5.53421	0.0132607	0.439107	0.0215793	75.4107	2.27735	46.3408
LOC_Os08g34460	-3.43076	-2.22726	-5.51559	0.092734	0.213563	0.0218596	10.7835	4.68245	45.7466
LOC_Os04g48210	-6.53709	-1.98362	-5.51031	0.0107681	0.252854	0.0219397	92.867	3.95484	45.5795
LOC_Os07g47010	-5.5738	-5.69629	-5.50855	0.0209952	0.0192862	0.0219666	47.63	51.8506	45.5238
LOC_Os01g49400	-3.1294	-4.72956	-5.50366	0.114277	0.0376929	0.0220411	8.75068	26.5302	45.3698
LOC_Os06g23350	-4.6024	-3.84472	-5.49988	0.0411662	0.0696025	0.022099	24.2918	14.3673	45.251
LOC_Os01g06220	-2.05908	-1.25056	-5.49605	0.239969	0.420285	0.0221577	4.1672	2.37934	45.1311
LOC_Os12g42280	-2.95372	-4.22535	-5.49311	0.129075	0.0534619	0.0222029	7.74744	18.7049	45.0392
LOC_Os05g41490	-1.65506	-3.47969	-5.48742	0.317525	0.0896417	0.0222905	3.14936	11.1555	44.8621
LOC_Os05g31670	-5.5413	-3.44747	-5.47651	0.0214735	0.0916657	0.0224598	46.569	10.9092	44.5241
LOC_Os05g12040	-3.36353	-5.2295	-5.46781	0.0971573	0.026654	0.0225957	10.2926	37.5178	44.2561
LOC_Os11g26760	-3.06903	-3.48288	-5.46116	0.11916	0.0894432	0.0227001	8.39208	11.1803	44.0526
LOC_Os03g15270	-3.62237	-3.37582	-5.45254	0.0812006	0.0963336	0.022836	12.3152	10.3806	43.7904
LOC_Os11g06450	-2.45759	-4.75214	-5.44945	0.182051	0.0371075	0.0228851	5.49297	26.9487	43.6966
LOC_Os10g38000	-2.5558	-1.79026	-5.44109	0.17007	0.28912	0.0230181	5.87992	3.45877	43.444
LOC_Os04g03810	-7.24608	-1.37538	-5.43534	0.00658739	0.385451	0.0231099	151.805	2.59437	43.2714
LOC_Os01g23750	-5.49598	-4.66073	-5.4329	0.0221587	0.039535	0.0231491	45.1289	25.294	43.1983
LOC_Os05g42150	-6.36952	-2.08593	-5.4201	0.0120943	0.235545	0.0233554	82.6833	4.24548	42.8166
LOC_Os01g50400	-1.79818	-4.53372	-5.39459	0.287538	0.0431733	0.023772	3.47781	23.1624	42.0663
LOC_Os07g03015	-3.8629	-1.27518	-5.39107	0.0687309	0.413174	0.0238302	14.5495	2.42029	41.9636
LOC_Os01g45659	-5.45531	-3.6782	-5.39036	0.0227923	0.0781178	0.0238418	43.8746	12.8012	41.9432
LOC_Os03g30660	-6.41525	-5.57734	-5.38894	0.011717	0.0209437	0.0238653	85.3459	47.7471	41.9019
LOC_Os01g50900	-2.25282	-2.74056	-5.38615	0.209814	0.149627	0.0239116	4.76612	6.68329	41.8208
LOC_Os10g25260	-5.45103	-4.61267	-5.38548	0.02286	0.040874	0.0239226	43.7445	24.4654	41.8014
LOC_Os04g44060	-3.55862	-1.98571	-5.38506	0.0848691	0.252489	0.0239297	11.7829	3.96057	41.7891
LOC_Os07g03040	-4.17894	-4.20693	-5.38422	0.0552093	0.0541488	0.0239435	18.1129	18.4676	41.765
LOC_Os03g16170	-2.02045	-2.00816	-5.36616	0.246482	0.248591	0.0242452	4.05709	4.02268	41.2453
LOC_Os02g08270	-3.58081	-3.21691	-5.35171	0.0835735	0.107551	0.0244893	11.9655	9.29791	40.8342
LOC_Os04g32010	-3.82086	-1.07914	-5.34012	0.0707632	0.473311	0.0246868	14.1316	2.11277	40.5075
LOC_Os11g35130	-3.52667	-4.54993	-5.3236	0.0867693	0.0426907	0.0249711	11.5248	23.4243	40.0463
LOC_Os03g53900	-3.49372	-4.62629	-5.32248	0.0887739	0.0404901	0.0249904	11.2646	24.6974	40.0154
LOC_Os08g41750	-5.38571	-4.62488	-5.32057	0.0239187	0.0405296	0.0250235	41.8082	24.6733	39.9624
LOC_Os08g21554	-5.38042	-3.04301	-5.31656	0.0240066	0.121328	0.0250932	41.6552	8.2421	39.8514
LOC_Os08g44360	-8.46757	-1.22971	-5.31467	0.00282494	0.426403	0.0251261	353.99	2.3452	39.7993
LOC_Os05g48640	-6.41016	-1.35564	-5.30784	0.0117584	0.390762	0.0252454	85.0456	2.5591	39.6112
LOC_Os04g55710	-3.5689	-2.53092	-5.29414	0.084266	0.173028	0.0254863	11.8672	5.77939	39.2368
LOC_Os11g06770	-1.8812	-7.31945	-5.27068	0.271458	0.00626074	0.0259041	3.68381	159.726	38.604
LOC_Os04g02530	-1.85175	-2.7536	-5.26705	0.277056	0.14828	0.0259693	3.60938	6.744	38.507
LOC_Os03g31446	-2.86762	-3.00236	-5.25331	0.137013	0.124796	0.0262177	7.29858	8.01308	38.1421
LOC_Os05g46700	-2.85218	-3.58781	-5.24021	0.138486	0.0831692	0.0264569	7.22093	12.0237	37.7973
LOC_Os10g25230	-1.81863	-2.01492	-5.23744	0.28349	0.247428	0.0265077	3.52746	4.04158	37.7249
LOC_Os05g32370	-4.29255	-3.51195	-5.18886	0.0510287	0.0876591	0.0274156	19.5968	11.4078	36.4755
LOC_Os01g04590	-5.23647	-5.18911	-5.18442	0.0265257	0.0274108	0.0275	37.6993	36.482	36.3636
LOC_Os09g20440	-5.24713	-5.37105	-5.18189	0.0263303	0.0241631	0.0275484	37.9791	41.3855	36.2997
LOC_Os01g41530	-1.96662	-3.16392	-5.16052	0.255851	0.111574	0.0279595	3.90852	8.96262	35.7661
LOC_Os03g60880	-6.23256	-3.27161	-5.15259	0.0132988	0.10355	0.0281135	75.1946	9.65721	35.5701
LOC_Os07g35610	-6.17553	-6.29862	-5.14858	0.0138351	0.0127036	0.0281919	72.2801	78.718	35.4712
LOC_Os06g37710	-3.41015	-2.76705	-5.14752	0.094068	0.146905	0.0282125	10.6306	6.80714	35.4453
LOC_Os09g22460	-6.11288	-4.35144	-5.1447	0.014449	0.0489876	0.0282678	69.2088	20.4133	35.3759
LOC_Os10g36360	-2.38716	-1.79066	-5.13807	0.191159	0.28904	0.028398	5.23125	3.45973	35.2137
LOC_Os02g43170	-3.09748	-3.26267	-5.13791	0.116833	0.104193	0.0284011	8.55923	9.59761	35.2099
LOC_Os12g39310	-2.37285	-5.21369	-5.11399	0.193064	0.0269478	0.0288759	5.17962	37.1088	34.631
LOC_Os01g41720	-3.32616	-5.30119	-5.11342	0.0997071	0.025362	0.0288874	10.0294	39.4291	34.6172
LOC_Os01g14220	-5.17497	-5.29831	-5.10974	0.0276808	0.0254126	0.028961	36.1262	39.3506	34.5292
LOC_Os08g43200	-5.17277	-3.45337	-5.10805	0.027723	0.0912919	0.028995	36.0711	10.9539	34.4887
LOC_Os04g23550	-3.86458	-2.99063	-5.10606	0.0686508	0.125814	0.0290351	14.5665	7.94824	34.4411
LOC_Os04g37650	-3.27505	-3.08518	-5.10381	0.103303	0.117834	0.0290803	9.6803	8.48655	34.3875
LOC_Os02g42585	-2.72776	-2.96152	-5.10213	0.15096	0.128379	0.0291143	6.62428	7.78945	34.3474
LOC_Os07g37400	-6.13488	-3.13898	-5.10208	0.0142304	0.11352	0.0291152	70.2721	8.80901	34.3463
LOC_Os01g53650	-5.16613	-5.29125	-5.10202	0.027851	0.0255374	0.0291165	35.9053	39.1583	34.3447
LOC_Os02g41510	-1.7242	-2.58954	-5.09215	0.302666	0.166139	0.0293164	3.30397	6.01906	34.1106
LOC_Os01g49200	-6.80162	-1.13239	-5.08945	0.00896412	0.456158	0.0293713	111.556	2.19222	34.0469
LOC_Os05g46350	-4.73899	-3.44243	-5.08527	0.0374475	0.0919866	0.0294565	26.704	10.8712	33.9484
LOC_Os06g05470	-3.45344	-7.43553	-5.08367	0.0912875	0.00577675	0.0294892	10.9544	173.108	33.9107
LOC_Os02g36530	-1.27917	-4.097	-5.06941	0.412033	0.0584358	0.029782	2.42699	17.1128	33.5773
LOC_Os03g04770	-2.51787	-3.98951	-5.0656	0.174601	0.062956	0.0298609	5.72735	15.8841	33.4886
LOC_Os06g13770	-4.14129	-4.26375	-5.03685	0.0566693	0.0520576	0.0304619	17.6463	19.2095	32.8279
LOC_Os08g28880	-2.8749	-3.75314	-5.02967	0.136323	0.0741638	0.0306138	7.33553	13.4837	32.665
LOC_Os02g14180	-6.95334	-2.75735	-5.02499	0.00806928	0.147895	0.0307135	123.927	6.76153	32.559
LOC_Os03g57880	-3.19627	-3.8598	-5.01193	0.109101	0.0688787	0.0309926	9.16584	14.5183	32.2658
LOC_Os11g35120	-5.56711	-5.81768	-5.01016	0.0210927	0.0177298	0.0310308	47.4097	56.4023	32.2261
LOC_Os04g55590	-6.87996	-1.28904	-4.99011	0.00849037	0.409223	0.0314649	117.78	2.44366	31.7814
LOC_Os11g03270	-4.05757	-4.18013	-4.95343	0.0600553	0.055164	0.0322752	16.6513	18.1278	30.9835
LOC_Os02g44136	-4.04968	-5.13514	-4.94696	0.0603844	0.0284557	0.0324202	16.5606	35.1424	30.8449
LOC_Os06g49710	-3.10425	-5.12995	-4.94093	0.116286	0.0285583	0.032556	8.59946	35.0161	30.7163
LOC_Os01g38520	-4.99546	-5.12284	-4.93228	0.0313484	0.0286993	0.0327519	31.8996	34.844	30.5326
LOC_Os09g30190	-2.73218	-1.10108	-4.92783	0.150499	0.466168	0.032853	6.64457	2.14515	30.4386
LOC_Os01g61700	-1.71016	-2.25468	-4.92278	0.305627	0.209543	0.0329682	3.27197	4.77229	30.3323
LOC_Os11g02379	-3.04589	-6.20462	-4.9159	0.121086	0.0135588	0.0331258	8.25856	73.7527	30.188
LOC_Os01g04330	-1.28997	-2.55572	-4.89374	0.40896	0.170079	0.0336385	2.44523	5.87963	29.7278
LOC_Os01g19880	-2.02446	-2.57728	-4.87675	0.245797	0.167557	0.0340371	4.0684	5.96814	29.3797
LOC_Os02g20540	-4.92742	-5.05069	-4.86215	0.0328623	0.0301712	0.0343832	30.43	33.1442	29.0839
LOC_Os10g28160	-3.96237	-4.08624	-4.85937	0.0641516	0.0588734	0.0344497	15.5881	16.9856	29.0278
LOC_Os07g23570	-4.02059	-5.84776	-4.84473	0.0616144	0.017364	0.0348009	16.23	57.5905	28.7349
LOC_Os10g19890	-7.33696	-3.79904	-4.83726	0.00618521	0.0718415	0.0349817	161.676	13.9195	28.5864
LOC_Os03g17164	-5.93339	-1.05103	-4.83262	0.0163633	0.482623	0.0350944	61.1122	2.07201	28.4946
LOC_Os05g11600	-2.93635	-5.16364	-4.82806	0.130638	0.027899	0.0352055	7.65473	35.8436	28.4047
LOC_Os03g08330	-1.58515	-3.54368	-4.82641	0.333289	0.0857524	0.0352456	3.0004	11.6615	28.3723
LOC_Os10g41550	-2.77712	-4.45632	-4.82457	0.145883	0.0455528	0.0352907	6.8548	21.9525	28.336
LOC_Os04g37880	-2.78124	-3.13365	-4.81316	0.145467	0.11394	0.0355708	6.87443	8.77653	28.1129
LOC_Os09g27330	-7.4866	-2.47624	-4.78194	0.00557581	0.179712	0.0363489	179.346	5.56445	27.5111
LOC_Os03g42520	-4.83192	-4.95568	-4.76693	0.0351113	0.0322248	0.0367292	28.4808	31.032	27.2263
LOC_Os04g43450	-5.79408	-4.07052	-4.76597	0.0180222	0.0595182	0.0367536	55.4872	16.8016	27.2082
LOC_Os05g14330	-4.82981	-4.95358	-4.76559	0.0351627	0.0322718	0.0367632	28.4392	30.9868	27.2011
LOC_Os08g35550	-4.82981	-4.95452	-4.76442	0.0351628	0.0322507	0.036793	28.4392	31.007	27.1791
LOC_Os03g26420	-4.82489	-4.94995	-4.76093	0.0352828	0.0323532	0.0368821	28.3425	30.9088	27.1134
LOC_Os01g64820	-5.51212	-1.12766	-4.76042	0.0219122	0.457656	0.0368954	45.6366	2.18505	27.1037
LOC_Os01g62900	-4.67254	-1.6292	-4.74031	0.0392126	0.323267	0.0374131	25.502	3.09342	26.7286
LOC_Os03g13840	-2.39627	-2.93166	-4.73997	0.189956	0.131064	0.0374219	5.26439	7.62987	26.7223
LOC_Os11g05410	-4.43693	-2.5155	-4.7362	0.0461691	0.174888	0.0375199	21.6595	5.71794	26.6525
LOC_Os03g19920	-2.98308	-2.25073	-4.72986	0.126475	0.210117	0.0376852	7.90673	4.75925	26.5356
LOC_Os03g06040	-8.64666	-1.69138	-4.72785	0.00249515	0.309631	0.0377377	400.777	3.22966	26.4987
LOC_Os04g46990	-2.31949	-5.31923	-4.72657	0.200339	0.0250468	0.0377711	4.99155	39.9253	26.4753
LOC_Os02g33680	-2.51256	-2.20023	-4.72445	0.175245	0.217603	0.0378268	5.70631	4.59553	26.4363
LOC_Os10g35080	-1.52307	-4.104	-4.71146	0.347944	0.058153	0.0381689	2.87402	17.196	26.1994
LOC_Os12g06780	-2.40247	-1.64315	-4.70897	0.189141	0.320156	0.0382348	5.28706	3.12348	26.1542
LOC_Os02g45420	-1.9684	-3.46052	-4.69992	0.255537	0.0908407	0.0384753	3.91333	11.0083	25.9907
LOC_Os07g48710	-3.24864	-3.39996	-4.68503	0.105211	0.0947351	0.0388746	9.50473	10.5558	25.7237
LOC_Os01g68660	-3.49112	-1.19996	-4.68379	0.0889338	0.435288	0.0389081	11.2443	2.29733	25.7016
LOC_Os10g06110	-4.74794	-4.86818	-4.68159	0.0372159	0.0342398	0.0389673	26.8702	29.2058	25.6625
LOC_Os09g26380	-4.7449	-3.90444	-4.67799	0.0372944	0.0667799	0.0390647	26.8137	14.9746	25.5986
LOC_Os04g10690	-4.72964	-3.89224	-4.66497	0.0376908	0.0673473	0.0394188	26.5316	14.8484	25.3686
LOC_Os04g41740	-3.10284	-1.55679	-4.66058	0.1164	0.339906	0.0395391	8.59109	2.94199	25.2914
LOC_Os04g33820	-1.90663	-2.44065	-4.65926	0.266715	0.1842	0.0395752	3.74932	5.42888	25.2683
LOC_Os01g58130	-2.57821	-3.72392	-4.64384	0.167448	0.0756813	0.0400005	5.972	13.2133	24.9997
LOC_Os12g36220	-6.56644	-1.83091	-4.6311	0.0105513	0.281087	0.0403552	94.7754	3.55762	24.78
LOC_Os06g47120	-5.54625	-1.61403	-4.62428	0.0213999	0.326684	0.0405464	46.7291	3.06106	24.6631
LOC_Os03g30420	-5.54163	-4.78145	-4.62211	0.0214686	0.0363614	0.0406074	46.5797	27.5017	24.626
LOC_Os04g57350	-3.11626	-3.00954	-4.62019	0.115322	0.124176	0.0406615	8.67135	8.05306	24.5933
LOC_Os08g35730	-1.41161	-3.80931	-4.61938	0.375892	0.0713316	0.0406844	2.66034	14.019	24.5795
LOC_Os09g27740	-5.63937	-2.57488	-4.6113	0.0200622	0.167835	0.0409129	49.8449	5.95823	24.4422
LOC_Os01g48660	-1.79819	-3.72331	-4.60726	0.287534	0.0757134	0.0410277	3.47785	13.2077	24.3738
LOC_Os08g44420	-6.62336	-1.47908	-4.60571	0.0101431	0.358719	0.0410717	98.5892	2.7877	24.3477
LOC_Os05g04970	-3.98873	-5.31191	-4.60401	0.0629901	0.0251742	0.0411201	15.8755	39.7232	24.319
LOC_Os03g07730	-2.56188	-2.26651	-4.59798	0.169354	0.207832	0.0412925	5.90478	4.81159	24.2174
LOC_Os08g31930	-7.32842	-1.47985	-4.57851	0.00622195	0.358525	0.0418535	160.721	2.78921	23.8928
LOC_Os01g67740	-4.95201	-1.15395	-4.5727	0.032307	0.449393	0.0420225	30.9531	2.22522	23.7968
LOC_Os06g13870	-2.75498	-2.48687	-4.56825	0.148139	0.178393	0.0421522	6.75042	5.60561	23.7235
LOC_Os05g28210	-4.62195	-4.74693	-4.55675	0.0406121	0.0372418	0.0424894	24.6232	26.8516	23.5353
LOC_Os04g51000	-4.61873	-4.74409	-4.55428	0.0407028	0.0373152	0.0425622	24.5683	26.7988	23.495
LOC_Os02g55400	-2.71261	-5.69949	-4.54971	0.152554	0.0192434	0.0426974	6.55507	51.9659	23.4206
LOC_Os03g36490	-5.56582	-2.51995	-4.53943	0.0211116	0.174349	0.0430026	47.3673	5.73562	23.2544
LOC_Os08g35580	-1.12859	-2.29587	-4.5319	0.457361	0.203646	0.0432278	2.18645	4.91048	23.1333
LOC_Os01g55560	-7.16062	-3.45259	-4.51696	0.00698938	0.0913413	0.0436777	143.074	10.9479	22.895
LOC_Os02g47150	-6.27234	-1.32856	-4.51604	0.0129371	0.398164	0.0437056	77.2969	2.51153	22.8804
LOC_Os07g37730	-3.51442	-2.61631	-4.51462	0.0875093	0.163084	0.0437485	11.4274	6.13181	22.8579
LOC_Os07g48830	-3.45659	-5.72156	-4.50558	0.0910885	0.0189513	0.0440235	10.9783	52.7668	22.7152
LOC_Os05g39180	-3.22513	-1.94995	-4.49413	0.10694	0.258825	0.0443744	9.35105	3.86362	22.5355
LOC_Os02g34410	-1.83008	-2.22677	-4.48889	0.281248	0.213637	0.0445357	3.55557	4.68084	22.4539
LOC_Os03g64330	-5.51043	-2.78142	-4.4837	0.021938	0.145448	0.0446962	45.5831	6.8753	22.3733
LOC_Os02g46170	-3.64079	-1.94582	-4.47381	0.08017	0.259567	0.0450039	12.4735	3.85257	22.2203
LOC_Os04g38790	-2.14244	-2.4766	-4.45884	0.226496	0.179668	0.0454733	4.41508	5.56583	21.9909
LOC_Os01g50259	-3.70445	-3.44126	-4.45559	0.0767093	0.0920614	0.0455756	13.0362	10.8623	21.9415
LOC_Os08g05900	-4.51086	-4.63423	-4.44603	0.0438626	0.0402677	0.0458787	22.7984	24.8338	21.7966
LOC_Os06g10900	-4.50648	-4.63066	-4.4423	0.043996	0.0403677	0.0459976	22.7293	24.7723	21.7402
LOC_Os01g43590	-4.49146	-4.61393	-4.42633	0.0444566	0.0408383	0.0465094	22.4938	24.4868	21.501
LOC_Os05g39190	-5.45147	-2.73806	-4.42416	0.022853	0.149887	0.0465795	43.7579	6.6717	21.4687
LOC_Os03g18480	-2.98941	-3.12418	-4.41454	0.125921	0.11469	0.0468911	7.94149	8.71913	21.326
LOC_Os02g51970	-2.53928	-1.56061	-4.41356	0.172029	0.339009	0.046923	5.81298	2.94978	21.3115
LOC_Os08g40170	-5.37146	-1.03184	-4.40098	0.0241562	0.489087	0.047334	41.3972	2.04463	21.1264
LOC_Os10g32760	-2.15619	-3.35374	-4.39703	0.224347	0.0978191	0.0474636	4.45737	10.223	21.0688
LOC_Os01g64900	-6.07466	-1.11055	-4.39366	0.014837	0.463118	0.0475746	67.3992	2.15928	21.0196
LOC_Os06g50400	-5.13885	-2.67855	-4.38737	0.0283826	0.156199	0.0477825	35.2329	6.40211	20.9282
LOC_Os11g11350	-8.28114	-1.34753	-4.37957	0.00321462	0.392965	0.0480416	311.079	2.54476	20.8153
LOC_Os08g34580	-3.20513	-4.09896	-4.3736	0.108433	0.0583564	0.048241	9.22233	17.1361	20.7293
LOC_Os02g46030	-4.44132	-4.56423	-4.37104	0.0460287	0.0422697	0.0483267	21.7256	23.6576	20.6925
LOC_Os11g44600	-5.92632	-2.59919	-4.3684	0.0164437	0.165032	0.048415	60.8137	6.05945	20.6548
LOC_Os03g04780	-4.43237	-5.51601	-4.36633	0.0463151	0.0218532	0.0484846	21.5913	45.76	20.6251
LOC_Os11g16990	-2.71233	-1.52661	-4.36613	0.152583	0.347091	0.0484912	6.55379	2.88109	20.6223
LOC_Os07g39880	-1.44405	-1.49943	-4.35061	0.367534	0.353692	0.0490159	2.72084	2.82732	20.4015
LOC_Os05g41750	-5.16265	-1.05013	-4.34839	0.0279183	0.482926	0.0490913	35.8188	2.07071	20.3702
LOC_Os01g07530	-2.67857	-3.76396	-4.34089	0.156196	0.0736097	0.049347	6.40223	13.5852	20.2647
LOC_Os07g46540	-4.44749	-1.02573	-4.33381	0.0458324	0.491163	0.04959	21.8186	2.03598	20.1654
LOC_Os12g23700	-2.38174	-1.56314	-4.3183	0.191877	0.338415	0.0501258	5.21166	2.95495	19.9498
LOC_Os03g15810	-4.44914	-1.2579	-4.31727	0.04578	0.418151	0.0501618	21.8436	2.39148	19.9355
LOC_Os10g10420	-4.37709	-4.50203	-4.31339	0.0481243	0.0441321	0.0502967	20.7795	22.6592	19.882
LOC_Os02g56400	-3.80284	-3.18741	-4.30596	0.0716525	0.109773	0.0505565	13.9563	9.10972	19.7798
LOC_Os01g64360	-2.37765	-3.75331	-4.30558	0.192422	0.0741551	0.0505698	5.19691	13.4853	19.7747
LOC_Os01g40190	-3.27319	-2.26681	-4.30542	0.103436	0.207789	0.0505754	9.66784	4.81257	19.7724
LOC_Os06g37840	-2.45699	-2.59261	-4.29474	0.182126	0.165786	0.0509513	5.4907	6.03187	19.6266
LOC_Os07g13660	-4.9253	-2.58699	-4.28099	0.0329106	0.166433	0.0514392	30.3853	6.00844	19.4404
LOC_Os03g13984	-3.33668	-1.47433	-4.28078	0.098983	0.359901	0.0514466	10.1027	2.77854	19.4376
LOC_Os10g03950	-5.91198	-5.04249	-4.27228	0.016608	0.0303431	0.0517508	60.212	32.9564	19.3234
LOC_Os09g37967	-7.74106	-5.01663	-4.25938	0.00467422	0.0308919	0.0522154	213.939	32.371	19.1514
LOC_Os03g19400	-2.17453	-2.94719	-4.24616	0.221514	0.12966	0.0526961	4.51438	7.71247	18.9767
LOC_Os03g52410	-1.04147	-1.16938	-4.234	0.485831	0.444614	0.0531422	2.05833	2.24914	18.8174
LOC_Os04g45060	-7.15413	-2.83585	-4.23117	0.00702089	0.140063	0.0532463	142.432	7.13965	18.7806
LOC_Os02g17000	-2.30479	-8.13111	-4.22618	0.20239	0.0035669	0.0534311	4.94095	280.355	18.7157
LOC_Os07g43970	-5.87656	-2.20373	-4.22257	0.0170208	0.217076	0.0535649	58.7517	4.60669	18.669
LOC_Os03g53010	-1.97784	-3.10796	-4.21788	0.253869	0.115988	0.0537393	3.93903	8.6216	18.6083
LOC_Os10g22600	-1.66181	-3.76707	-4.1926	0.316043	0.0734512	0.0546892	3.16413	13.6145	18.2851
LOC_Os03g09170	-1.82101	-1.42448	-4.18978	0.283024	0.372555	0.0547961	3.53327	2.68417	18.2495
LOC_Os07g40020	-2.91546	-2.76584	-4.18332	0.132544	0.147028	0.0550423	7.54468	6.80142	18.1678
LOC_Os04g37590	-3.4248	-2.4512	-4.16985	0.0931176	0.182859	0.0555583	10.7391	5.4687	17.9991
LOC_Os09g27060	-2.87845	-1.33469	-4.16923	0.135988	0.396477	0.0555824	7.3536	2.52221	17.9913
LOC_Os11g07911	-3.21323	-2.73697	-4.14921	0.107825	0.149999	0.0563589	9.27426	6.66669	17.7434
LOC_Os05g40610	-2.34446	-3.37738	-4.13447	0.196901	0.096229	0.0569377	5.0787	10.3919	17.563
LOC_Os04g31610	-2.51239	-1.19068	-4.1267	0.175265	0.438096	0.0572453	5.70563	2.28261	17.4687
LOC_Os08g10500	-1.71136	-3.78384	-4.12061	0.305372	0.0726022	0.0574876	3.27469	13.7737	17.3951
LOC_Os06g09620	-2.82893	-1.82127	-4.10409	0.140737	0.282971	0.0581494	7.10547	3.53393	17.1971
LOC_Os10g28060	-5.55753	-1.31105	-4.08718	0.0212333	0.403028	0.0588351	47.0958	2.48122	16.9967
LOC_Os07g48360	-4.80609	-1.41782	-4.07975	0.0357455	0.374277	0.0591388	27.9756	2.67182	16.9094
LOC_Os03g63644	-5.04998	-2.46447	-4.06885	0.0301858	0.181185	0.0595874	33.1281	5.51922	16.7821
LOC_Os06g10820	-5.279	-1.63895	-4.06636	0.025755	0.321091	0.0596904	38.8274	3.11438	16.7531
LOC_Os12g28550	-2.32495	-2.92923	-4.0632	0.199582	0.131285	0.0598214	5.01048	7.61701	16.7164
LOC_Os11g32960	-3.28261	-2.1287	-4.06181	0.102762	0.228664	0.0598787	9.73118	4.37324	16.7004
LOC_Os01g51720	-3.23861	-4.24891	-4.05874	0.105945	0.0525959	0.0600062	9.43886	19.0129	16.6649
LOC_Os06g40590	-4.2242	-1.22404	-4.05647	0.0535044	0.428083	0.0601007	18.69	2.336	16.6387
LOC_Os08g16610	-5.08075	-1.11558	-4.05048	0.029549	0.461504	0.0603508	33.8421	2.16683	16.5698
LOC_Os03g51230	-3.69585	-1.19542	-4.02446	0.0771679	0.43666	0.0614493	12.9588	2.29011	16.2736
LOC_Os01g22380	-4.64492	-2.44825	-4.00854	0.0399705	0.183233	0.062131	25.0184	5.45754	16.095
LOC_Os04g20290	-2.12582	-2.98379	-4.00543	0.22912	0.126412	0.0622652	4.36452	7.91064	16.0603
LOC_Os06g10210	-2.52925	-3.36276	-4.0053	0.173229	0.0972094	0.0622707	5.77272	10.2871	16.0589
LOC_Os01g04620	-2.40427	-3.27566	-3.99781	0.188904	0.103259	0.0625948	5.29368	9.68439	15.9758
LOC_Os02g44040	-8.22285	-2.21759	-3.99468	0.00334716	0.214999	0.0627308	298.761	4.65117	15.9411
LOC_Os03g38010	-5.95323	-1.06676	-3.98596	0.0161399	0.47739	0.0631113	61.9584	2.09473	15.845
LOC_Os07g11150	-5.01085	-5.13481	-3.98446	0.0310159	0.0284622	0.0631769	32.2416	35.1343	15.8286
LOC_Os03g10640	-1.43624	-4.14904	-3.98406	0.36953	0.0563656	0.0631943	2.70614	17.7413	15.8242
LOC_Os10g39660	-3.72132	-1.07124	-3.98384	0.0758178	0.47591	0.0632039	13.1895	2.10124	15.8218
LOC_Os07g32650	-3.04089	-3.52026	-3.98083	0.121507	0.0871555	0.0633361	8.22996	11.4737	15.7888
LOC_Os06g50330	-2.18845	-2.42636	-3.9796	0.219387	0.186034	0.0633903	4.55815	5.37536	15.7753
LOC_Os06g14540	-10.1669	-1.47262	-3.97204	0.000869873	0.360326	0.0637229	1149.59	2.77526	15.6929
LOC_Os07g30760	-3.3523	-1.61626	-3.96902	0.0979165	0.32618	0.0638567	10.2128	3.06579	15.6601
LOC_Os02g32590	-2.08035	-2.70489	-3.96882	0.236458	0.153372	0.0638656	4.22908	6.52008	15.6579
LOC_Os02g56380	-2.35943	-3.13792	-3.95886	0.194868	0.113604	0.0643079	5.13167	8.80253	15.5502
LOC_Os09g27550	-5.01999	-1.74423	-3.95574	0.03082	0.298494	0.0644472	32.4464	3.35015	15.5166
LOC_Os07g37050	-5.51968	-3.43363	-3.95326	0.0217977	0.0925493	0.0645582	45.8765	10.8051	15.4899
LOC_Os03g08834	-2.39768	-4.69841	-3.95129	0.18977	0.0385156	0.0646464	5.26953	25.9635	15.4688
LOC_Os06g14670	-2.26963	-2.34047	-3.94172	0.207383	0.197446	0.0650766	4.822	5.06469	15.3665
LOC_Os04g49860	-5.65474	-1.13384	-3.93653	0.0198496	0.455702	0.065311	50.3788	2.19442	15.3114
LOC_Os01g43280	-5.86388	-1.34832	-3.93576	0.017171	0.392749	0.065346	58.2378	2.54615	15.3032
LOC_Os05g49760	-9.63488	-1.33548	-3.92884	0.00125781	0.396261	0.0656602	795.036	2.52359	15.2299
LOC_Os05g24900	-2.54478	-2.19152	-3.91996	0.171374	0.21892	0.0660656	5.8352	4.56788	15.1365
LOC_Os01g71270	-2.97886	-1.09575	-3.91078	0.126845	0.467892	0.0664872	7.88361	2.13725	15.0405
LOC_Os01g52830	-1.05424	-1.70193	-3.907	0.481549	0.307374	0.0666614	2.07663	3.25337	15.0012
LOC_Os01g51310	-9.55969	-2.43442	-3.90446	0.0013251	0.184997	0.0667792	754.661	5.40548	14.9747
LOC_Os03g14500	-3.59051	-1.04623	-3.90379	0.0830134	0.484233	0.0668099	12.0463	2.06512	14.9678
LOC_Os04g20749	-2.18368	-2.81144	-3.90229	0.220113	0.142453	0.0668798	4.54312	7.01984	14.9522
LOC_Os06g38170	-4.9235	-5.04767	-3.89682	0.0329517	0.0302344	0.0671334	30.3475	33.0749	14.8957
LOC_Os12g29430	-3.95853	-4.08329	-3.8941	0.0643226	0.058994	0.0672604	15.5466	16.9509	14.8676
LOC_Os03g45280	-2.16058	-3.6484	-3.88844	0.223666	0.0797486	0.0675247	4.47094	12.5394	14.8094
LOC_Os01g48670	-3.95063	-5.03873	-3.88691	0.0646758	0.0304223	0.0675964	15.4617	32.8707	14.7937
LOC_Os02g06150	-2.75278	-3.15261	-3.8758	0.148364	0.112452	0.068119	6.74016	8.89264	14.6802
LOC_Os09g22470	-4.91764	-3.70678	-3.8595	0.0330858	0.0765859	0.068893	30.2245	13.0572	14.5153
LOC_Os07g05840	-8.45637	-9.54254	-3.8583	0.00284695	0.00134094	0.0689502	351.253	745.747	14.5032
LOC_Os01g56240	-1.71538	-1.52054	-3.85812	0.304522	0.348556	0.068959	3.28384	2.86898	14.5014
LOC_Os03g39020	-4.7123	-1.06863	-3.84718	0.0381466	0.47677	0.0694839	26.2146	2.09745	14.3918
LOC_Os07g42994	-3.68747	-2.59037	-3.84634	0.0776178	0.166043	0.0695244	12.8836	6.02253	14.3834
LOC_Os06g11290	-3.25639	-4.94044	-3.84242	0.104647	0.0325672	0.0697134	9.55591	30.7058	14.3444
LOC_Os12g13400	-6.35768	-3.13439	-3.84116	0.0121941	0.113881	0.0697744	82.0071	8.78106	14.3319
LOC_Os10g40550	-1.56838	-2.43572	-3.83099	0.337186	0.184831	0.0702679	2.96572	5.41033	14.2312
LOC_Os05g38320	-6.5848	-2.31698	-3.82897	0.0104179	0.200687	0.0703663	95.989	4.98288	14.2113
LOC_Os07g40290	-3.81936	-4.97433	-3.81769	0.0708364	0.031811	0.0709188	14.117	31.4356	14.1006
LOC_Os07g01490	-5.58668	-1.08769	-3.81731	0.0208085	0.470515	0.0709374	48.0572	2.12533	14.0969
LOC_Os05g03620	-1.71311	-1.92017	-3.8172	0.305001	0.264222	0.0709429	3.27868	3.78469	14.0958
LOC_Os01g64860	-4.25099	-2.01419	-3.80905	0.0525199	0.247553	0.0713448	19.0404	4.03954	14.0164
LOC_Os03g12990	-1.76437	-2.47265	-3.80493	0.294355	0.18016	0.0715488	3.39726	5.55063	13.9765
LOC_Os07g14150	-2.40911	-2.2295	-3.80469	0.188272	0.213232	0.0715606	5.31147	4.68972	13.9742
LOC_Os12g12590	-1.96285	-1.72782	-3.80002	0.256521	0.301907	0.0717928	3.89832	3.31228	13.929
LOC_Os04g51660	-1.56838	-2.03103	-3.79599	0.337187	0.24468	0.0719934	2.96571	4.08698	13.8902
LOC_Os09g31420	-1.54551	-2.20419	-3.78589	0.342575	0.217006	0.0724992	2.91907	4.60816	13.7933
LOC_Os03g10040	-3.22892	-1.99895	-3.77161	0.106659	0.250181	0.0732202	9.37565	3.9971	13.6574
LOC_Os05g38300	-1.6573	-2.00656	-3.77076	0.317032	0.248865	0.0732638	3.15425	4.01824	13.6493
LOC_Os03g58850	-6.67603	-1.95458	-3.77072	0.00977944	0.257995	0.0732657	102.255	3.87604	13.649
LOC_Os03g04740	-1.77163	-2.76898	-3.76609	0.292877	0.146708	0.0735014	3.41441	6.81627	13.6052
LOC_Os05g38290	-1.46133	-1.70155	-3.75836	0.363159	0.307455	0.073896	2.75361	3.2525	13.5325
LOC_Os11g29780	-5.52841	-1.49857	-3.74555	0.0216662	0.353903	0.074555	46.1549	2.82563	13.4129
LOC_Os06g38160	-2.26093	-3.2342	-3.74439	0.208638	0.106269	0.0746152	4.793	9.41004	13.4021
LOC_Os06g10030	-2.19488	-2.92534	-3.73584	0.218411	0.131639	0.0750583	4.57851	7.59653	13.323
LOC_Os08g01370	-2.79863	-2.88202	-3.72566	0.143724	0.135652	0.0755903	6.95779	7.37181	13.2292
LOC_Os09g31130	-2.17521	-3.60842	-3.72241	0.22141	0.0819893	0.0757605	4.51651	12.1967	13.1995
LOC_Os01g18220	-2.52346	-2.43766	-3.7224	0.173926	0.184583	0.075761	5.74959	5.41761	13.1994
LOC_Os05g04680	-3.99736	-2.50857	-3.72133	0.0626146	0.17573	0.0758172	15.9707	5.69056	13.1896
LOC_Os08g40270	-4.2552	-2.27026	-3.7113	0.0523669	0.207292	0.0763464	19.096	4.82411	13.0982
LOC_Os02g41840	-2.14792	-4.996	-3.70809	0.225638	0.0313368	0.0765161	4.43187	31.9114	13.0691
LOC_Os02g43770	-1.89248	-2.42398	-3.70534	0.269343	0.186342	0.0766622	3.71274	5.36648	13.0442
LOC_Os01g14630	-2.76293	-2.16628	-3.70527	0.147325	0.222784	0.076666	6.78771	4.48865	13.0436
LOC_Os02g19720	-5.56959	-3.2532	-3.70445	0.0210565	0.104879	0.0767093	47.4912	9.53481	13.0362
LOC_Os02g51040	-4.60065	-1.20777	-3.69824	0.041216	0.432939	0.0770404	24.2624	2.3098	12.9802
LOC_Os04g55110	-4.72202	-3.88616	-3.69691	0.0378905	0.0676316	0.0771118	26.3919	14.786	12.9682
LOC_Os08g30540	-4.72127	-3.88577	-3.69604	0.0379101	0.06765	0.077158	26.3782	14.782	12.9604
LOC_Os01g66510	-2.39327	-4.17121	-3.69429	0.190351	0.055506	0.0772516	5.25345	18.0161	12.9447
LOC_Os07g35500	-3.43429	-2.07042	-3.65894	0.0925073	0.238091	0.0791679	10.81	4.20008	12.6314
LOC_Os07g39960	-2.90329	-1.47664	-3.65823	0.133667	0.359325	0.0792069	7.48128	2.783	12.6252
LOC_Os05g51390	-2.70648	-2.18714	-3.65004	0.153203	0.219586	0.0796577	6.52727	4.55402	12.5537
LOC_Os04g41540	-2.77096	-1.93844	-3.64394	0.146507	0.260899	0.0799952	6.82561	3.83291	12.5007
LOC_Os03g10250	-2.44853	-2.34445	-3.63621	0.183198	0.196902	0.0804249	5.45859	5.07866	12.434
LOC_Os05g04530	-2.50556	-1.23952	-3.62682	0.176097	0.423513	0.0809502	5.6787	2.3612	12.3533
LOC_Os09g23570	-1.63947	-2.00127	-3.60635	0.320974	0.24978	0.0821069	3.11551	4.00352	12.1792
LOC_Os04g47450	-1.63403	-1.26226	-3.58757	0.322188	0.416889	0.0831827	3.10378	2.39872	12.0217
LOC_Os11g40150	-3.84006	-1.09242	-3.57217	0.0698275	0.468974	0.0840755	14.321	2.13231	11.8941
LOC_Os02g43820	-3.49343	-3.17397	-3.55818	0.088792	0.1108	0.0848948	11.2623	9.02526	11.7793
LOC_Os02g52780	-1.37459	-1.95294	-3.5447	0.385662	0.25829	0.0856919	2.59294	3.87161	11.6697
LOC_Os02g39000	-4.07393	-1.22806	-3.53843	0.0593778	0.426891	0.0860647	16.8413	2.34252	11.6192
LOC_Os04g33640	-2.86553	-3.87539	-3.53306	0.137212	0.0681383	0.086386	7.28802	14.676	11.576
LOC_Os06g05420	-1.30684	-4.64015	-3.52929	0.404206	0.0401028	0.086612	2.47398	24.9359	11.5458
LOC_Os04g44500	-1.05614	-1.83683	-3.52717	0.480916	0.279937	0.0867393	2.07936	3.57224	11.5288
LOC_Os02g19470	-3.3079	-1.27244	-3.52456	0.100977	0.41396	0.0868967	9.90324	2.41569	11.5079
LOC_Os02g38890	-1.91344	-3.14422	-3.5237	0.265459	0.113109	0.086948	3.76706	8.84105	11.5011
LOC_Os03g20120	-1.56953	-3.10877	-3.5179	0.336918	0.115922	0.0872987	2.96808	8.62649	11.4549
LOC_Os02g26430	-2.12858	-2.23217	-3.51659	0.228682	0.212838	0.0873775	4.37288	4.6984	11.4446
LOC_Os03g13740	-3.63484	-3.10019	-3.51095	0.0805016	0.116614	0.08772	12.4221	8.57532	11.3999
LOC_Os02g48360	-5.19032	-1.20898	-3.5109	0.0273878	0.432575	0.0877229	36.5126	2.31174	11.3995
LOC_Os04g24140	-2.23236	-2.24942	-3.51079	0.21281	0.210308	0.08773	4.69903	4.75493	11.3986
LOC_Os02g44490	-4.13523	-2.92726	-3.50396	0.0569079	0.131464	0.0881458	17.5722	7.60662	11.3448
LOC_Os06g03190	-3.29594	-1.43113	-3.49867	0.101818	0.37084	0.08847	9.82148	2.69658	11.3033
LOC_Os05g37520	-1.24527	-1.66883	-3.49763	0.421828	0.314509	0.0885334	2.37063	3.17956	11.2952
LOC_Os07g09190	-2.90686	-3.14316	-3.48215	0.133336	0.113192	0.0894886	7.49984	8.83454	11.1746
LOC_Os04g44670	-2.23578	-1.44078	-3.47693	0.212306	0.368367	0.0898132	4.71019	2.71468	11.1342
LOC_Os01g40630	-1.71736	-3.06814	-3.47152	0.304104	0.119233	0.0901508	3.28835	8.38694	11.0925
LOC_Os07g46510	-3.08402	-2.05837	-3.4698	0.117928	0.240087	0.0902578	8.47972	4.16515	11.0794
LOC_Os02g47370	-1.5909	-1.80827	-3.46901	0.331963	0.285532	0.0903078	3.01238	3.50223	11.0732
LOC_Os07g40240	-5.3604	-1.51854	-3.45497	0.0243421	0.349039	0.0911905	41.081	2.86501	10.9661
LOC_Os03g60580	-2.96894	-3.00251	-3.44536	0.12772	0.124782	0.0918003	7.82961	8.01396	10.8932
LOC_Os07g39200	-4.82472	-3.36464	-3.44383	0.0352869	0.0970829	0.0918974	28.3391	10.3005	10.8817
LOC_Os05g11610	-2.14158	-6.33562	-3.4414	0.226631	0.0123819	0.0920527	4.41245	80.7631	10.8633
LOC_Os02g11070	-1.8997	-4.06453	-3.41446	0.267999	0.0597661	0.0937873	3.73136	16.7319	10.6624
LOC_Os10g35460	-3.11852	-4.06722	-3.40903	0.115142	0.0596546	0.0941414	8.68495	16.7632	10.6223
LOC_Os03g06360	-3.97239	-1.42678	-3.40729	0.0637076	0.37196	0.094255	15.6967	2.68846	10.6095
LOC_Os07g35140	-2.39944	-2.39665	-3.40021	0.189538	0.189905	0.0947184	5.276	5.26579	10.5576
LOC_Os04g45340	-1.79803	-1.2613	-3.40006	0.287567	0.417167	0.0947286	3.47745	2.39712	10.5565
LOC_Os09g38320	-2.17882	-2.27232	-3.39887	0.220857	0.206997	0.0948066	4.52782	4.83098	10.5478
LOC_Os02g46100	-2.91349	-1.17316	-3.38979	0.132724	0.443447	0.0954052	7.53441	2.25506	10.4816
LOC_Os03g49200	-6.50443	-1.20202	-3.38818	0.0110147	0.434665	0.0955118	90.7881	2.30062	10.4699
LOC_Os01g45320	-4.5639	-1.87561	-3.38635	0.0422795	0.272511	0.0956329	23.6521	3.66957	10.4567
LOC_Os05g39600	-2.9998	-2.53769	-3.3824	0.125017	0.172219	0.0958947	7.99892	5.80658	10.4281
LOC_Os07g17330	-1.81785	-1.43656	-3.37875	0.283643	0.369447	0.0961377	3.52555	2.70675	10.4017
LOC_Os08g42750	-1.60629	-2.71667	-3.36776	0.328442	0.152125	0.0968733	3.04468	6.57353	10.3228
LOC_Os02g43330	-2.60555	-4.27052	-3.3578	0.164305	0.0518137	0.0975439	6.08625	19.2999	10.2518
LOC_Os11g08210	-2.24264	-3.27053	-3.35361	0.211299	0.103627	0.0978276	4.73263	9.64998	10.2221
LOC_Os06g04070	-1.17075	-1.30159	-3.35001	0.44419	0.405678	0.0980726	2.25129	2.46501	10.1965
LOC_Os05g37660	-3.78327	-2.43617	-3.34964	0.0726309	0.184773	0.0980974	13.7682	5.41204	10.1939
LOC_Os10g37570	-1.78546	-3.14338	-3.34659	0.290083	0.113174	0.098305	3.44729	8.83591	10.1724
LOC_Os01g03130	-1.14572	-2.13558	-3.34515	0.451965	0.227576	0.0984031	2.21256	4.39413	10.1623
LOC_Os02g44870	-3.11432	-2.30162	-3.33558	0.115477	0.202836	0.0990585	8.65974	4.9301	10.095
LOC_Os07g22510	-1.60064	-2.5435	-3.3349	0.32973	0.171526	0.0991046	3.03279	5.83001	10.0903
LOC_Os10g19904	-2.04203	-1.35777	-3.33408	0.242822	0.390184	0.0991614	4.11824	2.56289	10.0846
LOC_Os07g33280	-3.18727	-1.33428	-3.30582	0.109783	0.39659	0.101122	9.10885	2.5215	9.889
LOC_Os07g40250	-2.85631	-2.58054	-3.30311	0.138091	0.167178	0.101313	7.24161	5.98165	9.87042
LOC_Os08g34390	-1.15951	-2.64504	-3.30125	0.447664	0.159868	0.101444	2.23382	6.25515	9.85769
LOC_Os02g06830	-6.08963	-1.23285	-3.29284	0.0146838	0.425475	0.102037	68.1024	2.35031	9.80039
LOC_Os03g14010	-2.32815	-3.59494	-3.28643	0.19914	0.0827588	0.102491	5.0216	12.0833	9.75694
LOC_Os07g37320	-3.47841	-2.86263	-3.28374	0.0897208	0.137487	0.102682	11.1457	7.27342	9.73876
LOC_Os01g64470	-1.79385	-2.64532	-3.28298	0.288402	0.159838	0.102736	3.46738	6.25634	9.73365
LOC_Os04g50790	-1.98265	-2.08023	-3.27828	0.253024	0.236477	0.103072	3.9522	4.22874	9.70196
LOC_Os12g24550	-3.81438	-1.07396	-3.27823	0.0710817	0.475014	0.103075	14.0683	2.1052	9.70166
LOC_Os02g50570	-1.529	-2.09436	-3.27501	0.346519	0.234172	0.103306	2.88585	4.27036	9.67999
LOC_Os12g39700	-2.47834	-1.38544	-3.27184	0.17945	0.382771	0.103533	5.57257	2.61253	9.65877
LOC_Os02g15500	-1.04562	-1.7413	-3.26352	0.484438	0.299099	0.104132	2.06425	3.34337	9.60321
LOC_Os01g49390	-1.2718	-2.69988	-3.25627	0.414142	0.153906	0.104656	2.41463	6.49747	9.5551
LOC_Os04g38950	-1.43422	-2.27782	-3.25509	0.370047	0.206209	0.104742	2.70236	4.84945	9.54728
LOC_Os01g68570	-5.85683	-1.12178	-3.25369	0.0172551	0.459527	0.104844	57.9538	2.17615	9.53799
LOC_Os10g21540	-4.56398	-1.74519	-3.25342	0.0422772	0.298296	0.104863	23.6534	3.35238	9.53625
LOC_Os01g64570	-2.55086	-1.68961	-3.246	0.170653	0.310011	0.105404	5.85985	3.22569	9.48731
LOC_Os01g20206	-1.8774	-5.29883	-3.24072	0.272173	0.0254035	0.105791	3.67413	39.3646	9.45264
LOC_Os02g56520	-4.26464	-1.2257	-3.23749	0.0520255	0.42759	0.106028	19.2213	2.33869	9.43149
LOC_Os10g38820	-2.59599	-1.74396	-3.22695	0.165397	0.29855	0.106805	6.04605	3.34952	9.36288
LOC_Os05g38860	-1.99188	-1.81142	-3.2244	0.251411	0.284911	0.106994	3.97755	3.50987	9.34635
LOC_Os01g47360	-6.50771	-2.28646	-3.22237	0.0109896	0.204978	0.107144	90.9948	4.87858	9.33321
LOC_Os05g44190	-3.99223	-1.29263	-3.22185	0.0628376	0.408205	0.107183	15.914	2.44975	9.32983
LOC_Os03g12210	-3.1347	-3.0531	-3.21918	0.113858	0.120483	0.107382	8.78289	8.29994	9.31258
LOC_Os03g03550	-3.32332	-1.89126	-3.20481	0.0999036	0.269572	0.108456	10.0096	3.70959	9.22031
LOC_Os07g19090	-4.52256	-1.50096	-3.2011	0.0435084	0.353319	0.108736	22.9841	2.8303	9.19657
LOC_Os03g16900	-4.67159	-1.12434	-3.19996	0.0392384	0.458713	0.108822	25.4852	2.18001	9.18932
LOC_Os05g05100	-1.95883	-2.0133	-3.1988	0.257237	0.247705	0.10891	3.88747	4.03706	9.18193
LOC_Os03g55800	-2.52008	-2.0184	-3.19297	0.174334	0.246832	0.109351	5.73613	4.05134	9.1449
LOC_Os11g44630	-2.71996	-3.34358	-3.19295	0.151779	0.0985108	0.109352	6.58854	10.1512	9.1448
LOC_Os06g49430	-3.07303	-2.33627	-3.18802	0.11883	0.198022	0.109726	8.41536	5.04994	9.11362
LOC_Os01g22900	-1.05245	-2.63097	-3.18793	0.482148	0.161435	0.109733	2.07405	6.19444	9.11304
LOC_Os01g54420	-3.7619	-1.27951	-3.18007	0.0737148	0.411936	0.110332	13.5658	2.42756	9.06354
LOC_Os02g20360	-1.14225	-2.33747	-3.16754	0.453051	0.197857	0.111295	2.20726	5.05415	8.98514
LOC_Os05g25920	-2.37616	-2.33228	-3.16254	0.192621	0.19857	0.111681	5.19153	5.036	8.95404
LOC_Os04g44870	-5.25188	-3.35537	-3.16206	0.0262438	0.0977084	0.111718	38.1043	10.2345	8.95107
LOC_Os01g43940	-1.48833	-3.33334	-3.15443	0.356424	0.0992121	0.112311	2.80564	10.0794	8.90387
LOC_Os04g32790	-4.08225	-3.08848	-3.15431	0.0590366	0.117564	0.112321	16.9386	8.50599	8.90309
LOC_Os02g01590	-4.96714	-1.04094	-3.15126	0.0319699	0.48601	0.112558	31.2794	2.05757	8.88434
LOC_Os09g28840	-3.64155	-1.02682	-3.14989	0.080128	0.49079	0.112665	12.48	2.03753	8.87587
LOC_Os02g38330	-5.09554	-5.21904	-3.1452	0.0292477	0.0268481	0.113032	34.1908	37.2466	8.84707
LOC_Os03g14370	-2.04349	-1.61472	-3.14392	0.242577	0.326529	0.113132	4.1224	3.06252	8.83924
LOC_Os07g05850	-7.5113	-7.63476	-3.13373	0.00548119	0.00503162	0.113934	182.442	198.743	8.77701
LOC_Os07g24000	-2.5799	-2.95043	-3.13133	0.167252	0.129369	0.114124	5.97899	7.7298	8.7624
LOC_Os03g41390	-2.14337	-1.39254	-3.12773	0.22635	0.380894	0.114409	4.41794	2.6254	8.74056
LOC_Os10g40640	-2.52777	-3.12458	-3.12284	0.173407	0.114659	0.114797	5.76678	8.7215	8.71101
LOC_Os01g08380	-1.62739	-1.9159	-3.12052	0.323672	0.265006	0.114982	3.08955	3.7735	8.697
LOC_Os12g06010	-7.81918	-1.5147	-3.11929	0.00442786	0.34997	0.11508	225.843	2.85739	8.68959
LOC_Os01g24940	-3.16345	-1.62238	-3.11917	0.111611	0.324799	0.11509	8.95969	3.07883	8.68887
LOC_Os01g32560	-1.99554	-1.38888	-3.1151	0.250774	0.381861	0.115415	3.98766	2.61875	8.66438
LOC_Os05g01230	-3.63623	-1.32009	-3.1105	0.0804239	0.400509	0.115784	12.4341	2.49682	8.6368
LOC_Os01g57420	-1.68283	-2.68138	-3.10984	0.311471	0.155892	0.115836	3.21058	6.41469	8.63286
LOC_Os02g04340	-2.15687	-2.2673	-3.10071	0.224242	0.207718	0.116572	4.45947	4.81422	8.57841
LOC_Os08g35560	-5.47121	-1.68508	-3.08987	0.0225425	0.310986	0.117451	44.3606	3.21557	8.51421
LOC_Os01g46760	-1.62353	-1.64416	-3.08261	0.324541	0.319932	0.118043	3.08128	3.12566	8.47146
LOC_Os10g39700	-1.44659	-4.50877	-3.07842	0.366888	0.0439265	0.118387	2.72563	22.7653	8.4469
LOC_Os04g47620	-3.41409	-4.0189	-3.06104	0.0938113	0.0616864	0.119822	10.6597	16.211	8.34574
LOC_Os03g08920	-2.80329	-1.9661	-3.05973	0.14326	0.255944	0.11993	6.9803	3.90711	8.33818
LOC_Os09g07800	-2.17973	-2.18316	-3.05371	0.220718	0.220193	0.120432	4.53067	4.54147	8.30346
LOC_Os03g10950	-2.90145	-2.12639	-3.05364	0.133837	0.22903	0.120438	7.47175	4.36624	8.30303
LOC_Os03g55340	-2.84803	-2.60805	-3.05006	0.138885	0.164021	0.120737	7.20018	6.0968	8.28244
LOC_Os12g42200	-2.418	-2.72975	-3.04932	0.187116	0.150753	0.120799	5.34428	6.63339	8.27821
LOC_Os05g02760	-1.39099	-2.39798	-3.04613	0.381302	0.18973	0.121067	2.62259	5.27065	8.25992
LOC_Os01g08470	-3.15167	-1.4771	-3.03836	0.112526	0.359209	0.121721	8.88684	2.78389	8.21554
LOC_Os01g13950	-1.9341	-3.21292	-3.03579	0.261685	0.107848	0.121937	3.82139	9.27228	8.20097
LOC_Os10g03850	-2.08535	-2.52639	-3.03085	0.235639	0.173572	0.122355	4.24377	5.76128	8.17291
LOC_Os09g26700	-2.05632	-2.41184	-3.02726	0.240428	0.187916	0.122661	4.15925	5.32153	8.15258
LOC_Os09g34180	-4.02884	-1.11115	-3.02651	0.0612631	0.462925	0.122724	16.3231	2.16018	8.14838
LOC_Os01g07330	-2.6849	-1.18808	-3.02504	0.155512	0.438887	0.12285	6.43037	2.27849	8.14004
LOC_Os04g54670	-2.61448	-2.07648	-3.02469	0.163291	0.237092	0.122879	6.12404	4.21776	8.13807
LOC_Os02g19650	-2.526	-2.24756	-3.01268	0.17362	0.21058	0.123906	5.75971	4.7488	8.07062
LOC_Os01g50890	-1.34268	-2.45557	-3.00865	0.394288	0.182305	0.124253	2.53622	5.48531	8.04812
LOC_Os06g49060	-4.60186	-1.11043	-3.00316	0.0411814	0.463156	0.124727	24.2828	2.1591	8.01752
LOC_Os01g43610	-2.08601	-2.15621	-3.00196	0.235531	0.224345	0.12483	4.24572	4.45742	8.01087
LOC_Os05g46690	-3.48093	-1.94651	-2.99702	0.0895646	0.259443	0.125258	11.1651	3.85441	7.98351
LOC_Os01g50700	-2.13532	-1.65767	-2.995	0.227618	0.31695	0.125434	4.39333	3.15507	7.97231
LOC_Os12g12260	-1.72331	-1.90946	-2.98769	0.302853	0.266191	0.126071	3.30193	3.7567	7.93204
LOC_Os03g06139	-1.53968	-3.12132	-2.98718	0.343961	0.114918	0.126115	2.90731	8.70184	7.92925
LOC_Os01g59780	-3.01676	-1.81124	-2.97774	0.123557	0.284945	0.126944	8.09345	3.50944	7.8775
LOC_Os02g44770	-1.24123	-1.46633	-2.96975	0.423011	0.361901	0.127649	2.36401	2.76318	7.834
LOC_Os02g05040	-4.14419	-2.71924	-2.96612	0.0565554	0.151854	0.12797	17.6818	6.58526	7.81433
LOC_Os01g52100	-4.01247	-1.47383	-2.96392	0.0619622	0.360024	0.128165	16.1389	2.77759	7.80243
LOC_Os02g42720	-2.3263	-1.35668	-2.96286	0.199395	0.39048	0.12826	5.01516	2.56095	7.79667
LOC_Os03g03370	-2.31521	-2.68493	-2.95443	0.200934	0.155509	0.129012	4.97677	6.4305	7.75124
LOC_Os03g03300	-4.59932	-4.13245	-2.95019	0.0412539	0.0570176	0.129391	24.2401	17.5385	7.72848
LOC_Os03g51740	-1.87186	-2.76053	-2.94607	0.27322	0.14757	0.129761	3.66005	6.77644	7.70647
LOC_Os06g10050	-3.76915	-2.96221	-2.94541	0.0733453	0.128318	0.12982	13.6341	7.79315	7.70296
LOC_Os04g49110	-1.49957	-1.00868	-2.93797	0.353659	0.497	0.130491	2.82758	2.01207	7.66334
LOC_Os02g54640	-3.29019	-3.36443	-2.93478	0.102224	0.0970971	0.13078	9.7824	10.299	7.64642
LOC_Os08g04630	-3.05058	-1.71628	-2.93275	0.120694	0.304332	0.130965	8.28543	3.28589	7.63564
LOC_Os03g63300	-2.2601	-1.25144	-2.92387	0.208758	0.420029	0.131773	4.79024	2.38079	7.58881
LOC_Os03g05140	-7.64915	-1.66937	-2.92096	0.00498167	0.314392	0.13204	200.736	3.18075	7.57349
LOC_Os03g60620	-2.73116	-1.26386	-2.91974	0.150605	0.416429	0.132151	6.6399	2.40137	7.56712
LOC_Os01g42730	-1.6327	-2.62212	-2.91741	0.322483	0.162428	0.132365	3.10094	6.15656	7.55489
LOC_Os03g12570	-2.82505	-1.80994	-2.9121	0.141116	0.285203	0.132853	7.08637	3.50627	7.52712
LOC_Os04g53620	-1.80818	-2.09806	-2.91141	0.285552	0.233573	0.132916	3.50199	4.28132	7.52352
LOC_Os12g08090	-1.63054	-1.32622	-2.90971	0.322967	0.398812	0.133073	3.09629	2.50745	7.51467
LOC_Os06g11650	-3.23464	-2.47916	-2.90487	0.106237	0.179349	0.133521	9.41293	5.57571	7.48948
LOC_Os11g30500	-2.30259	-2.55893	-2.90183	0.202699	0.169701	0.133802	4.93344	5.89272	7.47373
LOC_Os09g36790	-4.49823	-1.28265	-2.90154	0.0442484	0.41104	0.133829	22.5997	2.43286	7.47224
LOC_Os07g07040	-2.89019	-2.43424	-2.89761	0.134886	0.185021	0.134194	7.41369	5.40481	7.45191
LOC_Os03g25690	-2.17405	-2.59463	-2.89686	0.221588	0.165554	0.134264	4.51288	6.04032	7.44803
LOC_Os03g50490	-2.00135	-2.02887	-2.8956	0.249766	0.245046	0.134381	4.00374	4.08086	7.44155
LOC_Os04g50950	-2.12029	-2.0811	-2.88438	0.230001	0.236334	0.13543	4.34781	4.23129	7.38389
LOC_Os05g46460	-2.10904	-2.24508	-2.8769	0.231801	0.210942	0.136135	4.31405	4.74063	7.34568
LOC_Os02g47230	-3.59454	-1.64687	-2.87369	0.082782	0.319332	0.136437	12.0799	3.13154	7.32939
LOC_Os01g11414	-2.65347	-2.05373	-2.86279	0.158937	0.24086	0.137472	6.29178	4.15179	7.27423
LOC_Os01g55500	-3.49426	-1.27567	-2.8606	0.0887409	0.413034	0.137681	11.2688	2.42111	7.26316
LOC_Os07g08150	-1.582	-1.1375	-2.85914	0.334017	0.454546	0.13782	2.99386	2.2	7.25582
LOC_Os06g44410	-4.04879	-1.13097	-2.85888	0.0604215	0.456608	0.137845	16.5504	2.19006	7.25454
LOC_Os01g04160	-2.33792	-2.29113	-2.84688	0.197795	0.204316	0.138996	5.05574	4.89438	7.19443
LOC_Os09g32360	-4.23607	-1.02162	-2.83861	0.0530658	0.492565	0.139796	18.8445	2.03019	7.15329
LOC_Os08g37104	-4.89963	-1.95503	-2.83685	0.0335014	0.257915	0.139966	29.8495	3.87725	7.14458
LOC_Os01g62950	-3.97514	-1.87568	-2.83527	0.0635864	0.272499	0.140119	15.7266	3.66974	7.13677
LOC_Os07g13980	-9.10886	-1.37024	-2.83361	0.00181117	0.386827	0.14028	552.13	2.58513	7.12858
LOC_Os03g22790	-1.09065	-2.65818	-2.82596	0.469548	0.158419	0.141027	2.12971	6.31236	7.09084
LOC_Os07g07974	-2.6149	-1.90651	-2.82089	0.163244	0.266738	0.141524	6.12579	3.749	7.06596
LOC_Os02g14840	-4.77273	-2.27862	-2.82036	0.0365817	0.206095	0.141575	27.3361	4.85214	7.06337
LOC_Os04g51950	-1.3981	-2.13986	-2.81838	0.379429	0.226902	0.14177	2.63554	4.40719	7.05368
LOC_Os03g30160	-2.63271	-1.10545	-2.81508	0.161241	0.464758	0.142094	6.20191	2.15166	7.03759
LOC_Os08g13270	-3.40385	-1.04964	-2.8143	0.0944799	0.483087	0.142171	10.5843	2.07002	7.03376
LOC_Os02g45380	-3.81428	-2.35773	-2.81177	0.0710864	0.195097	0.142421	14.0674	5.12565	7.02144
LOC_Os03g21030	-1.37415	-1.68468	-2.81132	0.385781	0.311071	0.142465	2.59214	3.2147	7.01926
LOC_Os11g09735	-7.3181	-2.27318	-2.80609	0.0062666	0.206874	0.142982	159.576	4.83386	6.99387
LOC_Os10g13960	-1.73209	-2.19245	-2.80459	0.301016	0.218779	0.143132	3.32208	4.57083	6.98657
LOC_Os12g44090	-3.23394	-1.04069	-2.79537	0.106289	0.486096	0.144049	9.40833	2.05721	6.94208
LOC_Os01g10440	-1.39276	-1.14437	-2.79082	0.380837	0.452387	0.144504	2.6258	2.2105	6.92023
LOC_Os03g20370	-2.76455	-1.35791	-2.7861	0.147159	0.390146	0.144978	6.79536	2.56314	6.89762
LOC_Os07g37620	-1.77043	-1.58928	-2.78532	0.293121	0.332337	0.145056	3.41157	3.009	6.89388
LOC_Os01g39020	-2.21446	-1.52776	-2.77476	0.215466	0.346815	0.146121	4.64109	2.88338	6.84365
LOC_Os01g11150	-3.21061	-2.9252	-2.77239	0.108022	0.131652	0.146362	9.25741	7.59579	6.83238
LOC_Os03g44636	-2.3775	-2.59986	-2.75199	0.192442	0.164955	0.148446	5.19637	6.06227	6.73646
LOC_Os10g13550	-2.84028	-2.08875	-2.74878	0.139634	0.235084	0.148777	7.1616	4.2538	6.72149
LOC_Os01g66890	-1.72752	-2.81517	-2.7414	0.30197	0.142085	0.149539	3.31159	7.03804	6.6872
LOC_Os07g39210	-2.37747	-2.47772	-2.74128	0.192446	0.179528	0.149552	5.19625	5.57016	6.68662
LOC_Os06g47270	-2.2905	-2.99445	-2.73988	0.204405	0.125482	0.149698	4.89225	7.96928	6.68013
LOC_Os11g14380	-2.61892	-3.35196	-2.73931	0.162789	0.0979396	0.149756	6.14292	10.2104	6.67752
LOC_Os04g49370	-2.87883	-6.14599	-2.73876	0.135952	0.0141212	0.149814	7.35552	70.8155	6.67495
LOC_Os02g47190	-2.57154	-1.92457	-2.73226	0.168225	0.263418	0.15049	5.94442	3.79624	6.64495
LOC_Os02g33710	-1.24656	-1.49512	-2.72569	0.421451	0.354752	0.151177	2.37276	2.81887	6.61476
LOC_Os07g44410	-1.13197	-1.92394	-2.72302	0.456291	0.263534	0.151457	2.19159	3.79458	6.60254
LOC_Os02g13800	-3.93799	-2.19381	-2.72225	0.0652448	0.218573	0.151538	15.3269	4.57512	6.59901
LOC_Os06g14370	-1.62104	-1.74611	-2.72141	0.325102	0.298105	0.151626	3.07596	3.35452	6.59517
LOC_Os03g32420	-1.86051	-2.14445	-2.71618	0.275379	0.226181	0.152176	3.63135	4.42123	6.57133
LOC_Os01g55310	-2.19942	-2.49595	-2.71315	0.217725	0.177273	0.152497	4.59295	5.641	6.5575
LOC_Os01g32380	-1.6795	-1.44967	-2.71063	0.312191	0.366104	0.152764	3.20317	2.73146	6.54606
LOC_Os01g63930	-1.98186	-1.4963	-2.70907	0.253163	0.354462	0.152929	3.95003	2.82118	6.539
LOC_Os02g45530	-2.83378	-1.19354	-2.70493	0.140264	0.43723	0.153368	7.12941	2.28713	6.52026
LOC_Os02g38130	-3.23137	-1.85938	-2.69492	0.106478	0.275594	0.154436	9.3916	3.62852	6.47516
LOC_Os04g37790	-2.55485	-1.35398	-2.6945	0.170181	0.391212	0.154481	5.87608	2.55616	6.47329
LOC_Os03g13870	-2.40321	-1.75254	-2.69285	0.189044	0.29678	0.154658	5.28978	3.3695	6.46589
LOC_Os03g10220	-2.22819	-1.88611	-2.69108	0.213427	0.270535	0.154847	4.68545	3.69638	6.45797
LOC_Os08g36910	-3.46262	-6.43728	-2.68932	0.0907084	0.0115395	0.155037	11.0243	86.6591	6.45009
LOC_Os06g05430	-1.97233	-2.70206	-2.68644	0.254842	0.153674	0.155346	3.924	6.5073	6.43724
LOC_Os05g07060	-2.26172	-1.23036	-2.68589	0.208523	0.42621	0.155406	4.79563	2.34626	6.43476
LOC_Os07g01070	-2.1516	-1.4609	-2.68337	0.225062	0.363266	0.155677	4.44322	2.7528	6.42356
LOC_Os01g68310	-1.88887	-2.29342	-2.68085	0.270018	0.203991	0.15595	3.70346	4.90217	6.41232
LOC_Os08g34370	-3.68785	-1.10991	-2.67351	0.0775974	0.463322	0.156745	12.887	2.15833	6.37978
LOC_Os07g49480	-2.22985	-1.89342	-2.67202	0.213181	0.269169	0.156907	4.69085	3.71514	6.3732
LOC_Os05g02580	-5.40201	-1.10423	-2.67074	0.0236502	0.465151	0.157046	42.283	2.14984	6.36758
LOC_Os09g21290	-1.97278	-2.75359	-2.66827	0.254761	0.148282	0.157315	3.92525	6.74391	6.35667
LOC_Os02g54820	-2.15926	-3.40457	-2.66552	0.223871	0.0944325	0.157615	4.46685	10.5896	6.34456
LOC_Os01g61620	-2.13261	-1.35489	-2.66075	0.228045	0.390964	0.158137	4.3851	2.55778	6.32363
LOC_Os06g28680	-4.50816	-1.21258	-2.65074	0.0439448	0.431496	0.159239	22.7558	2.31752	6.27988
LOC_Os02g46650	-1.06295	-2.33525	-2.64343	0.478651	0.198161	0.160048	2.0892	5.0464	6.24814
LOC_Os05g51130	-2.44366	-2.12065	-2.63582	0.183817	0.229944	0.160894	5.44019	4.34889	6.21529
LOC_Os03g04240	-7.04018	-1.14034	-2.62032	0.00759792	0.453654	0.162632	131.615	2.20432	6.14887
LOC_Os04g43650	-1.20021	-1.87677	-2.59952	0.435211	0.272292	0.164993	2.29774	3.67253	6.06086
LOC_Os01g48030	-2.38552	-2.52289	-2.59811	0.191376	0.173994	0.165154	5.22533	5.74733	6.05494
LOC_Os10g29720	-1.33896	-2.89763	-2.59797	0.395307	0.134192	0.165171	2.52968	7.45199	6.05435
LOC_Os04g50176	-3.77552	-1.01506	-2.59548	0.0730223	0.494809	0.165456	13.6944	2.02098	6.04391
LOC_Os01g63060	-1.58771	-2.0979	-2.59113	0.332699	0.233598	0.165955	3.00572	4.28086	6.02571
LOC_Os08g37345	-1.18413	-1.61422	-2.58926	0.440091	0.326642	0.166171	2.27226	3.06146	6.01789
LOC_Os03g04220	-6.58689	-1.18648	-2.58834	0.0104028	0.439373	0.166277	96.1281	2.27597	6.01407
LOC_Os07g42280	-3.19031	-1.84105	-2.58487	0.109552	0.279118	0.166677	9.12806	3.58272	5.99961
LOC_Os08g40280	-6.01572	-1.56456	-2.58073	0.0154557	0.33808	0.167156	64.701	2.95788	5.98243
LOC_Os08g04360	-2.58596	-1.00227	-2.57509	0.166551	0.499215	0.167811	6.00415	2.00314	5.95909
LOC_Os01g54670	-1.6546	-3.55529	-2.57024	0.317627	0.085065	0.168377	3.14835	11.7557	5.93906
LOC_Os08g34790	-1.15533	-2.3771	-2.56793	0.448965	0.192496	0.168646	2.22735	5.19492	5.92957
LOC_Os01g16310	-1.19842	-2.49451	-2.56782	0.435754	0.177451	0.168658	2.29487	5.63536	5.92914
LOC_Os04g54200	-2.9899	-1.48177	-2.56463	0.125879	0.35805	0.169032	7.94416	2.7929	5.91602
LOC_Os02g46970	-2.41042	-2.25698	-2.56034	0.188101	0.20921	0.169536	5.31629	4.77989	5.89847
LOC_Os03g26910	-1.46124	-2.15198	-2.55882	0.363182	0.225003	0.169714	2.75344	4.44438	5.89225
LOC_Os03g17700	-1.48822	-2.54356	-2.55827	0.356451	0.171519	0.169779	2.80543	5.83024	5.89003
LOC_Os01g33000	-1.73595	-2.02208	-2.55625	0.300212	0.246203	0.170017	3.33098	4.06169	5.88177
LOC_Os01g47580	-3.44834	-2.29576	-2.55599	0.0916104	0.203661	0.170048	10.9158	4.91011	5.8807
LOC_Os05g50710	-1.50175	-2.85522	-2.55272	0.353125	0.138196	0.170433	2.83186	7.23613	5.86741
LOC_Os05g23924	-4.93149	-1.88718	-2.55168	0.0327698	0.270335	0.170557	30.5159	3.69912	5.86316
LOC_Os04g44510	-1.70741	-1.08595	-2.55032	0.30621	0.471082	0.170717	3.26573	2.12277	5.85765
LOC_Os10g35180	-7.23967	-1.03301	-2.54767	0.00661671	0.488688	0.171031	151.132	2.0463	5.84688
LOC_Os10g30080	-1.63987	-1.34681	-2.54561	0.320885	0.393161	0.171276	3.11638	2.54349	5.83853
LOC_Os11g43990	-1.36996	-3.98462	-2.5428	0.386903	0.0631697	0.17161	2.58463	15.8304	5.82718
LOC_Os01g61690	-2.32098	-1.21987	-2.54143	0.200132	0.429322	0.171772	4.99671	2.32926	5.82165
LOC_Os04g52740	-2.60064	-3.13737	-2.52787	0.164866	0.113647	0.173395	6.06555	8.79919	5.76719
LOC_Os10g32658	-2.18565	-2.33341	-2.5222	0.219814	0.198414	0.174077	4.54931	5.03996	5.74457
LOC_Os05g48690	-1.80021	-1.7601	-2.51771	0.287132	0.295227	0.17462	3.48272	3.38723	5.72672
LOC_Os11g28470	-1.8449	-1.8616	-2.51538	0.278376	0.275172	0.174902	3.59227	3.63409	5.71749
LOC_Os09g23620	-1.80901	-1.27764	-2.51462	0.285387	0.41247	0.174994	3.50401	2.42442	5.71448
LOC_Os11g24120	-2.09162	-2.38811	-2.51139	0.234618	0.191033	0.175386	4.26225	5.2347	5.70171
LOC_Os04g51460	-3.37326	-2.04565	-2.50882	0.0965043	0.242213	0.175699	10.3622	4.1286	5.69156
LOC_Os10g39140	-1.45718	-1.51486	-2.5073	0.364205	0.349931	0.175885	2.74571	2.85771	5.68554
LOC_Os01g62500	-1.20283	-1.26133	-2.50348	0.434422	0.417158	0.176351	2.30191	2.39717	5.67052
LOC_Os03g12660	-2.85117	-1.34283	-2.49951	0.138584	0.394247	0.176836	7.21584	2.53648	5.65495
LOC_Os04g38780	-1.69812	-2.06416	-2.49838	0.308187	0.239126	0.176975	3.24479	4.1819	5.65052
LOC_Os06g13180	-1.48689	-1.60995	-2.4948	0.356782	0.327609	0.177414	2.80283	3.05242	5.63652
LOC_Os10g03100	-3.30485	-1.31948	-2.49475	0.101191	0.40068	0.177421	9.88229	2.49576	5.6363
LOC_Os07g47960	-1.93215	-1.98263	-2.48507	0.262039	0.253029	0.178616	3.81623	3.95212	5.59861
LOC_Os07g48700	-1.86456	-1.63527	-2.48007	0.274607	0.321909	0.179236	3.64156	3.10646	5.57925
LOC_Os03g58740	-1.83709	-2.37891	-2.47167	0.279885	0.192255	0.180282	3.57289	5.20143	5.54685
LOC_Os05g35260	-1.24518	-2.20177	-2.47123	0.421856	0.217371	0.180338	2.37048	4.60043	5.54515
LOC_Os09g25190	-1.04182	-2.12603	-2.46181	0.485713	0.229087	0.181519	2.05883	4.36515	5.50907
LOC_Os05g48340	-1.60961	-2.74187	-2.45694	0.327686	0.149491	0.182133	3.0517	6.68937	5.4905
LOC_Os01g60110	-2.01884	-1.42076	-2.45175	0.246756	0.373515	0.182789	4.05258	2.67727	5.4708
LOC_Os01g63980	-1.1698	-2.22768	-2.45128	0.444482	0.213502	0.182848	2.24981	4.68379	5.46902
LOC_Os04g12140	-2.00642	-1.84687	-2.44897	0.248891	0.277995	0.183142	4.01783	3.59718	5.46025
LOC_Os09g25430	-1.97318	-2.58813	-2.44219	0.254692	0.166301	0.184005	3.92631	6.0132	5.43465
LOC_Os01g02980	-3.25591	-2.62103	-2.4369	0.104683	0.162551	0.18468	9.55269	6.15191	5.41477
LOC_Os09g20090	-4.59505	-1.15238	-2.43658	0.0413764	0.449882	0.184721	24.1684	2.2228	5.41357
LOC_Os01g27340	-2.91668	-1.44599	-2.43616	0.132431	0.367041	0.184775	7.55108	2.72449	5.412
LOC_Os04g45810	-1.19516	-2.46036	-2.43191	0.436739	0.181701	0.18532	2.2897	5.50356	5.39606
LOC_Os06g44190	-3.07854	-3.03631	-2.43136	0.118377	0.121893	0.185391	8.44759	8.20391	5.39401
LOC_Os04g35560	-1.16153	-2.05595	-2.42841	0.447039	0.24049	0.185771	2.23694	4.15818	5.38298
LOC_Os12g32536	-2.42257	-2.11636	-2.42073	0.186523	0.230629	0.186761	5.36126	4.33598	5.35442
LOC_Os05g32660	-1.74033	-1.76755	-2.41819	0.2993	0.293707	0.18709	3.34113	3.40475	5.34501
LOC_Os12g06130	-6.65124	-1.27856	-2.41564	0.00994892	0.412207	0.187422	100.513	2.42596	5.33556
LOC_Os04g03980	-1.98637	-1.54499	-2.4107	0.252373	0.342697	0.188065	3.9624	2.91803	5.31731
LOC_Os01g36060	-1.39825	-3.2375	-2.40783	0.37939	0.106026	0.188439	2.63581	9.43162	5.30677
LOC_Os11g04400	-2.9479	-4.06605	-2.40189	0.129597	0.0597032	0.189216	7.71626	16.7495	5.28496
LOC_Os12g26060	-3.5283	-1.19191	-2.39526	0.0866714	0.437723	0.190088	11.5378	2.28455	5.26073
LOC_Os06g04790	-1.68553	-1.37542	-2.39116	0.310888	0.385442	0.190629	3.2166	2.59443	5.2458
LOC_Os10g38040	-1.30846	-1.56629	-2.38894	0.403752	0.337676	0.190922	2.47677	2.96142	5.23773
LOC_Os02g48640	-1.06695	-1.38503	-2.38571	0.477328	0.382882	0.191351	2.095	2.61177	5.226
LOC_Os02g49950	-3.53554	-1.41918	-2.37562	0.0862373	0.373926	0.192694	11.5959	2.67433	5.18957
LOC_Os05g37970	-2.56607	-1.70749	-2.36164	0.168863	0.306192	0.19457	5.92195	3.26592	5.13954
LOC_Os09g22480	-2.782	-1.99173	-2.36021	0.14539	0.251436	0.194763	6.87806	3.97715	5.13444
LOC_Os04g51820	-1.31595	-2.41686	-2.35798	0.401661	0.187264	0.195064	2.48966	5.34006	5.12653
LOC_Os09g38040	-1.81482	-2.33444	-2.35589	0.28424	0.198273	0.195347	3.51815	5.04355	5.11909
LOC_Os04g19114	-3.61886	-1.2171	-2.35491	0.0813984	0.430146	0.19548	12.2853	2.32479	5.11562
LOC_Os02g10710	-1.21547	-1.43416	-2.35303	0.430634	0.370063	0.195735	2.32216	2.70224	5.10895
LOC_Os03g11950	-2.18901	-1.2867	-2.35153	0.219302	0.409888	0.195939	4.55992	2.43969	5.10364
LOC_Os08g31569	-1.1961	-1.72969	-2.34696	0.436452	0.301518	0.19656	2.2912	3.31656	5.08751
LOC_Os03g58900	-2.89962	-1.4606	-2.34052	0.134007	0.363343	0.19744	7.46232	2.75222	5.06483
LOC_Os05g32640	-5.36103	-1.14534	-2.3359	0.0243315	0.452085	0.198073	41.099	2.21198	5.04865
LOC_Os02g02540	-2.89015	-1.41629	-2.32113	0.13489	0.374675	0.200111	7.41348	2.66898	4.99723
LOC_Os05g43390	-3.49497	-1.96339	-2.31785	0.0886971	0.256426	0.200566	11.2743	3.89977	4.9859
LOC_Os01g12110	-6.08994	-2.04506	-2.31597	0.0146807	0.242313	0.200828	68.1167	4.12689	4.97939
LOC_Os11g47840	-1.58432	-1.96275	-2.31309	0.333481	0.256538	0.201229	2.99867	3.89806	4.96945
LOC_Os01g66860	-3.89221	-5.17834	-2.31069	0.0673483	0.0276161	0.201564	14.8482	36.2107	4.96121
LOC_Os03g14050	-1.47877	-2.64133	-2.30312	0.358794	0.16028	0.202625	2.78711	6.23908	4.93523
LOC_Os04g57550	-1.95018	-1.81028	-2.3026	0.258784	0.285136	0.202697	3.86423	3.5071	4.93347
LOC_Os03g52760	-1.10695	-1.23268	-2.30135	0.464274	0.425526	0.202874	2.1539	2.35003	4.92917
LOC_Os07g45550	-2.36648	-2.36536	-2.30055	0.193918	0.194069	0.202986	5.15681	5.1528	4.92645
LOC_Os03g53730	-1.38784	-1.581	-2.29903	0.382137	0.334251	0.2032	2.61686	2.99176	4.92127
LOC_Os06g11090	-2.2749	-1.75821	-2.29844	0.206627	0.295615	0.203283	4.83963	3.38277	4.91926
LOC_Os07g22494	-1.2391	-1.84236	-2.29123	0.423638	0.278865	0.204302	2.36051	3.58597	4.89472
LOC_Os04g43440	-2.03907	-3.23945	-2.28831	0.24332	0.105884	0.204715	4.10981	9.44434	4.88485
LOC_Os04g51610	-1.36349	-1.85141	-2.28768	0.388642	0.277121	0.204804	2.57306	3.60853	4.88272
LOC_Os12g34054	-2.11117	-2.33196	-2.28712	0.231459	0.198614	0.204884	4.32043	5.03489	4.8808
LOC_Os08g42080	-2.43943	-1.05118	-2.281	0.184356	0.482573	0.205755	5.42428	2.07223	4.86015
LOC_Os04g33200	-1.47832	-1.86319	-2.27637	0.358907	0.274867	0.206417	2.78624	3.63812	4.84457
LOC_Os03g03540	-3.99099	-1.16562	-2.27619	0.0628917	0.445772	0.206443	15.9004	2.2433	4.84396
LOC_Os08g37115	-3.16081	-1.50643	-2.27409	0.111815	0.351981	0.206743	8.94333	2.84106	4.83691
LOC_Os07g48630	-1.06279	-1.66873	-2.27378	0.478704	0.31453	0.206787	2.08897	3.17934	4.83589
LOC_Os03g55530	-6.0093	-2.24389	-2.27358	0.0155246	0.211117	0.206816	64.4141	4.73672	4.83522
LOC_Os04g46350	-1.17057	-1.08578	-2.27225	0.444245	0.471136	0.207007	2.25101	2.12253	4.83076
LOC_Os11g17014	-1.24056	-1.9359	-2.27224	0.423209	0.261358	0.207008	2.3629	3.82618	4.83073
LOC_Os03g21040	-2.59335	-1.30741	-2.26482	0.1657	0.404044	0.208076	6.035	2.47498	4.80594
LOC_Os04g17100	-1.18328	-1.45255	-2.26216	0.44035	0.365374	0.208459	2.27092	2.73692	4.7971
LOC_Os11g11770	-2.73059	-1.90041	-2.25606	0.150665	0.267866	0.209342	6.63725	3.73321	4.77686
LOC_Os07g41200	-1.90833	-1.47205	-2.25468	0.2664	0.360469	0.209543	3.75375	2.77416	4.77228
LOC_Os01g37350	-1.6811	-3.8645	-2.25274	0.311845	0.0686544	0.209825	3.20672	14.5657	4.76587
LOC_Os01g56330	-3.06819	-1.29213	-2.24328	0.119229	0.408347	0.211206	8.38722	2.4489	4.73472
LOC_Os01g65950	-4.92636	-2.66405	-2.23235	0.0328864	0.157776	0.212812	30.4077	6.3381	4.69897
LOC_Os10g38020	-9.55802	-1.38532	-2.22337	0.00132663	0.382804	0.214141	753.791	2.61231	4.66981
LOC_Os11g37980	-1.26365	-1.30822	-2.22001	0.416489	0.403818	0.21464	2.40102	2.47636	4.65897
LOC_Os04g40700	-1.04182	-1.77108	-2.21771	0.485716	0.292989	0.214982	2.05882	3.4131	4.65155
LOC_Os05g41150	-2.44072	-1.40622	-2.20609	0.184192	0.3773	0.21672	5.42912	2.65041	4.61424
LOC_Os03g60220	-1.28906	-2.76981	-2.20471	0.409219	0.146624	0.216928	2.44368	6.82018	4.60983
LOC_Os01g17214	-1.10996	-1.43016	-2.18771	0.463306	0.371089	0.219499	2.1584	2.69477	4.55582
LOC_Os09g27820	-8.46208	-1.43474	-2.18444	0.00283569	0.369914	0.219998	352.648	2.70333	4.5455
LOC_Os12g17430	-1.19444	-3.03056	-2.18022	0.436957	0.12238	0.220642	2.28856	8.17125	4.53222
LOC_Os11g47870	-1.58129	-1.57804	-2.17677	0.334184	0.334938	0.22117	2.99237	2.98563	4.5214
LOC_Os03g18350	-1.85869	-1.03059	-2.17591	0.275726	0.489511	0.221303	3.62679	2.04285	4.5187
LOC_Os03g49440	-2.39989	-1.97655	-2.1737	0.189479	0.254097	0.221641	5.27763	3.93551	4.51179
LOC_Os05g36260	-3.15527	-1.70364	-2.17303	0.112245	0.307011	0.221745	8.90907	3.25721	4.50969
LOC_Os05g34780	-1.98364	-1.02472	-2.16975	0.252852	0.491507	0.222249	3.95488	2.03456	4.49945
LOC_Os09g05030	-1.57557	-1.21912	-2.16798	0.335512	0.429543	0.222522	2.98052	2.32805	4.49393
LOC_Os01g56690	-3.16823	-4.1068	-2.16595	0.111241	0.0580405	0.222836	8.98946	17.2293	4.4876
LOC_Os01g59180	-1.24128	-1.21415	-2.15551	0.422998	0.431028	0.224453	2.36408	2.32003	4.45527
LOC_Os01g67950	-4.28245	-1.73773	-2.14891	0.0513871	0.299842	0.225483	19.4601	3.3351	4.43493
LOC_Os01g65510	-1.48397	-1.31935	-2.14708	0.357503	0.400715	0.22577	2.79718	2.49554	4.42929
LOC_Os11g39990	-2.5781	-1.27543	-2.1396	0.167461	0.413101	0.226942	5.97154	2.42072	4.40641
LOC_Os09g36320	-1.73978	-1.2237	-2.13942	0.299415	0.428183	0.22697	3.33985	2.33545	4.40586
LOC_Os02g20970	-1.56503	-2.24581	-2.13443	0.33797	0.210835	0.227758	2.95884	4.74304	4.39063
LOC_Os03g50960	-1.41394	-1.09592	-2.13308	0.375286	0.467839	0.22797	2.66463	2.13749	4.38654
LOC_Os11g24374	-4.10093	-1.24587	-2.13237	0.0582771	0.421653	0.228083	17.1594	2.37162	4.38436
LOC_Os08g31630	-1.6506	-1.54294	-2.12531	0.318509	0.343185	0.229202	3.13963	2.91388	4.36296
LOC_Os08g31850	-2.19155	-1.17037	-2.12372	0.218915	0.444307	0.229454	4.56797	2.2507	4.35817
LOC_Os04g58980	-2.26249	-1.34221	-2.12368	0.208412	0.394417	0.22946	4.79819	2.53539	4.35805
LOC_Os07g41310	-1.80716	-2.94154	-2.1168	0.285753	0.130169	0.230558	3.49953	7.68231	4.33729
LOC_Os03g26210	-1.36635	-1.88582	-2.11638	0.387871	0.27059	0.230625	2.57818	3.69562	4.33605
LOC_Os02g35490	-1.60177	-2.27629	-2.11117	0.329472	0.206428	0.231459	3.03515	4.84431	4.32042
LOC_Os03g19190	-1.53089	-1.03303	-2.11019	0.346065	0.488684	0.231616	2.88963	2.04631	4.31749
LOC_Os09g28370	-1.80617	-1.07889	-2.11004	0.28595	0.473394	0.231641	3.49712	2.11241	4.31702
LOC_Os02g35910	-1.44947	-1.67458	-2.10731	0.366155	0.313258	0.232079	2.73108	3.19225	4.30887
LOC_Os06g05130	-1.42671	-1.51135	-2.1059	0.371979	0.350784	0.232306	2.68833	2.85076	4.30468
LOC_Os07g41160	-1.64658	-1.1132	-2.10354	0.319396	0.462267	0.232687	3.13091	2.16325	4.29762
LOC_Os07g27110	-1.15892	-1.52476	-2.1014	0.447847	0.347538	0.233032	2.23291	2.87738	4.29126
LOC_Os04g45970	-1.37095	-1.79391	-2.09673	0.386635	0.288389	0.233787	2.58642	3.46754	4.2774
LOC_Os09g34160	-2.71131	-3.66529	-2.09565	0.152691	0.0788202	0.233963	6.54916	12.6871	4.27419
LOC_Os07g39470	-1.07912	-1.90376	-2.09478	0.473317	0.267246	0.234103	2.11275	3.74188	4.27162
LOC_Os03g08860	-1.12348	-1.7727	-2.09301	0.458987	0.29266	0.234392	2.17871	3.41694	4.26636
LOC_Os07g39190	-2.26426	-3.1569	-2.09054	0.208156	0.112118	0.234793	4.80408	8.91914	4.25907
LOC_Os02g39390	-2.73119	-1.13173	-2.08989	0.150602	0.456369	0.234899	6.64002	2.19121	4.25715
LOC_Os05g34790	-1.65255	-1.21614	-2.08394	0.318076	0.430432	0.23587	3.1439	2.32325	4.23963
LOC_Os01g08020	-2.06247	-1.63817	-2.08358	0.239406	0.321264	0.235928	4.177	3.11271	4.23858
LOC_Os06g08280	-2.03391	-1.58266	-2.07851	0.244192	0.333866	0.236759	4.09514	2.99521	4.2237
LOC_Os11g26790	-4.54255	-3.45233	-2.07772	0.0429099	0.0913576	0.236889	23.3047	10.946	4.22139
LOC_Os03g54100	-1.08551	-1.84421	-2.07535	0.471226	0.278508	0.237278	2.12212	3.59056	4.21446
LOC_Os09g12310	-1.60569	-1.15283	-2.07467	0.328579	0.449741	0.23739	3.04341	2.2235	4.21248
LOC_Os04g35240	-2.54135	-2.2311	-2.06946	0.171782	0.212996	0.238248	5.82134	4.69493	4.1973
LOC_Os03g20380	-2.53694	-1.60338	-2.06746	0.172308	0.329104	0.23858	5.80357	3.03855	4.19147
LOC_Os05g19570	-1.38053	-2.16011	-2.06239	0.384079	0.223738	0.23942	2.60363	4.4695	4.17676
LOC_Os10g39740	-6.12929	-1.04171	-2.05922	0.0142857	0.485751	0.239945	70.0003	2.05867	4.16761
LOC_Os02g54780	-1.1433	-1.14389	-2.05458	0.452722	0.452537	0.240719	2.20886	2.20976	4.15423
LOC_Os01g46570	-1.55748	-1.3367	-2.04266	0.339744	0.395926	0.242716	2.9434	2.52572	4.12004
LOC_Os02g53040	-1.30602	-1.20433	-2.03815	0.404435	0.433972	0.243476	2.47259	2.3043	4.10718
LOC_Os01g62760	-1.10149	-1.0916	-2.03695	0.466035	0.469241	0.243678	2.14576	2.1311	4.10378
LOC_Os01g56300	-1.48511	-2.39708	-2.02638	0.357222	0.189849	0.245471	2.79938	5.26734	4.07381
LOC_Os05g41910	-2.9678	-1.01513	-2.02503	0.127821	0.494785	0.2457	7.82341	2.02108	4.07
LOC_Os02g58110	-1.19359	-1.73901	-2.02214	0.437214	0.299575	0.246194	2.28721	3.33806	4.06185
LOC_Os03g08940	-1.30718	-1.01669	-2.01988	0.404109	0.494248	0.246579	2.47458	2.02327	4.0555
LOC_Os03g09250	-1.51442	-1.97968	-2.01864	0.350036	0.253546	0.246791	2.85685	3.94406	4.05202
LOC_Os03g50280	-3.36047	-1.15197	-2.01643	0.0973638	0.45001	0.247168	10.2708	2.22217	4.04582
LOC_Os05g42270	-3.39914	-1.60566	-2.01501	0.0947887	0.328585	0.247412	10.5498	3.04336	4.04185
LOC_Os06g48300	-2.0296	-1.59159	-2.01184	0.244922	0.331806	0.247957	4.08293	3.01381	4.03296
LOC_Os10g27170	-1.08755	-2.01572	-2.01075	0.470559	0.247291	0.248144	2.12513	4.04382	4.02991
LOC_Os07g44140	-1.60466	-3.36474	-2.00968	0.328813	0.0970759	0.248328	3.04125	10.3012	4.02694
LOC_Os03g14590	-1.41154	-1.90158	-2.00073	0.375911	0.26765	0.249873	2.66021	3.73622	4.00203
LOC_Os03g32400	-2.98858	-1.44362	-1.99919	0.125994	0.367643	0.25014	7.9369	2.72003	3.99776
LOC_Os09g37958	-2.44601	-2.19618	-1.9967	0.183517	0.218215	0.250573	5.44908	4.58264	3.99085
LOC_Os01g51920	-1.65714	-2.12927	-1.99541	0.317067	0.228574	0.250796	3.15391	4.37496	3.9873
LOC_Os05g37650	-1.13671	-1.64899	-1.9819	0.454796	0.318863	0.253156	2.19879	3.13614	3.95014
LOC_Os12g07990	-4.49227	-2.15084	-1.97847	0.0444316	0.225182	0.25376	22.5065	4.44086	3.94074
LOC_Os04g17650	-3.4361	-1.56224	-1.97681	0.0923912	0.338625	0.254051	10.8235	2.95312	3.93622
LOC_Os11g12330	-1.69418	-2.26978	-1.97278	0.30903	0.207362	0.254761	3.23593	4.82249	3.92525
LOC_Os11g37520	-1.41522	-1.42532	-1.97073	0.374952	0.372338	0.255124	2.66701	2.68573	3.91966
LOC_Os03g56060	-1.00525	-1.19999	-1.9639	0.498183	0.435278	0.256335	2.00729	2.29738	3.90115
LOC_Os07g42220	-3.49117	-1.83872	-1.96121	0.0889309	0.279569	0.256813	11.2447	3.57694	3.89388
LOC_Os08g04350	-1.23695	-1.03299	-1.95932	0.424269	0.488695	0.25715	2.35699	2.04627	3.88878
LOC_Os07g37060	-2.94659	-2.7098	-1.95833	0.129714	0.152851	0.257327	7.70927	6.5423	3.88611
LOC_Os07g05700	-1.78379	-1.14082	-1.94726	0.29042	0.453501	0.259308	3.44329	2.20507	3.85642
LOC_Os09g20000	-1.24404	-1.01293	-1.9403	0.42219	0.495538	0.260562	2.3686	2.01801	3.83785
LOC_Os04g45590	-2.8759	-3.23165	-1.93384	0.136228	0.106457	0.261731	7.34062	9.39344	3.82071
LOC_Os11g10980	-1.54736	-1.36566	-1.93338	0.342137	0.388058	0.261816	2.92281	2.57694	3.81948
LOC_Os03g56260	-3.00861	-1.02522	-1.92331	0.124257	0.491335	0.263649	8.04787	2.03527	3.79292
LOC_Os12g10340	-3.90826	-1.43282	-1.92107	0.0666034	0.370406	0.264059	15.0143	2.69974	3.78704
LOC_Os02g38930	-1.97306	-3.07616	-1.91859	0.254711	0.118572	0.264512	3.92601	8.43366	3.78055
LOC_Os01g53370	-9.50682	-1.54584	-1.91699	0.00137455	0.342496	0.264807	727.509	2.91974	3.77634
LOC_Os04g57690	-1.4036	-1.48548	-1.90544	0.377984	0.357129	0.266935	2.64562	2.80011	3.74622
LOC_Os07g47950	-1.31152	-1.26708	-1.9048	0.402897	0.415501	0.267054	2.48202	2.40673	3.74456
LOC_Os01g36070	-1.22231	-1.86744	-1.90169	0.428595	0.274059	0.26763	2.33321	3.64884	3.73651
LOC_Os12g04200	-2.9529	-3.25088	-1.8957	0.129148	0.105048	0.268742	7.74306	9.51947	3.72104
LOC_Os03g21520	-2.00239	-1.12762	-1.89008	0.249587	0.45767	0.269792	4.00663	2.18498	3.70656
LOC_Os06g09230	-1.32244	-1.05261	-1.88555	0.399857	0.482096	0.270641	2.50089	2.07427	3.69493
LOC_Os11g10110	-2.40774	-1.55287	-1.88327	0.188451	0.340831	0.271069	5.30642	2.93401	3.6891
LOC_Os02g43690	-1.87104	-1.06221	-1.87492	0.273377	0.478898	0.272641	3.65795	2.08813	3.66782
LOC_Os06g46350	-6.29272	-1.60073	-1.87416	0.0127556	0.329711	0.272786	78.3968	3.03296	3.66587
LOC_Os07g10220	-1.30876	-3.43015	-1.87361	0.403668	0.0927729	0.27289	2.47728	10.779	3.66448
LOC_Os06g12120	-1.30422	-2.02644	-1.87219	0.404939	0.24546	0.273159	2.46951	4.07398	3.66087
LOC_Os10g40590	-1.30068	-1.03417	-1.86528	0.405935	0.488297	0.27447	2.46345	2.04793	3.64339
LOC_Os01g54480	-1.10257	-2.08464	-1.85375	0.465686	0.235755	0.276672	2.14737	4.24168	3.61439
LOC_Os02g19620	-1.93262	-1.46754	-1.84737	0.261952	0.361599	0.277898	3.81749	2.76549	3.59845
LOC_Os10g37660	-4.54109	-1.15532	-1.84726	0.0429531	0.448967	0.277919	23.2812	2.22733	3.59816
LOC_Os01g54700	-2.00026	-1.34596	-1.84613	0.249954	0.393393	0.278137	4.00073	2.54199	3.59535
LOC_Os08g40180	-1.9502	-1.37954	-1.84087	0.25878	0.384342	0.279153	3.86429	2.60185	3.58226
LOC_Os03g24100	-2.31563	-1.27728	-1.84077	0.200876	0.412573	0.279173	4.97821	2.42381	3.58201
LOC_Os05g49770	-2.27605	-2.71754	-1.83787	0.206462	0.152034	0.279735	4.84351	6.57749	3.57481
LOC_Os03g10240	-2.01905	-1.11072	-1.83624	0.24672	0.463062	0.280051	4.05318	2.15954	3.57078
LOC_Os04g44300	-1.04905	-2.81042	-1.83278	0.483285	0.142554	0.280723	2.06917	7.01488	3.56224
LOC_Os06g45030	-7.53989	-1.80027	-1.83173	0.00537363	0.287121	0.280928	186.094	3.48286	3.55963
LOC_Os08g12100	-1.61782	-1.55957	-1.82702	0.325828	0.339252	0.281846	3.06911	2.94766	3.54804
LOC_Os03g18190	-2.8037	-1.34912	-1.82288	0.14322	0.392531	0.282656	6.98228	2.54757	3.53786
LOC_Os02g50060	-2.40669	-2.07777	-1.82208	0.188588	0.23688	0.282813	5.30257	4.22155	3.5359
LOC_Os11g10770	-1.17461	-2.51258	-1.82195	0.443005	0.175241	0.282838	2.25731	5.70641	3.53559
LOC_Os03g51080	-1.20638	-1.84201	-1.81784	0.433353	0.278932	0.283645	2.30759	3.5851	3.52553
LOC_Os09g34020	-2.56956	-1.33075	-1.8171	0.168455	0.397562	0.283791	5.9363	2.51533	3.52371
LOC_Os03g08030	-1.49005	-1.08763	-1.80835	0.356001	0.470532	0.285517	2.80898	2.12525	3.50241
LOC_Os02g47420	-4.34556	-1.18313	-1.79768	0.0491875	0.440395	0.287636	20.3304	2.27069	3.47661
LOC_Os04g32404	-2.25582	-1.76443	-1.79112	0.209378	0.294342	0.288947	4.77606	3.39741	3.46084
LOC_Os04g58720	-4.48643	-1.23368	-1.79078	0.044612	0.42523	0.289017	22.4155	2.35167	3.46001
LOC_Os02g37930	-1.30642	-1.29058	-1.78783	0.404324	0.408788	0.289608	2.47326	2.44626	3.45295
LOC_Os05g02310	-1.70539	-1.06944	-1.78633	0.306639	0.476503	0.289909	3.26116	2.09862	3.44936
LOC_Os09g17660	-6.88253	-1.00345	-1.78573	0.00847522	0.498805	0.290028	117.991	2.00479	3.44794
LOC_Os07g37045	-3.4121	-2.53836	-1.78292	0.093941	0.172138	0.290594	10.645	5.80929	3.44123
LOC_Os01g71740	-2.13577	-1.51558	-1.78265	0.227545	0.349757	0.290648	4.39473	2.85913	3.44059
LOC_Os03g16690	-1.29901	-1.45505	-1.77751	0.406405	0.364742	0.291687	2.4606	2.74167	3.42833
LOC_Os03g18070	-1.08264	-2.1515	-1.77683	0.472164	0.225078	0.291825	2.11791	4.4429	3.42671
LOC_Os01g43870	-1.26824	-1.74086	-1.77384	0.415165	0.299191	0.29243	2.40868	3.34234	3.41962
LOC_Os05g45210	-2.0863	-1.1972	-1.77371	0.235483	0.436122	0.292455	4.24659	2.29293	3.41933
LOC_Os01g43580	-1.76957	-1.00034	-1.76296	0.293296	0.499881	0.294644	3.40952	2.00048	3.39393
LOC_Os02g48330	-1.07415	-1.16793	-1.76181	0.474951	0.445058	0.294877	2.10548	2.2469	3.39124
LOC_Os03g01290	-1.4697	-2.63725	-1.76154	0.361057	0.160734	0.294933	2.76965	6.22145	3.3906
LOC_Os06g49890	-1.26845	-1.30592	-1.75924	0.415104	0.404464	0.295403	2.40903	2.47241	3.3852
LOC_Os01g14440	-1.54844	-2.31125	-1.75436	0.34188	0.201486	0.296404	2.92501	4.96312	3.37377
LOC_Os08g41270	-1.22292	-1.24465	-1.74223	0.428414	0.422011	0.298907	2.33419	2.36961	3.34552
LOC_Os01g51890	-3.72584	-1.3031	-1.74168	0.0755808	0.405255	0.299021	13.2309	2.46758	3.34424
LOC_Os08g29150	-1.49014	-1.5204	-1.74129	0.355979	0.34859	0.299101	2.80916	2.8687	3.34335
LOC_Os10g39520	-1.42697	-1.91839	-1.73817	0.371911	0.264549	0.299749	2.68881	3.78002	3.33612
LOC_Os08g07830	-1.33145	-1.55161	-1.73774	0.397369	0.34113	0.299838	2.51655	2.93144	3.33513
LOC_Os09g28850	-1.61726	-1.00169	-1.73048	0.325954	0.499414	0.301352	3.06792	2.00235	3.31838
LOC_Os04g35430	-2.28976	-1.34211	-1.71385	0.20451	0.394444	0.304845	4.88973	2.53522	3.28035
LOC_Os12g03720	-1.94476	-1.55909	-1.71078	0.259759	0.339364	0.305496	3.84973	2.94669	3.27337
LOC_Os11g12300	-1.89501	-1.93344	-1.71072	0.268872	0.261805	0.305507	3.71924	3.81964	3.27325
LOC_Os05g51630	-1.55525	-1.81044	-1.70584	0.340271	0.285103	0.306544	2.93884	3.5075	3.26218
LOC_Os05g23530	-1.57371	-1.08938	-1.70199	0.335942	0.469965	0.307361	2.9767	2.12782	3.2535
LOC_Os03g08840	-1.3696	-2.33755	-1.70036	0.386998	0.197847	0.307709	2.58399	5.05442	3.24982
LOC_Os05g31020	-2.16288	-1.65302	-1.7003	0.223311	0.317974	0.307723	4.47807	3.14491	3.24968
LOC_Os04g47720	-2.09829	-1.10479	-1.69433	0.233534	0.46497	0.308997	4.28202	2.15068	3.23627
LOC_Os05g40420	-2.31877	-1.03581	-1.69071	0.200438	0.487741	0.309774	4.98907	2.05027	3.22816
LOC_Os01g54560	-1.1045	-1.67033	-1.69041	0.465062	0.314181	0.30984	2.15025	3.18288	3.22747
LOC_Os03g11550	-1.36022	-1.50483	-1.68735	0.389524	0.352372	0.310498	2.56724	2.83791	3.22064
LOC_Os04g47700	-2.75997	-1.87024	-1.68647	0.147627	0.273528	0.310686	6.77381	3.65594	3.21869
LOC_Os01g32964	-1.35593	-1.17624	-1.68586	0.390683	0.442502	0.310817	2.55962	2.25988	3.21733
LOC_Os01g03730	-1.49172	-1.74628	-1.68365	0.355588	0.298069	0.311294	2.81224	3.35492	3.21239
LOC_Os01g65460	-1.48913	-1.11139	-1.68362	0.356228	0.462848	0.3113	2.80719	2.16053	3.21233
LOC_Os03g20140	-1.60946	-1.25947	-1.68211	0.327722	0.417698	0.311627	3.05137	2.39407	3.20896
LOC_Os10g39500	-2.55373	-1.42477	-1.68129	0.170314	0.372478	0.311805	5.8715	2.68472	3.20714
LOC_Os04g01320	-1.59699	-1.88785	-1.66202	0.330566	0.270209	0.315995	3.02512	3.70084	3.1646
LOC_Os01g27700	-1.41046	-1.14758	-1.65137	0.376193	0.451383	0.318337	2.65821	2.21542	3.14132
LOC_Os04g36890	-1.34966	-1.03472	-1.65109	0.392385	0.488112	0.3184	2.54852	2.04871	3.14071
LOC_Os02g08018	-1.50137	-1.82174	-1.64482	0.353219	0.28288	0.319785	2.83111	3.53507	3.1271
LOC_Os02g32060	-5.60831	-1.86903	-1.64089	0.0204989	0.273758	0.320658	48.783	3.65286	3.11858
LOC_Os03g53790	-3.3567	-1.34977	-1.64019	0.0976186	0.392354	0.320814	10.2439	2.54872	3.11707
LOC_Os12g37560	-1.603	-1.57448	-1.64008	0.329192	0.335764	0.320838	3.03774	2.97829	3.11683
LOC_Os02g30900	-1.54715	-1.0987	-1.63774	0.342186	0.466938	0.321359	2.92238	2.14161	3.11179
LOC_Os08g27824	-1.52635	-1.47088	-1.63069	0.347154	0.360763	0.322933	2.88057	2.7719	3.09661
LOC_Os05g36190	-1.38733	-1.45562	-1.62863	0.382272	0.364599	0.323395	2.61594	2.74274	3.0922
LOC_Os01g46800	-1.31592	-1.2299	-1.62595	0.401668	0.426346	0.323997	2.48962	2.34551	3.08645
LOC_Os01g34900	-2.33191	-1.24991	-1.62469	0.198621	0.420473	0.32428	5.0347	2.37827	3.08375
LOC_Os06g45590	-3.03098	-1.35109	-1.62246	0.122344	0.391995	0.32478	8.17366	2.55105	3.079
LOC_Os09g33580	-3.50897	-1.61453	-1.61782	0.0878408	0.32657	0.325827	11.3842	3.06213	3.06911
LOC_Os03g20840	-1.70024	-1.44585	-1.61377	0.307734	0.367077	0.326744	3.24956	2.72422	3.0605
LOC_Os03g21140	-1.07596	-1.49495	-1.60677	0.474355	0.354793	0.328332	2.10813	2.81854	3.0457
LOC_Os07g36570	-2.74408	-2.65457	-1.60619	0.149262	0.158817	0.328465	6.69962	6.29657	3.04446
LOC_Os01g72520	-1.33599	-1.13157	-1.60224	0.396119	0.456418	0.329364	2.5245	2.19098	3.03615
LOC_Os11g07440	-1.26828	-1.08741	-1.59176	0.415154	0.470606	0.331766	2.40875	2.12492	3.01417
LOC_Os09g30160	-1.05109	-1.08291	-1.59085	0.482604	0.472074	0.331976	2.07209	2.11831	3.01226
LOC_Os04g01310	-1.41871	-1.47342	-1.58582	0.374046	0.360127	0.333134	2.67347	2.7768	3.00179
LOC_Os03g08770	-1.19309	-1.35657	-1.58488	0.437364	0.39051	0.333353	2.28643	2.56075	2.99983
LOC_Os02g54490	-1.99642	-1.02633	-1.58328	0.250621	0.490957	0.333723	3.99008	2.03684	2.99649
LOC_Os01g74140	-5.35556	-2.42144	-1.58024	0.0244239	0.18667	0.334427	40.9434	5.35705	2.99019
LOC_Os03g25750	-1.05287	-1.41648	-1.57056	0.482009	0.374626	0.336677	2.07465	2.66933	2.9702
LOC_Os02g09220	-1.57973	-1.54914	-1.56334	0.334545	0.341715	0.338366	2.98913	2.92642	2.95538
LOC_Os01g61780	-2.04752	-1.02774	-1.56118	0.2419	0.490478	0.338875	4.13394	2.03883	2.95094
LOC_Os08g38440	-1.38013	-1.26126	-1.56113	0.384185	0.417179	0.338885	2.60291	2.39705	2.95086
LOC_Os12g39630	-2.3823	-1.50156	-1.56013	0.191804	0.353171	0.33912	5.21367	2.83149	2.94881
LOC_Os05g51670	-1.52673	-2.99739	-1.55098	0.347062	0.125227	0.341278	2.88133	7.98552	2.93016
LOC_Os11g39250	-2.43359	-1.13037	-1.55055	0.185105	0.456798	0.341381	5.40235	2.18915	2.92928
LOC_Os03g17000	-1.07118	-1.19349	-1.53175	0.475928	0.437245	0.345857	2.10116	2.28705	2.89137
LOC_Os01g42330	-1.75577	-1.61174	-1.52928	0.296114	0.327204	0.34645	3.37708	3.0562	2.88642
LOC_Os02g51890	-1.8617	-1.30782	-1.52867	0.275153	0.403931	0.346596	3.63434	2.47567	2.8852
LOC_Os01g41990	-1.1853	-1.04963	-1.5267	0.439733	0.483091	0.34707	2.27411	2.07	2.88126
LOC_Os01g28680	-1.18685	-1.78326	-1.52579	0.439262	0.290526	0.34729	2.27655	3.44203	2.87944
LOC_Os12g04240	-1.22608	-1.70503	-1.51126	0.427477	0.306716	0.350805	2.33931	3.26035	2.85059
LOC_Os01g33110	-1.48	-1.39911	-1.5111	0.358488	0.379164	0.350844	2.78949	2.63738	2.85027
LOC_Os02g08010	-1.35425	-1.33621	-1.50426	0.391138	0.39606	0.35251	2.55664	2.52487	2.8368
LOC_Os02g38080	-1.32089	-1.32652	-1.50372	0.400287	0.398729	0.352644	2.49821	2.50797	2.83572
LOC_Os02g46090	-1.80967	-1.13721	-1.49987	0.285257	0.454638	0.353584	3.50561	2.19955	2.82818
LOC_Os04g44980	-2.84554	-1.46131	-1.49558	0.139126	0.363164	0.354639	7.18774	2.75358	2.81977
LOC_Os09g28050	-1.12556	-1.76706	-1.49498	0.458324	0.293807	0.354787	2.18186	3.40359	2.8186
LOC_Os04g55520	-1.12407	-1.62717	-1.48952	0.458798	0.323722	0.35613	2.17961	3.08907	2.80796
LOC_Os08g33150	-1.59498	-1.12481	-1.48522	0.331027	0.458563	0.357193	3.0209	2.18073	2.79961
LOC_Os03g62700	-1.52391	-1.14191	-1.48222	0.347742	0.45316	0.357937	2.8757	2.20672	2.79379
LOC_Os10g32810	-1.39095	-2.19063	-1.48001	0.381313	0.219056	0.358487	2.62252	4.56504	2.7895
LOC_Os09g21680	-2.82751	-2.72104	-1.47689	0.140875	0.151665	0.359262	7.09848	6.59348	2.78348
LOC_Os03g21210	-1.20697	-1.97262	-1.47218	0.433178	0.25479	0.360437	2.30852	3.92479	2.77441
LOC_Os07g48760	-2.58737	-1.54667	-1.47195	0.166389	0.342298	0.360495	6.01003	2.92143	2.77396
LOC_Os08g34900	-7.02094	-2.5998	-1.47102	0.00769992	0.164962	0.360728	129.871	6.06202	2.77217
LOC_Os12g09640	-1.40238	-1.35525	-1.46669	0.378305	0.390866	0.36181	2.64337	2.55842	2.76388
LOC_Os04g56530	-1.98361	-1.3314	-1.46176	0.252856	0.397381	0.363049	3.95482	2.51648	2.75445
LOC_Os06g46570	-2.10328	-1.16922	-1.45595	0.232728	0.444662	0.364514	4.29686	2.2489	2.74338
LOC_Os02g44480	-2.08592	-1.83841	-1.44884	0.235547	0.279629	0.366316	4.24545	3.57616	2.72988
LOC_Os08g38410	-1.25773	-1.04496	-1.44691	0.418202	0.484657	0.366805	2.39119	2.06331	2.72624
LOC_Os03g53660	-2.25246	-1.20389	-1.44469	0.209866	0.434102	0.367371	4.76493	2.30361	2.72204
LOC_Os03g10300	-1.49138	-3.869	-1.43205	0.355673	0.0684406	0.370604	2.81157	14.6112	2.6983
LOC_Os07g07030	-1.51586	-1.28489	-1.429	0.349689	0.410402	0.371389	2.85969	2.43664	2.69259
LOC_Os01g42350	-2.15591	-1.38455	-1.42688	0.224392	0.383009	0.371934	4.45649	2.6109	2.68865
LOC_Os01g74370	-2.15455	-1.58442	-1.42601	0.224603	0.333458	0.372159	4.45231	2.99888	2.68702
LOC_Os02g53210	-2.0823	-1.40584	-1.42457	0.236137	0.377399	0.372531	4.23483	2.64971	2.68434
LOC_Os06g23684	-1.16142	-2.24657	-1.4182	0.447072	0.210725	0.374179	2.23678	4.74552	2.67252
LOC_Os02g28220	-4.07922	-1.25529	-1.41425	0.0591604	0.41891	0.375204	16.9032	2.38715	2.66522
LOC_Os01g15900	-2.64315	-3.08133	-1.40956	0.160078	0.118148	0.376426	6.24694	8.46397	2.65656
LOC_Os03g21540	-1.07487	-1.02367	-1.40757	0.474714	0.491862	0.376947	2.10653	2.03309	2.65289
LOC_Os10g36710	-1.33403	-1.05736	-1.40462	0.39666	0.48051	0.377718	2.52105	2.08112	2.64748
LOC_Os04g49550	-1.23853	-2.41878	-1.40077	0.423803	0.187015	0.378727	2.35959	5.34718	2.64042
LOC_Os02g55970	-1.20297	-2.47038	-1.39984	0.434381	0.180443	0.37897	2.30213	5.54191	2.63873
LOC_Os07g44820	-1.19303	-1.74481	-1.39849	0.437383	0.298374	0.379325	2.28633	3.3515	2.63626
LOC_Os06g09370	-1.16135	-1.68432	-1.39492	0.447093	0.31115	0.380266	2.23667	3.21388	2.62974
LOC_Os08g37840	-2.45753	-1.42556	-1.39267	0.182058	0.372275	0.380858	5.49274	2.68619	2.62565
LOC_Os03g09070	-2.5831	-2.07236	-1.3883	0.166882	0.23777	0.382016	5.99224	4.20575	2.61769
LOC_Os10g33040	-1.08879	-2.15828	-1.38208	0.470156	0.224023	0.383666	2.12696	4.46384	2.60643
LOC_Os11g12040	-2.24354	-2.08245	-1.37101	0.211167	0.236113	0.386621	4.73559	4.23527	2.58651
LOC_Os11g12320	-1.93532	-1.6795	-1.36911	0.261464	0.312192	0.387129	3.82462	3.20316	2.58312
LOC_Os02g58480	-3.39882	-1.34667	-1.36571	0.0948096	0.393199	0.388043	10.5475	2.54324	2.57704
LOC_Os02g49070	-1.45309	-1.25774	-1.36454	0.365238	0.4182	0.388358	2.73794	2.3912	2.57495
LOC_Os06g16410	-1.0935	-1.15766	-1.36413	0.468623	0.448239	0.388469	2.13391	2.23095	2.57421
LOC_Os01g49560	-1.69606	-1.48072	-1.35851	0.308629	0.358311	0.389984	3.24014	2.79087	2.56421
LOC_Os09g36930	-2.17309	-1.11816	-1.35687	0.221735	0.460681	0.39043	4.50988	2.1707	2.56128
LOC_Os03g28330	-3.12737	-1.03518	-1.35654	0.114438	0.487955	0.390518	8.73838	2.04937	2.5607
LOC_Os02g32940	-1.07333	-2.20012	-1.34327	0.475221	0.21762	0.394126	2.10428	4.59516	2.53726
LOC_Os03g55300	-1.12922	-1.07657	-1.33287	0.457164	0.474154	0.396978	2.1874	2.10902	2.51903
LOC_Os11g34270	-1.38147	-1.56111	-1.33114	0.383826	0.338891	0.397453	2.60534	2.9508	2.51602
LOC_Os03g18310	-1.00841	-1.45343	-1.32598	0.497093	0.365152	0.398878	2.0117	2.73858	2.50703
LOC_Os06g49470	-2.94963	-1.24238	-1.32523	0.129441	0.422676	0.399085	7.72551	2.36588	2.50573
LOC_Os05g44760	-1.52487	-1.14068	-1.32423	0.347511	0.453545	0.399363	2.87761	2.20485	2.50399
LOC_Os12g08060	-2.04855	-1.04488	-1.32176	0.241727	0.484684	0.400047	4.1369	2.0632	2.49971
LOC_Os10g19334	-2.03203	-1.48865	-1.32173	0.244511	0.356345	0.400056	4.08979	2.80627	2.49965
LOC_Os02g07010	-1.17615	-1.29046	-1.31452	0.44253	0.40882	0.40206	2.25974	2.44607	2.48719
LOC_Os02g46080	-2.29802	-1.14555	-1.29894	0.203343	0.452017	0.406425	4.91781	2.21231	2.46048
LOC_Os10g32930	-1.12886	-2.01949	-1.29717	0.457276	0.246645	0.406923	2.18687	4.05442	2.45747
LOC_Os02g15930	-1.36442	-1.04022	-1.29583	0.388389	0.486252	0.407303	2.57474	2.05655	2.45517
LOC_Os02g46560	-2.02447	-1.77307	-1.29576	0.245795	0.292586	0.407321	4.06843	3.41779	2.45507
LOC_Os06g20310	-1.18528	-1.17845	-1.2953	0.439739	0.441826	0.407452	2.27408	2.26333	2.45428
LOC_Os06g37620	-1.8339	-1.19661	-1.29394	0.280506	0.4363	0.407835	3.56498	2.292	2.45197
LOC_Os04g52780	-2.03966	-1.70067	-1.28781	0.243222	0.307642	0.409572	4.11147	3.25053	2.44157
LOC_Os03g21970	-1.7979	-1.62984	-1.28489	0.287592	0.323124	0.410403	3.47715	3.09479	2.43663
LOC_Os11g04954	-1.31682	-1.38023	-1.28392	0.401418	0.384157	0.410677	2.49117	2.6031	2.435
LOC_Os01g12000	-3.67874	-3.38282	-1.28271	0.0780886	0.095867	0.411022	12.806	10.4311	2.43296
LOC_Os01g60270	-1.27673	-1.03015	-1.28029	0.412729	0.48966	0.411713	2.4229	2.04223	2.42888
LOC_Os03g18540	-1.61682	-1.50161	-1.27894	0.326054	0.35316	0.412098	3.06698	2.83158	2.42661
LOC_Os10g38060	-1.21745	-1.19666	-1.27152	0.430043	0.436284	0.414224	2.32535	2.29209	2.41415
LOC_Os01g07760	-1.339	-1.36841	-1.26296	0.395294	0.387319	0.416687	2.52976	2.58185	2.39988
LOC_Os01g55350	-3.13444	-1.41048	-1.25883	0.113878	0.376186	0.417881	8.78133	2.65826	2.39302
LOC_Os01g35160	-1.15662	-1.05107	-1.25238	0.448562	0.482609	0.419755	2.22935	2.07207	2.38234
LOC_Os07g26490	-1.17468	-1.372	-1.23763	0.442983	0.386356	0.42407	2.25742	2.58828	2.3581
LOC_Os04g50204	-1.89509	-1.00082	-1.22791	0.268857	0.499715	0.426935	3.71945	2.00114	2.34228
LOC_Os10g05130	-2.10279	-1.12867	-1.2185	0.232807	0.457336	0.429728	4.2954	2.18658	2.32705
LOC_Os01g58450	-1.9301	-1.82192	-1.21834	0.26241	0.282844	0.429778	3.81083	3.53552	2.32678
LOC_Os01g66110	-2.67511	-1.02746	-1.21545	0.156571	0.490571	0.430638	6.38686	2.03844	2.32214
LOC_Os03g08930	-1.64696	-1.6206	-1.21527	0.319312	0.3252	0.430694	3.13173	3.07503	2.32184
LOC_Os08g19680	-1.33686	-1.97157	-1.21179	0.395881	0.254975	0.431732	2.52601	3.92195	2.31625
LOC_Os04g49450	-1.10385	-1.2862	-1.20894	0.465274	0.410031	0.432588	2.14927	2.43884	2.31167
LOC_Os01g53130	-1.14388	-1.29613	-1.2059	0.452541	0.407217	0.433497	2.20974	2.45569	2.30682
LOC_Os02g25580	-1.12533	-1.2244	-1.20302	0.458396	0.427976	0.434365	2.18152	2.33658	2.30221
LOC_Os03g52670	-1.07367	-1.72577	-1.19309	0.475108	0.302338	0.437364	2.10479	3.30756	2.28642
LOC_Os06g19444	-1.08984	-1.38389	-1.18706	0.469812	0.383185	0.439197	2.12851	2.6097	2.27688
LOC_Os06g22650	-1.53406	-1.01144	-1.187	0.345303	0.49605	0.439216	2.896	2.01592	2.27679
LOC_Os05g34830	-1.9098	-1.8639	-1.17196	0.26613	0.274733	0.443817	3.75756	3.6399	2.25318
LOC_Os09g38030	-2.03483	-1.12163	-1.17163	0.244036	0.459575	0.443919	4.09776	2.17592	2.25266
LOC_Os01g48320	-1.20513	-1.07152	-1.16408	0.433729	0.475816	0.44625	2.30559	2.10165	2.2409
LOC_Os11g45400	-4.19078	-1.11534	-1.15243	0.0547583	0.461582	0.449866	18.2621	2.16646	2.22288
LOC_Os01g50100	-1.7209	-2.70473	-1.14279	0.30336	0.15339	0.452882	3.29641	6.51934	2.20808
LOC_Os05g48860	-1.14337	-1.44213	-1.13607	0.452701	0.368024	0.454998	2.20897	2.71722	2.19781
LOC_Os09g22490	-1.49551	-1.1119	-1.11984	0.354656	0.462683	0.460145	2.81963	2.16131	2.17323
LOC_Os01g53990	-2.97884	-1.87312	-1.11877	0.126847	0.272982	0.460485	7.8835	3.66324	2.17162
LOC_Os02g32860	-1.39585	-1.10357	-1.11818	0.38002	0.465364	0.460675	2.63144	2.14886	2.17073
LOC_Os03g04970	-1.63178	-1.09823	-1.11231	0.32269	0.467089	0.462552	3.09895	2.14092	2.16192
LOC_Os03g49380	-1.67704	-1.10886	-1.10866	0.312723	0.463661	0.463724	3.19772	2.15675	2.15646
LOC_Os05g43820	-6.53634	-1.25649	-1.10534	0.0107737	0.41856	0.464794	92.8183	2.38915	2.15149
LOC_Os04g58240	-1.20013	-1.1735	-1.10482	0.435237	0.443345	0.464962	2.2976	2.25558	2.15071
LOC_Os09g27670	-1.37852	-1.42513	-1.09234	0.384614	0.372385	0.469	2.60001	2.68539	2.1322
LOC_Os01g54040	-1.21511	-1.11616	-1.08563	0.430741	0.461322	0.471187	2.32158	2.16769	2.1223
LOC_Os05g39400	-1.52995	-1.07995	-1.08206	0.34629	0.473045	0.472354	2.88775	2.11396	2.11706
LOC_Os01g42520	-6.09082	-1.36964	-1.07597	0.0146717	0.386988	0.474351	68.1585	2.58406	2.10814
LOC_Os03g18440	-1.00122	-1.14481	-1.05282	0.499577	0.452249	0.482024	2.00169	2.21117	2.07459
LOC_Os04g37490	-1.57252	-1.892	-1.02695	0.336221	0.269433	0.490745	2.97424	3.7115	2.03772
LOC_Os02g33420	-1.94017	-1.62167	-1.01443	0.260586	0.32496	0.495025	3.8375	3.0773	2.0201
LOC_Os02g20410	-1.13087	-1.03929	-1.00515	0.456639	0.486566	0.498219	2.18991	2.05522	2.00715
