# Supplementary material for: Rice DWARF AND LOW-TILLERING and the homeodomain protein OSH15 interact to regulate internode elongation via orchestrating brassinosteroid signaling and metabolism
Source: Plant Cell. 2022 Jul 5;34(10):3754–72. doi: 10.1093/plcell/koac196 (PMC9516196; doi:10.1093/plcell/koac196)
Supplement: koac196_Supplementary_Data [file koac196_supplementary_data.zip › koac196_Supplementary_Data/tpc.21.01109Supplemental Data Set S3 IN2 DEGs.xlsx]

## Sheet: Sheet0
	Supplemental Data. Niu et al. (2022). Plant Cell
	Supplemental Dataset S3. DEG list in IN2 of the three mutants.
	Four sheets were included, showing the DEGs or co-downregulated DEGs identified in dlt, s140, and d140 resepctively.

## Sheet: IN2-dlt
Gene	Log2FoldChange	pval	padj
LOC_Os11g47610	10.4174	2.50384e-18	2.41273e-17
LOC_Os08g14950	10.0297	1.46572e-22	1.73366e-21
LOC_Os03g43100	9.42434	5.03197e-20	5.28338e-19
LOC_Os10g26940	8.7215	6.56274e-13	4.60751e-12
LOC_Os01g72370	8.25627	2.17646e-11	1.37164e-10
LOC_Os02g58370	8.223	2.07354e-11	1.30941e-10
LOC_Os10g09300	8.09683	5.13776e-11	3.13672e-10
LOC_Os12g02210	7.95331	2.1116e-14	1.63327e-13
LOC_Os08g14195	7.79041	5.60776e-20	5.87042e-19
LOC_Os09g18260	7.73892	1.84496e-10	1.07954e-09
LOC_Os11g01700	7.50942	2.27295e-09	1.21802e-08
LOC_Os08g10612	7.46989	4.41128e-09	2.30295e-08
LOC_Os08g04210	7.4485	1.4086e-34	2.62667e-33
LOC_Os06g20879	7.36446	5.78011e-09	2.98598e-08
LOC_Os05g45170	7.033	4.42607e-08	2.10416e-07
LOC_Os11g31630	7.0276	5.28471e-08	2.49298e-07
LOC_Os03g14820	6.99654	1.72515e-08	8.56308e-08
LOC_Os09g29510	6.98059	1.69577e-08	8.42615e-08
LOC_Os03g26020	6.87516	1.37144e-07	6.24348e-07
LOC_Os09g11480	6.82969	6.80766e-134	6.12118e-132
LOC_Os01g49750	6.82516	4.44291e-08	2.11181e-07
LOC_Os04g52790	6.75991	2.88157e-07	1.26537e-06
LOC_Os04g32080	6.75632	7.0292e-08	3.27855e-07
LOC_Os12g12190	6.6031	6.73645e-07	2.8462e-06
LOC_Os03g02470	6.58043	7.23852e-07	3.04371e-06
LOC_Os03g25300	6.54971	9.36562e-07	3.883e-06
LOC_Os02g12470	6.50122	1.16307e-06	4.77359e-06
LOC_Os05g07810	6.47452	2.01683e-09	1.08428e-08
LOC_Os08g04240	6.37485	1.18668e-12	8.20847e-12
LOC_Os07g35790	6.34259	9.71506e-87	5.1775e-85
LOC_Os06g20760	6.28657	3.50529e-06	1.36614e-05
LOC_Os05g23050	6.28234	3.70533e-06	1.44031e-05
LOC_Os03g13150	6.2461	4.44246e-06	1.71031e-05
LOC_Os08g31010	6.24144	5.34219e-06	2.04189e-05
LOC_Os01g11730	6.15874	3.71671e-12	2.48596e-11
LOC_Os01g18530	6.1513	7.66624e-06	2.869e-05
LOC_Os06g11830	6.14183	7.9902e-06	2.98191e-05
LOC_Os11g01690	6.13859	1.52527e-08	7.60578e-08
LOC_Os03g50550	6.13754	8.83856e-06	3.27809e-05
LOC_Os05g34490	6.12524	1.78677e-06	7.18611e-06
LOC_Os10g23050	6.11851	1.23709e-66	4.78824e-65
LOC_Os03g26010	5.99465	1.61661e-05	5.79045e-05
LOC_Os06g36330	5.91606	3.0939e-05	0.000106913
LOC_Os05g04410	5.9029	2.89597e-05	0.000100431
LOC_Os11g47590	5.89374	7.00397e-06	2.63412e-05
LOC_Os01g03330	5.86237	5.94612e-05	0.000197916
LOC_Os10g30832	5.85945	3.8232e-05	0.000130654
LOC_Os06g48580	5.85389	3.31162e-05	0.000114044
LOC_Os09g28680	5.84647	7.70584e-11	4.63421e-10
LOC_Os11g15755	5.84481	7.6924e-06	2.87803e-05
LOC_Os08g40690	5.83006	1.13746e-136	1.04941e-134
LOC_Os06g39110	5.81122	1.29557e-07	5.9105e-07
LOC_Os09g18280	5.78393	5.14724e-05	0.000172632
LOC_Os10g30150	5.75918	3.8273e-71	1.63424e-69
LOC_Os02g29240	5.72251	7.08291e-05	0.000233297
LOC_Os01g06852	5.71859	7.92804e-05	0.000258922
LOC_Os08g10310	5.71003	5.40998e-76	2.48744e-74
LOC_Os09g15560	5.67508	2.50486e-05	8.76996e-05
LOC_Os01g04750	5.6682	1.7368e-05	6.19651e-05
LOC_Os11g47510	5.66235	1.76027e-05	6.27786e-05
LOC_Os06g13700	5.62139	4.31907e-32	7.43785e-31
LOC_Os06g10240	5.58789	0.0001899	0.000585471
LOC_Os10g41980	5.57528	8.51316e-39	1.8203e-37
LOC_Os10g31440	5.56982	0.000141621	0.000445807
LOC_Os10g42030	5.56808	1.5818e-09	8.57781e-09
LOC_Os10g13690	5.53599	0.000196508	0.000603991
LOC_Os09g10660	5.52726	0.000171759	0.000532986
LOC_Os08g10304	5.52549	0.000160531	0.000500575
LOC_Os05g42130	5.473	9.34282e-07	3.87526e-06
LOC_Os01g65140	5.47015	0.000249583	0.000754918
LOC_Os07g13100	5.45999	0.000272927	0.000820415
LOC_Os02g08470	5.45821	0.000239053	0.000725644
LOC_Os01g53430	5.45599	0.000301199	0.000899537
LOC_Os08g19340	5.45515	0.000277306	0.000832954
LOC_Os03g31750	5.4471	1.59277e-153	1.69128e-151
LOC_Os05g39310	5.44226	6.51873e-287	2.08444e-284
LOC_Os04g29680	5.41142	0.000312476	0.000930846
LOC_Os01g58860	5.39307	1.88631e-16	1.63622e-15
LOC_Os02g12680	5.36108	0.00043146	0.00125526
LOC_Os03g63350	5.35114	6.80154e-05	0.00022445
LOC_Os03g19600	5.33795	2.51954e-22	2.94792e-21
LOC_Os02g09320	5.28108	0.000486067	0.00140207
LOC_Os11g47580	5.27236	3.9281e-06	1.52305e-05
LOC_Os08g29900	5.27227	0.000556429	0.00159023
LOC_Os06g15330	5.2664	3.85588e-25	5.10351e-24
LOC_Os11g47560	5.26355	4.78867e-18	4.54617e-17
LOC_Os04g54260	5.2366	1.39829e-15	1.15386e-14
LOC_Os03g40210	5.23191	3.9487e-06	1.53026e-05
LOC_Os02g26260	5.22133	0.000642286	0.00181532
LOC_Os01g07430	5.22108	6.46376e-22	7.41173e-21
LOC_Os11g31550	5.2205	0.00112332	0.00305342
LOC_Os10g34920	5.21575	0.000126403	0.000400457
LOC_Os01g42150	5.20408	1.57236e-17	1.44969e-16
LOC_Os10g31420	5.18199	0.000147368	0.000462915
LOC_Os11g40840	5.17583	2.74483e-08	1.33651e-07
LOC_Os01g24630	5.157	0.0011224	0.00305122
LOC_Os08g29910	5.15335	0.000864818	0.0023933
LOC_Os04g06860	5.11095	0.000202218	0.00062068
LOC_Os11g47500	5.09024	1.10201e-33	1.9827e-32
LOC_Os01g15520	5.05952	1.71531e-16	1.49249e-15
LOC_Os10g40510	5.0521	7.10801e-24	8.92115e-23
LOC_Os03g42790	5.02818	0.000298117	0.000890916
LOC_Os12g05220	5.02244	1.0118e-07	4.65746e-07
LOC_Os03g25510	5.00233	0.000355842	0.00105091
LOC_Os07g35810	4.99985	0.00158069	0.00417407
LOC_Os06g34550	4.99554	0.00154215	0.00408112
LOC_Os07g37150	4.99536	0.000319184	0.000949623
LOC_Os02g25630	4.99123	0.0015613	0.00412766
LOC_Os06g33200	4.95368	2.02832e-34	3.76732e-33
LOC_Os01g18490	4.95358	0.000387638	0.00113776
LOC_Os11g15040	4.94916	7.01381e-243	1.71619e-240
LOC_Os04g01810	4.92063	0.00235585	0.00602429
LOC_Os01g68740	4.90972	0.00044217	0.00128416
LOC_Os06g41500	4.90461	0.00269732	0.00681449
LOC_Os03g16960	4.90415	0.00222012	0.00570209
LOC_Os11g40850	4.8975	0.00266027	0.00673058
LOC_Os04g54270	4.88339	3.07625e-09	1.62926e-08
LOC_Os11g38210	4.83321	0.00305559	0.00764345
LOC_Os04g54710	4.8309	0.00293712	0.00737202
LOC_Os02g31230	4.82707	0.000781545	0.00218
LOC_Os08g03170	4.82122	0.00291968	0.00733217
LOC_Os09g18290	4.81608	0.000628721	0.00178002
LOC_Os11g22449	4.81564	0.00368571	0.00907368
LOC_Os07g06250	4.81334	0.00360258	0.00888846
LOC_Os01g36350	4.80593	1.35771e-10	8.01944e-10
LOC_Os03g61150	4.77548	3.01504e-107	2.08966e-105
LOC_Os11g47550	4.76898	4.87552e-05	0.000164302
LOC_Os05g38770	4.76221	0.00079872	0.00222439
LOC_Os11g35300	4.75004	4.62406e-21	5.08466e-20
LOC_Os12g12690	4.74336	0.00453423	0.0109415
LOC_Os01g74630	4.74119	0.00436051	0.010567
LOC_Os07g39250	4.74119	0.00436051	0.010567
LOC_Os01g01110	4.73322	0.00405671	0.00990901
LOC_Os03g47620	4.7308	0.00426416	0.0103609
LOC_Os09g18270	4.72774	0.0041183	0.0100429
LOC_Os10g19270	4.71669	0.00580422	0.013696
LOC_Os08g04230	4.71214	3.18126e-10	1.82651e-09
LOC_Os06g41340	4.68815	3.53993e-10	2.02707e-09
LOC_Os04g54250	4.66656	7.63644e-12	4.97411e-11
LOC_Os03g55680	4.66364	1.38757e-06	5.65375e-06
LOC_Os01g04800	4.65489	1.30861e-61	4.51261e-60
LOC_Os03g40194	4.65139	6.21982e-52	1.8118e-50
LOC_Os03g19840	4.63274	0.00918135	0.0207663
LOC_Os10g01720	4.62876	0.00752988	0.0173575
LOC_Os03g20910	4.62516	0.0059966	0.014098
LOC_Os10g35160	4.60979	0.000116236	0.000370582
LOC_Os04g23799	4.55622	0.00169742	0.00445681
LOC_Os11g17380	4.54572	0.00984686	0.0221099
LOC_Os07g15340	4.52987	0.00808259	0.0185133
LOC_Os08g41489	4.51829	0.00845245	0.0192836
LOC_Os02g01840	4.51751	0.00919118	0.0207869
LOC_Os11g34610	4.5151	0.00852274	0.0194266
LOC_Os05g50390	4.51469	0.00903809	0.0204736
LOC_Os08g19400	4.51469	0.00903809	0.0204736
LOC_Os02g54350	4.50992	0.00213553	0.00550542
LOC_Os02g44310	4.49907	2.01421e-103	1.33047e-101
LOC_Os10g41999	4.49639	0.000283176	0.000849316
LOC_Os11g47600	4.4752	5.84008e-22	6.70751e-21
LOC_Os09g28670	4.46894	5.58403e-06	2.12797e-05
LOC_Os06g21369	4.46879	2.9191e-35	5.5764e-34
LOC_Os09g25220	4.46162	0.000233966	0.00071166
LOC_Os04g20100	4.46135	0.00273983	0.00691417
LOC_Os01g55790	4.43202	0.0189666	0.0395715
LOC_Os08g31890	4.41198	0.0115233	0.0254496
LOC_Os05g32150	4.41059	1.02906e-05	3.78717e-05
LOC_Os08g30040	4.4047	0.0130578	0.0284039
LOC_Os11g36110	4.40262	0.0203029	0.0421315
LOC_Os02g07380	4.40087	0.000346732	0.00102605
LOC_Os05g46530	4.399	0.012306	0.0269686
LOC_Os10g36090	4.39227	0.00313418	0.00782543
LOC_Os07g31190	4.39163	0.000350418	0.00103597
LOC_Os02g32320	4.38324	0.00329865	0.00820043
LOC_Os05g19010	4.38168	0.00321321	0.00800854
LOC_Os01g23580	4.38053	0.00308933	0.00772032
LOC_Os03g50250	4.37674	0.00334061	0.00829668
LOC_Os10g40480	4.3629	3.24443e-36	6.37535e-35
LOC_Os10g11500	4.34535	5.32371e-18	5.04221e-17
LOC_Os08g13440	4.34411	1.71838e-253	4.43609e-251
LOC_Os07g39030	4.3402	5.62674e-07	2.39605e-06
LOC_Os09g36680	4.33703	0.00459588	0.0110696
LOC_Os01g58300	4.31584	0.0038522	0.00944966
LOC_Os12g07180	4.3132	5.11444e-36	9.98718e-35
LOC_Os09g18020	4.30959	6.24145e-07	2.6462e-06
LOC_Os06g41550	4.30117	0.018253	0.03825
LOC_Os12g14830	4.28607	0.0177304	0.0372826
LOC_Os02g37490	4.27846	0.0217781	0.044816
LOC_Os01g15240	4.26629	2.39441e-09	1.28092e-08
LOC_Os02g26280	4.26606	2.09154e-05	7.38072e-05
LOC_Os11g42230	4.2558	0.00455687	0.0109914
LOC_Os12g36310	4.25367	0.00500268	0.0119703
LOC_Os12g05210	4.20698	1.25564e-28	1.91816e-27
LOC_Os06g39120	4.18277	4.04729e-15	3.24278e-14
LOC_Os02g44320	4.17706	6.47958e-290	2.25098e-287
LOC_Os11g45950	4.17635	0.00627213	0.0147015
LOC_Os09g37330	4.17565	1.67168e-06	6.75366e-06
LOC_Os10g34940	4.16078	4.05636e-05	0.000138086
LOC_Os04g54960	4.14946	0.023785	0.048506
LOC_Os08g14830	4.14536	0.0240108	0.0489133
LOC_Os10g01020	4.14172	0.0242116	0.0492405
LOC_Os11g34570	4.14172	0.0242116	0.0492405
LOC_Os07g30670	4.13151	2.73795e-53	8.1355e-52
LOC_Os10g25620	4.11764	0.00731519	0.0169042
LOC_Os06g03520	4.11564	7.43574e-197	1.21648e-194
LOC_Os04g46820	4.11151	0.00723194	0.0167338
LOC_Os05g01380	4.11145	3.11882e-12	2.09803e-11
LOC_Os06g17070	4.10465	5.38473e-05	0.000180189
LOC_Os03g30470	4.09421	3.51991e-06	1.37146e-05
LOC_Os08g44590	4.08848	2.51004e-159	2.90658e-157
LOC_Os01g03830	4.07374	1.39823e-21	1.57948e-20
LOC_Os08g08090	4.06187	7.17127e-15	5.66833e-14
LOC_Os01g22249	4.05815	5.5742e-06	2.12451e-05
LOC_Os11g03860	4.05207	3.1174e-09	1.6495e-08
LOC_Os06g36390	4.05075	2.79121e-36	5.50013e-35
LOC_Os02g37780	4.04897	4.13455e-58	1.33727e-56
LOC_Os01g09370	4.03685	3.66416e-25	4.85204e-24
LOC_Os03g27730	4.02972	0.00908577	0.020571
LOC_Os07g35660	4.02722	0.00943333	0.0212764
LOC_Os04g20080	4.00055	0.000109079	0.000348833
LOC_Os02g42620	3.99719	7.32956e-07	3.08061e-06
LOC_Os05g37780	3.96835	1.04852e-05	3.85273e-05
LOC_Os10g38110	3.95846	3.92182e-46	9.94198e-45
LOC_Os04g12950	3.95169	0.0115904	0.0255758
LOC_Os01g26270	3.94037	0.0120837	0.0265242
LOC_Os04g20090	3.93121	0.016846	0.0356254
LOC_Os01g51210	3.9182	5.37991e-22	6.20177e-21
LOC_Os08g06180	3.9064	0.000158188	0.000493651
LOC_Os10g26250	3.90594	1.90208e-05	6.75704e-05
LOC_Os04g12110	3.87958	0.00259313	0.00657786
LOC_Os04g34180	3.87444	0.00246219	0.00627284
LOC_Os05g33350	3.8667	0.0146706	0.0314958
LOC_Os11g35980	3.86616	0.0153725	0.0328275
LOC_Os01g41770	3.86007	8.99213e-16	7.50385e-15
LOC_Os07g37280	3.85887	1.33988e-68	5.38614e-67
LOC_Os11g03440	3.85695	0.0148469	0.031833
LOC_Os03g13140	3.8488	2.75197e-09	1.46524e-08
LOC_Os10g28350	3.83566	2.99318e-60	1.01232e-58
LOC_Os01g50610	3.83459	0.00319004	0.00795573
LOC_Os06g07790	3.83049	2.5891e-50	7.27819e-49
LOC_Os04g30240	3.82182	4.56217e-08	2.16484e-07
LOC_Os07g04040	3.81628	9.0122e-19	8.86693e-18
LOC_Os11g47520	3.81086	4.58054e-06	1.75985e-05
LOC_Os12g10750	3.77578	8.62349e-97	5.18497e-95
LOC_Os05g40384	3.77336	4.20637e-05	0.000142899
LOC_Os10g23130	3.7691	0.0036167	0.00892018
LOC_Os11g37600	3.76291	0.0216856	0.044655
LOC_Os02g37770	3.7616	7.16769e-98	4.3846e-96
LOC_Os02g49720	3.75232	0	0
LOC_Os11g45970	3.73839	2.13429e-12	1.45346e-11
LOC_Os12g26290	3.72047	6.26147e-163	7.49751e-161
LOC_Os11g40810	3.71757	5.90683e-36	1.15026e-34
LOC_Os08g35490	3.71568	1.70864e-15	1.40255e-14
LOC_Os06g13690	3.71224	9.80334e-06	3.61731e-05
LOC_Os07g05450	3.70539	1.29563e-42	3.04321e-41
LOC_Os07g48390	3.6992	5.71418e-197	9.403e-195
LOC_Os03g16950	3.69442	9.7161e-06	3.58653e-05
LOC_Os05g45020	3.69045	5.16715e-271	1.48366e-268
LOC_Os08g22604	3.68741	7.52324e-05	0.000246503
LOC_Os03g02340	3.68005	0.0245103	0.0497831
LOC_Os10g41689	3.67431	0.0243515	0.0495066
LOC_Os07g48030	3.66923	4.71971e-112	3.38795e-110
LOC_Os01g31430	3.66638	0.0241034	0.0490699
LOC_Os02g14430	3.66553	8.21706e-05	0.000267771
LOC_Os06g51050	3.66535	9.65684e-47	2.49526e-45
LOC_Os02g32950	3.64879	1.39348e-06	5.67538e-06
LOC_Os01g71860	3.62316	0.000713906	0.00200385
LOC_Os02g33720	3.61823	1.29352e-25	1.74992e-24
LOC_Os07g08420	3.59658	1.98658e-05	7.03592e-05
LOC_Os08g40520	3.59644	0.0066913	0.015584
LOC_Os11g15340	3.58212	1.10035e-19	1.13666e-18
LOC_Os03g22500	3.56804	7.29306e-23	8.78884e-22
LOC_Os10g02070	3.56131	5.68456e-200	9.81336e-198
LOC_Os10g29020	3.56025	0.00820289	0.0187644
LOC_Os10g39936	3.54537	0.000190576	0.000586977
LOC_Os03g61160	3.53652	5.85256e-06	2.22487e-05
LOC_Os04g29450	3.53165	0.00146951	0.00390358
LOC_Os10g07556	3.53065	4.34987e-08	2.07003e-07
LOC_Os01g03890	3.52959	5.17713e-47	1.3439e-45
LOC_Os01g33070	3.52809	0.0104338	0.023318
LOC_Os02g24700	3.52349	1.61928e-39	3.52125e-38
LOC_Os11g06800	3.5224	4.40598e-17	3.95092e-16
LOC_Os01g24770	3.51524	0.00133528	0.00357876
LOC_Os07g47990	3.51164	2.76371e-52	8.0756e-51
LOC_Os02g13510	3.49882	2.95324e-202	5.22648e-200
LOC_Os04g49739	3.49647	0.00926083	0.0209293
LOC_Os12g38550	3.48846	0.00895699	0.0203111
LOC_Os01g71350	3.48399	7.9519e-06	2.96801e-05
LOC_Os06g30640	3.48147	0.00173479	0.00454688
LOC_Os01g48710	3.47567	1.9887e-07	8.90801e-07
LOC_Os07g32700	3.47313	3.73312e-35	7.08336e-34
LOC_Os11g36000	3.4621	0.00042619	0.00124095
LOC_Os09g18159	3.46038	4.30344e-29	6.67555e-28
LOC_Os05g04120	3.45093	2.21605e-26	3.10081e-25
LOC_Os10g13700	3.44419	8.70067e-87	4.65453e-85
LOC_Os04g56430	3.442	1.81567e-06	7.29561e-06
LOC_Os08g45100	3.43589	0.00234543	0.00600037
LOC_Os04g36670	3.42327	2.63694e-129	2.24851e-127
LOC_Os06g48860	3.41864	1.165e-18	1.14183e-17
LOC_Os11g05740	3.41858	1.3992e-05	5.05104e-05
LOC_Os03g38040	3.41816	6.79318e-11	4.10729e-10
LOC_Os08g39810	3.41723	7.15917e-05	0.000235644
LOC_Os10g18820	3.399	5.59708e-112	4.00754e-110
LOC_Os08g07380	3.38532	1.7936e-06	7.21001e-06
LOC_Os07g41350	3.37718	6.29421e-13	4.43003e-12
LOC_Os06g35520	3.37277	4.36279e-70	1.80271e-68
LOC_Os07g48870	3.36852	0.00294706	0.00739432
LOC_Os10g01680	3.36777	0.0161035	0.0342273
LOC_Os05g48040	3.3669	0	0
LOC_Os01g65130	3.36608	0.0140897	0.0303785
LOC_Os12g25200	3.3642	0.0136773	0.0296095
LOC_Os10g11330	3.36305	0.0147729	0.0316816
LOC_Os04g06900	3.35446	7.45166e-114	5.44629e-112
LOC_Os03g17410	3.35383	5.12468e-14	3.87331e-13
LOC_Os05g08780	3.35247	0.0149032	0.0319432
LOC_Os02g22440	3.35195	0.018628	0.0389517
LOC_Os07g05010	3.3469	2.50466e-94	1.46831e-92
LOC_Os10g23160	3.3444	1.06469e-06	4.3863e-06
LOC_Os02g45620	3.33774	4.75279e-27	6.83736e-26
LOC_Os08g08980	3.33467	0.000195405	0.000600995
LOC_Os02g56460	3.3264	9.22468e-12	5.97407e-11
LOC_Os11g15470	3.29433	0.0182765	0.0382935
LOC_Os05g48730	3.28975	5.78845e-12	3.81009e-11
LOC_Os03g12510	3.2877	0.0196605	0.0409221
LOC_Os11g41600	3.28664	2.60652e-139	2.45301e-137
LOC_Os11g03070	3.28558	3.55461e-05	0.00012189
LOC_Os01g22200	3.28358	0.022314	0.0457682
LOC_Os02g07400	3.2826	0.000207183	0.000635138
LOC_Os02g06420	3.28085	0.0167402	0.0354308
LOC_Os12g07430	3.28004	0.0212822	0.0439497
LOC_Os07g25810	3.27174	2.80429e-41	6.37399e-40
LOC_Os07g42730	3.26969	0.00557522	0.0132099
LOC_Os06g04940	3.25736	8.7901e-39	1.87667e-37
LOC_Os02g03210	3.25284	5.17494e-41	1.16587e-39
LOC_Os05g40920	3.24884	1.74647e-37	3.60292e-36
LOC_Os12g40330	3.24332	2.97036e-25	3.95004e-24
LOC_Os03g13210	3.24168	4.4056e-25	5.80109e-24
LOC_Os03g36470	3.22905	0.0226511	0.0464022
LOC_Os06g20480	3.22456	0.00511729	0.0122216
LOC_Os01g43500	3.21446	0.0201407	0.0418227
LOC_Os05g29676	3.21119	6.23263e-05	0.000206938
LOC_Os02g53660	3.20938	0.0238995	0.0487007
LOC_Os10g24004	3.20774	1.56201e-33	2.79602e-32
LOC_Os08g16710	3.20146	0.00135588	0.0036288
LOC_Os04g59200	3.2004	3.46355e-11	2.14199e-10
LOC_Os11g04860	3.18916	3.61857e-12	2.42436e-11
LOC_Os12g35610	3.18784	0	0
LOC_Os04g49460	3.1756	0.000389143	0.00114182
LOC_Os10g08026	3.1643	1.06883e-08	5.40254e-08
LOC_Os07g47400	3.16405	0.00172585	0.00452513
LOC_Os01g21620	3.1609	0.000135511	0.000427484
LOC_Os06g37150	3.15279	3.62359e-70	1.50168e-68
LOC_Os10g40614	3.14553	1.72742e-70	7.22256e-69
LOC_Os06g30730	3.14542	2.56806e-43	6.11358e-42
LOC_Os02g15050	3.14473	1.94309e-05	6.89058e-05
LOC_Os03g45960	3.14032	0.00610079	0.0143285
LOC_Os09g10010	3.14013	2.59127e-27	3.77215e-26
LOC_Os02g58214	3.13668	5.15294e-104	3.44415e-102
LOC_Os11g24620	3.13534	0.00181722	0.00474876
LOC_Os10g40710	3.12504	5.24904e-60	1.76467e-58
LOC_Os08g04250	3.123	0.00202053	0.00523437
LOC_Os08g08100	3.11793	4.38173e-18	4.16404e-17
LOC_Os01g07450	3.116	4.69877e-06	1.80306e-05
LOC_Os06g50080	3.11429	6.20681e-220	1.21287e-217
LOC_Os06g48850	3.11193	8.1519e-18	7.66153e-17
LOC_Os11g17720	3.10115	0.0008604	0.00238178
LOC_Os08g32370	3.09942	3.01765e-08	1.46302e-07
LOC_Os05g50830	3.09616	0.00052897	0.00151713
LOC_Os01g19210	3.09175	0.00777592	0.0178807
LOC_Os01g02870	3.08717	0	0
LOC_Os07g03810	3.08617	2.76455e-36	5.45141e-35
LOC_Os10g33530	3.07843	0.0111088	0.0246465
LOC_Os05g03040	3.07783	5.82725e-288	1.90666e-285
LOC_Os12g28770	3.07559	2.80914e-58	9.12776e-57
LOC_Os02g36850	3.07504	1.78185e-08	8.82428e-08
LOC_Os11g34460	3.07456	1.87323e-58	6.1008e-57
LOC_Os07g48560	3.06915	0.00347309	0.00859991
LOC_Os02g05470	3.06726	1.52844e-208	2.75698e-206
LOC_Os01g26280	3.06586	0.00970143	0.0218112
LOC_Os01g01190	3.05822	4.77528e-75	2.16729e-73
LOC_Os06g04850	3.05295	9.66787e-87	5.16213e-85
LOC_Os08g17655	3.04751	1.14005e-13	8.44208e-13
LOC_Os03g25030	3.04684	2.05081e-05	7.24698e-05
LOC_Os08g29680	3.02864	0.000247611	0.000749358
LOC_Os05g05354	3.0249	0.00965854	0.0217286
LOC_Os09g37490	3.01449	0.00984343	0.0221039
LOC_Os07g42510	3.01413	6.42347e-222	1.29107e-219
LOC_Os11g07225	3.01062	4.65274e-07	2.00036e-06
LOC_Os07g25800	3.00948	1.48459e-09	8.08027e-09
LOC_Os09g06920	3.00894	0.00317326	0.00791669
LOC_Os03g08460	3.00629	1.00232e-222	2.02909e-220
LOC_Os09g36940	2.99746	0.000950495	0.00261206
LOC_Os07g03820	2.99393	2.55124e-09	1.363e-08
LOC_Os04g50200	2.98177	1.70371e-17	1.5672e-16
LOC_Os04g29580	2.97084	7.86877e-08	3.65017e-07
LOC_Os01g04470	2.96796	0.00403705	0.00986698
LOC_Os04g41229	2.96531	2.78164e-41	6.3276e-40
LOC_Os10g33250	2.96182	0.00403149	0.00985681
LOC_Os10g33954	2.96142	0.0139514	0.0301265
LOC_Os06g35574	2.95379	0.00419396	0.0102115
LOC_Os08g14070	2.94866	1.51177e-11	9.64182e-11
LOC_Os12g38610	2.9479	2.48216e-11	1.55558e-10
LOC_Os08g10150	2.94695	4.09613e-17	3.67747e-16
LOC_Os05g03920	2.9441	8.80907e-07	3.66738e-06
LOC_Os01g11820	2.94171	9.2291e-07	3.83153e-06
LOC_Os02g57700	2.93948	0.00143785	0.00382705
LOC_Os03g05140	2.93943	1.74392e-18	1.69331e-17
LOC_Os06g21240	2.93282	8.11652e-13	5.67712e-12
LOC_Os01g15910	2.93056	0.0050924	0.0121653
LOC_Os03g01520	2.92395	2.36607e-14	1.82407e-13
LOC_Os10g33060	2.91376	4.84085e-18	4.59415e-17
LOC_Os01g22190	2.90432	0.0163792	0.0347583
LOC_Os02g21310	2.89017	3.02968e-05	0.000104861
LOC_Os08g02180	2.88579	3.07215e-55	9.39643e-54
LOC_Os01g58290	2.88459	0	0
LOC_Os08g32390	2.88012	4.40244e-06	1.69629e-05
LOC_Os12g13420	2.8699	0.000762692	0.00213228
LOC_Os01g49910	2.86425	0.000257886	0.000778362
LOC_Os11g14060	2.85886	0.00640509	0.0149795
LOC_Os10g04400	2.85506	5.65605e-05	0.000188752
LOC_Os03g29864	2.84002	2.42757e-08	1.19047e-07
LOC_Os08g12700	2.83587	0.018507	0.0387275
LOC_Os12g02450	2.83307	9.38072e-08	4.32657e-07
LOC_Os01g15340	2.83295	0.000336439	0.000997477
LOC_Os12g41090	2.83017	2.03249e-60	6.89893e-59
LOC_Os01g25740	2.8283	7.47077e-11	4.50053e-10
LOC_Os05g48700	2.82736	0.00631745	0.0147954
LOC_Os08g14940	2.82171	4.71611e-07	2.02667e-06
LOC_Os02g29190	2.82115	0.00264705	0.00669952
LOC_Os03g51530	2.819	7.7224e-53	2.28018e-51
LOC_Os01g47820	2.81635	1.48678e-19	1.52967e-18
LOC_Os05g40810	2.8135	0.00239353	0.00611453
LOC_Os11g46860	2.80971	2.00653e-05	7.1012e-05
LOC_Os09g35940	2.80509	3.83625e-05	0.000131069
LOC_Os01g32670	2.80489	9.19658e-28	1.36625e-26
LOC_Os03g15710	2.80346	4.28941e-26	5.92828e-25
LOC_Os02g56770	2.79936	6.31918e-11	3.83141e-10
LOC_Os02g11790	2.79657	6.78646e-15	5.37624e-14
LOC_Os04g31790	2.79147	2.3451e-42	5.46718e-41
LOC_Os12g03230	2.78975	1.34818e-16	1.17797e-15
LOC_Os06g22290	2.78292	1.36962e-25	1.85198e-24
LOC_Os10g04540	2.781	0.00306493	0.00766478
LOC_Os08g10140	2.77986	0.00860323	0.0195847
LOC_Os03g10210	2.77954	3.71232e-16	3.15497e-15
LOC_Os10g39300	2.77531	0.000327119	0.000971381
LOC_Os04g12850	2.76933	8.48529e-05	0.000275872
LOC_Os06g45620	2.76928	0.00776721	0.0178622
LOC_Os06g50230	2.76155	1.51922e-98	9.39547e-97
LOC_Os04g22660	2.76107	0.0095427	0.0215007
LOC_Os08g26880	2.75595	4.94613e-195	7.81906e-193
LOC_Os09g33710	2.75515	8.01091e-10	4.4558e-09
LOC_Os01g67030	2.74959	1.63437e-16	1.42294e-15
LOC_Os06g35060	2.74388	2.48655e-11	1.55798e-10
LOC_Os09g04310	2.73908	0.000337597	0.0010006
LOC_Os07g27000	2.7372	8.30222e-19	8.19418e-18
LOC_Os06g47800	2.73487	8.79344e-129	7.43059e-127
LOC_Os11g13934	2.72753	1.26793e-06	5.18429e-06
LOC_Os11g31760	2.72558	0.0114044	0.0252247
LOC_Os11g43530	2.71432	5.88241e-13	4.15266e-12
LOC_Os09g11460	2.71172	4.36444e-298	1.68234e-295
LOC_Os12g38760	2.70652	1.34197e-98	8.31754e-97
LOC_Os05g07626	2.70423	0.0120099	0.0263772
LOC_Os02g54920	2.70215	0.00593007	0.0139585
LOC_Os02g58290	2.69871	0.000180032	0.000557369
LOC_Os05g43350	2.69648	3.92619e-15	3.14756e-14
LOC_Os10g38470	2.69515	4.18326e-19	4.19055e-18
LOC_Os05g25860	2.69492	9.2258e-05	0.000298122
LOC_Os07g35390	2.69088	6.1435e-10	3.44504e-09
LOC_Os01g66440	2.68497	0.0154117	0.0329037
LOC_Os04g42900	2.68376	3.66116e-06	1.42393e-05
LOC_Os10g42040	2.67475	1.06774e-11	6.88003e-11
LOC_Os03g53710	2.66894	2.71365e-29	4.24219e-28
LOC_Os08g02520	2.66847	0.0146266	0.031411
LOC_Os09g07390	2.66667	0.0027759	0.00700046
LOC_Os02g15120	2.66635	6.88968e-29	1.06113e-27
LOC_Os04g51800	2.65928	1.40019e-10	8.26338e-10
LOC_Os01g24030	2.65838	2.64244e-40	5.85938e-39
LOC_Os05g38264	2.65573	5.85817e-98	3.59135e-96
LOC_Os08g43250	2.65241	2.49393e-05	8.73278e-05
LOC_Os05g47650	2.65089	3.01352e-19	3.04479e-18
LOC_Os02g43360	2.65064	1.48108e-78	7.07573e-77
LOC_Os04g02850	2.64935	3.20074e-26	4.45208e-25
LOC_Os10g37860	2.64878	5.7807e-22	6.64745e-21
LOC_Os03g46940	2.64801	0.0013919	0.00371601
LOC_Os03g04020	2.64724	0	0
LOC_Os01g65830	2.64717	5.46435e-99	3.40934e-97
LOC_Os08g16320	2.64487	0.00899133	0.0203841
LOC_Os05g51470	2.64425	8.06064e-131	6.93634e-129
LOC_Os08g23580	2.64385	0.00568165	0.0134383
LOC_Os03g02190	2.64347	2.29883e-95	1.3647e-93
LOC_Os02g32780	2.63559	2.10544e-20	2.2501e-19
LOC_Os02g33060	2.63272	2.79467e-42	6.50448e-41
LOC_Os08g43960	2.62428	2.61099e-08	1.27553e-07
LOC_Os06g04950	2.62374	5.8754e-26	8.08054e-25
LOC_Os02g37990	2.62339	0.00835217	0.019078
LOC_Os01g57599	2.62213	0.000187957	0.000579799
LOC_Os07g13790	2.6214	4.07244e-07	1.76353e-06
LOC_Os06g31060	2.61601	0.0170918	0.0360773
LOC_Os10g21860	2.61423	1.17292e-10	6.96743e-10
LOC_Os09g32870	2.61417	1.08162e-27	1.59767e-26
LOC_Os02g27100	2.61338	5.69718e-10	3.20562e-09
LOC_Os07g13780	2.61254	2.09018e-07	9.33729e-07
LOC_Os09g36220	2.61063	7.90773e-225	1.66056e-222
LOC_Os10g40950	2.61026	1.3373e-07	6.09199e-07
LOC_Os09g36560	2.60961	0.00118393	0.00320425
LOC_Os02g48200	2.60301	4.91878e-08	2.32777e-07
LOC_Os09g31000	2.59946	6.17156e-42	1.42346e-40
LOC_Os06g14870	2.59892	1.60383e-05	5.7476e-05
LOC_Os04g58920	2.59853	1.86033e-09	1.00302e-08
LOC_Os05g23450	2.5965	2.56158e-05	8.95519e-05
LOC_Os10g36260	2.59179	9.78548e-168	1.23477e-165
LOC_Os07g44250	2.59125	1.9367e-16	1.67837e-15
LOC_Os02g37160	2.58506	2.47557e-08	1.21217e-07
LOC_Os12g14220	2.5838	3.40615e-10	1.95325e-09
LOC_Os10g22050	2.58211	4.78283e-60	1.60986e-58
LOC_Os01g39860	2.58157	2.97571e-232	6.49096e-230
LOC_Os01g11780	2.58085	0.000363351	0.00107196
LOC_Os04g09604	2.57602	3.81369e-16	3.23819e-15
LOC_Os03g01270	2.5741	8.8962e-100	5.58773e-98
LOC_Os12g26350	2.57342	4.88271e-05	0.000164505
LOC_Os02g29500	2.57145	2.12822e-23	2.62198e-22
LOC_Os04g46650	2.56815	3.9027e-15	3.12961e-14
LOC_Os04g54280	2.56608	1.63182e-33	2.91727e-32
LOC_Os05g07420	2.55675	8.48602e-21	9.23388e-20
LOC_Os02g37190	2.55514	0.0140052	0.0302309
LOC_Os12g18550	2.55384	2.14692e-10	1.24999e-09
LOC_Os01g43110	2.55152	4.54257e-11	2.78725e-10
LOC_Os02g09850	2.55105	1.03563e-25	1.40848e-24
LOC_Os07g27630	2.54984	0.0241244	0.0491056
LOC_Os07g36740	2.54746	5.46581e-05	0.000182707
LOC_Os03g22170	2.54708	3.41962e-73	1.51297e-71
LOC_Os09g23530	2.54691	0.00419143	0.0102062
LOC_Os09g23560	2.54454	0.000228124	0.000695468
LOC_Os12g40774	2.54451	0.00414153	0.0100969
LOC_Os12g03040	2.54103	5.25245e-11	3.20466e-10
LOC_Os08g42430	2.53967	3.07132e-08	1.48725e-07
LOC_Os03g04060	2.53832	1.44169e-53	4.30656e-52
LOC_Os02g18650	2.53454	4.90899e-10	2.77824e-09
LOC_Os07g43370	2.5328	1.98837e-37	4.08399e-36
LOC_Os07g10254	2.53271	0.00666057	0.015524
LOC_Os10g03900	2.53139	3.08698e-24	3.93408e-23
LOC_Os01g38610	2.53061	4.44018e-06	1.70966e-05
LOC_Os09g29210	2.52863	0.000760585	0.0021266
LOC_Os09g19810	2.52655	2.71226e-06	1.07161e-05
LOC_Os04g02640	2.52647	1.46967e-23	1.82502e-22
LOC_Os01g65640	2.52221	0.00158211	0.00417744
LOC_Os06g13330	2.51801	5.56813e-06	2.12248e-05
LOC_Os11g30210	2.51627	9.51941e-10	5.26675e-09
LOC_Os08g28560	2.51132	0.000186648	0.000576393
LOC_Os09g24480	2.50828	0.000371781	0.00109511
LOC_Os01g05640	2.50627	0.000184575	0.000570366
LOC_Os05g16220	2.49975	0.0126353	0.0275874
LOC_Os09g28860	2.49881	0.00214437	0.00552366
LOC_Os05g34530	2.49733	1.61543e-11	1.02866e-10
LOC_Os05g38980	2.49701	0.000765713	0.00213966
LOC_Os05g06340	2.49574	1.92756e-53	5.74571e-52
LOC_Os08g23630	2.49126	0.00145955	0.00388151
LOC_Os05g11580	2.49051	1.29976e-14	1.01285e-13
LOC_Os09g12300	2.48647	9.01866e-28	1.34131e-26
LOC_Os06g39080	2.4841	0.0040446	0.00988114
LOC_Os11g47750	2.48344	2.70843e-12	1.83071e-11
LOC_Os07g41400	2.48247	7.40707e-29	1.13957e-27
LOC_Os05g45920	2.47437	7.73581e-39	1.6566e-37
LOC_Os02g55890	2.47367	1.67027e-68	6.70469e-67
LOC_Os05g48200	2.47149	4.32259e-89	2.38497e-87
LOC_Os05g13360	2.46688	3.47031e-07	1.51233e-06
LOC_Os11g34130	2.46671	1.66975e-44	4.06797e-43
LOC_Os09g04430	2.46569	0.00186312	0.00485833
LOC_Os06g05020	2.45965	1.10017e-17	1.02509e-16
LOC_Os04g06910	2.4546	0.00146139	0.00388603
LOC_Os03g01442	2.45438	1.7015e-11	1.08151e-10
LOC_Os07g40300	2.45408	1.10516e-05	4.04555e-05
LOC_Os08g32110	2.45326	9.29398e-09	4.71808e-08
LOC_Os07g49000	2.45289	9.9652e-57	3.12958e-55
LOC_Os06g49250	2.45268	2.08063e-21	2.32791e-20
LOC_Os11g42240	2.45228	2.77358e-07	1.22061e-06
LOC_Os10g34083	2.44496	1.02708e-24	1.33492e-23
LOC_Os05g15770	2.44389	0	0
LOC_Os09g06940	2.44369	0.000955984	0.00262546
LOC_Os09g10690	2.44282	2.05992e-20	2.20312e-19
LOC_Os01g62830	2.44142	2.30921e-16	1.98651e-15
LOC_Os06g51060	2.44111	5.33362e-142	5.12228e-140
LOC_Os01g70490	2.43507	3.69089e-07	1.60324e-06
LOC_Os04g34699	2.42997	3.4903e-06	1.36086e-05
LOC_Os05g20150	2.42969	0.000470411	0.00136056
LOC_Os06g38900	2.42563	0.000503087	0.00144778
LOC_Os01g49320	2.41289	1.9061e-24	2.45024e-23
LOC_Os05g09160	2.41274	9.62438e-18	8.99437e-17
LOC_Os11g05770	2.40646	1.07863e-23	1.34477e-22
LOC_Os10g20080	2.4061	0.0132901	0.0288579
LOC_Os07g08350	2.40495	0.0188288	0.0393248
LOC_Os10g42610	2.39672	3.85339e-189	5.89297e-187
LOC_Os07g38800	2.39528	0.0165432	0.0350646
LOC_Os11g45980	2.39397	1.51644e-06	6.14771e-06
LOC_Os07g04380	2.39253	3.76019e-05	0.000128611
LOC_Os01g65169	2.39103	0.0180241	0.0378332
LOC_Os07g07870	2.38487	0.00955486	0.0215246
LOC_Os10g23090	2.38481	5.91786e-22	6.79407e-21
LOC_Os07g08360	2.38318	0.000261812	0.000789024
LOC_Os08g29340	2.37755	0.00855179	0.0194833
LOC_Os06g22440	2.37499	6.08962e-21	6.66755e-20
LOC_Os12g21784	2.37217	6.86832e-105	4.64585e-103
LOC_Os10g33520	2.36959	6.67269e-15	5.28909e-14
LOC_Os10g36070	2.36768	1.04695e-06	4.32031e-06
LOC_Os10g22300	2.36657	0.00699511	0.0162352
LOC_Os02g01700	2.36586	4.7543e-60	1.60217e-58
LOC_Os12g44070	2.365	0.00410297	0.0100098
LOC_Os02g11110	2.36444	4.72825e-50	1.31992e-48
LOC_Os02g11130	2.35847	7.04304e-08	3.28446e-07
LOC_Os02g48370	2.35779	2.92812e-06	1.15188e-05
LOC_Os01g04120	2.35469	4.72067e-23	5.72318e-22
LOC_Os11g43520	2.35428	9.29626e-34	1.68007e-32
LOC_Os03g42430	2.35416	0.00201133	0.00521245
LOC_Os11g25990	2.35153	4.31037e-11	2.64882e-10
LOC_Os12g06080	2.35066	1.20977e-25	1.63898e-24
LOC_Os03g32050	2.34898	1.3877e-57	4.46269e-56
LOC_Os04g09680	2.34816	0.003839	0.00941975
LOC_Os04g23780	2.34622	0.00175091	0.00458698
LOC_Os01g24120	2.34531	0.0134754	0.0292062
LOC_Os03g10830	2.34485	0.0158012	0.0336408
LOC_Os01g19740	2.34364	3.65588e-242	8.79254e-240
LOC_Os05g06970	2.34324	2.32474e-21	2.59587e-20
LOC_Os09g33470	2.34265	3.45217e-26	4.79233e-25
LOC_Os04g17660	2.33802	4.63457e-61	1.58267e-59
LOC_Os10g19300	2.33753	4.74129e-05	0.00015997
LOC_Os05g25680	2.33685	4.24712e-11	2.61109e-10
LOC_Os08g40680	2.32677	1.69952e-12	1.16357e-11
LOC_Os06g19970	2.32519	4.49557e-09	2.34521e-08
LOC_Os02g08220	2.32491	2.39984e-37	4.9112e-36
LOC_Os09g06570	2.32366	0.00433975	0.0105245
LOC_Os02g09660	2.32175	0.0021564	0.0055526
LOC_Os06g29700	2.31691	5.26928e-10	2.97258e-09
LOC_Os03g36480	2.31566	0.0181685	0.0380928
LOC_Os09g13590	2.31287	0.0014678	0.00390088
LOC_Os10g34840	2.31006	9.83908e-07	4.0703e-06
LOC_Os08g17320	2.30941	1.24505e-14	9.73182e-14
LOC_Os12g44020	2.30558	2.67608e-89	1.47941e-87
LOC_Os12g29480	2.30557	0.0108463	0.0241078
LOC_Os11g34720	2.29745	1.38467e-90	7.79265e-89
LOC_Os08g02110	2.29668	1.06864e-121	8.42312e-120
LOC_Os05g43860	2.29667	2.65475e-19	2.69196e-18
LOC_Os02g57360	2.29577	1.0237e-05	3.76891e-05
LOC_Os04g49748	2.29306	5.07147e-17	4.52317e-16
LOC_Os10g38660	2.29226	0.000552334	0.00157932
LOC_Os05g28760	2.29031	0.0231533	0.0473447
LOC_Os05g48000	2.29004	0.0144735	0.0311297
LOC_Os09g03630	2.28879	3.25039e-12	2.18392e-11
LOC_Os10g03890	2.28863	5.99301e-12	3.94196e-11
LOC_Os05g43130	2.28627	0.000660409	0.00186223
LOC_Os06g09880	2.28344	1.71512e-71	7.37947e-70
LOC_Os06g50724	2.28295	0.000355575	0.00105023
LOC_Os07g48910	2.28217	2.94842e-51	8.44862e-50
LOC_Os01g12420	2.27729	3.99943e-14	3.04326e-13
LOC_Os09g31040	2.27635	9.1338e-62	3.16912e-60
LOC_Os02g15110	2.27607	1.46611e-06	5.9548e-06
LOC_Os01g67010	2.27479	1.34451e-24	1.74025e-23
LOC_Os10g40420	2.26897	3.55813e-09	1.8704e-08
LOC_Os01g02910	2.26442	4.61008e-76	2.12313e-74
LOC_Os06g36880	2.26421	2.16352e-42	5.04802e-41
LOC_Os09g36080	2.26122	3.39854e-12	2.27966e-11
LOC_Os11g03450	2.26061	0.0146387	0.0314346
LOC_Os03g02020	2.25842	8.10945e-64	2.92929e-62
LOC_Os04g54310	2.25703	6.2043e-19	6.16464e-18
LOC_Os01g11470	2.25582	0.00599516	0.0140969
LOC_Os02g07360	2.25422	2.4301e-62	8.56898e-61
LOC_Os08g24320	2.25346	0.00164664	0.0043328
LOC_Os02g15020	2.24832	2.45334e-10	1.42163e-09
LOC_Os11g38910	2.24547	3.11432e-12	2.0955e-11
LOC_Os02g12380	2.24221	1.17009e-32	2.04759e-31
LOC_Os08g30910	2.24095	8.72726e-21	9.48904e-20
LOC_Os08g10080	2.2406	1.11341e-11	7.16448e-11
LOC_Os11g42960	2.24004	2.04227e-37	4.19165e-36
LOC_Os06g44500	2.23968	1.98816e-137	1.85248e-135
LOC_Os10g28700	2.23951	7.37023e-07	3.09585e-06
LOC_Os08g16050	2.23731	1.94008e-06	7.77221e-06
LOC_Os10g01080	2.23609	0.000589525	0.00167799
LOC_Os04g51520	2.22955	6.66747e-09	3.43053e-08
LOC_Os11g11330	2.22681	7.65092e-08	3.55556e-07
LOC_Os10g37870	2.22588	2.90215e-09	1.54141e-08
LOC_Os07g44130	2.22362	2.22577e-20	2.37418e-19
LOC_Os08g32720	2.22268	0.000155332	0.000485223
LOC_Os01g54570	2.22116	0.000532871	0.0015274
LOC_Os01g14970	2.21726	1.15055e-06	4.72355e-06
LOC_Os11g28670	2.21653	0.00642042	0.0150116
LOC_Os03g10478	2.21574	7.86815e-66	2.97583e-64
LOC_Os05g10625	2.21337	0.000449208	0.00130312
LOC_Os11g40590	2.21158	7.00555e-101	4.50067e-99
LOC_Os01g13570	2.21113	5.27881e-33	9.32457e-32
LOC_Os02g44108	2.20999	3.24104e-176	4.42716e-174
LOC_Os07g13370	2.20812	0.000576693	0.00164463
LOC_Os05g06530	2.2077	1.96588e-09	1.0575e-08
LOC_Os08g43390	2.20716	5.14684e-20	5.40197e-19
LOC_Os01g01760	2.20554	7.49516e-06	2.80796e-05
LOC_Os08g24230	2.20194	0.0179687	0.0377267
LOC_Os04g46140	2.20134	0.013371	0.0290089
LOC_Os10g39160	2.20098	0.0017236	0.00451964
LOC_Os04g42620	2.20028	6.81672e-271	1.93753e-268
LOC_Os04g29960	2.19718	0.000392609	0.0011514
LOC_Os08g37456	2.19678	1.42496e-13	1.04582e-12
LOC_Os11g16470	2.19663	5.3026e-18	5.0239e-17
LOC_Os10g12090	2.19637	3.8601e-08	1.84758e-07
LOC_Os01g28030	2.19631	1.88e-163	2.26074e-161
LOC_Os08g23610	2.19477	0.000854181	0.00236666
LOC_Os07g20135	2.19393	6.92147e-09	3.55667e-08
LOC_Os04g36600	2.19331	0.00295495	0.00741014
LOC_Os12g33130	2.19313	0.00303584	0.00759676
LOC_Os02g49160	2.19142	1.17916e-17	1.09651e-16
LOC_Os05g04820	2.18984	4.12257e-271	1.19593e-268
LOC_Os01g42280	2.18977	5.65927e-15	4.50995e-14
LOC_Os01g45900	2.18868	1.81137e-42	4.24045e-41
LOC_Os11g37590	2.18725	0.0208013	0.0430704
LOC_Os11g35350	2.18475	0.00436079	0.010567
LOC_Os12g09540	2.18309	4.22691e-30	6.78887e-29
LOC_Os01g48800	2.17954	3.98455e-50	1.11563e-48
LOC_Os11g25560	2.17873	5.41468e-37	1.09065e-35
LOC_Os05g03450	2.17791	2.18499e-95	1.29986e-93
LOC_Os07g12240	2.17505	0.00176068	0.00461131
LOC_Os02g38700	2.17416	0.00962985	0.0216762
LOC_Os08g07330	2.17314	1.2975e-38	2.7555e-37
LOC_Os11g31420	2.17297	0.000283379	0.000849835
LOC_Os10g02490	2.17012	0.00028027	0.000841409
LOC_Os11g37610	2.16943	2.7399e-06	1.08147e-05
LOC_Os11g37960	2.16904	0.000298122	0.000890916
LOC_Os02g09240	2.16835	0.0093229	0.0210543
LOC_Os02g52380	2.16669	0.016264	0.0345477
LOC_Os08g40700	2.16473	0.000557799	0.00159382
LOC_Os11g47460	2.16422	9.05929e-69	3.6679e-67
LOC_Os11g32880	2.16301	1.16953e-65	4.39967e-64
LOC_Os04g53040	2.16028	0.00135504	0.0036269
LOC_Os03g49630	2.15933	2.19881e-11	1.38448e-10
LOC_Os03g39110	2.15606	5.15723e-06	1.97307e-05
LOC_Os02g03790	2.15357	1.32229e-128	1.11069e-126
LOC_Os02g50460	2.14991	0.00643544	0.0150392
LOC_Os12g44110	2.14741	0.0031036	0.0077539
LOC_Os08g36390	2.14272	2.88858e-05	0.000100187
LOC_Os07g35740	2.1401	5.86663e-56	1.82008e-54
LOC_Os10g04370	2.13935	3.14312e-06	1.23027e-05
LOC_Os01g31910	2.13819	0.00766825	0.0176476
LOC_Os11g35240	2.13752	0.0106903	0.0238117
LOC_Os01g48640	2.13619	0.0118619	0.0260951
LOC_Os01g65904	2.1357	3.50853e-24	4.46323e-23
LOC_Os02g53350	2.13527	4.24639e-19	4.25229e-18
LOC_Os08g23600	2.13292	0.00417067	0.0101591
LOC_Os02g52930	2.13078	1.26351e-32	2.20833e-31
LOC_Os02g27310	2.12989	0.00142207	0.00378865
LOC_Os12g14340	2.12948	2.24857e-05	7.91103e-05
LOC_Os02g13660	2.12914	5.09322e-129	4.31681e-127
LOC_Os08g36610	2.1281	0.00887177	0.0201357
LOC_Os06g16030	2.12788	0.000379648	0.00111583
LOC_Os08g24160	2.12773	6.97619e-10	3.90109e-09
LOC_Os06g43170	2.1273	5.33144e-93	3.09322e-91
LOC_Os11g34110	2.12597	9.82388e-07	4.06521e-06
LOC_Os11g34730	2.12575	0.00186237	0.00485683
LOC_Os05g39260	2.12558	4.57217e-07	1.96843e-06
LOC_Os11g29420	2.12462	7.31997e-09	3.75733e-08
LOC_Os01g59050	2.12231	0.0172397	0.0363568
LOC_Os11g38462	2.12146	0.0214209	0.0441876
LOC_Os06g11210	2.11997	0.00777969	0.017888
LOC_Os12g42220	2.11981	2.08992e-07	9.33729e-07
LOC_Os05g50850	2.11901	3.63961e-05	0.000124608
LOC_Os02g12510	2.11837	4.69137e-09	2.44328e-08
LOC_Os08g27759	2.11461	0.0203474	0.0422144
LOC_Os11g29960	2.10952	0.0165095	0.035003
LOC_Os11g31590	2.10622	2.78976e-49	7.64371e-48
LOC_Os04g33520	2.10564	1.55161e-10	9.12639e-10
LOC_Os01g31420	2.10444	0.0057328	0.0135479
LOC_Os03g61500	2.10389	0.000964993	0.00264684
LOC_Os01g08670	2.10286	2.85074e-18	2.73685e-17
LOC_Os02g54330	2.1004	0.0185902	0.0388814
LOC_Os11g26190	2.10032	4.13116e-131	3.58786e-129
LOC_Os12g13890	2.09925	0.0188672	0.0393876
LOC_Os01g52060	2.09729	2.73784e-07	1.20563e-06
LOC_Os03g63200	2.09727	2.84084e-11	1.76973e-10
LOC_Os11g29910	2.09353	0.0117778	0.0259289
LOC_Os07g14610	2.09222	6.54891e-05	0.00021652
LOC_Os07g39000	2.09207	0.00141442	0.00377004
LOC_Os03g49524	2.09091	0.000342743	0.00101499
LOC_Os08g09760	2.08997	5.19815e-45	1.27859e-43
LOC_Os06g22919	2.08943	2.79708e-15	2.26495e-14
LOC_Os04g39600	2.08884	0.0116602	0.0257156
LOC_Os10g28210	2.08805	1.71999e-83	8.86426e-82
LOC_Os02g14080	2.08483	0.0130295	0.0283489
LOC_Os05g34510	2.08142	3.29249e-09	1.7366e-08
LOC_Os01g53330	2.08062	0.000774309	0.00216175
LOC_Os10g07400	2.07916	2.58608e-24	3.30621e-23
LOC_Os10g34220	2.07802	0.000349699	0.00103396
LOC_Os05g05180	2.07633	2.73635e-06	1.08053e-05
LOC_Os11g14480	2.07524	0.00649538	0.015173
LOC_Os09g37060	2.07165	0.000486189	0.00140207
LOC_Os05g49320	2.06801	3.04989e-12	2.05411e-11
LOC_Os10g40960	2.06748	1.60598e-10	9.43242e-10
LOC_Os07g08220	2.06566	4.36112e-28	6.55542e-27
LOC_Os01g59840	2.06563	1.03334e-27	1.52814e-26
LOC_Os09g26290	2.06332	2.10285e-07	9.39239e-07
LOC_Os06g01290	2.06328	2.0877e-16	1.80236e-15
LOC_Os07g02550	2.06258	0.021949	0.0451239
LOC_Os06g50960	2.05926	1.28944e-25	1.74524e-24
LOC_Os08g23654	2.05808	0.0185354	0.0387754
LOC_Os05g10740	2.05694	3.41486e-17	3.08082e-16
LOC_Os04g33115	2.05686	1.77679e-08	8.80077e-08
LOC_Os01g24430	2.05587	5.57614e-08	2.6243e-07
LOC_Os11g06780	2.05529	0.000741918	0.00207709
LOC_Os08g44950	2.05475	0.0149982	0.0321208
LOC_Os10g40700	2.05412	3.40427e-107	2.35363e-105
LOC_Os01g02130	2.05084	7.45969e-06	2.79579e-05
LOC_Os06g01590	2.05022	9.37691e-13	6.52304e-12
LOC_Os11g24070	2.04836	3.62773e-09	1.90556e-08
LOC_Os09g35980	2.04714	8.20086e-23	9.85087e-22
LOC_Os02g39140	2.04701	1.53061e-11	9.75753e-11
LOC_Os07g43570	2.04688	0.0143358	0.0308712
LOC_Os11g30200	2.0464	5.47952e-06	2.09069e-05
LOC_Os09g13890	2.0445	2.41804e-06	9.60627e-06
LOC_Os11g31820	2.04339	4.35124e-10	2.47553e-09
LOC_Os12g10640	2.04116	2.37095e-15	1.9271e-14
LOC_Os01g11860	2.04106	4.09069e-08	1.9531e-07
LOC_Os03g46570	2.04036	7.02273e-19	6.96064e-18
LOC_Os05g07600	2.04031	1.31776e-05	4.77347e-05
LOC_Os04g53830	2.04002	0.000938983	0.00258356
LOC_Os04g02754	2.03914	0.000754247	0.00210972
LOC_Os04g49757	2.03907	3.66703e-16	3.11836e-15
LOC_Os01g07940	2.037	1.67724e-17	1.54335e-16
LOC_Os02g18540	2.03389	1.05158e-15	8.74163e-15
LOC_Os07g33740	2.03279	4.42876e-07	1.9096e-06
LOC_Os12g36320	2.03135	1.93271e-06	7.74487e-06
LOC_Os11g05490	2.03076	9.70158e-05	0.000312527
LOC_Os06g23040	2.02576	1.9813e-16	1.71439e-15
LOC_Os01g19820	2.02118	8.70089e-136	7.89788e-134
LOC_Os10g04090	2.01935	1.17568e-60	4.0003e-59
LOC_Os01g68589	2.01785	4.21168e-47	1.09531e-45
LOC_Os06g01960	2.01688	1.35076e-51	3.91443e-50
LOC_Os06g42824	2.01595	0.000859341	0.00237932
LOC_Os03g61910	2.01474	1.11224e-42	2.61901e-41
LOC_Os01g41980	2.00972	2.96042e-08	1.43676e-07
LOC_Os08g32340	2.00785	0.00102338	0.00279798
LOC_Os03g40580	2.00648	0.0115151	0.0254335
LOC_Os11g14190	2.00475	2.16948e-56	6.77547e-55
LOC_Os02g09790	2.00256	1.31417e-06	5.36477e-06
LOC_Os11g02100	2.00114	6.10218e-06	2.31445e-05
LOC_Os08g03420	1.99947	2.28081e-39	4.94071e-38
LOC_Os02g51799	1.99917	2.95664e-11	1.83901e-10
LOC_Os12g32590	1.99903	1.93732e-10	1.13194e-09
LOC_Os06g04990	1.99885	3.08819e-100	1.95717e-98
LOC_Os02g28310	1.99759	1.12419e-06	4.62209e-06
LOC_Os03g25060	1.99662	0.00230516	0.00590647
LOC_Os12g31860	1.9959	9.03809e-159	1.03805e-156
LOC_Os08g32930	1.99581	2.00166e-55	6.15572e-54
LOC_Os01g55750	1.99223	3.52087e-09	1.85219e-08
LOC_Os02g40510	1.99167	5.13178e-38	1.07443e-36
LOC_Os08g04010	1.99121	0.000246144	0.000745457
LOC_Os09g30454	1.99005	0.00171741	0.0045051
LOC_Os09g34980	1.98928	4.2666e-08	2.03291e-07
LOC_Os12g43790	1.98873	0.00428399	0.0104028
LOC_Os10g17650	1.98853	2.91847e-09	1.54978e-08
LOC_Os04g41630	1.98556	2.69196e-09	1.43488e-08
LOC_Os08g37130	1.98453	3.07166e-18	2.94592e-17
LOC_Os04g40340	1.98358	2.96971e-21	3.30296e-20
LOC_Os09g31031	1.98352	8.87054e-19	8.73061e-18
LOC_Os12g13550	1.98274	1.21155e-07	5.54608e-07
LOC_Os11g37870	1.97597	6.1718e-06	2.33771e-05
LOC_Os11g07200	1.97043	8.93883e-29	1.37298e-27
LOC_Os06g30179	1.96372	3.77606e-28	5.69425e-27
LOC_Os11g32510	1.9618	0.0241318	0.0491136
LOC_Os11g26150	1.9594	1.76978e-22	2.08193e-21
LOC_Os07g48190	1.95886	0.0176427	0.0371093
LOC_Os01g09030	1.95881	4.94927e-64	1.80632e-62
LOC_Os07g48080	1.95722	2.38411e-26	3.32935e-25
LOC_Os01g04324	1.95706	6.01745e-05	0.000200124
LOC_Os05g31280	1.95579	4.87018e-08	2.30555e-07
LOC_Os07g18780	1.95485	0.0107152	0.0238522
LOC_Os06g38294	1.95355	2.13316e-25	2.86516e-24
LOC_Os06g48250	1.95045	9.25807e-20	9.60239e-19
LOC_Os11g13430	1.94992	0.00446942	0.0108018
LOC_Os10g35530	1.94777	0.000780762	0.00217825
LOC_Os07g31500	1.94758	8.19802e-118	6.2516e-116
LOC_Os10g37770	1.94726	8.4526e-09	4.30727e-08
LOC_Os12g41680	1.94701	0.0017798	0.00465963
LOC_Os07g30950	1.94667	1.44713e-36	2.888e-35
LOC_Os07g25730	1.94522	2.54173e-13	1.83154e-12
LOC_Os08g10130	1.9448	1.60757e-08	7.99921e-08
LOC_Os08g23620	1.94369	0.00279597	0.00704476
LOC_Os12g25180	1.94201	0.00365441	0.00900056
LOC_Os12g36940	1.94066	0.0049162	0.0117854
LOC_Os07g34570	1.94058	2.47445e-187	3.70364e-185
LOC_Os01g49154	1.93913	0.00136395	0.00364797
LOC_Os11g13680	1.93677	3.62534e-08	1.74203e-07
LOC_Os09g08620	1.93563	5.52497e-07	2.35485e-06
LOC_Os07g35750	1.93517	6.22103e-46	1.56858e-44
LOC_Os04g28250	1.93414	1.91675e-34	3.56717e-33
LOC_Os11g09830	1.93366	9.94084e-19	9.75673e-18
LOC_Os01g60770	1.93122	1.26996e-123	1.02394e-121
LOC_Os05g13860	1.93119	5.3069e-10	2.992e-09
LOC_Os03g52880	1.92782	2.14633e-20	2.29206e-19
LOC_Os09g31300	1.92683	1.39083e-09	7.58755e-09
LOC_Os07g09630	1.92614	1.03544e-15	8.61512e-15
LOC_Os06g09120	1.92423	1.96772e-14	1.52308e-13
LOC_Os04g08730	1.92249	0.0157267	0.0335
LOC_Os02g04900	1.91965	0.00216836	0.00557984
LOC_Os04g14730	1.91799	9.00207e-05	0.000291394
LOC_Os03g55890	1.91773	1.12457e-38	2.39548e-37
LOC_Os01g40480	1.91765	3.51251e-28	5.29965e-27
LOC_Os11g15230	1.91719	1.49791e-17	1.38331e-16
LOC_Os03g62040	1.91623	4.72165e-12	3.13799e-11
LOC_Os03g10440	1.91469	8.10645e-30	1.28729e-28
LOC_Os09g36730	1.91289	8.22585e-38	1.71204e-36
LOC_Os12g09190	1.91287	1.08596e-23	1.35272e-22
LOC_Os10g30850	1.91285	1.08913e-44	2.66495e-43
LOC_Os10g40720	1.91227	8.91699e-298	3.39074e-295
LOC_Os08g41630	1.91164	0.0007904	0.00220274
LOC_Os11g10510	1.90742	2.57412e-83	1.32177e-81
LOC_Os03g14410	1.90723	3.59555e-05	0.000123204
LOC_Os11g02570	1.90558	2.6559e-06	1.05023e-05
LOC_Os07g03780	1.90543	0.000944774	0.00259822
LOC_Os01g63480	1.90359	1.77363e-105	1.21727e-103
LOC_Os06g01760	1.90006	1.54355e-174	2.07817e-172
LOC_Os10g37830	1.89845	3.38169e-166	4.17357e-164
LOC_Os02g14160	1.89776	1.54946e-109	1.08729e-107
LOC_Os03g25280	1.8953	0.0015563	0.0041151
LOC_Os01g25679	1.89487	0.000625695	0.00177234
LOC_Os07g13770	1.89286	5.1485e-66	1.9604e-64
LOC_Os01g60430	1.89213	0.00264519	0.00669542
LOC_Os09g36070	1.89168	6.2874e-08	2.94525e-07
LOC_Os03g14180	1.8887	0.0201294	0.0418024
LOC_Os01g64110	1.88811	1.45242e-33	2.60316e-32
LOC_Os02g07700	1.88734	3.41526e-11	2.11445e-10
LOC_Os01g02600	1.88714	3.63536e-05	0.000124477
LOC_Os01g07300	1.88358	9.21261e-07	3.82633e-06
LOC_Os11g30130	1.88206	4.52964e-05	0.000153178
LOC_Os07g29170	1.88155	0.00536144	0.0127485
LOC_Os01g50622	1.88032	1.42288e-06	5.78926e-06
LOC_Os03g03334	1.87998	0.0240875	0.0490446
LOC_Os01g04450	1.877	8.5344e-05	0.000277213
LOC_Os01g49740	1.87456	9.00447e-58	2.89905e-56
LOC_Os09g02840	1.8725	0.00324615	0.00808134
LOC_Os03g63330	1.872	8.96637e-144	8.73026e-142
LOC_Os07g18990	1.87185	4.97659e-12	3.29885e-11
LOC_Os06g09340	1.87134	1.08589e-63	3.90241e-62
LOC_Os03g63150	1.86985	3.32464e-51	9.50733e-50
LOC_Os01g66970	1.86789	4.06079e-47	1.05705e-45
LOC_Os01g13480	1.86753	3.34234e-26	4.64445e-25
LOC_Os03g46550	1.86705	8.82276e-26	1.20516e-24
LOC_Os12g27470	1.86368	9.70161e-08	4.46871e-07
LOC_Os01g11670	1.8613	0.0013123	0.00352053
LOC_Os07g05370	1.86074	1.23476e-42	2.9051e-41
LOC_Os01g65880	1.86023	3.26847e-172	4.33828e-170
LOC_Os02g01765	1.86005	1.22124e-12	8.43299e-12
LOC_Os04g12540	1.85963	6.3059e-13	4.43715e-12
LOC_Os01g37490	1.85837	1.20567e-05	4.39177e-05
LOC_Os02g03670	1.85768	7.84194e-42	1.79987e-40
LOC_Os04g30010	1.85767	1.06429e-06	4.38614e-06
LOC_Os02g02140	1.85608	1.57536e-31	2.67687e-30
LOC_Os02g24280	1.85602	0.00404939	0.00989199
LOC_Os04g40390	1.85337	0.00325572	0.00810301
LOC_Os12g36870	1.85098	1.19169e-12	8.23908e-12
LOC_Os02g05560	1.85025	1.22487e-07	5.60525e-07
LOC_Os12g01710	1.84771	1.81644e-05	6.4667e-05
LOC_Os08g06840	1.84755	1.29203e-05	4.68633e-05
LOC_Os05g28800	1.84753	0.00663131	0.0154661
LOC_Os04g14810	1.84709	0.00594195	0.0139835
LOC_Os12g24020	1.84686	2.37666e-31	3.99266e-30
LOC_Os06g45680	1.84683	5.19461e-19	5.17787e-18
LOC_Os01g48500	1.84608	2.49907e-16	2.1459e-15
LOC_Os08g09930	1.84483	0.0203105	0.042141
LOC_Os06g35560	1.84439	1.14608e-16	1.00622e-15
LOC_Os08g06220	1.84358	3.20846e-05	0.000110641
LOC_Os10g42910	1.84256	1.11539e-21	1.26812e-20
LOC_Os03g40040	1.84198	0.0174717	0.0367992
LOC_Os12g42970	1.84097	8.27024e-12	5.37575e-11
LOC_Os06g40240	1.83969	2.60466e-51	7.48647e-50
LOC_Os05g04990	1.83798	0.0045252	0.0109235
LOC_Os04g27190	1.83725	2.47006e-280	7.55488e-278
LOC_Os08g10604	1.83632	0.000395944	0.00116033
LOC_Os08g09780	1.83553	0.000322834	0.000959975
LOC_Os03g20870	1.83512	4.97211e-24	6.27401e-23
LOC_Os08g07670	1.8346	1.80224e-14	1.39591e-13
LOC_Os07g35380	1.8345	0.000407602	0.00119151
LOC_Os05g44580	1.83436	6.21629e-18	5.86587e-17
LOC_Os12g01880	1.82904	0.000101706	0.000326478
LOC_Os01g07270	1.82874	0.00021487	0.000657629
LOC_Os12g04720	1.8247	1.85724e-11	1.17652e-10
LOC_Os08g24310	1.82368	6.71069e-24	8.43377e-23
LOC_Os11g37920	1.82205	3.32116e-06	1.29707e-05
LOC_Os01g66310	1.8202	3.24798e-07	1.41983e-06
LOC_Os08g16660	1.81824	4.81872e-10	2.72825e-09
LOC_Os10g33780	1.81699	1.51529e-50	4.29393e-49
LOC_Os05g12150	1.81584	1.09697e-05	4.01714e-05
LOC_Os01g21590	1.81566	1.48029e-47	3.90019e-46
LOC_Os02g05980	1.8153	9.2371e-12	5.98073e-11
LOC_Os03g51980	1.81364	7.11674e-13	4.9865e-12
LOC_Os07g15430	1.81051	5.34182e-19	5.32083e-18
LOC_Os03g19490	1.81034	1.82823e-07	8.21405e-07
LOC_Os04g05700	1.81016	4.92733e-27	7.08483e-26
LOC_Os04g12820	1.80888	5.1454e-05	0.000172591
LOC_Os12g12010	1.80813	0.020505	0.0425102
LOC_Os03g50030	1.80809	1.54385e-39	3.3598e-38
LOC_Os02g13420	1.80634	0.0104842	0.0234083
LOC_Os03g15320	1.80457	2.07607e-31	3.50442e-30
LOC_Os07g28590	1.80446	6.64386e-06	2.50673e-05
LOC_Os12g03650	1.80197	0.000827629	0.00229898
LOC_Os02g24100	1.79752	1.18035e-06	4.84238e-06
LOC_Os02g29960	1.79696	2.41766e-47	6.32843e-46
LOC_Os02g01730	1.79685	4.07225e-21	4.49369e-20
LOC_Os12g31770	1.7967	6.45303e-07	2.73179e-06
LOC_Os10g14920	1.79464	8.21562e-23	9.8626e-22
LOC_Os08g24290	1.79443	0.00395984	0.00969428
LOC_Os08g39630	1.79369	8.33066e-66	3.14653e-64
LOC_Os04g32840	1.7933	1.60782e-12	1.10267e-11
LOC_Os08g42100	1.79326	6.05876e-78	2.875e-76
LOC_Os01g19670	1.79081	2.18742e-05	7.70651e-05
LOC_Os04g31520	1.79012	2.23244e-117	1.68415e-115
LOC_Os03g02740	1.78962	3.07444e-05	0.000106332
LOC_Os04g54320	1.78773	8.25314e-23	9.90342e-22
LOC_Os03g30050	1.7874	0.00324015	0.00806782
LOC_Os12g41430	1.78681	5.44133e-49	1.47793e-47
LOC_Os02g31845	1.78545	9.07353e-06	3.35992e-05
LOC_Os06g43510	1.78527	4.92989e-07	2.1137e-06
LOC_Os10g42880	1.78468	0.0123488	0.0270456
LOC_Os11g03620	1.7837	0.0029975	0.00750749
LOC_Os04g54300	1.78044	1.04338e-108	7.26722e-107
LOC_Os03g14920	1.77962	4.14283e-05	0.000140808
LOC_Os11g06590	1.77907	3.05335e-06	1.19713e-05
LOC_Os08g26840	1.77817	4.64562e-07	1.99791e-06
LOC_Os11g44870	1.77793	1.52439e-89	8.4605e-88
LOC_Os08g13430	1.77697	4.54501e-35	8.59489e-34
LOC_Os12g04940	1.77646	3.73797e-05	0.000127913
LOC_Os01g15580	1.77543	2.90127e-18	2.78346e-17
LOC_Os05g11910	1.77537	1.39305e-122	1.11045e-120
LOC_Os10g01820	1.77497	0.0131498	0.0285886
LOC_Os12g13860	1.77479	0.00789004	0.0181121
LOC_Os11g20179	1.77365	1.29486e-30	2.11961e-29
LOC_Os06g06940	1.77188	1.38817e-06	5.65538e-06
LOC_Os06g11030	1.77148	0.00915724	0.0207168
LOC_Os09g35600	1.77049	0.00345758	0.00856526
LOC_Os06g28670	1.7686	3.2184e-20	3.40332e-19
LOC_Os08g43980	1.76844	0.00380953	0.00935477
LOC_Os08g35500	1.76695	0.0134696	0.0291959
LOC_Os01g43120	1.76693	2.06093e-61	7.06364e-60
LOC_Os02g05530	1.76588	1.8251e-25	2.45724e-24
LOC_Os07g08390	1.76512	2.19817e-63	7.8595e-62
LOC_Os10g34910	1.76434	5.73416e-14	4.31657e-13
LOC_Os02g32610	1.76253	5.04584e-143	4.87921e-141
LOC_Os06g40640	1.76172	8.62201e-184	1.27023e-181
LOC_Os04g11962	1.76108	0.00602836	0.0141691
LOC_Os01g06920	1.76038	2.73507e-05	9.52501e-05
LOC_Os01g09540	1.76014	2.99323e-55	9.16501e-54
LOC_Os08g36910	1.75975	1.32442e-05	4.79454e-05
LOC_Os11g25540	1.75963	0.000443343	0.00128703
LOC_Os01g60050	1.75917	0.00162494	0.00428049
LOC_Os11g27110	1.75878	5.07864e-07	2.1745e-06
LOC_Os06g15020	1.75736	3.41353e-05	0.000117396
LOC_Os01g18240	1.75663	4.29054e-91	2.44891e-89
LOC_Os03g08470	1.75659	8.196e-119	6.31855e-117
LOC_Os05g49100	1.7565	2.12339e-05	7.48843e-05
LOC_Os04g53000	1.75637	6.94583e-43	1.64381e-41
LOC_Os02g36000	1.75402	0.0216835	0.044655
LOC_Os08g01274	1.75034	0.000132658	0.000418857
LOC_Os08g14720	1.7498	0.0043703	0.0105859
LOC_Os08g25030	1.74975	5.19887e-07	2.22192e-06
LOC_Os08g09830	1.74861	0.0029016	0.00729196
LOC_Os05g39580	1.7485	1.1187e-05	4.09138e-05
LOC_Os04g57800	1.74723	7.88755e-23	9.48901e-22
LOC_Os08g43970	1.74613	0.000615536	0.00174602
LOC_Os07g43560	1.74601	6.00189e-10	3.36898e-09
LOC_Os11g28184	1.74333	0.0239972	0.0488891
LOC_Os06g41270	1.74173	0.00295044	0.00740016
LOC_Os07g17689	1.74101	1.22979e-27	1.81273e-26
LOC_Os08g42440	1.74071	1.78028e-16	1.54806e-15
LOC_Os01g10580	1.74047	2.90689e-45	7.18779e-44
LOC_Os12g05320	1.74022	2.38965e-06	9.49886e-06
LOC_Os08g30980	1.73996	4.6306e-16	3.90823e-15
LOC_Os04g45520	1.73928	1.70221e-06	6.86913e-06
LOC_Os07g12640	1.73746	2.97716e-22	3.47179e-21
LOC_Os10g04050	1.73449	1.31092e-74	5.92104e-73
LOC_Os07g46020	1.73404	0.0109809	0.0243799
LOC_Os10g12460	1.73293	0.000906115	0.00249825
LOC_Os05g36010	1.73267	4.01883e-48	1.0719e-46
LOC_Os06g05550	1.73132	1.94497e-72	8.51157e-71
LOC_Os09g20930	1.73094	3.98689e-74	1.78927e-72
LOC_Os09g26620	1.73066	2.31358e-84	1.20559e-82
LOC_Os08g03630	1.73064	9.90386e-32	1.69105e-30
LOC_Os04g45890	1.72845	1.82806e-07	8.21405e-07
LOC_Os06g42800	1.72806	6.43892e-165	7.8435e-163
LOC_Os10g17780	1.72646	0.0010611	0.00289493
LOC_Os05g27780	1.72568	2.71968e-158	3.08585e-156
LOC_Os09g38730	1.72482	0.00631915	0.0147982
LOC_Os02g04810	1.72477	2.37777e-60	8.05151e-59
LOC_Os06g41720	1.72456	0.0078086	0.01795
LOC_Os07g03960	1.72376	1.06283e-06	4.38133e-06
LOC_Os12g02500	1.72244	0.0149791	0.0320869
LOC_Os04g42200	1.72143	3.06095e-05	0.000105904
LOC_Os06g02670	1.71653	0.0120831	0.0265242
LOC_Os04g55560	1.71635	1.35744e-13	9.97833e-13
LOC_Os03g38940	1.71624	1.00201e-10	5.97872e-10
LOC_Os04g57560	1.71595	2.30443e-149	2.34944e-147
LOC_Os08g01450	1.71511	2.13281e-06	8.51763e-06
LOC_Os02g15660	1.71509	7.60807e-201	1.33802e-198
LOC_Os10g22520	1.71461	7.95742e-113	5.75614e-111
LOC_Os01g70410	1.71392	3.20888e-51	9.18562e-50
LOC_Os03g39530	1.71312	6.71413e-08	3.13783e-07
LOC_Os07g37290	1.71236	0.00643149	0.0150324
LOC_Os06g36670	1.71223	0.00260087	0.00659567
LOC_Os10g02509	1.71197	5.96241e-05	0.000198434
LOC_Os02g17534	1.71186	0.0213957	0.0441486
LOC_Os01g14880	1.71082	2.20745e-11	1.38961e-10
LOC_Os04g32850	1.70794	6.52317e-66	2.48048e-64
LOC_Os05g12481	1.70726	2.99463e-12	2.01786e-11
LOC_Os05g04770	1.70367	0.000374815	0.00110324
LOC_Os08g39240	1.70327	1.29942e-48	3.50569e-47
LOC_Os01g09230	1.70306	0.00216469	0.00557141
LOC_Os07g46190	1.70011	5.5706e-10	3.13565e-09
LOC_Os03g63074	1.69972	1.30817e-28	1.99516e-27
LOC_Os03g11310	1.69907	1.06729e-15	8.86959e-15
LOC_Os07g40120	1.69682	3.2489e-09	1.71521e-08
LOC_Os07g28614	1.69621	6.32262e-16	5.30922e-15
LOC_Os08g36540	1.69603	7.03833e-10	3.93428e-09
LOC_Os07g04440	1.69503	5.9977e-08	2.81611e-07
LOC_Os06g05000	1.69495	2.72273e-62	9.57687e-61
LOC_Os03g09830	1.69377	0.00161016	0.00424393
LOC_Os06g47650	1.69298	1.50452e-24	1.942e-23
LOC_Os01g37050	1.69185	3.98764e-22	4.62333e-21
LOC_Os03g57149	1.6896	4.36411e-56	1.35692e-54
LOC_Os01g55960	1.68927	0.000116169	0.000370411
LOC_Os11g45710	1.6892	2.8134e-96	1.68439e-94
LOC_Os12g35330	1.68837	5.90553e-06	2.2438e-05
LOC_Os01g57410	1.68784	2.6427e-24	3.37707e-23
LOC_Os04g40530	1.68735	4.05506e-13	2.88509e-12
LOC_Os07g38020	1.68648	0.00123033	0.00331675
LOC_Os12g43750	1.68564	7.68368e-09	3.93182e-08
LOC_Os12g37250	1.68546	0.00073209	0.00205059
LOC_Os01g12560	1.68424	8.20171e-13	5.73244e-12
LOC_Os08g33670	1.68345	2.99759e-07	1.31419e-06
LOC_Os11g23770	1.68311	3.92636e-05	0.000133969
LOC_Os01g70730	1.68286	2.47616e-06	9.82885e-06
LOC_Os05g06660	1.68241	6.49491e-29	1.00143e-27
LOC_Os11g02510	1.68166	0.012914	0.0281172
LOC_Os07g04420	1.68158	2.79761e-10	1.61216e-09
LOC_Os03g22020	1.68145	8.62531e-57	2.71789e-55
LOC_Os08g35140	1.68043	0.000732832	0.00205247
LOC_Os01g47070	1.67836	2.07699e-15	1.69404e-14
LOC_Os05g06410	1.67766	0.0105159	0.0234624
LOC_Os01g41950	1.67758	0.0104112	0.0232729
LOC_Os05g49040	1.67719	1.87728e-30	3.05346e-29
LOC_Os03g49160	1.67371	0.00577137	0.0136311
LOC_Os10g28690	1.66892	8.36514e-05	0.000272249
LOC_Os03g06860	1.66667	1.21814e-16	1.06732e-15
LOC_Os02g04640	1.66562	1.74919e-42	4.09829e-41
LOC_Os12g03240	1.6636	0.00385026	0.00944572
LOC_Os07g46470	1.66254	0.00119889	0.00324037
LOC_Os11g40600	1.66234	1.04367e-16	9.18318e-16
LOC_Os09g37394	1.66123	3.63487e-06	1.4139e-05
LOC_Os07g32680	1.65772	2.23914e-12	1.52228e-11
LOC_Os01g25810	1.65693	3.61068e-17	3.24915e-16
LOC_Os12g13300	1.65622	2.42487e-12	1.64418e-11
LOC_Os01g25688	1.65533	0.00248385	0.00632459
LOC_Os10g12050	1.65517	1.93854e-10	1.13242e-09
LOC_Os04g52780	1.65485	6.67453e-20	6.95609e-19
LOC_Os04g45210	1.65468	3.32232e-07	1.45121e-06
LOC_Os07g06644	1.65329	1.90064e-23	2.34983e-22
LOC_Os05g49130	1.65225	1.23487e-18	1.20611e-17
LOC_Os02g41560	1.65198	0.00686039	0.015958
LOC_Os07g35480	1.65194	6.78548e-66	2.57674e-64
LOC_Os02g32940	1.65144	0.00209636	0.00541286
LOC_Os04g16080	1.64941	3.13142e-11	1.94257e-10
LOC_Os02g43220	1.64896	0.00175181	0.00458848
LOC_Os06g48010	1.64381	0.000205666	0.000630831
LOC_Os05g07220	1.64292	7.00881e-27	1.00061e-25
LOC_Os02g27810	1.64281	2.80763e-09	1.49346e-08
LOC_Os12g33300	1.64169	1.85858e-08	9.18484e-08
LOC_Os08g09420	1.63854	0.00367696	0.00905372
LOC_Os08g42420	1.6372	8.41315e-184	1.24599e-181
LOC_Os01g16140	1.63623	1.73886e-40	3.87409e-39
LOC_Os02g36300	1.63605	0.000309685	0.000923018
LOC_Os01g38190	1.63604	8.22249e-19	8.11834e-18
LOC_Os04g41740	1.63445	0.000715333	0.00200726
LOC_Os06g50040	1.63365	2.47904e-47	6.48306e-46
LOC_Os03g03100	1.63316	1.61576e-06	6.53903e-06
LOC_Os12g07400	1.63294	0.000865118	0.0023939
LOC_Os10g40430	1.63234	2.24103e-15	1.82467e-14
LOC_Os01g31890	1.63224	1.79776e-11	1.14038e-10
LOC_Os11g43550	1.63214	0.0123908	0.027125
LOC_Os03g47610	1.63196	1.00823e-46	2.60281e-45
LOC_Os03g07200	1.63188	8.58319e-25	1.11868e-23
LOC_Os04g52440	1.63098	7.985e-05	0.000260661
LOC_Os06g23800	1.62901	5.21667e-07	2.22885e-06
LOC_Os02g58540	1.62741	1.85804e-09	1.00198e-08
LOC_Os10g37290	1.62652	0.000111394	0.000355952
LOC_Os08g13630	1.62624	3.01223e-38	6.34439e-37
LOC_Os01g71040	1.62604	0.000125656	0.00039827
LOC_Os01g65100	1.62565	4.18613e-131	3.62441e-129
LOC_Os07g46980	1.62453	0.00188161	0.00490247
LOC_Os03g44159	1.62382	0.0187459	0.0391604
LOC_Os05g37640	1.62368	2.30912e-13	1.66991e-12
LOC_Os09g16950	1.62342	2.45037e-05	8.58882e-05
LOC_Os09g38720	1.62285	6.34901e-11	3.84783e-10
LOC_Os06g48680	1.62158	5.32301e-13	3.76342e-12
LOC_Os06g12090	1.6207	0.00382949	0.00939887
LOC_Os04g59630	1.61982	4.65979e-06	1.78884e-05
LOC_Os12g40100	1.61919	1.60074e-10	9.40358e-10
LOC_Os10g25660	1.61874	3.06365e-05	0.000105985
LOC_Os02g03230	1.61681	7.43912e-108	5.16862e-106
LOC_Os03g28080	1.61628	1.09919e-10	6.54191e-10
LOC_Os02g37760	1.61595	0.000580484	0.00165443
LOC_Os11g02660	1.61484	3.36173e-28	5.07487e-27
LOC_Os12g16690	1.61303	3.32294e-32	5.73997e-31
LOC_Os06g12539	1.61248	6.75881e-07	2.85436e-06
LOC_Os12g03094	1.61189	4.61328e-05	0.000155857
LOC_Os10g38206	1.61139	1.36919e-09	7.47527e-09
LOC_Os01g56480	1.61113	1.04397e-08	5.28067e-08
LOC_Os12g04860	1.61091	9.18004e-05	0.000296712
LOC_Os11g37860	1.6108	1.95296e-16	1.69194e-15
LOC_Os01g36560	1.61072	0.000238347	0.000723734
LOC_Os04g31400	1.60945	3.36568e-12	2.25923e-11
LOC_Os12g17600	1.6089	1.36289e-75	6.24599e-74
LOC_Os01g04230	1.60879	4.15213e-30	6.67257e-29
LOC_Os02g32440	1.60874	3.24716e-05	0.000111916
LOC_Os02g39080	1.60844	9.59127e-20	9.93699e-19
LOC_Os06g20200	1.60817	1.70838e-13	1.24895e-12
LOC_Os01g73200	1.60789	0.00116293	0.00315015
LOC_Os02g03370	1.60785	1.56324e-12	1.07288e-11
LOC_Os02g37610	1.60774	6.48759e-29	1.00085e-27
LOC_Os06g29810	1.6074	2.71254e-64	9.96452e-63
LOC_Os01g19140	1.6064	2.36788e-16	2.03574e-15
LOC_Os11g03110	1.60476	1.06117e-10	6.32229e-10
LOC_Os07g04390	1.60446	0.000128254	0.000405862
LOC_Os12g32480	1.60391	0.000157207	0.000490808
LOC_Os12g07310	1.60234	2.48417e-20	2.6458e-19
LOC_Os09g14410	1.60083	1.28372e-09	7.02774e-09
LOC_Os12g41124	1.60017	3.71262e-08	1.78093e-07
LOC_Os11g29050	1.59953	2.8517e-07	1.25264e-06
LOC_Os04g20070	1.59821	0.00931586	0.0210401
LOC_Os03g06010	1.59718	7.2358e-11	4.36459e-10
LOC_Os02g58350	1.59677	0.000461803	0.00133717
LOC_Os05g24520	1.59497	0.00333672	0.00828995
LOC_Os09g14100	1.59369	4.75135e-10	2.69173e-09
LOC_Os01g20980	1.59364	1.58438e-20	1.7075e-19
LOC_Os02g54870	1.59357	2.46299e-07	1.09058e-06
LOC_Os05g14360	1.5928	0.00156707	0.00414044
LOC_Os02g27070	1.59097	4.54344e-26	6.26091e-25
LOC_Os07g01560	1.59097	9.18222e-07	3.81427e-06
LOC_Os08g06280	1.58978	1.03393e-173	1.37886e-171
LOC_Os11g01210	1.58967	0.00361361	0.00891334
LOC_Os01g08000	1.58947	0.00467137	0.0112416
LOC_Os08g35910	1.58933	0.00195354	0.00507343
LOC_Os09g29360	1.58894	0.0177357	0.0372909
LOC_Os01g14060	1.58799	0.00227386	0.00583106
LOC_Os10g07004	1.58701	1.30432e-19	1.34539e-18
LOC_Os09g02540	1.58682	0.000488125	0.00140688
LOC_Os06g46149	1.58648	3.90268e-07	1.69263e-06
LOC_Os06g40430	1.5851	3.08712e-16	2.63797e-15
LOC_Os06g16190	1.58499	0.0170726	0.0360421
LOC_Os12g02840	1.58498	0.000358084	0.00105708
LOC_Os05g50260	1.58364	2.37278e-19	2.41334e-18
LOC_Os07g04430	1.5836	6.20537e-20	6.47434e-19
LOC_Os10g40520	1.58293	1.97807e-07	8.86322e-07
LOC_Os05g51150	1.5829	7.82103e-43	1.84938e-41
LOC_Os06g04870	1.58239	4.31231e-67	1.683e-65
LOC_Os01g24340	1.58234	2.88233e-05	9.9995e-05
LOC_Os03g63970	1.58194	3.70095e-08	1.77564e-07
LOC_Os12g16670	1.58136	4.43146e-05	0.000150056
LOC_Os10g38150	1.58131	4.55263e-08	2.16177e-07
LOC_Os01g32090	1.57865	2.98606e-05	0.000103421
LOC_Os01g42110	1.57672	0.0149842	0.0320931
LOC_Os04g18770	1.57499	9.64144e-07	3.99265e-06
LOC_Os10g26150	1.57497	4.10612e-28	6.18534e-27
LOC_Os03g17880	1.57471	1.01705e-09	5.61591e-09
LOC_Os10g12470	1.57457	5.85766e-06	2.22642e-05
LOC_Os04g32740	1.57388	0.00772197	0.0177654
LOC_Os02g05390	1.57292	0.0060563	0.01423
LOC_Os02g28900	1.57241	3.55616e-71	1.52077e-69
LOC_Os12g03170	1.57197	0.00953008	0.021474
LOC_Os10g41660	1.57192	0.00222256	0.0057073
LOC_Os12g35480	1.57183	7.17779e-14	5.36884e-13
LOC_Os09g34000	1.57156	3.28506e-27	4.75995e-26
LOC_Os09g25860	1.56993	1.44604e-10	8.52505e-10
LOC_Os12g04320	1.56853	0.00195883	0.00508529
LOC_Os02g53384	1.56503	0.000109702	0.000350666
LOC_Os10g04429	1.56502	3.7854e-48	1.01156e-46
LOC_Os06g43180	1.56502	6.08008e-06	2.30669e-05
LOC_Os12g10740	1.56493	1.17786e-22	1.39966e-21
LOC_Os01g02900	1.56357	1.04359e-33	1.88362e-32
LOC_Os05g36994	1.56238	1.35091e-59	4.49328e-58
LOC_Os10g42754	1.56186	0.000648995	0.00183299
LOC_Os04g09580	1.56064	2.30862e-15	1.87807e-14
LOC_Os02g49880	1.56037	4.46084e-18	4.2378e-17
LOC_Os09g32560	1.55961	3.10951e-24	3.961e-23
LOC_Os05g34470	1.55948	5.97821e-28	8.93366e-27
LOC_Os08g19374	1.55898	8.59525e-28	1.27969e-26
LOC_Os07g26760	1.55881	3.1743e-06	1.24179e-05
LOC_Os05g43340	1.55754	7.81498e-06	2.92272e-05
LOC_Os09g32984	1.55678	0.00149643	0.00396872
LOC_Os09g08480	1.55632	1.00838e-08	5.10797e-08
LOC_Os08g20220	1.55597	3.43607e-09	1.80961e-08
LOC_Os06g05010	1.55584	6.19854e-30	9.88219e-29
LOC_Os09g10640	1.55559	0.0230906	0.0472303
LOC_Os12g09584	1.55431	5.34024e-25	7.01535e-24
LOC_Os12g41850	1.55413	0.000301479	0.000900182
LOC_Os05g33130	1.55302	1.55439e-06	6.29882e-06
LOC_Os09g26810	1.55287	6.7392e-45	1.65331e-43
LOC_Os04g31630	1.55272	1.21953e-22	1.44856e-21
LOC_Os05g11250	1.5524	0.000223531	0.000682281
LOC_Os05g49060	1.55232	9.04331e-66	3.41112e-64
LOC_Os06g29730	1.55099	0.0164819	0.0349533
LOC_Os09g32944	1.55083	7.53862e-09	3.86392e-08
LOC_Os11g24140	1.5504	5.44115e-05	0.000181969
LOC_Os03g62270	1.55038	9.07614e-10	5.03139e-09
LOC_Os03g01320	1.54962	1.38882e-156	1.51473e-154
LOC_Os03g07360	1.5495	2.14782e-47	5.63257e-46
LOC_Os12g10184	1.54864	2.94218e-05	0.000101996
LOC_Os12g01350	1.5465	2.47963e-05	8.68489e-05
LOC_Os07g13360	1.54428	0.00039787	0.00116549
LOC_Os10g35930	1.54424	6.01492e-05	0.000200064
LOC_Os02g37070	1.54359	2.95612e-05	0.000102441
LOC_Os12g31460	1.54232	8.13613e-24	1.01888e-22
LOC_Os06g07770	1.54098	5.89388e-06	2.23967e-05
LOC_Os01g43760	1.54097	4.34418e-11	2.66901e-10
LOC_Os01g57100	1.54043	1.11392e-07	5.10912e-07
LOC_Os02g39710	1.53965	1.84084e-60	6.25597e-59
LOC_Os07g07750	1.53954	0.00104077	0.00284304
LOC_Os08g31780	1.53888	4.18219e-18	3.97711e-17
LOC_Os04g29550	1.53857	0.0104413	0.023333
LOC_Os08g01160	1.53828	0.0023255	0.00595208
LOC_Os11g10290	1.53678	3.91642e-26	5.42877e-25
LOC_Os04g52990	1.53676	8.97254e-17	7.91468e-16
LOC_Os02g58210	1.53625	7.53484e-08	3.50335e-07
LOC_Os11g40610	1.53617	3.9148e-19	3.92862e-18
LOC_Os11g09864	1.53542	1.8212e-30	2.96567e-29
LOC_Os04g53820	1.53487	4.87667e-06	1.87005e-05
LOC_Os05g11320	1.53393	2.54297e-22	2.97409e-21
LOC_Os02g20640	1.53366	4.88918e-05	0.000164668
LOC_Os05g15350	1.53322	1.26676e-08	6.37091e-08
LOC_Os06g29640	1.53294	2.86543e-06	1.12864e-05
LOC_Os01g25710	1.53282	5.22496e-07	2.23205e-06
LOC_Os05g35580	1.53276	1.47784e-17	1.36568e-16
LOC_Os02g52540	1.53248	0.0124246	0.0271948
LOC_Os01g73540	1.53158	6.15213e-16	5.16915e-15
LOC_Os11g03630	1.53103	0.0179697	0.0377267
LOC_Os09g30462	1.53051	0.00652451	0.0152334
LOC_Os04g59160	1.53043	3.6782e-19	3.69646e-18
LOC_Os12g15440	1.52981	0.0128014	0.027911
LOC_Os06g04590	1.52842	0.000129221	0.000408694
LOC_Os02g33610	1.52767	7.27565e-60	2.43436e-58
LOC_Os04g33860	1.52748	2.80709e-18	2.69586e-17
LOC_Os05g16664	1.52709	0.00139498	0.00372386
LOC_Os08g37970	1.52597	3.98836e-17	3.58443e-16
LOC_Os04g43160	1.52178	0.000710905	0.00199642
LOC_Os02g11720	1.52096	2.47318e-17	2.25439e-16
LOC_Os08g01430	1.5208	1.24941e-10	7.4069e-10
LOC_Os03g10280	1.52039	0.0194666	0.0405456
LOC_Os05g28090	1.52034	1.00632e-23	1.25686e-22
LOC_Os11g04330	1.52031	0.000235861	0.000716651
LOC_Os02g51020	1.52011	6.56045e-25	8.58227e-24
LOC_Os02g28820	1.51991	1.62499e-09	8.80186e-09
LOC_Os01g25800	1.51973	0.0145445	0.0312585
LOC_Os01g11910	1.51957	1.7578e-06	7.08129e-06
LOC_Os07g06450	1.51947	2.07795e-44	5.04934e-43
LOC_Os01g16050	1.51868	0.000833681	0.00231431
LOC_Os01g66980	1.51821	3.81589e-28	5.75123e-27
LOC_Os06g36940	1.51699	4.27894e-06	1.6512e-05
LOC_Os03g04040	1.51654	3.58278e-07	1.56013e-06
LOC_Os10g20020	1.5163	0.00189977	0.00494567
LOC_Os03g02300	1.51545	1.39921e-13	1.02719e-12
LOC_Os02g55320	1.51496	2.45237e-71	1.05034e-69
LOC_Os03g47140	1.51404	7.82973e-09	4.00365e-08
LOC_Os11g06820	1.5134	1.45303e-43	3.47381e-42
LOC_Os03g01980	1.51082	2.27131e-07	1.0092e-06
LOC_Os10g42150	1.51073	7.89286e-25	1.03014e-23
LOC_Os03g05630	1.51044	0.000252563	0.000763195
LOC_Os06g47760	1.50911	3.89514e-13	2.77482e-12
LOC_Os01g04130	1.50813	4.16482e-12	2.77908e-11
LOC_Os01g05960	1.5079	2.84036e-08	1.38063e-07
LOC_Os06g38890	1.50473	0.00554731	0.0131504
LOC_Os03g63760	1.50469	1.838e-68	7.36744e-67
LOC_Os04g13210	1.5043	8.93689e-11	5.35281e-10
LOC_Os03g39407	1.5042	1.06739e-17	9.95209e-17
LOC_Os01g73070	1.50415	0.0102593	0.022966
LOC_Os03g05530	1.50341	2.01695e-44	4.9096e-43
LOC_Os02g56830	1.50331	0.0107795	0.0239782
LOC_Os07g34020	1.50265	1.09596e-47	2.89571e-46
LOC_Os02g54200	1.50163	3.78225e-12	2.5286e-11
LOC_Os01g07990	1.50123	0.00995005	0.0223166
LOC_Os05g51690	1.50108	1.02644e-59	3.42623e-58
LOC_Os07g07760	1.50104	1.28399e-08	6.45185e-08
LOC_Os02g45600	1.5008	6.48464e-21	7.08902e-20
LOC_Os03g56600	1.50065	0.00737021	0.0170201
LOC_Os09g03750	1.50038	0.00222681	0.00571718
LOC_Os09g30270	1.49998	3.25009e-09	1.71552e-08
LOC_Os02g05830	1.49828	8.58305e-192	1.34177e-189
LOC_Os12g07370	1.49546	2.99149e-33	5.31759e-32
LOC_Os01g04580	1.49456	3.44445e-05	0.000118387
LOC_Os08g08420	1.49427	0.00703896	0.0163275
LOC_Os01g60870	1.49401	0.00114177	0.0030997
LOC_Os06g28840	1.4939	1.03346e-27	1.52814e-26
LOC_Os12g01449	1.49312	1.26925e-65	4.76206e-64
LOC_Os03g46424	1.49254	3.59303e-06	1.39898e-05
LOC_Os10g28600	1.49245	2.72112e-40	6.02436e-39
LOC_Os03g21780	1.49236	5.22683e-08	2.46692e-07
LOC_Os02g05410	1.49141	2.09471e-17	1.9156e-16
LOC_Os12g42860	1.49132	4.52029e-128	3.75211e-126
LOC_Os04g55270	1.49123	4.92895e-13	3.49184e-12
LOC_Os12g01590	1.49003	1.01966e-23	1.27238e-22
LOC_Os08g14810	1.48893	0.00156302	0.00413131
LOC_Os07g11110	1.48889	3.53449e-36	6.93564e-35
LOC_Os03g06710	1.48854	1.72172e-15	1.41287e-14
LOC_Os07g43740	1.48819	1.11704e-22	1.32963e-21
LOC_Os11g40340	1.4862	2.99275e-57	9.53714e-56
LOC_Os05g51160	1.48413	2.5207e-14	1.93851e-13
LOC_Os11g27730	1.48079	2.04433e-81	1.02541e-79
LOC_Os02g07730	1.4803	1.46546e-10	8.63594e-10
LOC_Os03g47270	1.48027	6.06675e-47	1.57338e-45
LOC_Os12g37770	1.4796	0.0158067	0.0336475
LOC_Os09g27160	1.47893	2.83835e-19	2.86884e-18
LOC_Os02g07670	1.47881	5.99795e-07	2.5468e-06
LOC_Os11g18570	1.47857	1.0962e-103	7.25787e-102
LOC_Os01g57082	1.47834	2.4881e-28	3.76412e-27
LOC_Os03g26670	1.47667	0.0144628	0.0311092
LOC_Os01g37500	1.4762	0.000988831	0.00270906
LOC_Os01g40499	1.47548	0.000122357	0.000388575
LOC_Os07g04730	1.4752	3.33079e-06	1.30055e-05
LOC_Os06g06670	1.47498	0.017554	0.0369585
LOC_Os01g48010	1.47495	0.00577947	0.0136468
LOC_Os10g28680	1.47477	2.72939e-64	1.00134e-62
LOC_Os09g38070	1.47447	1.95382e-42	4.56632e-41
LOC_Os01g68140	1.47351	1.44544e-16	1.26118e-15
LOC_Os11g38480	1.47235	3.4706e-05	0.000119213
LOC_Os06g38680	1.47178	2.28567e-11	1.43692e-10
LOC_Os06g24490	1.4707	3.52193e-07	1.53411e-06
LOC_Os10g16990	1.46978	1.07426e-22	1.27925e-21
LOC_Os07g35710	1.4688	0.00123349	0.00332495
LOC_Os02g14890	1.46824	2.33236e-17	2.1274e-16
LOC_Os01g16170	1.46822	6.07779e-153	6.35772e-151
LOC_Os05g08620	1.46769	0.0155492	0.0331596
LOC_Os08g10290	1.46701	5.09524e-06	1.95015e-05
LOC_Os07g31390	1.46604	0.00134	0.00359005
LOC_Os03g21664	1.46584	3.1657e-31	5.30236e-30
LOC_Os12g02300	1.46572	3.43456e-85	1.80983e-83
LOC_Os12g15430	1.46565	0.000797634	0.00222158
LOC_Os04g06340	1.46529	0.00614968	0.0144337
LOC_Os01g21990	1.46478	3.63634e-30	5.85372e-29
LOC_Os07g42250	1.46446	0.0027496	0.0069366
LOC_Os01g34060	1.46391	2.38138e-05	8.3595e-05
LOC_Os01g02690	1.46371	0.0151199	0.0323519
LOC_Os05g28040	1.46277	4.72113e-14	3.58081e-13
LOC_Os06g05355	1.46256	4.27125e-07	1.84452e-06
LOC_Os05g46500	1.46208	0.000520301	0.00149334
LOC_Os10g35830	1.46158	1.30204e-05	4.72017e-05
LOC_Os05g40970	1.46152	5.55093e-06	2.11647e-05
LOC_Os01g52980	1.46127	7.10595e-07	2.99333e-06
LOC_Os03g51984	1.46112	0.00141779	0.00377832
LOC_Os06g25439	1.45969	1.01858e-07	4.68714e-07
LOC_Os09g13410	1.45857	4.26354e-12	2.84293e-11
LOC_Os06g38760	1.45587	0.00107516	0.00293073
LOC_Os03g14420	1.45568	7.73931e-33	1.3611e-31
LOC_Os07g36960	1.45288	0.00773234	0.0177863
LOC_Os02g24720	1.45182	3.47259e-16	2.95748e-15
LOC_Os07g42354	1.45161	1.85e-15	1.51505e-14
LOC_Os10g38710	1.45151	0.00355316	0.00878271
LOC_Os10g22100	1.45115	6.28237e-40	1.38001e-38
LOC_Os04g05770	1.45105	8.18671e-05	0.000266843
LOC_Os06g08884	1.44946	1.42003e-26	2.00191e-25
LOC_Os04g56470	1.44935	3.34564e-05	0.000115174
LOC_Os12g38040	1.44746	0.000271548	0.000816704
LOC_Os11g26350	1.44728	2.5005e-09	1.33615e-08
LOC_Os11g14140	1.44703	7.18458e-08	3.34824e-07
LOC_Os01g58640	1.44367	5.4546e-05	0.000182375
LOC_Os01g08300	1.44335	1.08092e-05	3.96196e-05
LOC_Os03g14669	1.44286	1.90749e-30	3.09901e-29
LOC_Os05g49980	1.44282	2.7744e-07	1.22078e-06
LOC_Os11g26340	1.44177	4.16477e-19	4.17352e-18
LOC_Os11g47570	1.43928	6.6801e-31	1.10182e-29
LOC_Os02g50470	1.43892	0.00375186	0.00922202
LOC_Os03g31410	1.43885	0.000210644	0.000645114
LOC_Os09g22410	1.43878	2.99963e-129	2.55004e-127
LOC_Os07g44900	1.43762	0.00753365	0.017362
LOC_Os03g57560	1.43645	1.08976e-11	7.01548e-11
LOC_Os01g14514	1.43523	1.39799e-13	1.02656e-12
LOC_Os07g08750	1.4343	1.99867e-27	2.9231e-26
LOC_Os05g10670	1.43415	1.16567e-74	5.28193e-73
LOC_Os02g30150	1.433	8.48928e-14	6.32962e-13
LOC_Os10g39770	1.43267	1.65045e-12	1.13107e-11
LOC_Os03g56950	1.43232	4.14088e-36	8.10858e-35
LOC_Os04g58320	1.43191	6.48868e-59	2.14302e-57
LOC_Os07g48520	1.43137	1.12685e-29	1.78439e-28
LOC_Os06g08570	1.43057	1.18686e-34	2.2176e-33
LOC_Os08g04480	1.42931	0.000579202	0.00165128
LOC_Os07g07740	1.42911	0.000827487	0.00229881
LOC_Os01g60960	1.42878	1.59419e-09	8.64334e-09
LOC_Os10g25430	1.42862	3.16043e-05	0.000109118
LOC_Os06g49070	1.42805	1.22291e-05	4.44879e-05
LOC_Os11g02350	1.42782	7.20811e-93	4.17344e-91
LOC_Os04g51009	1.42727	8.25401e-06	3.07262e-05
LOC_Os07g46720	1.42688	0.000333512	0.000989113
LOC_Os06g43160	1.42661	4.92587e-10	2.78667e-09
LOC_Os04g18400	1.42644	3.05994e-27	4.44292e-26
LOC_Os01g18310	1.42611	0.015894	0.0338128
LOC_Os08g39870	1.42597	4.02561e-64	1.47304e-62
LOC_Os12g44100	1.42508	1.80533e-25	2.4318e-24
LOC_Os05g51660	1.42407	1.38963e-05	5.01961e-05
LOC_Os11g31540	1.4234	0.000131975	0.000416842
LOC_Os07g05040	1.42298	0.000493076	0.00141999
LOC_Os03g31150	1.42256	1.25768e-47	3.31986e-46
LOC_Os06g50715	1.42222	0.00246865	0.00628873
LOC_Os03g64280	1.42042	9.52645e-15	7.49831e-14
LOC_Os05g29170	1.41821	1.90673e-09	1.02686e-08
LOC_Os01g22370	1.41733	8.2693e-69	3.35288e-67
LOC_Os03g15330	1.41679	1.21532e-05	4.42349e-05
LOC_Os08g10320	1.41663	6.57428e-96	3.91936e-94
LOC_Os06g08890	1.41652	5.02272e-08	2.37497e-07
LOC_Os08g26270	1.41633	0.000399104	0.00116861
LOC_Os01g12230	1.41583	5.67969e-12	3.74112e-11
LOC_Os02g15950	1.41564	6.04759e-15	4.80715e-14
LOC_Os10g32500	1.41313	0.0020958	0.00541192
LOC_Os07g05365	1.41312	8.05938e-06	3.00534e-05
LOC_Os09g25370	1.41246	2.08896e-07	9.33478e-07
LOC_Os06g01400	1.41216	9.58123e-59	3.14593e-57
LOC_Os05g01180	1.41208	8.63013e-15	6.80615e-14
LOC_Os01g13620	1.41182	0.0035962	0.00887739
LOC_Os09g29600	1.41171	0.000840252	0.00233105
LOC_Os09g03710	1.41117	0.00935741	0.0211238
LOC_Os04g54380	1.41112	5.00865e-17	4.47184e-16
LOC_Os03g02670	1.40883	0.00266572	0.00674193
LOC_Os06g05910	1.40835	3.25528e-30	5.25834e-29
LOC_Os08g39860	1.40794	3.25446e-37	6.62643e-36
LOC_Os05g30350	1.40782	1.45607e-12	1.00177e-11
LOC_Os03g30530	1.40672	2.10657e-53	6.27267e-52
LOC_Os03g12860	1.40629	2.5186e-16	2.16201e-15
LOC_Os03g52640	1.40597	4.27369e-34	7.80892e-33
LOC_Os12g38770	1.40595	6.50456e-05	0.00021523
LOC_Os01g66710	1.40586	1.25718e-05	4.56637e-05
LOC_Os11g08950	1.40542	1.96416e-37	4.03722e-36
LOC_Os03g59200	1.40484	5.94398e-20	6.21083e-19
LOC_Os12g12880	1.4043	3.76394e-19	3.78127e-18
LOC_Os03g56090	1.40413	0.0040267	0.00984766
LOC_Os04g41930	1.40347	0.000126119	0.00039969
LOC_Os10g10170	1.40329	2.73212e-78	1.30303e-76
LOC_Os10g29240	1.40241	1.88277e-16	1.63394e-15
LOC_Os01g04390	1.40192	0.00282574	0.00711339
LOC_Os03g01140	1.40177	2.72881e-12	1.8436e-11
LOC_Os03g05560	1.39983	8.20622e-12	5.3366e-11
LOC_Os08g03020	1.39964	8.9507e-18	8.38149e-17
LOC_Os07g02960	1.3991	5.99521e-17	5.3251e-16
LOC_Os02g13710	1.39807	0.0182859	0.0383076
LOC_Os01g60850	1.39545	0.0103635	0.0231829
LOC_Os12g02040	1.39499	1.80868e-67	7.10816e-66
LOC_Os08g41320	1.3946	9.79728e-28	1.45098e-26
LOC_Os09g34985	1.39456	0.000210524	0.000644888
LOC_Os05g01170	1.39392	6.49745e-11	3.9344e-10
LOC_Os08g41090	1.39254	9.31224e-16	7.76407e-15
LOC_Os06g43875	1.39164	0.000186691	0.000576464
LOC_Os10g31290	1.38919	0.00363317	0.00895686
LOC_Os12g16250	1.38881	5.19586e-11	3.17081e-10
LOC_Os06g40440	1.38845	5.29712e-67	2.06163e-65
LOC_Os03g48370	1.38833	1.34241e-10	7.93571e-10
LOC_Os02g17360	1.38796	8.44414e-43	1.99337e-41
LOC_Os07g01240	1.38783	4.26281e-79	2.04695e-77
LOC_Os01g66100	1.38773	2.7049e-12	1.82876e-11
LOC_Os09g11520	1.38747	3.23399e-11	2.00443e-10
LOC_Os02g12350	1.38734	0.000187311	0.000578187
LOC_Os06g08510	1.38732	0.0145357	0.0312467
LOC_Os06g49550	1.38664	1.0892e-07	5.00146e-07
LOC_Os09g24350	1.38662	0.00307248	0.0076823
LOC_Os01g43560	1.38607	0.0180253	0.0378332
LOC_Os08g40510	1.38589	2.66918e-41	6.08163e-40
LOC_Os03g15050	1.38571	1.27882e-22	1.51578e-21
LOC_Os08g17110	1.38538	1.01649e-11	6.56077e-11
LOC_Os03g39650	1.38429	0.00300207	0.00751626
LOC_Os09g21900	1.38421	6.78488e-06	2.55788e-05
LOC_Os07g34950	1.38332	5.14036e-17	4.58316e-16
LOC_Os12g05310	1.38303	2.10551e-10	1.22664e-09
LOC_Os08g08120	1.38289	3.00341e-23	3.67928e-22
LOC_Os06g05359	1.38155	1.14644e-65	4.31857e-64
LOC_Os02g46780	1.38143	4.82082e-14	3.65444e-13
LOC_Os01g01340	1.38092	9.1001e-147	9.04833e-145
LOC_Os03g03470	1.38028	2.8065e-23	3.44255e-22
LOC_Os04g31670	1.38023	1.02483e-07	4.7151e-07
LOC_Os12g42510	1.37951	0.0014132	0.00376751
LOC_Os11g07090	1.3788	3.72951e-06	1.44891e-05
LOC_Os01g70010	1.37826	5.80051e-09	2.99542e-08
LOC_Os03g13130	1.37826	1.81148e-34	3.37347e-33
LOC_Os06g17920	1.37694	4.05364e-05	0.00013801
LOC_Os12g32310	1.37658	7.88872e-06	2.94717e-05
LOC_Os12g34796	1.37611	4.80786e-11	2.94297e-10
LOC_Os12g28090	1.37416	0.0188403	0.039343
LOC_Os05g04570	1.37377	0.0207925	0.0430613
LOC_Os01g64430	1.37336	1.11218e-16	9.77076e-16
LOC_Os07g47760	1.37288	0.000490542	0.00141341
LOC_Os02g52850	1.37282	0.000220782	0.000674695
LOC_Os08g35860	1.37278	1.06451e-26	1.50751e-25
LOC_Os08g29370	1.37224	8.33346e-65	3.0936e-63
LOC_Os03g18729	1.37211	4.17267e-06	1.6124e-05
LOC_Os07g03849	1.3713	0.00116758	0.00316153
LOC_Os07g12590	1.37098	0.00298698	0.00748432
LOC_Os03g50040	1.37085	3.65843e-27	5.29006e-26
LOC_Os07g11280	1.37072	2.55819e-36	5.05867e-35
LOC_Os01g48610	1.37033	8.7262e-05	0.000283084
LOC_Os04g27430	1.36953	3.04535e-35	5.80604e-34
LOC_Os07g48510	1.36915	2.54136e-62	8.95009e-61
LOC_Os04g47010	1.36782	7.8056e-09	3.99276e-08
LOC_Os08g13360	1.36706	2.7625e-45	6.8488e-44
LOC_Os01g17300	1.36684	1.63427e-07	7.37677e-07
LOC_Os07g38460	1.36665	6.40613e-15	5.08497e-14
LOC_Os01g28980	1.3666	0.00457824	0.0110325
LOC_Os07g05640	1.36626	3.8962e-13	2.77487e-12
LOC_Os08g01210	1.36617	0.000207947	0.000637272
LOC_Os03g01940	1.36548	4.62411e-41	1.04345e-39
LOC_Os08g13330	1.36471	1.41192e-05	5.09295e-05
LOC_Os06g37450	1.36432	2.81087e-55	8.62541e-54
LOC_Os02g13100	1.36418	3.31569e-29	5.16613e-28
LOC_Os12g09220	1.36285	0.00158922	0.00419386
LOC_Os08g29020	1.36204	0.00020754	0.000636092
LOC_Os02g49130	1.36118	3.96546e-07	1.71906e-06
LOC_Os11g33270	1.36083	2.57938e-68	1.02952e-66
LOC_Os06g41450	1.36072	1.98958e-07	8.91052e-07
LOC_Os06g46980	1.36046	2.5045e-25	3.34476e-24
LOC_Os02g37790	1.36035	0.0212123	0.0438214
LOC_Os10g14814	1.35958	1.98425e-05	7.02853e-05
LOC_Os03g22510	1.35937	1.03946e-13	7.72364e-13
LOC_Os06g12410	1.35861	7.32943e-16	6.14001e-15
LOC_Os08g06540	1.35842	4.37917e-10	2.49041e-09
LOC_Os08g10260	1.35656	2.50456e-18	2.41273e-17
LOC_Os01g69904	1.35434	4.8639e-17	4.34769e-16
LOC_Os03g03724	1.35421	1.5354e-56	4.81658e-55
LOC_Os11g03300	1.35401	1.09565e-20	1.18808e-19
LOC_Os01g49219	1.35396	1.24783e-26	1.76269e-25
LOC_Os06g45690	1.35378	7.55414e-19	7.48208e-18
LOC_Os11g34440	1.35356	1.04447e-06	4.31068e-06
LOC_Os08g06170	1.35345	7.42832e-05	0.000243676
LOC_Os05g31680	1.35315	4.46164e-33	7.89102e-32
LOC_Os05g10754	1.35219	2.82114e-35	5.39293e-34
LOC_Os05g06510	1.35023	3.85288e-20	4.05749e-19
LOC_Os03g02820	1.35016	1.75898e-26	2.47108e-25
LOC_Os03g06610	1.34996	2.21393e-05	7.79307e-05
LOC_Os02g57530	1.34978	3.84315e-48	1.02602e-46
LOC_Os12g30000	1.34932	2.68678e-19	2.72248e-18
LOC_Os07g48970	1.34906	1.67414e-36	3.32689e-35
LOC_Os12g16240	1.34833	2.30256e-12	1.56426e-11
LOC_Os03g20550	1.34823	8.88756e-06	3.29539e-05
LOC_Os09g30466	1.34815	2.17918e-13	1.57878e-12
LOC_Os07g17184	1.34751	2.21674e-06	8.83901e-06
LOC_Os07g37130	1.34734	3.62078e-08	1.74043e-07
LOC_Os11g31090	1.34683	1.60193e-46	4.11225e-45
LOC_Os01g46030	1.34646	0.0206976	0.0428778
LOC_Os12g32280	1.34623	1.04043e-09	5.74054e-09
LOC_Os06g47850	1.34622	0.0125178	0.0273686
LOC_Os07g26000	1.3454	2.06914e-80	1.01789e-78
LOC_Os05g50470	1.34521	8.83815e-07	3.67786e-06
LOC_Os02g32615	1.3451	8.77099e-06	3.25474e-05
LOC_Os03g59190	1.34448	0.0231323	0.0473052
LOC_Os02g37580	1.34357	6.69698e-07	2.8308e-06
LOC_Os04g41238	1.34353	5.88429e-05	0.000195974
LOC_Os08g23410	1.34322	2.76048e-48	7.39078e-47
LOC_Os04g35790	1.3427	4.68598e-28	7.02872e-27
LOC_Os02g09940	1.3421	2.42931e-25	3.24588e-24
LOC_Os06g02019	1.34161	1.38295e-11	8.84426e-11
LOC_Os03g04890	1.3415	0.0107243	0.0238667
LOC_Os08g41910	1.34052	5.58962e-25	7.33611e-24
LOC_Os10g37034	1.34038	0.00250025	0.00636348
LOC_Os01g09640	1.33999	5.66948e-31	9.37329e-30
LOC_Os09g38110	1.33921	1.32439e-09	7.2391e-09
LOC_Os12g02870	1.339	1.70643e-08	8.47316e-08
LOC_Os09g16070	1.33817	0.00696624	0.0161762
LOC_Os11g28910	1.33817	0.00634685	0.0148568
LOC_Os08g24790	1.33781	1.97737e-48	5.31942e-47
LOC_Os05g38570	1.33653	4.06056e-23	4.93991e-22
LOC_Os05g14980	1.33644	4.79491e-12	3.18517e-11
LOC_Os06g12649	1.33489	2.00363e-16	1.73211e-15
LOC_Os02g32540	1.33431	4.23369e-05	0.000143775
LOC_Os12g41660	1.3342	9.16406e-13	6.3797e-12
LOC_Os08g38880	1.33409	1.18792e-32	2.07749e-31
LOC_Os02g06605	1.33407	0.00240069	0.00613115
LOC_Os01g57854	1.33385	5.97015e-11	3.62525e-10
LOC_Os02g29870	1.33343	4.54173e-05	0.000153569
LOC_Os02g16490	1.33307	7.73896e-17	6.85016e-16
LOC_Os06g05440	1.33249	1.63993e-61	5.64131e-60
LOC_Os07g32710	1.33121	1.09566e-48	2.96166e-47
LOC_Os01g74200	1.32907	7.85101e-12	5.11151e-11
LOC_Os06g14030	1.32866	9.55864e-36	1.8486e-34
LOC_Os03g64170	1.32687	4.03392e-50	1.12834e-48
LOC_Os03g22259	1.32626	2.06216e-05	7.28433e-05
LOC_Os07g10420	1.3262	2.48464e-21	2.77112e-20
LOC_Os12g08200	1.32615	2.60275e-08	1.27195e-07
LOC_Os01g07610	1.32598	0.000435381	0.00126562
LOC_Os10g41838	1.32565	8.99057e-07	3.73852e-06
LOC_Os10g29170	1.32547	3.09526e-09	1.63871e-08
LOC_Os12g28250	1.32543	2.44147e-29	3.82306e-28
LOC_Os05g28970	1.32542	0.00264909	0.00670349
LOC_Os10g40530	1.32484	2.04664e-68	8.19208e-67
LOC_Os09g32910	1.32471	0.015088	0.0322958
LOC_Os07g35410	1.32451	0.00402485	0.009844
LOC_Os01g15470	1.32362	4.02254e-27	5.80165e-26
LOC_Os10g10360	1.32328	1.54699e-19	1.58756e-18
LOC_Os01g38140	1.32258	0.000261598	0.000788463
LOC_Os03g24930	1.32231	2.42031e-10	1.40336e-09
LOC_Os03g50050	1.32206	4.09222e-06	1.58392e-05
LOC_Os04g44150	1.32061	7.02261e-15	5.55394e-14
LOC_Os04g31140	1.32016	7.80753e-17	6.90651e-16
LOC_Os02g14020	1.31785	2.87565e-12	1.94048e-11
LOC_Os06g21690	1.3171	0.0163848	0.0347674
LOC_Os10g36400	1.31679	9.31356e-28	1.38152e-26
LOC_Os08g32520	1.31671	7.93374e-07	3.31819e-06
LOC_Os02g03040	1.31629	4.70626e-66	1.79444e-64
LOC_Os06g26234	1.31566	3.96991e-23	4.83172e-22
LOC_Os01g02840	1.31497	1.67264e-06	6.75658e-06
LOC_Os07g13810	1.31432	1.75259e-13	1.27928e-12
LOC_Os11g14020	1.31413	7.73837e-05	0.000253227
LOC_Os08g33479	1.31364	0.00343296	0.00850577
LOC_Os06g43600	1.31327	3.00744e-73	1.3327e-71
LOC_Os02g13304	1.31277	1.63529e-07	7.38018e-07
LOC_Os07g39530	1.31243	0.00451056	0.0108909
LOC_Os01g72330	1.31229	6.81687e-36	1.32472e-34
LOC_Os07g47620	1.31215	7.1563e-07	3.01273e-06
LOC_Os03g38640	1.31166	0.00013327	0.000420728
LOC_Os02g26550	1.31151	9.02038e-22	1.02971e-20
LOC_Os03g17174	1.31147	4.82931e-24	6.09654e-23
LOC_Os03g62950	1.31131	0.00114323	0.00310275
LOC_Os04g46740	1.31099	2.44508e-11	1.53371e-10
LOC_Os10g31850	1.31049	1.46848e-58	4.79368e-57
LOC_Os12g14699	1.31022	9.62582e-19	9.45744e-18
LOC_Os07g29780	1.30932	0.00099694	0.00273045
LOC_Os07g46780	1.30825	1.21507e-11	7.79548e-11
LOC_Os01g15830	1.30765	5.29492e-132	4.67065e-130
LOC_Os03g25500	1.30747	9.97755e-11	5.95458e-10
LOC_Os02g01190	1.30702	0.00420605	0.0102338
LOC_Os01g24780	1.30701	0.00972262	0.021857
LOC_Os06g08910	1.30654	1.03913e-19	1.0754e-18
LOC_Os12g06250	1.30597	2.25979e-21	2.52434e-20
LOC_Os01g16400	1.30542	4.21917e-06	1.62947e-05
LOC_Os01g61200	1.30495	0.00560087	0.0132629
LOC_Os07g05420	1.30428	1.24167e-09	6.80816e-09
LOC_Os06g43430	1.3037	1.16105e-17	1.08074e-16
LOC_Os02g34740	1.30353	5.36046e-05	0.000179453
LOC_Os04g43550	1.30217	3.12239e-06	1.2225e-05
LOC_Os02g54830	1.30199	1.42859e-14	1.11139e-13
LOC_Os03g63560	1.30162	0.000894684	0.00247012
LOC_Os02g53080	1.30119	3.17287e-12	2.13337e-11
LOC_Os01g71330	1.30108	8.7078e-12	5.64973e-11
LOC_Os05g46140	1.30084	0.000230959	0.000703425
LOC_Os01g53900	1.30082	1.8635e-05	6.6292e-05
LOC_Os12g05360	1.30007	2.29974e-07	1.02151e-06
LOC_Os08g13420	1.29828	0.000361446	0.00106645
LOC_Os03g02430	1.29817	1.6284e-09	8.81864e-09
LOC_Os11g48080	1.29807	5.38416e-07	2.29657e-06
LOC_Os11g02070	1.29764	2.16318e-11	1.36418e-10
LOC_Os07g37156	1.29748	0.0118073	0.0259831
LOC_Os12g32470	1.29727	1.24698e-07	5.70179e-07
LOC_Os09g25330	1.29691	1.72224e-22	2.02856e-21
LOC_Os11g29130	1.2965	0.0129978	0.0282887
LOC_Os07g32590	1.29596	2.15046e-27	3.14021e-26
LOC_Os05g25870	1.29592	9.56705e-05	0.000308476
LOC_Os04g31120	1.29582	1.19265e-12	8.24211e-12
LOC_Os11g41260	1.29548	0.00857197	0.0195183
LOC_Os10g26510	1.2953	0.00553598	0.0131271
LOC_Os03g24590	1.29523	0.000459295	0.00133073
LOC_Os09g11240	1.29509	2.01857e-09	1.08501e-08
LOC_Os09g26530	1.29372	3.75642e-24	4.76779e-23
LOC_Os05g28740	1.29304	1.62066e-74	7.29662e-73
LOC_Os08g32120	1.29195	5.54873e-20	5.81078e-19
LOC_Os01g23600	1.29184	9.65768e-07	3.99878e-06
LOC_Os09g32670	1.29072	5.80528e-69	2.36403e-67
LOC_Os11g34880	1.29051	1.84074e-10	1.0773e-09
LOC_Os10g08754	1.29037	7.42279e-05	0.000243536
LOC_Os09g36130	1.28936	1.04437e-19	1.08003e-18
LOC_Os02g27490	1.28925	1.98477e-14	1.53559e-13
LOC_Os11g31940	1.28865	1.05707e-25	1.43487e-24
LOC_Os11g09110	1.28825	1.10627e-05	4.04908e-05
LOC_Os03g62800	1.28777	0.0103968	0.02325
LOC_Os02g40770	1.28752	7.80373e-07	3.26721e-06
LOC_Os08g41690	1.28718	3.11709e-07	1.36495e-06
LOC_Os06g35480	1.28714	4.60325e-09	2.39828e-08
LOC_Os02g13020	1.28696	4.95412e-19	4.94867e-18
LOC_Os02g12660	1.28605	4.04945e-13	2.88183e-12
LOC_Os11g25720	1.28542	0.00719651	0.0166591
LOC_Os08g01240	1.28429	1.42011e-05	5.12115e-05
LOC_Os10g07229	1.28356	3.09198e-35	5.89067e-34
LOC_Os06g34730	1.28342	8.32824e-09	4.24698e-08
LOC_Os02g20630	1.28279	4.82492e-05	0.000162733
LOC_Os03g51710	1.2821	6.01437e-18	5.67723e-17
LOC_Os05g45030	1.28168	1.34421e-64	4.97041e-63
LOC_Os06g45980	1.28108	1.50921e-19	1.55152e-18
LOC_Os01g59920	1.28057	4.3994e-11	2.70117e-10
LOC_Os03g19270	1.27877	7.36781e-73	3.24449e-71
LOC_Os10g33370	1.27725	1.02065e-45	2.55972e-44
LOC_Os01g65970	1.27703	2.07261e-06	8.28662e-06
LOC_Os12g36770	1.27649	2.08134e-24	2.66819e-23
LOC_Os02g02490	1.27627	4.31397e-05	0.000146307
LOC_Os06g38056	1.27599	0.00122252	0.00329737
LOC_Os02g52620	1.27583	0.000327066	0.000971373
LOC_Os09g04384	1.2755	3.85651e-06	1.49639e-05
LOC_Os07g09760	1.27491	2.54907e-05	8.91587e-05
LOC_Os01g40120	1.27455	1.09633e-06	4.51017e-06
LOC_Os07g29290	1.27415	1.47872e-12	1.01636e-11
LOC_Os05g07950	1.27371	0.000184089	0.000568928
LOC_Os10g22630	1.27334	5.54993e-69	2.26661e-67
LOC_Os01g02770	1.27303	6.87204e-10	3.84438e-09
LOC_Os12g38320	1.2728	0.00134538	0.00360344
LOC_Os04g44320	1.2727	4.38399e-25	5.77533e-24
LOC_Os05g11260	1.27139	9.75766e-64	3.51114e-62
LOC_Os01g32730	1.27126	4.81685e-37	9.73018e-36
LOC_Os06g01790	1.2712	4.36463e-12	2.90552e-11
LOC_Os06g18780	1.27078	1.7424e-09	9.41966e-09
LOC_Os09g24190	1.27077	0.0113828	0.0251881
LOC_Os12g35630	1.27074	1.14174e-88	6.28719e-87
LOC_Os12g04204	1.27012	1.98111e-66	7.62605e-65
LOC_Os10g38860	1.26877	8.22383e-13	5.74504e-12
LOC_Os01g73110	1.26822	0.0227952	0.0466769
LOC_Os09g32964	1.268	7.91837e-34	1.43289e-32
LOC_Os01g36790	1.26789	2.54924e-06	1.01032e-05
LOC_Os03g60310	1.26713	0.0225064	0.0461257
LOC_Os09g09930	1.26712	6.55742e-64	2.37782e-62
LOC_Os09g24530	1.26671	4.13979e-22	4.79381e-21
LOC_Os07g41380	1.26573	1.13702e-05	4.15514e-05
LOC_Os03g58980	1.26478	2.64016e-10	1.52576e-09
LOC_Os01g01120	1.2646	1.87803e-47	4.92966e-46
LOC_Os07g40870	1.26441	4.99367e-06	1.91414e-05
LOC_Os01g65690	1.26395	1.29554e-46	3.33534e-45
LOC_Os09g34847	1.26384	6.82343e-23	8.22994e-22
LOC_Os03g14030	1.26382	3.88027e-12	2.5929e-11
LOC_Os01g04920	1.26369	1.10793e-40	2.4802e-39
LOC_Os04g35390	1.26325	7.48821e-05	0.000245469
LOC_Os04g47190	1.26314	3.45153e-07	1.50461e-06
LOC_Os08g34984	1.26254	1.26422e-35	2.43656e-34
LOC_Os01g67480	1.262	1.00754e-45	2.5291e-44
LOC_Os09g29820	1.26111	4.12618e-07	1.78516e-06
LOC_Os08g09670	1.26094	2.14532e-09	1.15139e-08
LOC_Os08g10244	1.26054	5.1432e-37	1.0382e-35
LOC_Os05g29735	1.25942	0.0098522	0.0221183
LOC_Os04g45600	1.25936	7.44332e-11	4.48592e-10
LOC_Os07g10139	1.25914	4.91726e-07	2.10893e-06
LOC_Os12g38400	1.25882	7.22271e-45	1.77038e-43
LOC_Os03g02980	1.25854	7.44606e-09	3.81856e-08
LOC_Os06g35165	1.25845	0.00490554	0.0117608
LOC_Os03g01260	1.25844	7.80803e-09	3.99328e-08
LOC_Os08g32360	1.25772	1.87436e-10	1.09561e-09
LOC_Os02g37480	1.25754	0.00270813	0.00683935
LOC_Os06g44034	1.25733	3.56178e-08	1.71354e-07
LOC_Os09g31498	1.25549	3.13314e-07	1.37155e-06
LOC_Os06g02680	1.25544	8.4366e-05	0.000274448
LOC_Os02g44730	1.25385	1.44042e-10	8.49552e-10
LOC_Os03g26870	1.2529	2.46245e-28	3.72732e-27
LOC_Os01g38359	1.25258	1.65216e-31	2.80229e-30
LOC_Os05g45430	1.25182	0.00060636	0.00172208
LOC_Os03g54040	1.25178	1.16934e-14	9.15629e-14
LOC_Os03g06230	1.25141	1.54853e-14	1.20238e-13
LOC_Os12g12390	1.25121	2.01178e-15	1.64228e-14
LOC_Os10g12480	1.25107	5.04202e-05	0.000169365
LOC_Os07g38440	1.25101	8.28868e-16	6.93327e-15
LOC_Os06g01660	1.25063	1.70234e-10	9.97959e-10
LOC_Os02g25449	1.24988	6.7924e-06	2.56037e-05
LOC_Os01g12290	1.249	0.0172692	0.0364107
LOC_Os08g02700	1.24889	1.46773e-06	5.96052e-06
LOC_Os06g39370	1.24854	9.20088e-28	1.36625e-26
LOC_Os01g41930	1.24842	0.000162974	0.000507575
LOC_Os01g08100	1.24739	2.94441e-06	1.15813e-05
LOC_Os02g15540	1.24716	1.19987e-08	6.04422e-08
LOC_Os10g40660	1.24661	1.29802e-08	6.52e-08
LOC_Os02g38820	1.24659	8.26803e-51	2.35004e-49
LOC_Os11g01280	1.24656	6.01009e-14	4.52066e-13
LOC_Os02g30380	1.24618	0.0184111	0.038546
LOC_Os07g03910	1.24473	0.00520651	0.0124073
LOC_Os02g32550	1.24425	7.93345e-17	7.01349e-16
LOC_Os12g02960	1.24418	4.9965e-06	1.91496e-05
LOC_Os03g08999	1.2437	0.00311381	0.00777802
LOC_Os08g13795	1.24299	1.63599e-07	7.38215e-07
LOC_Os04g54240	1.24249	8.23054e-43	1.94458e-41
LOC_Os08g07010	1.24221	9.84987e-40	2.15191e-38
LOC_Os01g73280	1.24206	0.0118927	0.0261506
LOC_Os05g03020	1.24191	5.9653e-13	4.20907e-12
LOC_Os07g06990	1.24169	9.27852e-14	6.91258e-13
LOC_Os05g29810	1.24133	1.72271e-05	6.15091e-05
LOC_Os03g43470	1.2413	0.0104901	0.0234178
LOC_Os07g40910	1.24088	0.00319647	0.00797035
LOC_Os02g24205	1.24075	0.00177099	0.00463744
LOC_Os09g31140	1.23943	0.000297487	0.000889206
LOC_Os06g38430	1.23901	6.30625e-05	0.000209173
LOC_Os01g16060	1.23895	8.53947e-09	4.34997e-08
LOC_Os12g07360	1.23753	7.6595e-07	3.21064e-06
LOC_Os05g35470	1.23737	5.15021e-19	5.13724e-18
LOC_Os02g14480	1.23676	1.52351e-14	1.1836e-13
LOC_Os03g45250	1.23639	2.78954e-21	3.10502e-20
LOC_Os02g04500	1.23564	1.82498e-06	7.33094e-06
LOC_Os11g06690	1.23538	1.65993e-07	7.48538e-07
LOC_Os12g01560	1.23534	3.31006e-99	2.07443e-97
LOC_Os03g62690	1.23517	1.01385e-08	5.13385e-08
LOC_Os06g02250	1.2348	4.86792e-05	0.000164085
LOC_Os02g44820	1.23462	3.09629e-23	3.78811e-22
LOC_Os04g27250	1.23459	1.00899e-43	2.42252e-42
LOC_Os12g06070	1.23346	0.0183105	0.0383534
LOC_Os02g45150	1.2329	0.00024048	0.000729425
LOC_Os04g46610	1.23278	2.55727e-20	2.71851e-19
LOC_Os03g20650	1.2327	7.92443e-05	0.000258834
LOC_Os01g46370	1.23261	9.16989e-09	4.65929e-08
LOC_Os08g06344	1.23241	7.41364e-48	1.96434e-46
LOC_Os05g50950	1.23223	6.19543e-30	9.88219e-29
LOC_Os08g40910	1.23203	6.3011e-10	3.5306e-09
LOC_Os11g42970	1.23009	0.000964687	0.00264626
LOC_Os03g54063	1.2297	2.63071e-17	2.39333e-16
LOC_Os08g03310	1.22943	1.88624e-66	7.28079e-65
LOC_Os03g13960	1.22925	5.84679e-11	3.55264e-10
LOC_Os01g64460	1.22823	1.04918e-05	3.85388e-05
LOC_Os11g18730	1.22798	1.56489e-72	6.86964e-71
LOC_Os07g22650	1.22712	1.14846e-09	6.31797e-09
LOC_Os02g57120	1.22708	4.5655e-71	1.94355e-69
LOC_Os04g39360	1.22588	7.68614e-07	3.22106e-06
LOC_Os01g65660	1.22561	7.8939e-12	5.13824e-11
LOC_Os04g30770	1.22535	0.024045	0.0489688
LOC_Os01g39970	1.22471	0.000210149	0.000643878
LOC_Os03g01330	1.22425	4.63509e-07	1.99368e-06
LOC_Os03g24950	1.22355	1.6655e-33	2.97369e-32
LOC_Os03g22050	1.22214	8.53749e-71	3.60716e-69
LOC_Os04g21340	1.22204	0.000231615	0.000705349
LOC_Os10g38740	1.22203	6.93613e-58	2.23825e-56
LOC_Os11g25470	1.22186	0.00277884	0.00700661
LOC_Os11g05690	1.22132	1.9662e-12	1.34126e-11
LOC_Os06g11280	1.22096	4.45915e-05	0.000150939
LOC_Os07g04170	1.22092	0.00538018	0.0127877
LOC_Os06g42030	1.2208	2.7128e-27	3.94499e-26
LOC_Os02g10500	1.22024	4.05822e-27	5.85011e-26
LOC_Os10g15300	1.21984	9.89468e-19	9.7182e-18
LOC_Os10g17520	1.21909	1.19753e-06	4.90642e-06
LOC_Os04g54220	1.21899	0.002157	0.00555366
LOC_Os08g37595	1.21821	2.19364e-05	7.72649e-05
LOC_Os07g23640	1.21788	2.12344e-31	3.58007e-30
LOC_Os08g01170	1.21785	1.02681e-11	6.6239e-11
LOC_Os05g09000	1.21765	7.06598e-09	3.6296e-08
LOC_Os11g45924	1.21756	0.0019793	0.00513511
LOC_Os01g20110	1.21739	7.79647e-44	1.87508e-42
LOC_Os01g26370	1.21727	2.16977e-11	1.36772e-10
LOC_Os01g70710	1.21713	5.53048e-22	6.37013e-21
LOC_Os05g41990	1.21699	4.67321e-83	2.38223e-81
LOC_Os01g18410	1.2169	1.71369e-19	1.75351e-18
LOC_Os09g15580	1.21605	4.44577e-12	2.95814e-11
LOC_Os06g03570	1.21571	4.01504e-10	2.28981e-09
LOC_Os12g03290	1.21454	0.000621945	0.00176296
LOC_Os09g25460	1.21418	4.23751e-41	9.56976e-40
LOC_Os08g13780	1.21383	6.30936e-05	0.000209239
LOC_Os12g37519	1.21343	0.00259138	0.006574
LOC_Os03g40830	1.21327	1.73385e-62	6.12924e-61
LOC_Os05g34500	1.21318	1.57307e-07	7.11422e-07
LOC_Os01g59530	1.21276	2.83143e-51	8.12167e-50
LOC_Os05g40910	1.21264	6.55771e-06	2.47522e-05
LOC_Os10g27110	1.21237	2.74271e-09	1.46058e-08
LOC_Os11g40540	1.21182	3.65689e-37	7.42432e-36
LOC_Os03g18870	1.2118	3.41485e-31	5.71287e-30
LOC_Os09g20540	1.21149	1.51125e-22	1.78676e-21
LOC_Os04g09540	1.21072	9.22921e-07	3.83153e-06
LOC_Os09g37120	1.21027	0.0161328	0.0342818
LOC_Os07g15420	1.20904	0.00115461	0.0031303
LOC_Os04g53640	1.20808	6.04359e-05	0.000200899
LOC_Os07g12600	1.20749	1.19208e-06	4.88624e-06
LOC_Os12g14140	1.20717	8.90164e-05	0.000288409
LOC_Os01g01910	1.20636	3.12961e-10	1.79796e-09
LOC_Os01g50970	1.20602	6.02802e-06	2.28818e-05
LOC_Os03g57240	1.20554	1.87389e-16	1.6273e-15
LOC_Os10g32990	1.2052	3.50632e-11	2.16702e-10
LOC_Os07g37350	1.20497	2.04581e-32	3.54914e-31
LOC_Os11g31680	1.20472	5.49765e-09	2.84267e-08
LOC_Os03g38150	1.20283	1.00149e-05	3.69249e-05
LOC_Os09g21460	1.20202	6.37449e-18	6.01313e-17
LOC_Os01g16380	1.20129	0.00491971	0.0117908
LOC_Os11g02530	1.20115	0.00484495	0.0116255
LOC_Os07g02280	1.20078	2.68036e-06	1.05945e-05
LOC_Os03g58100	1.20076	6.12451e-08	2.87134e-07
LOC_Os02g11000	1.19986	1.17392e-16	1.03003e-15
LOC_Os08g32540	1.1998	5.47652e-21	6.0056e-20
LOC_Os02g30650	1.19951	6.99598e-29	1.07691e-27
LOC_Os09g27240	1.19947	6.00536e-15	4.77493e-14
LOC_Os05g10330	1.1991	2.06517e-19	2.10627e-18
LOC_Os06g49640	1.19904	3.17652e-62	1.11451e-60
LOC_Os03g58880	1.19876	0.000195286	0.000600696
LOC_Os01g02060	1.19843	6.87113e-34	1.24659e-32
LOC_Os05g05950	1.19842	3.60609e-65	1.34578e-63
LOC_Os12g30555	1.19784	5.19145e-11	3.16881e-10
LOC_Os07g19550	1.19674	1.63897e-13	1.19914e-12
LOC_Os04g42650	1.19612	1.89167e-12	1.29167e-11
LOC_Os03g06390	1.19559	6.96353e-73	3.07127e-71
LOC_Os06g21099	1.1948	5.53154e-10	3.11491e-09
LOC_Os05g10310	1.1944	2.03911e-23	2.5155e-22
LOC_Os04g02510	1.19429	2.09609e-08	1.03115e-07
LOC_Os08g32350	1.19348	0.00211302	0.00545239
LOC_Os01g39840	1.19198	2.31292e-07	1.02687e-06
LOC_Os03g50310	1.19191	5.42341e-26	7.46256e-25
LOC_Os10g34480	1.19143	3.44699e-15	2.77445e-14
LOC_Os02g54190	1.19134	5.40271e-11	3.29205e-10
LOC_Os12g39220	1.19123	7.08592e-14	5.30294e-13
LOC_Os05g50160	1.18971	0.000118138	0.000376007
LOC_Os09g32660	1.1897	0.00017156	0.000532547
LOC_Os11g38520	1.18897	4.46123e-23	5.41798e-22
LOC_Os11g28480	1.18889	3.35323e-07	1.46448e-06
LOC_Os01g68450	1.18828	1.29266e-20	1.40063e-19
LOC_Os12g32330	1.18826	5.54402e-25	7.27967e-24
LOC_Os11g02369	1.18815	1.08909e-33	1.96071e-32
LOC_Os02g14800	1.18797	3.05565e-26	4.25658e-25
LOC_Os05g04660	1.18762	0.0137468	0.029744
LOC_Os01g50730	1.18761	0.00461572	0.0111134
LOC_Os10g10700	1.18696	0.0152188	0.0325339
LOC_Os01g65710	1.18681	0.0194835	0.0405747
LOC_Os03g48040	1.18661	9.18892e-35	1.72493e-33
LOC_Os03g17350	1.18617	3.12151e-34	5.72969e-33
LOC_Os01g41740	1.18599	0.00397145	0.00972101
LOC_Os04g58070	1.18592	0.0111208	0.0246671
LOC_Os01g34860	1.18561	0.00422163	0.0102664
LOC_Os09g12240	1.18537	0.00173208	0.00454052
LOC_Os01g18840	1.18483	0.00110554	0.00300887
[truncated: 3,334 more rows]

## Sheet: IN2-s140
Gene	Log2FoldChange	pval	padj
LOC_Os03g43100	9.49709	2.67963e-20	2.63971e-19
LOC_Os02g42950	8.49136	4.14098e-12	2.66338e-11
LOC_Os10g19270	8.40744	7.07497e-12	4.4846e-11
LOC_Os04g32080	7.61336	4.34559e-10	2.44105e-09
LOC_Os08g37290	6.86221	1.90306e-07	8.63337e-07
LOC_Os04g11390	6.51359	1.42237e-06	5.93062e-06
LOC_Os01g50610	6.4829	2.03341e-09	1.08712e-08
LOC_Os08g14950	6.47245	2.10624e-09	1.12434e-08
LOC_Os04g11400	6.42493	3.27984e-06	1.31928e-05
LOC_Os09g03140	6.40445	5.04996e-07	2.19914e-06
LOC_Os04g56420	6.2124	8.35715e-06	3.22196e-05
LOC_Os11g04600	6.18681	5.23757e-54	1.29603e-52
LOC_Os04g36650	6.17924	1.35537e-05	5.09646e-05
LOC_Os10g36420	6.14811	2.20183e-08	1.087e-07
LOC_Os10g22740	6.11799	2.0775e-05	7.60872e-05
LOC_Os01g46984	6.10775	1.37514e-05	5.16524e-05
LOC_Os11g14870	5.84737	5.38613e-05	0.000187538
LOC_Os04g52790	5.83897	5.48572e-05	0.000190816
LOC_Os04g45330	5.76146	2.31644e-07	1.04077e-06
LOC_Os05g45140	5.75444	8.85868e-05	0.00030079
LOC_Os06g42620	5.70603	0.000106703	0.000358438
LOC_Os03g59110	5.43504	6.05246e-05	0.000209542
LOC_Os07g34320	5.3006	8.8279e-11	5.22371e-10
LOC_Os06g36330	5.27534	0.000709666	0.00212042
LOC_Os07g44250	5.21406	2.76638e-114	1.57319e-112
LOC_Os12g04410	5.16013	2.00079e-72	6.58381e-71
LOC_Os04g10924	5.14782	0.00112612	0.00326323
LOC_Os05g15490	5.07254	0.00244593	0.00669081
LOC_Os02g57770	5.02754	2.70192e-21	2.78804e-20
LOC_Os03g59120	5.01855	3.0456e-07	1.35148e-06
LOC_Os08g45150	5.01661	0.00231527	0.00636444
LOC_Os10g12190	4.96998	0.000475388	0.00146397
LOC_Os09g10660	4.91656	0.00348404	0.00925425
LOC_Os12g33830	4.87723	0.000633414	0.0019095
LOC_Os04g52310	4.87521	3.55788e-132	2.42109e-130
LOC_Os10g28700	4.86556	1.35957e-48	2.98488e-47
LOC_Os03g25510	4.7956	0.000861896	0.00254305
LOC_Os07g26900	4.76551	0.00546285	0.0139119
LOC_Os01g71160	4.76184	0.00502776	0.0129142
LOC_Os12g14830	4.76184	0.00502776	0.0129142
LOC_Os02g27370	4.75002	0.00507061	0.0130111
LOC_Os05g12808	4.709	0.00140821	0.00401225
LOC_Os02g44280	4.6734	0.0079486	0.0195463
LOC_Os01g12490	4.66729	0.00670617	0.016775
LOC_Os04g35930	4.6525	0.00745034	0.0184342
LOC_Os11g29014	4.64878	0.00144378	0.00410858
LOC_Os03g19670	4.60284	0.00203538	0.00564989
LOC_Os11g36110	4.5744	0.00977987	0.0235234
LOC_Os05g14750	4.57147	0.0105285	0.0251577
LOC_Os11g31050	4.56498	0.00913774	0.0221327
LOC_Os05g40384	4.55571	1.21313e-07	5.59766e-07
LOC_Os11g42230	4.5522	0.00214665	0.00593526
LOC_Os07g36700	4.54381	0.00207681	0.00575535
LOC_Os09g35600	4.50998	5.45185e-25	6.4876e-24
LOC_Os08g12410	4.46497	0.0130734	0.0305489
LOC_Os07g44450	4.46317	0.0171916	0.0388948
LOC_Os06g13700	4.46246	9.39366e-17	7.79634e-16
LOC_Os01g69020	4.45735	0.0147697	0.0340166
LOC_Os06g40890	4.45373	0.000320868	0.00101327
LOC_Os07g37150	4.42071	0.00449081	0.011647
LOC_Os05g07840	4.38223	0.000418775	0.00129862
LOC_Os06g11700	4.37893	0.00446484	0.0115882
LOC_Os03g44710	4.37554	4.81191e-95	2.21886e-93
LOC_Os10g28580	4.37218	0.00412786	0.0107875
LOC_Os02g08470	4.36268	0.0217418	0.0479396
LOC_Os10g39936	4.35464	1.45725e-06	6.07155e-06
LOC_Os03g04210	4.35432	0.0222449	0.0489067
LOC_Os08g03510	4.35013	0.0192425	0.0430071
LOC_Os02g25630	4.32806	0.0201237	0.04472
LOC_Os05g05040	4.32553	0.00811399	0.0198971
LOC_Os03g62314	4.27499	2.9999e-05	0.000107882
LOC_Os03g15340	4.26767	0.00627871	0.0157973
LOC_Os11g30350	4.26106	1.70081e-06	7.04132e-06
LOC_Os01g48710	4.19797	2.88795e-12	1.87857e-11
LOC_Os06g50140	4.16173	5.6236e-05	0.00019537
LOC_Os06g15330	4.13815	1.80223e-12	1.18526e-11
LOC_Os04g05580	4.12431	0.00870107	0.0212069
LOC_Os03g02180	4.11629	0.00810698	0.0198817
LOC_Os04g09390	4.11008	0.0103003	0.0246608
LOC_Os08g43250	4.08184	3.76895e-14	2.73393e-13
LOC_Os03g07250	4.07624	3.48441e-11	2.12044e-10
LOC_Os02g55380	4.07433	0.000254752	0.000816069
LOC_Os03g58380	4.04445	0.0129058	0.030205
LOC_Os02g06960	4.02896	0.00014943	0.000493048
LOC_Os12g07180	3.99896	8.29593e-27	1.05433e-25
LOC_Os11g37780	3.98961	0.00188874	0.00527364
LOC_Os06g42220	3.98954	1.40222e-07	6.43414e-07
LOC_Os05g50110	3.95963	0.0127106	0.0297931
LOC_Os06g45620	3.95619	1.35435e-05	5.09331e-05
LOC_Os03g06430	3.95585	2.94458e-08	1.43973e-07
LOC_Os05g45110	3.88377	0.0160828	0.0366763
LOC_Os10g42780	3.88196	3.11002e-74	1.05051e-72
LOC_Os10g18820	3.87733	2.11686e-153	1.75069e-151
LOC_Os10g33530	3.86251	0.00118753	0.00342916
LOC_Os09g29130	3.84026	0.000448847	0.00138591
LOC_Os08g01550	3.83845	3.53019e-06	1.41551e-05
LOC_Os10g21860	3.81776	2.06584e-27	2.68636e-26
LOC_Os11g06840	3.80652	0.00421552	0.010992
LOC_Os07g38800	3.80213	4.85226e-06	1.919e-05
LOC_Os06g23390	3.80058	0.00375009	0.00989342
LOC_Os08g17830	3.79284	0.0198072	0.0441022
LOC_Os06g04850	3.79269	6.35014e-121	3.87871e-119
LOC_Os03g03760	3.73776	0.00058637	0.00177935
LOC_Os08g43390	3.73452	5.4769e-77	1.93388e-75
LOC_Os02g07030	3.64266	3.31793e-20	3.25934e-19
LOC_Os05g38790	3.61386	2.3005e-05	8.39366e-05
LOC_Os10g34050	3.61212	0.0101784	0.0243836
LOC_Os01g09470	3.61167	1.59428e-10	9.27524e-10
LOC_Os07g43400	3.59743	0.000219427	0.000709476
LOC_Os05g05354	3.5938	0.00114659	0.00331742
LOC_Os09g37060	3.55924	2.43238e-13	1.68339e-12
LOC_Os01g11550	3.55562	2.02826e-19	1.9172e-18
LOC_Os02g04750	3.54295	0.0117358	0.0277331
LOC_Os11g35930	3.52287	6.15776e-30	8.66662e-29
LOC_Os08g22604	3.52023	0.000281082	0.000893876
LOC_Os01g33160	3.49513	1.89497e-06	7.80368e-06
LOC_Os06g49210	3.48556	1.38123e-36	2.32997e-35
LOC_Os10g05750	3.46979	1.06438e-176	1.06575e-174
LOC_Os05g43860	3.46391	4.21364e-46	8.82912e-45
LOC_Os10g33520	3.41773	1.24262e-34	1.97832e-33
LOC_Os02g24700	3.40985	2.75499e-35	4.46984e-34
LOC_Os11g17720	3.40522	0.000185078	0.000604126
LOC_Os02g37780	3.40224	2.74031e-31	4.0056e-30
LOC_Os11g03070	3.39885	1.92438e-05	7.07846e-05
LOC_Os01g55440	3.39626	0.01638	0.0372591
LOC_Os05g38410	3.38026	5.8576e-36	9.67159e-35
LOC_Os11g03980	3.37947	0.00399719	0.0104842
LOC_Os02g13330	3.37641	0.000743384	0.00221671
LOC_Os01g21520	3.36919	0.016139	0.036777
LOC_Os02g58214	3.3612	4.16196e-126	2.65192e-124
LOC_Os10g29110	3.36012	0.0033168	0.00885448
LOC_Os03g14140	3.35014	4.54552e-17	3.84777e-16
LOC_Os10g35160	3.34156	0.0189366	0.0423776
LOC_Os08g38810	3.33223	0.00137894	0.00393485
LOC_Os03g02190	3.31139	2.71379e-26	3.377e-25
LOC_Os01g02190	3.30758	2.62123e-07	1.17151e-06
LOC_Os11g09030	3.30717	0.00472011	0.0121932
LOC_Os07g13160	3.302	5.9577e-13	4.03162e-12
LOC_Os11g04020	3.28955	1.22414e-05	4.63031e-05
LOC_Os02g29190	3.26956	0.00032782	0.00103395
LOC_Os08g16710	3.24655	0.00198929	0.00553235
LOC_Os01g14970	3.23638	1.25709e-15	9.90547e-15
LOC_Os03g19600	3.23172	4.84281e-06	1.9158e-05
LOC_Os09g31210	3.2276	0.00575688	0.0145839
LOC_Os12g41090	3.22669	8.71898e-38	1.52397e-36
LOC_Os01g22590	3.21831	0.00154138	0.00436241
LOC_Os06g08820	3.21574	0.000309357	0.000978688
LOC_Os08g45000	3.21355	0.021828	0.0480995
LOC_Os02g37770	3.21222	9.79649e-60	2.66914e-58
LOC_Os08g07380	3.20744	1.47607e-05	5.51334e-05
LOC_Os11g18366	3.17733	8.7767e-179	8.94777e-177
LOC_Os07g39030	3.17367	0.00212334	0.00587486
LOC_Os12g35310	3.14845	5.05882e-19	4.69633e-18
LOC_Os11g05740	3.1445	0.000254007	0.000813775
LOC_Os04g55280	3.14004	4.05772e-78	1.4679e-76
LOC_Os01g42760	3.11946	0.00557214	0.0141543
LOC_Os03g31880	3.09053	4.10978e-18	3.65551e-17
LOC_Os02g01270	3.0735	0.0123902	0.0291248
LOC_Os02g30380	3.06104	1.86385e-11	1.15226e-10
LOC_Os06g01960	3.05998	7.69514e-140	5.54604e-138
LOC_Os01g19694	3.04918	2.33686e-36	3.92313e-35
LOC_Os01g65110	3.03787	1.3872e-05	5.20847e-05
LOC_Os08g02520	3.02934	0.0044466	0.0115463
LOC_Os03g24760	3.01689	0.0124248	0.0291989
LOC_Os11g45970	3.01583	4.67757e-07	2.04524e-06
LOC_Os03g39980	3.01498	0.00423058	0.0110262
LOC_Os10g42850	3.01397	2.50951e-12	1.6362e-11
LOC_Os03g38040	3.0132	1.03079e-07	4.79258e-07
LOC_Os07g32700	3.00379	1.21967e-22	1.33261e-21
LOC_Os02g38290	3.00367	7.80279e-07	3.34289e-06
LOC_Os09g25280	2.99415	0.00193677	0.00539862
LOC_Os01g45140	2.98397	4.55635e-10	2.55688e-09
LOC_Os03g59100	2.97536	1.22472e-08	6.1778e-08
LOC_Os06g10570	2.96811	2.62566e-06	1.06778e-05
LOC_Os10g37290	2.95974	5.99106e-17	5.02589e-16
LOC_Os03g28130	2.95776	8.54306e-14	6.06056e-13
LOC_Os12g05220	2.95533	0.017077	0.0386635
LOC_Os06g51000	2.94747	6.69335e-13	4.51854e-12
LOC_Os02g27840	2.94587	1.00137e-05	3.82745e-05
LOC_Os10g28860	2.94177	7.85328e-05	0.000268473
LOC_Os11g45180	2.94034	0.0166269	0.0377482
LOC_Os09g10730	2.93771	5.08344e-09	2.63339e-08
LOC_Os03g62100	2.93655	1.36738e-09	7.41503e-09
LOC_Os03g22010	2.93094	4.58001e-25	5.46637e-24
LOC_Os10g04540	2.9287	0.00195044	0.00543456
LOC_Os01g13120	2.91939	1.45499e-23	1.64683e-22
LOC_Os11g23750	2.91332	0.00747367	0.0184854
LOC_Os12g08200	2.9068	9.76642e-42	1.8614e-40
LOC_Os07g18750	2.90449	0.00688705	0.0171876
LOC_Os01g53570	2.90062	0.00200404	0.00557062
LOC_Os10g16880	2.89753	8.41451e-05	0.000286541
LOC_Os11g05770	2.89634	2.5765e-39	4.68752e-38
LOC_Os04g46810	2.89326	3.35921e-05	0.000119988
LOC_Os01g44330	2.88473	2.00425e-13	1.39501e-12
LOC_Os07g25800	2.88269	2.44377e-08	1.20284e-07
LOC_Os03g58600	2.88136	9.53358e-07	4.04301e-06
LOC_Os07g49000	2.87259	5.86096e-86	2.38834e-84
LOC_Os03g26130	2.87137	0.000280597	0.000892535
LOC_Os10g07010	2.87059	0.000141575	0.000468564
LOC_Os03g30740	2.86446	7.61596e-07	3.26535e-06
LOC_Os01g19210	2.8451	0.0208699	0.0462025
LOC_Os01g07940	2.84311	1.70187e-40	3.16404e-39
LOC_Os04g47320	2.83819	0.0222385	0.0489002
LOC_Os03g10830	2.80352	0.0018574	0.00518977
LOC_Os02g45620	2.80151	1.29757e-14	9.65719e-14
LOC_Os05g07626	2.80083	0.0120103	0.0282958
LOC_Os10g23090	2.80027	7.86522e-32	1.16857e-30
LOC_Os03g13050	2.79783	3.87272e-61	1.08359e-59
LOC_Os02g13310	2.79379	0.0107179	0.0255669
LOC_Os06g42470	2.7924	5.38316e-05	0.000187458
LOC_Os06g04590	2.78482	4.66773e-17	3.94765e-16
LOC_Os06g13330	2.78301	4.55607e-07	1.9946e-06
LOC_Os09g36730	2.77968	3.01554e-93	1.36361e-91
LOC_Os10g12500	2.7773	4.0876e-09	2.13249e-08
LOC_Os10g28690	2.77453	1.04567e-14	7.83021e-14
LOC_Os07g15370	2.77286	4.42325e-193	5.12439e-191
LOC_Os12g38320	2.77111	3.77049e-05	0.000133911
LOC_Os05g13360	2.76344	7.06968e-09	3.62748e-08
LOC_Os08g17320	2.75634	1.03227e-22	1.13094e-21
LOC_Os07g44850	2.74923	0.00272897	0.0073965
LOC_Os12g13300	2.74257	5.28901e-37	9.00867e-36
LOC_Os02g35020	2.74223	4.64231e-18	4.11873e-17
LOC_Os07g13780	2.73618	3.61145e-08	1.75478e-07
LOC_Os02g10850	2.73037	1.41194e-12	9.34491e-12
LOC_Os01g63500	2.72981	1.11896e-07	5.18273e-07
LOC_Os12g02840	2.7197	4.46176e-13	3.04578e-12
LOC_Os12g14220	2.71672	2.72827e-11	1.67411e-10
LOC_Os06g34850	2.71411	0.0164287	0.0373495
LOC_Os09g03470	2.70911	0.00259262	0.00706177
LOC_Os04g14810	2.70533	2.07837e-05	7.61093e-05
LOC_Os04g31670	2.70199	7.02327e-05	0.000241601
LOC_Os11g04230	2.69607	0.0121528	0.0285979
LOC_Os10g05910	2.69326	1.62585e-05	6.039e-05
LOC_Os05g39800	2.68713	2.76543e-47	5.9275e-46
LOC_Os05g16300	2.68631	7.82206e-05	0.000267569
LOC_Os05g38420	2.68226	4.48632e-34	7.04641e-33
LOC_Os08g34030	2.6768	0.00298438	0.00802592
LOC_Os06g04870	2.67266	1.99572e-120	1.21371e-118
LOC_Os04g35680	2.67185	0.00256471	0.00699184
LOC_Os03g16530	2.66984	0.00332787	0.00887951
LOC_Os01g36220	2.66135	4.39344e-39	7.93139e-38
LOC_Os12g01480	2.65273	0.00252154	0.00688087
LOC_Os04g35390	2.65194	7.04268e-15	5.33934e-14
LOC_Os08g32330	2.64918	0.0201338	0.0447354
LOC_Os11g05490	2.64846	6.85039e-08	3.23874e-07
LOC_Os03g39160	2.64816	0.0161011	0.036706
LOC_Os11g42240	2.64619	1.35013e-08	6.78723e-08
LOC_Os08g32520	2.64259	2.4023e-32	3.63274e-31
LOC_Os10g33060	2.63064	7.65995e-13	5.14875e-12
LOC_Os01g70490	2.60385	1.69131e-07	7.71016e-07
LOC_Os06g10980	2.59503	5.99139e-15	4.55339e-14
LOC_Os01g29150	2.59338	5.68192e-73	1.88519e-71
LOC_Os01g16400	2.58315	2.94274e-27	3.80547e-26
LOC_Os03g62330	2.57247	0.000228451	0.000736359
LOC_Os04g49700	2.5683	4.80721e-28	6.40261e-27
LOC_Os07g07870	2.56465	0.0043303	0.011262
LOC_Os07g24230	2.56251	1.1629e-23	1.3221e-22
LOC_Os03g56090	2.55681	2.04993e-10	1.18036e-09
LOC_Os04g44740	2.55653	0.000241778	0.000777081
LOC_Os11g31420	2.55261	1.18614e-05	4.49206e-05
LOC_Os08g16030	2.55249	3.03875e-19	2.84836e-18
LOC_Os05g23450	2.54468	5.92212e-05	0.000205282
LOC_Os11g29910	2.5443	0.00149117	0.00423312
LOC_Os07g13790	2.54214	3.17377e-06	1.27936e-05
LOC_Os05g27350	2.53879	8.16595e-44	1.61339e-42
LOC_Os10g12090	2.53574	1.53646e-10	8.95929e-10
LOC_Os05g10740	2.53394	2.5349e-28	3.40529e-27
LOC_Os03g46570	2.53318	4.6514e-22	4.9622e-21
LOC_Os01g08670	2.52937	9.69318e-27	1.23023e-25
LOC_Os09g35980	2.51735	5.98456e-35	9.63717e-34
LOC_Os01g10480	2.51584	0.00197142	0.00548646
LOC_Os06g47850	2.51493	4.14417e-08	2.00355e-07
LOC_Os01g38610	2.50109	1.69988e-05	6.29728e-05
LOC_Os04g58820	2.49948	3.11635e-06	1.25839e-05
LOC_Os09g35940	2.49822	0.000633087	0.00190893
LOC_Os11g41600	2.49637	2.58983e-61	7.26811e-60
LOC_Os07g43740	2.48921	1.85801e-80	6.95476e-79
LOC_Os11g03450	2.48701	0.00888209	0.0215675
LOC_Os12g32390	2.48553	9.71866e-127	6.22083e-125
LOC_Os04g46130	2.48537	1.47487e-168	1.37374e-166
LOC_Os01g07480	2.48469	8.62381e-20	8.28287e-19
LOC_Os04g12070	2.48086	0.000763187	0.00227189
LOC_Os01g04230	2.46899	1.60676e-82	6.17931e-81
LOC_Os05g38990	2.46484	0.000370892	0.00116027
LOC_Os02g58210	2.44786	1.42512e-21	1.4853e-20
LOC_Os01g59050	2.44383	0.00703593	0.0175139
LOC_Os01g42024	2.4304	2.62047e-14	1.91421e-13
LOC_Os02g04030	2.42804	2.61241e-11	1.60496e-10
LOC_Os10g40420	2.42698	1.41174e-05	5.29209e-05
LOC_Os12g43780	2.42606	4.293e-19	4.00128e-18
LOC_Os02g33170	2.42553	0.00924184	0.0223636
LOC_Os05g39260	2.42322	6.17011e-10	3.43361e-09
LOC_Os04g45700	2.42194	9.0678e-08	4.24699e-07
LOC_Os08g32370	2.40977	0.000170838	0.000559992
LOC_Os05g46470	2.40963	1.4076e-49	3.137e-48
LOC_Os08g14940	2.40863	7.88387e-05	0.000269453
LOC_Os03g39880	2.40706	2.3518e-05	8.56746e-05
LOC_Os07g40780	2.40542	3.70955e-16	2.99715e-15
LOC_Os09g13410	2.40392	6.36799e-39	1.14518e-37
LOC_Os10g36924	2.40355	1.35346e-92	6.05191e-91
LOC_Os02g32950	2.40225	0.00923153	0.0223444
LOC_Os07g37385	2.39871	6.22037e-13	4.20632e-12
LOC_Os02g42060	2.3977	0.000563857	0.00171364
LOC_Os08g37970	2.39332	4.53666e-32	6.79796e-31
LOC_Os11g25990	2.3928	4.81513e-10	2.69644e-09
LOC_Os11g05450	2.3911	2.7683e-11	1.69718e-10
LOC_Os12g02870	2.38745	7.57785e-27	9.65693e-26
LOC_Os01g71040	2.38611	3.78702e-11	2.29464e-10
LOC_Os02g08310	2.38611	0.00277829	0.00752145
LOC_Os04g52320	2.37889	3.58976e-100	1.78444e-98
LOC_Os10g37860	2.3785	7.75626e-16	6.16543e-15
LOC_Os09g20330	2.37314	0.000589659	0.00178798
LOC_Os07g40900	2.36569	1.90374e-06	7.83864e-06
LOC_Os12g42020	2.36276	1.89708e-05	6.98168e-05
LOC_Os02g51799	2.36194	4.32794e-17	3.66913e-16
LOC_Os06g48860	2.359	7.8431e-06	3.03337e-05
LOC_Os09g26290	2.35867	1.27246e-09	6.91525e-09
LOC_Os04g53730	2.34773	3.24539e-11	1.98144e-10
LOC_Os12g18670	2.34699	0.00940001	0.0227091
LOC_Os05g03900	2.34148	0.0156818	0.0358755
LOC_Os09g39750	2.34109	3.12988e-18	2.79724e-17
LOC_Os04g56430	2.33884	0.00663011	0.0166114
LOC_Os01g64380	2.33736	5.87708e-06	2.30608e-05
LOC_Os02g47060	2.33504	0.00688337	0.0171799
LOC_Os04g24110	2.3338	6.5718e-26	8.08811e-25
LOC_Os11g04330	2.33259	1.48722e-08	7.4324e-08
LOC_Os01g36130	2.33186	0.000861426	0.00254194
LOC_Os06g36670	2.33131	6.32296e-06	2.47067e-05
LOC_Os01g22540	2.32038	0.00103859	0.00303091
LOC_Os05g03450	2.31404	1.5063e-95	7.01505e-94
LOC_Os12g40774	2.31388	0.0147946	0.0340628
LOC_Os03g10010	2.31254	9.7892e-22	1.03022e-20
LOC_Os08g36350	2.31244	0.0137655	0.0319716
LOC_Os12g13420	2.31215	0.0141345	0.0327148
LOC_Os10g04090	2.31186	2.46672e-80	9.1964e-79
LOC_Os10g39000	2.30781	6.15373e-12	3.91481e-11
LOC_Os06g43170	2.3064	6.65925e-90	2.87671e-88
LOC_Os01g43530	2.30583	0.0150117	0.0345002
LOC_Os09g26170	2.30505	0.00617338	0.0155519
LOC_Os12g37600	2.29884	1.00607e-08	5.11075e-08
LOC_Os05g16180	2.2988	0.00704334	0.0175293
LOC_Os03g15710	2.298	5.09488e-15	3.88786e-14
LOC_Os11g25560	2.29338	3.78132e-36	6.29905e-35
LOC_Os08g06540	2.29277	1.26654e-33	1.96615e-32
LOC_Os02g38700	2.29045	0.00851242	0.0207833
LOC_Os01g59819	2.29041	1.97502e-07	8.94532e-07
LOC_Os07g41400	2.28977	5.688e-21	5.77995e-20
LOC_Os12g41180	2.28932	2.46955e-101	1.24526e-99
LOC_Os08g02750	2.2885	0.00978651	0.0235353
LOC_Os04g17850	2.28752	0.0117581	0.0277763
LOC_Os03g25370	2.28745	0.00302457	0.00812543
LOC_Os02g39090	2.28155	0.000940233	0.00276141
LOC_Os06g30860	2.28066	0.00698906	0.0174143
LOC_Os08g40910	2.28012	8.95495e-36	1.4725e-34
LOC_Os01g54090	2.2774	9.46462e-11	5.58985e-10
LOC_Os05g40920	2.27458	1.1706e-13	8.23565e-13
LOC_Os01g51260	2.26786	4.68525e-20	4.56413e-19
LOC_Os08g29340	2.26587	0.0163898	0.0372672
LOC_Os03g47190	2.25778	1.83055e-20	1.8212e-19
LOC_Os11g31590	2.25675	8.23116e-36	1.35428e-34
LOC_Os12g35480	2.25253	2.04221e-32	3.09991e-31
LOC_Os08g36390	2.25252	1.39535e-05	5.23556e-05
LOC_Os04g02510	2.25235	6.59897e-25	7.82278e-24
LOC_Os12g12880	2.25036	1.49871e-58	3.9865e-57
LOC_Os04g57800	2.2449	1.91358e-44	3.85965e-43
LOC_Os11g35300	2.23971	0.00175082	0.00491253
LOC_Os11g01210	2.23387	1.31184e-05	4.94178e-05
LOC_Os03g59280	2.23363	2.25973e-92	1.00561e-90
LOC_Os05g48040	2.23344	1.25933e-110	6.99138e-109
LOC_Os04g39600	2.22774	0.00743361	0.0183977
LOC_Os10g40660	2.227	2.58086e-25	3.10012e-24
LOC_Os08g43600	2.22674	4.10534e-05	0.000145123
LOC_Os11g40210	2.22659	6.68122e-07	2.88088e-06
LOC_Os05g43030	2.22397	0.00250455	0.00683915
LOC_Os08g43410	2.22246	0.00904226	0.0219224
LOC_Os01g74120	2.2201	1.86223e-07	8.45771e-07
LOC_Os01g52060	2.21959	1.54567e-07	7.06691e-07
LOC_Os02g03360	2.21878	0.00354507	0.00940211
LOC_Os02g14160	2.21772	6.25471e-109	3.39839e-107
LOC_Os01g02950	2.21723	0.00791405	0.0194698
LOC_Os03g32460	2.21572	6.28395e-05	0.000217207
LOC_Os12g08160	2.21548	5.90589e-20	5.72933e-19
LOC_Os03g08090	2.21359	0.00031295	0.000989607
LOC_Os04g03980	2.2131	1.2044e-11	7.52712e-11
LOC_Os03g03320	2.20909	1.43475e-30	2.05964e-29
LOC_Os11g03110	2.20573	4.78463e-23	5.31255e-22
LOC_Os06g45680	2.2055	7.35694e-27	9.37968e-26
LOC_Os12g05120	2.20175	8.88521e-57	2.30014e-55
LOC_Os11g04170	2.20103	0.00473412	0.0122283
LOC_Os06g32900	2.1979	0.00085338	0.00252032
LOC_Os04g49210	2.19602	5.56009e-48	1.20652e-46
LOC_Os03g22410	2.19438	0.0132597	0.0309326
LOC_Os02g09850	2.19046	0.000492343	0.0015112
LOC_Os12g27470	2.18762	1.08263e-10	6.3726e-10
LOC_Os01g70050	2.18651	1.08869e-05	4.14033e-05
LOC_Os08g32610	2.1834	5.50904e-50	1.24457e-48
LOC_Os07g13770	2.18291	9.99089e-84	3.88494e-82
LOC_Os02g25240	2.18223	0.00316094	0.00846663
LOC_Os05g09520	2.18217	0.0177601	0.0400274
LOC_Os12g41720	2.18152	1.88367e-26	2.36078e-25
LOC_Os09g25860	2.17931	5.395e-21	5.48817e-20
LOC_Os02g01700	2.17574	9.73943e-08	4.54864e-07
LOC_Os01g51780	2.17364	0.00151542	0.00429589
LOC_Os02g08070	2.17237	3.76831e-05	0.000133868
LOC_Os01g70240	2.17196	1.44774e-12	9.57284e-12
LOC_Os05g34980	2.17144	3.60463e-32	5.41874e-31
LOC_Os09g26590	2.17089	1.62459e-11	1.0079e-10
LOC_Os01g60770	2.17085	1.16531e-166	1.07469e-164
LOC_Os01g02910	2.16913	5.15212e-65	1.52529e-63
LOC_Os10g01820	2.1691	0.0023322	0.00640659
LOC_Os07g31500	2.16417	3.64251e-75	1.24843e-73
LOC_Os03g59430	2.16132	2.65632e-08	1.30311e-07
LOC_Os01g43230	2.15907	0.0206944	0.0458609
LOC_Os02g56610	2.15871	0.000314968	0.000995652
LOC_Os04g45520	2.15637	3.86777e-10	2.18095e-09
LOC_Os11g19480	2.15483	2.66415e-21	2.7521e-20
LOC_Os08g05290	2.15351	3.64895e-33	5.62099e-32
LOC_Os11g27110	2.15209	1.44107e-08	7.21462e-08
LOC_Os03g59200	2.15037	1.52188e-48	3.3386e-47
LOC_Os01g18240	2.14682	1.9024e-142	1.41474e-140
LOC_Os11g40230	2.14675	0.00727097	0.0180365
LOC_Os05g49040	2.1451	4.49061e-53	1.07975e-51
LOC_Os01g17300	2.14363	1.5333e-20	1.53035e-19
LOC_Os02g52640	2.1436	2.19025e-08	1.08166e-07
LOC_Os07g44670	2.14295	3.00343e-10	1.70834e-09
LOC_Os04g30920	2.14197	8.95664e-05	0.000303858
LOC_Os04g22700	2.13928	0.0189746	0.0424524
LOC_Os03g01720	2.13644	1.78504e-65	5.31831e-64
LOC_Os06g03500	2.13534	2.45829e-24	2.8693e-23
LOC_Os12g06080	2.13409	8.49471e-17	7.06909e-16
LOC_Os07g05420	2.132	2.50038e-21	2.58578e-20
LOC_Os02g30280	2.13183	1.81371e-28	2.44938e-27
LOC_Os03g43820	2.13111	0.00872612	0.021255
LOC_Os01g66700	2.13032	7.21377e-29	9.84641e-28
LOC_Os06g50080	2.12877	1.51227e-74	5.13291e-73
LOC_Os09g07290	2.1285	2.42273e-40	4.49528e-39
LOC_Os10g41060	2.12709	2.14993e-25	2.59027e-24
LOC_Os03g25060	2.12614	0.00140778	0.00401184
LOC_Os05g26660	2.12456	7.03579e-13	4.74514e-12
LOC_Os07g38470	2.11005	2.73789e-49	6.05358e-48
LOC_Os09g26110	2.10938	0.0160511	0.0366068
LOC_Os03g17260	2.1053	1.33833e-24	1.57653e-23
LOC_Os07g35480	2.10446	9.86578e-114	5.58782e-112
LOC_Os11g04360	2.10154	4.51968e-17	3.82706e-16
LOC_Os01g24430	2.10061	6.4945e-08	3.07723e-07
LOC_Os11g09040	2.09917	4.35659e-20	4.25579e-19
LOC_Os07g03260	2.09548	5.33713e-10	2.98071e-09
LOC_Os04g55600	2.09398	1.96466e-31	2.88988e-30
LOC_Os10g37770	2.0939	3.64659e-09	1.91059e-08
LOC_Os11g03230	2.09231	3.09945e-58	8.19002e-57
LOC_Os02g02490	2.09199	2.25583e-12	1.47286e-11
LOC_Os03g43400	2.09147	1.29424e-07	5.95917e-07
LOC_Os04g06500	2.09081	0.00653771	0.0164078
LOC_Os03g44250	2.08885	3.29406e-06	1.32462e-05
LOC_Os07g41320	2.08528	7.55056e-111	4.21688e-109
LOC_Os12g28090	2.08518	0.00021667	0.000700883
LOC_Os06g30730	2.07863	3.20907e-13	2.2073e-12
LOC_Os01g21070	2.07851	5.63579e-19	5.22503e-18
LOC_Os05g31280	2.07824	1.92837e-08	9.56203e-08
LOC_Os04g56170	2.07743	3.53801e-29	4.87429e-28
LOC_Os05g01790	2.07635	2.44985e-25	2.94528e-24
LOC_Os07g02624	2.07404	0.00177076	0.00496201
LOC_Os02g54190	2.07361	6.22838e-27	7.96619e-26
LOC_Os12g05580	2.07014	6.69784e-12	4.25131e-11
LOC_Os03g39890	2.06986	0.0108108	0.0257621
LOC_Os03g01550	2.06968	2.5402e-32	3.83713e-31
LOC_Os07g01110	2.06515	1.34212e-84	5.32968e-83
LOC_Os12g40200	2.06355	0.00152006	0.00430757
LOC_Os10g29670	2.06169	0.0169793	0.0384671
LOC_Os06g22050	2.06159	1.60955e-16	1.32023e-15
LOC_Os06g44930	2.06148	1.95704e-13	1.36385e-12
LOC_Os02g50140	2.06077	0.0165103	0.0375199
LOC_Os11g05190	2.05854	6.10627e-17	5.11642e-16
LOC_Os12g38200	2.05659	5.44553e-11	3.26918e-10
LOC_Os07g37530	2.05553	0.000126799	0.000421951
LOC_Os02g56770	2.05455	6.70375e-05	0.000231091
LOC_Os01g31940	2.05439	7.56231e-42	1.44426e-40
LOC_Os10g20890	2.05429	8.72935e-06	3.35899e-05
LOC_Os01g42900	2.05421	4.55872e-23	5.06774e-22
LOC_Os06g39410	2.05289	0.0147812	0.0340403
LOC_Os12g38400	2.05272	4.83199e-94	2.20276e-92
LOC_Os06g40440	2.05124	2.89017e-60	7.9596e-59
LOC_Os11g27980	2.05018	0.0120004	0.028275
LOC_Os10g38860	2.04977	1.02001e-36	1.72478e-35
LOC_Os05g05570	2.04694	0.00691153	0.0172425
LOC_Os01g45510	2.04551	0.0157958	0.036098
LOC_Os04g30770	2.04156	4.82182e-05	0.000168939
LOC_Os07g48080	2.04103	9.28547e-26	1.13432e-24
LOC_Os10g20650	2.04078	0.00583919	0.0147804
LOC_Os02g54720	2.03809	1.58224e-27	2.06612e-26
LOC_Os10g05600	2.03732	8.53978e-17	7.10449e-16
LOC_Os07g44690	2.03706	1.56579e-10	9.11703e-10
LOC_Os11g34440	2.03133	1.95483e-15	1.52449e-14
LOC_Os04g32860	2.03103	3.45464e-13	2.37272e-12
LOC_Os02g11700	2.03039	4.93335e-09	2.55943e-08
LOC_Os02g01190	2.02711	9.11585e-07	3.87465e-06
LOC_Os11g05060	2.0251	0.00689572	0.0172062
LOC_Os01g44960	2.02484	1.02798e-111	5.77566e-110
LOC_Os04g57430	2.0232	1.09368e-13	7.70797e-13
LOC_Os02g54830	2.023	2.53616e-31	3.70911e-30
LOC_Os07g42510	2.02114	6.6164e-75	2.25392e-73
LOC_Os11g31090	2.02104	5.02815e-68	1.55767e-66
LOC_Os10g07510	2.02071	0.00117289	0.00338862
LOC_Os07g10850	2.02061	3.78069e-18	3.36494e-17
LOC_Os11g31820	2.01754	3.83004e-09	2.00222e-08
LOC_Os04g56390	2.01409	2.25162e-12	1.47066e-11
LOC_Os11g07590	2.0129	2.66267e-06	1.08189e-05
LOC_Os01g43340	2.01254	1.92914e-05	7.09504e-05
LOC_Os03g38250	2.01046	0.00111056	0.00322215
LOC_Os06g16030	2.00514	0.00440768	0.0114505
LOC_Os11g30130	2.0049	1.08602e-05	4.13243e-05
LOC_Os03g13130	2.00335	2.25415e-79	8.29363e-78
LOC_Os02g35230	1.99833	7.0584e-20	6.81906e-19
LOC_Os11g09720	1.9976	1.95577e-07	8.86243e-07
LOC_Os05g50790	1.9971	0.00341338	0.00908376
LOC_Os12g26690	1.99618	5.68935e-44	1.12965e-42
LOC_Os04g34190	1.99339	7.59736e-07	3.25787e-06
LOC_Os05g51690	1.99278	3.89909e-103	2.0021e-101
LOC_Os02g38260	1.99134	0.00224532	0.00618671
LOC_Os04g31400	1.99043	4.48933e-19	4.18149e-18
LOC_Os05g43130	1.98941	0.00856114	0.0208895
LOC_Os05g48580	1.98889	7.9021e-10	4.36023e-09
LOC_Os03g06674	1.98851	4.21609e-06	1.67901e-05
LOC_Os09g27590	1.988	0.00210464	0.00582658
LOC_Os02g14890	1.98708	4.02542e-31	5.85356e-30
LOC_Os03g61720	1.98684	2.1771e-10	1.24974e-09
LOC_Os12g05360	1.98505	5.36103e-15	4.08318e-14
LOC_Os02g21310	1.98339	0.0155479	0.0356304
LOC_Os02g37790	1.98157	0.000315876	0.000998185
LOC_Os02g14080	1.97915	0.0214128	0.047285
LOC_Os05g12150	1.97795	1.72702e-06	7.14141e-06
LOC_Os01g18450	1.97725	9.49332e-20	9.11177e-19
LOC_Os06g12410	1.97292	5.08418e-36	8.4144e-35
LOC_Os03g52880	1.96996	1.08357e-17	9.46384e-17
LOC_Os08g24160	1.96948	1.08817e-07	5.04511e-07
LOC_Os03g40100	1.96856	7.79957e-27	9.93045e-26
LOC_Os11g28310	1.96845	5.06556e-16	4.0623e-15
LOC_Os11g45980	1.96697	0.00034568	0.001086
LOC_Os12g05980	1.96672	6.31104e-16	5.03518e-15
LOC_Os07g43140	1.96521	4.29458e-10	2.41434e-09
LOC_Os11g04530	1.96468	0.000148675	0.000490844
LOC_Os12g06820	1.95995	3.56283e-05	0.000126825
LOC_Os07g38020	1.95865	0.000117586	0.000393207
LOC_Os05g04820	1.95849	1.13174e-178	1.14962e-176
LOC_Os06g49860	1.95827	4.53843e-05	0.000159548
LOC_Os04g55560	1.95176	1.90085e-16	1.55462e-15
LOC_Os01g62990	1.95123	2.08874e-09	1.11564e-08
LOC_Os05g31550	1.95012	0.00284283	0.00768135
LOC_Os10g05950	1.94962	6.96349e-78	2.49653e-76
LOC_Os03g20500	1.94866	1.61457e-18	1.46587e-17
LOC_Os05g36010	1.94856	1.10023e-53	2.70342e-52
LOC_Os10g01470	1.94776	1.4254e-69	4.47081e-68
LOC_Os06g45690	1.94696	7.67628e-43	1.4873e-41
LOC_Os04g15840	1.94662	7.88187e-14	5.6093e-13
LOC_Os01g32890	1.9464	0.000138673	0.000459556
LOC_Os10g07290	1.94632	5.28451e-80	1.95974e-78
LOC_Os02g21640	1.94607	1.70683e-07	7.77713e-07
LOC_Os10g02770	1.94285	3.3262e-44	6.6562e-43
LOC_Os10g11980	1.93841	2.33302e-57	6.08452e-56
LOC_Os07g48140	1.93803	0.000349932	0.0010985
LOC_Os09g03750	1.93792	2.81178e-05	0.000101521
LOC_Os01g41200	1.93723	9.73738e-17	8.07445e-16
LOC_Os02g44900	1.93485	1.3734e-12	9.09846e-12
LOC_Os10g25810	1.93388	0.00658035	0.0165045
LOC_Os10g39210	1.92743	2.05341e-07	9.27941e-07
LOC_Os09g19710	1.92739	0.0137322	0.0319023
LOC_Os11g10130	1.92697	6.32557e-06	2.47134e-05
LOC_Os06g37150	1.92649	1.35144e-17	1.17449e-16
LOC_Os07g01370	1.92318	8.38089e-146	6.36766e-144
LOC_Os07g38450	1.92307	0.003745	0.00988372
LOC_Os05g28320	1.92305	3.97273e-13	2.71989e-12
LOC_Os04g56370	1.923	0.00219832	0.00606794
LOC_Os06g43044	1.92193	6.31541e-13	4.26853e-12
LOC_Os11g16470	1.92056	4.04529e-10	2.27693e-09
LOC_Os03g13070	1.92002	2.01778e-05	7.40257e-05
LOC_Os04g23220	1.91861	0.00292752	0.00788535
LOC_Os08g01400	1.91843	9.7635e-06	3.73896e-05
LOC_Os05g02980	1.91731	2.22856e-05	8.14178e-05
LOC_Os02g37700	1.91558	8.49122e-07	3.62509e-06
LOC_Os08g35500	1.91534	0.00877779	0.0213605
LOC_Os05g50680	1.91438	8.91226e-51	2.0548e-49
LOC_Os12g13100	1.91435	2.28459e-11	1.40833e-10
LOC_Os11g01850	1.91376	1.91583e-19	1.81338e-18
LOC_Os05g25860	1.9127	0.0210614	0.0465846
LOC_Os04g38430	1.91133	8.94689e-06	3.44034e-05
LOC_Os05g27304	1.91126	1.5501e-13	1.08456e-12
LOC_Os04g43710	1.91012	6.32623e-09	3.25495e-08
LOC_Os09g27160	1.90881	1.57237e-27	2.0542e-26
LOC_Os09g26330	1.90579	0.0173798	0.039273
LOC_Os07g05010	1.90549	1.22846e-20	1.23091e-19
LOC_Os08g13420	1.90507	2.12093e-08	1.04872e-07
LOC_Os11g34460	1.90494	9.02103e-15	6.79875e-14
LOC_Os04g35340	1.90467	0.00571471	0.0144849
LOC_Os02g20630	1.89952	1.87667e-10	1.08439e-09
LOC_Os04g08764	1.8994	1.3639e-33	2.11494e-32
LOC_Os01g13050	1.89872	0.00419465	0.0109468
LOC_Os04g38370	1.89849	0.000203896	0.000662084
LOC_Os02g08220	1.89622	1.79518e-23	2.0229e-22
LOC_Os02g03790	1.8962	5.14288e-72	1.68245e-70
LOC_Os08g14600	1.89526	0.0198633	0.0442181
LOC_Os05g10330	1.89469	1.30696e-38	2.33388e-37
LOC_Os09g27650	1.89436	2.0931e-40	3.88624e-39
LOC_Os03g04530	1.89375	0.0108956	0.0259467
LOC_Os03g63810	1.89367	8.08485e-20	7.78121e-19
LOC_Os05g18280	1.89305	2.59428e-09	1.37414e-08
LOC_Os07g26870	1.89255	0.000226394	0.000730317
LOC_Os08g43800	1.8918	0.0141898	0.0328213
LOC_Os07g04380	1.89142	0.00402234	0.0105482
LOC_Os08g35140	1.88948	8.22414e-05	0.000280433
LOC_Os12g42610	1.88652	3.06367e-45	6.29252e-44
LOC_Os09g09370	1.88469	1.58081e-45	3.26599e-44
LOC_Os12g02340	1.88469	0.000277074	0.000882132
LOC_Os10g28680	1.88344	6.13975e-63	1.76548e-61
LOC_Os05g29735	1.88319	3.56146e-05	0.000126792
LOC_Os12g13550	1.88021	1.09631e-06	4.62198e-06
LOC_Os07g40890	1.87993	0.00065166	0.00195924
LOC_Os07g07750	1.87914	4.2508e-05	0.000149887
LOC_Os09g15780	1.87862	1.19357e-10	7.01379e-10
LOC_Os04g44220	1.87684	3.00976e-05	0.000108223
LOC_Os04g07130	1.87672	2.50666e-06	1.02176e-05
LOC_Os01g14880	1.87644	7.28893e-13	4.9076e-12
LOC_Os02g30910	1.87478	2.13391e-26	2.66844e-25
LOC_Os12g34550	1.87097	1.01496e-05	3.87624e-05
LOC_Os08g04310	1.87021	2.22638e-66	6.74796e-65
LOC_Os03g40540	1.86986	1.47151e-49	3.27422e-48
LOC_Os05g20150	1.86934	0.0216206	0.0476986
LOC_Os02g04760	1.86883	0.000266593	0.000850887
LOC_Os05g31910	1.86729	1.58849e-17	1.37538e-16
LOC_Os03g24510	1.8672	2.93641e-08	1.43624e-07
LOC_Os08g20220	1.86522	2.51994e-12	1.64262e-11
LOC_Os12g13640	1.86447	1.07155e-09	5.85842e-09
LOC_Os12g07560	1.8643	0.00471071	0.0121723
LOC_Os06g45990	1.86036	4.22287e-102	2.14868e-100
LOC_Os12g42220	1.85661	1.08705e-05	4.13578e-05
LOC_Os07g06620	1.85619	3.69423e-16	2.98563e-15
LOC_Os02g01730	1.85575	4.16891e-18	3.70575e-17
LOC_Os06g16450	1.85545	4.92084e-05	0.000172192
LOC_Os12g16160	1.85398	0.000124047	0.00041343
LOC_Os09g08160	1.85362	1.60342e-12	1.05698e-11
LOC_Os02g10240	1.85357	3.59681e-14	2.61244e-13
LOC_Os08g10604	1.85045	0.000299311	0.000948835
LOC_Os01g10180	1.84984	8.43015e-12	5.31955e-11
LOC_Os05g05690	1.84753	3.49335e-21	3.5849e-20
LOC_Os03g18120	1.84609	3.7095e-75	1.26984e-73
LOC_Os05g37900	1.84518	1.37307e-61	3.86889e-60
LOC_Os03g14080	1.84468	8.91897e-05	0.000302727
LOC_Os08g39240	1.84443	1.93136e-52	4.59657e-51
LOC_Os02g01380	1.84411	1.19792e-25	1.45831e-24
LOC_Os05g04770	1.84291	0.000174337	0.000571127
LOC_Os05g15850	1.84224	1.3175e-31	1.94613e-30
LOC_Os11g09020	1.84205	1.23053e-67	3.79529e-66
LOC_Os09g02250	1.84049	4.29181e-14	3.10357e-13
LOC_Os10g23050	1.83881	0.00141893	0.00404073
LOC_Os11g42500	1.83733	4.10786e-155	3.4585e-153
LOC_Os04g01610	1.83442	1.03871e-20	1.04377e-19
LOC_Os12g29620	1.83437	1.53298e-07	7.01347e-07
LOC_Os02g12150	1.83377	3.25042e-06	1.30838e-05
LOC_Os12g06060	1.83308	5.95013e-06	2.3341e-05
LOC_Os10g05780	1.83167	0.000474692	0.00146199
LOC_Os08g15020	1.83143	1.08319e-05	4.1239e-05
LOC_Os09g27250	1.83061	1.88768e-19	1.78855e-18
LOC_Os07g36740	1.82988	0.0119203	0.0281051
LOC_Os02g10760	1.82962	1.60193e-30	2.29376e-29
LOC_Os03g06610	1.82928	2.26779e-09	1.20714e-08
LOC_Os04g02650	1.8286	5.74245e-14	4.11858e-13
LOC_Os01g52160	1.82718	8.00196e-26	9.83528e-25
LOC_Os04g01910	1.82661	0.00499344	0.0128331
LOC_Os10g37870	1.82629	1.13035e-05	4.29061e-05
LOC_Os04g01160	1.82515	3.08586e-53	7.44538e-52
LOC_Os09g28200	1.82483	2.03638e-05	7.46691e-05
LOC_Os01g70410	1.82455	3.53486e-55	8.88023e-54
LOC_Os09g08720	1.82271	4.8974e-63	1.40969e-61
LOC_Os09g15480	1.8223	6.22281e-76	2.16455e-74
LOC_Os03g44020	1.82195	1.40363e-08	7.03977e-08
LOC_Os10g29290	1.82171	0.00285081	0.00769919
LOC_Os12g33194	1.8216	1.92868e-12	1.26456e-11
LOC_Os04g35580	1.82107	2.91034e-17	2.48991e-16
LOC_Os03g01260	1.82074	2.82662e-22	3.05851e-21
LOC_Os06g47820	1.81998	8.34842e-10	4.59745e-09
LOC_Os07g42626	1.81906	2.83708e-45	5.83141e-44
LOC_Os03g24170	1.81744	0.00323058	0.00864158
LOC_Os12g37510	1.81744	2.8683e-48	6.25803e-47
LOC_Os12g40100	1.8171	3.0851e-12	2.00079e-11
LOC_Os04g46650	1.81643	1.40421e-06	5.8584e-06
LOC_Os02g52130	1.81504	5.89604e-75	2.01097e-73
LOC_Os11g16310	1.8149	5.80227e-06	2.27737e-05
LOC_Os04g38740	1.81416	3.46464e-09	1.82173e-08
LOC_Os09g32290	1.81183	1.36025e-08	6.8332e-08
LOC_Os03g05560	1.81009	1.82979e-15	1.42937e-14
LOC_Os01g70590	1.80915	1.73273e-16	1.41961e-15
LOC_Os02g05560	1.80876	3.58734e-07	1.58261e-06
LOC_Os04g33530	1.80849	1.47142e-30	2.11012e-29
LOC_Os11g29630	1.80843	3.98184e-05	0.000141024
LOC_Os06g48850	1.80839	7.23171e-05	0.000248405
LOC_Os10g40270	1.808	3.53213e-08	1.71713e-07
LOC_Os07g04150	1.80788	6.56742e-26	8.08626e-25
LOC_Os01g16980	1.80694	1.86094e-13	1.29752e-12
LOC_Os03g40830	1.80564	5.83204e-56	1.48508e-54
LOC_Os09g32770	1.8048	0.000137957	0.0004574
LOC_Os09g34330	1.80416	8.97129e-07	3.81668e-06
LOC_Os06g44500	1.8034	2.97202e-49	6.56607e-48
LOC_Os10g29320	1.80337	0.00872411	0.021252
LOC_Os08g43430	1.80215	6.85636e-29	9.37225e-28
LOC_Os07g25810	1.80036	2.87728e-06	1.16554e-05
LOC_Os11g18940	1.8001	1.22367e-09	6.65763e-09
LOC_Os01g68179	1.7998	0.00281331	0.00760892
LOC_Os03g02240	1.79792	7.74291e-70	2.45288e-68
LOC_Os01g46250	1.79782	6.22177e-19	5.76069e-18
LOC_Os01g36580	1.79757	2.62921e-20	2.59095e-19
LOC_Os12g32970	1.79726	4.66843e-10	2.61821e-09
LOC_Os10g30290	1.79712	1.90656e-20	1.8948e-19
LOC_Os08g13330	1.79511	1.33517e-08	6.71441e-08
LOC_Os08g41320	1.79503	1.57061e-56	4.05094e-55
LOC_Os09g19810	1.79355	0.00464524	0.0120186
LOC_Os07g03960	1.79307	7.4059e-07	3.1821e-06
LOC_Os02g54100	1.79282	3.6694e-24	4.25632e-23
LOC_Os04g36670	1.79142	1.17207e-22	1.2816e-21
LOC_Os02g13710	1.78955	0.0196104	0.0437226
LOC_Os11g03500	1.78901	1.0835e-08	5.49013e-08
LOC_Os02g39080	1.78415	3.0255e-19	2.83688e-18
LOC_Os07g32710	1.78329	1.14974e-11	7.20152e-11
LOC_Os09g28150	1.78298	0.0112507	0.026697
LOC_Os06g21360	1.78295	0.0111713	0.0265265
LOC_Os01g38140	1.78289	5.34094e-07	2.32117e-06
LOC_Os11g34730	1.78228	0.0225772	0.0495517
LOC_Os02g20850	1.78199	3.6494e-58	9.62509e-57
LOC_Os03g01580	1.78136	4.13762e-91	1.80689e-89
LOC_Os12g03970	1.78011	3.44267e-05	0.000122875
LOC_Os03g46150	1.77848	5.92904e-07	2.56839e-06
LOC_Os01g49154	1.77835	0.00300925	0.00808891
LOC_Os12g30000	1.7782	4.55557e-20	4.44398e-19
LOC_Os12g41124	1.77786	1.7752e-09	9.53621e-09
LOC_Os01g43140	1.7778	5.34714e-06	2.10551e-05
LOC_Os12g38370	1.7747	3.18875e-25	3.8205e-24
LOC_Os05g26630	1.77364	6.95502e-07	2.99387e-06
LOC_Os12g42510	1.77286	1.75033e-05	6.47051e-05
LOC_Os09g34980	1.772	6.36963e-06	2.48787e-05
LOC_Os06g42800	1.77047	2.88446e-108	1.56117e-106
LOC_Os06g44275	1.77015	0.000406018	0.00126241
LOC_Os05g12580	1.76912	6.16204e-138	4.38475e-136
LOC_Os01g52680	1.76829	0.0201108	0.0446949
LOC_Os04g31430	1.76754	1.29618e-05	4.88437e-05
LOC_Os07g01230	1.76696	3.21486e-19	3.0084e-18
LOC_Os11g09200	1.76563	8.37473e-14	5.94415e-13
LOC_Os05g19670	1.76528	1.52866e-23	1.72813e-22
LOC_Os02g56510	1.765	1.20102e-55	3.04173e-54
LOC_Os10g12050	1.76228	9.05563e-11	5.35394e-10
LOC_Os02g13940	1.76219	0.000134736	0.000447354
LOC_Os10g38800	1.76111	1.17163e-17	1.02075e-16
LOC_Os01g57150	1.7611	7.21803e-10	3.99614e-09
LOC_Os03g25790	1.76104	1.44229e-06	6.01189e-06
LOC_Os07g01340	1.76063	0.0108601	0.0258664
LOC_Os03g17350	1.76062	2.57735e-81	9.73837e-80
LOC_Os05g29750	1.76032	0.00741938	0.0183693
LOC_Os02g33720	1.75951	0.000608985	0.0018416
LOC_Os02g20640	1.75947	2.25675e-06	9.23517e-06
LOC_Os03g15790	1.75946	7.25811e-41	1.36295e-39
LOC_Os07g03120	1.75861	2.47725e-05	9.00221e-05
LOC_Os04g45170	1.7582	1.84186e-21	1.91324e-20
LOC_Os07g07920	1.75567	6.64045e-30	9.33191e-29
LOC_Os03g25430	1.75448	3.92647e-05	0.000139169
LOC_Os03g57980	1.7538	2.62073e-29	3.6248e-28
LOC_Os09g23820	1.75348	2.08914e-06	8.5743e-06
LOC_Os05g07764	1.75182	1.96371e-41	3.7199e-40
LOC_Os09g24350	1.7517	8.77804e-05	0.000298232
LOC_Os01g21970	1.74989	2.54398e-15	1.97298e-14
LOC_Os10g22990	1.74896	7.12724e-05	0.000244967
LOC_Os04g33030	1.74798	8.70167e-32	1.29148e-30
LOC_Os12g33415	1.74758	2.18787e-08	1.08068e-07
LOC_Os12g26510	1.74716	7.72459e-35	1.23894e-33
LOC_Os10g12470	1.74591	1.08202e-06	4.56654e-06
LOC_Os03g47210	1.74501	0.000179174	0.000585879
LOC_Os01g65420	1.74478	4.47397e-14	3.22863e-13
LOC_Os02g52490	1.74456	3.84522e-15	2.95521e-14
LOC_Os07g04370	1.74439	1.20389e-06	5.05956e-06
LOC_Os02g54540	1.74437	2.97817e-17	2.54561e-16
LOC_Os06g29640	1.74425	2.01087e-07	9.09744e-07
LOC_Os05g39750	1.74306	0.00874363	0.0212903
LOC_Os07g23150	1.73509	1.77511e-17	1.53223e-16
LOC_Os01g11820	1.73183	0.0227389	0.0498755
LOC_Os11g16400	1.73092	0.0039772	0.0104347
LOC_Os02g33460	1.73062	2.5049e-05	9.09682e-05
LOC_Os07g42140	1.72992	0.000122143	0.000407376
LOC_Os03g48810	1.72911	1.0136e-80	3.79911e-79
LOC_Os09g38300	1.72903	1.06064e-17	9.26647e-17
LOC_Os12g41660	1.72899	6.12811e-14	4.38509e-13
LOC_Os01g62300	1.72607	4.63417e-100	2.29953e-98
LOC_Os01g41950	1.72331	0.00909492	0.0220366
LOC_Os08g31060	1.72264	7.515e-33	1.15194e-31
LOC_Os10g40824	1.72203	4.9162e-06	1.94319e-05
LOC_Os02g45600	1.72165	6.30818e-27	8.06458e-26
LOC_Os02g46370	1.72154	0.000244368	0.000784751
LOC_Os08g32340	1.72145	0.00913157	0.0221216
LOC_Os02g30240	1.7205	1.27391e-14	9.48867e-14
LOC_Os11g31940	1.72024	9.03958e-53	2.1624e-51
LOC_Os06g11980	1.71984	2.39241e-29	3.31392e-28
LOC_Os03g63280	1.7195	0.000223008	0.000720058
LOC_Os12g27330	1.71807	0.00539822	0.0137636
LOC_Os06g39390	1.71792	2.38857e-25	2.87285e-24
LOC_Os01g07500	1.71656	0.000126563	0.000421266
LOC_Os05g30010	1.71488	9.6639e-74	3.24088e-72
LOC_Os08g19540	1.71421	0.00284364	0.00768278
LOC_Os10g40220	1.71278	0.0185351	0.0415819
LOC_Os07g05450	1.71271	1.17776e-05	4.46151e-05
LOC_Os12g39830	1.70994	1.69185e-07	7.71139e-07
LOC_Os06g50400	1.7099	0.00238467	0.00654046
LOC_Os05g26194	1.70967	3.65752e-07	1.61281e-06
LOC_Os03g53520	1.70921	4.95907e-30	6.98656e-29
LOC_Os08g33430	1.708	0.00114442	0.00331148
LOC_Os05g40050	1.70713	4.29487e-102	2.18136e-100
LOC_Os03g38170	1.70528	0.00930362	0.0224936
LOC_Os02g21530	1.70462	0.000216069	0.00069902
LOC_Os02g44654	1.70455	7.14328e-82	2.71367e-80
LOC_Os01g42960	1.70263	2.31284e-41	4.3783e-40
LOC_Os02g43660	1.7008	8.28226e-72	2.69688e-70
LOC_Os05g08380	1.69949	0.0144869	0.0334338
LOC_Os12g31710	1.69805	2.78917e-22	3.01919e-21
LOC_Os04g59310	1.69618	1.39261e-29	1.94341e-28
LOC_Os02g48550	1.69531	0.0136763	0.0318093
LOC_Os01g07620	1.69314	2.08998e-07	9.43553e-07
LOC_Os02g03750	1.69144	1.48708e-25	1.80484e-24
LOC_Os02g52840	1.69126	1.10157e-05	4.18703e-05
LOC_Os11g02369	1.6899	4.42918e-63	1.27754e-61
LOC_Os08g33300	1.68922	0.000676165	0.00202726
LOC_Os06g03050	1.68716	0.0006631	0.00199044
LOC_Os11g01480	1.68662	2.12353e-18	1.91617e-17
LOC_Os06g01660	1.68569	6.22019e-18	5.48912e-17
LOC_Os10g38920	1.68422	1.611e-29	2.23816e-28
LOC_Os02g04630	1.68366	0.00147594	0.00419288
LOC_Os11g39350	1.68354	0.00434644	0.0113008
LOC_Os06g04250	1.6832	4.30907e-61	1.20448e-59
LOC_Os06g04169	1.6821	5.94288e-44	1.17916e-42
LOC_Os02g50090	1.68014	0.0141377	0.0327196
LOC_Os05g31710	1.67958	0.0163789	0.0372591
LOC_Os10g11100	1.67735	0.000223883	0.000722465
LOC_Os09g32944	1.67648	4.04617e-09	2.11127e-08
LOC_Os02g34870	1.67522	3.47352e-07	1.53432e-06
LOC_Os12g05320	1.6751	9.95323e-06	3.80642e-05
LOC_Os09g20684	1.67504	1.93016e-07	8.74925e-07
LOC_Os12g04320	1.67487	0.00150121	0.00425949
LOC_Os10g20770	1.674	0.000179855	0.000588037
LOC_Os06g23800	1.6739	4.98891e-07	2.17424e-06
LOC_Os08g41770	1.67381	2.06912e-05	7.57902e-05
LOC_Os04g53150	1.67337	0.0203515	0.0451927
LOC_Os03g60000	1.67291	4.93764e-05	0.000172759
LOC_Os12g29650	1.67224	0.00308517	0.00827235
LOC_Os10g31240	1.67177	1.10616e-20	1.10996e-19
LOC_Os12g12080	1.67032	0.000894724	0.00263603
LOC_Os03g64170	1.66872	2.82359e-85	1.13089e-83
LOC_Os02g09620	1.66794	0.0013058	0.00374234
LOC_Os02g05390	1.66694	0.00677831	0.0169388
LOC_Os12g01880	1.66684	0.000842592	0.00249239
LOC_Os06g12610	1.66631	7.9832e-27	1.01596e-25
LOC_Os01g58640	1.6659	4.81822e-06	1.90661e-05
LOC_Os05g37920	1.66572	0.0135198	0.0314689
LOC_Os05g28770	1.66546	9.18474e-10	5.04513e-09
LOC_Os07g04020	1.66448	5.15656e-47	1.10106e-45
LOC_Os08g44270	1.66374	1.86058e-96	8.79649e-95
LOC_Os12g15440	1.66368	0.00703302	0.0175098
LOC_Os07g47110	1.66357	2.26068e-27	2.93428e-26
LOC_Os03g46180	1.66201	9.48658e-26	1.15788e-24
LOC_Os08g43930	1.66097	0.00805955	0.0197775
LOC_Os01g68140	1.66018	3.04792e-20	2.99724e-19
LOC_Os05g09640	1.66009	3.08456e-29	4.25794e-28
LOC_Os05g39840	1.65981	3.92973e-34	6.18608e-33
LOC_Os11g19490	1.65971	1.55976e-06	6.47941e-06
LOC_Os09g23200	1.65957	2.30746e-07	1.03706e-06
LOC_Os07g47210	1.65896	4.81723e-75	1.64702e-73
LOC_Os11g19210	1.65848	3.61924e-14	2.62737e-13
LOC_Os12g06660	1.65735	1.03683e-94	4.76532e-93
LOC_Os03g22020	1.65714	1.82782e-42	3.52682e-41
LOC_Os02g53384	1.65474	8.46118e-05	0.000288025
LOC_Os01g70970	1.65397	7.10518e-21	7.19656e-20
LOC_Os01g04920	1.65334	2.25914e-63	6.54309e-62
LOC_Os07g38460	1.65325	4.56062e-22	4.86906e-21
LOC_Os04g33920	1.65248	4.49316e-08	2.16481e-07
LOC_Os02g56490	1.65148	7.42088e-12	4.69431e-11
LOC_Os11g48080	1.65028	1.13426e-11	7.11093e-11
LOC_Os12g40460	1.64883	0.000285242	0.000905976
LOC_Os08g10244	1.64837	5.03706e-44	1.00226e-42
LOC_Os07g07740	1.64775	0.000146928	0.00048542
LOC_Os06g43180	1.64747	6.35003e-07	2.74313e-06
LOC_Os06g08550	1.64725	0.00977526	0.0235165
LOC_Os10g07160	1.64721	2.06092e-13	1.43303e-12
LOC_Os10g27110	1.64603	9.36529e-15	7.04306e-14
LOC_Os09g16070	1.6458	0.000506985	0.00155308
LOC_Os12g38760	1.64492	1.67059e-24	1.9638e-23
LOC_Os06g48065	1.6433	2.14213e-10	1.23067e-09
LOC_Os04g46110	1.64321	0.016312	0.0371263
LOC_Os04g52920	1.64223	7.89869e-14	5.61765e-13
LOC_Os06g40150	1.64198	1.64998e-39	3.01753e-38
LOC_Os03g56270	1.64127	1.81871e-72	5.99168e-71
LOC_Os07g06470	1.64037	4.00429e-21	4.10323e-20
LOC_Os02g44680	1.63855	4.94454e-07	2.15625e-06
LOC_Os09g13470	1.63758	3.89028e-13	2.66539e-12
LOC_Os11g44870	1.63628	1.68886e-50	3.86205e-49
LOC_Os09g04710	1.63617	1.31196e-60	3.6382e-59
LOC_Os03g02740	1.63465	0.000478262	0.00147088
LOC_Os01g06920	1.63439	0.00021265	0.000688994
LOC_Os07g38030	1.63417	5.51537e-31	7.99942e-30
LOC_Os08g36380	1.63328	4.81414e-05	0.000168691
LOC_Os02g46780	1.6322	2.04653e-17	1.76381e-16
LOC_Os02g57120	1.63084	2.50319e-146	1.91747e-144
LOC_Os11g05820	1.62719	2.20468e-09	1.17532e-08
LOC_Os05g38750	1.62709	0.000658917	0.00197979
LOC_Os08g24790	1.62699	1.74405e-84	6.91603e-83
LOC_Os01g07560	1.62679	2.93231e-37	5.03739e-36
LOC_Os10g40290	1.62657	2.30795e-61	6.48355e-60
LOC_Os11g40030	1.62621	5.37832e-06	2.11719e-05
LOC_Os07g49140	1.62605	5.41036e-21	5.50181e-20
LOC_Os06g22000	1.62594	0.000633351	0.0019095
LOC_Os12g08720	1.62547	8.2605e-26	1.01442e-24
LOC_Os03g57970	1.62518	2.74118e-122	1.70026e-120
LOC_Os12g42040	1.62501	0.00407619	0.0106714
LOC_Os03g14950	1.62453	2.05668e-10	1.18352e-09
LOC_Os08g01330	1.62342	1.49772e-12	9.89631e-12
LOC_Os02g51680	1.62286	2.40469e-28	3.23347e-27
LOC_Os02g09610	1.62037	1.03688e-37	1.80895e-36
LOC_Os12g16080	1.61969	1.43057e-40	2.66318e-39
LOC_Os01g07570	1.61942	7.25643e-86	2.94842e-84
LOC_Os02g17710	1.61885	0.000729634	0.00217756
LOC_Os12g33070	1.6179	2.60008e-19	2.44535e-18
LOC_Os02g32440	1.617	6.77276e-05	0.000233355
LOC_Os08g23210	1.61474	1.56025e-10	9.08664e-10
LOC_Os03g62270	1.61462	3.05503e-08	1.49217e-07
LOC_Os02g03200	1.61331	0.000620232	0.00187279
LOC_Os04g47250	1.61317	1.65074e-46	3.50076e-45
LOC_Os11g34720	1.61246	2.69084e-41	5.08016e-40
LOC_Os12g20324	1.6117	3.83329e-13	2.62763e-12
LOC_Os12g40750	1.61136	0.000138606	0.000459443
LOC_Os04g46120	1.61097	8.65415e-11	5.12414e-10
LOC_Os05g24140	1.61078	1.22176e-40	2.27899e-39
LOC_Os03g44230	1.61056	4.51247e-27	5.79531e-26
LOC_Os09g02360	1.61052	0.0218304	0.0481009
LOC_Os03g15370	1.61025	0.000463438	0.00142921
LOC_Os10g34480	1.6101	6.74948e-18	5.94497e-17
LOC_Os05g03972	1.60833	1.83877e-06	7.5789e-06
LOC_Os10g34010	1.60821	0.00234042	0.00642728
LOC_Os04g11962	1.60729	0.0161256	0.0367571
LOC_Os12g12854	1.6068	0.000335815	0.00105702
LOC_Os11g05780	1.60557	2.67866e-14	1.95621e-13
LOC_Os03g48370	1.60401	4.36337e-13	2.98224e-12
LOC_Os06g14280	1.60246	9.81433e-08	4.5798e-07
LOC_Os01g02870	1.59953	2.12151e-81	8.03767e-80
LOC_Os09g31370	1.59932	8.82871e-12	5.55854e-11
LOC_Os05g08390	1.59859	0.0193717	0.0432545
LOC_Os03g01800	1.59753	2.4403e-50	5.54427e-49
LOC_Os10g37400	1.59708	3.60063e-44	7.19511e-43
LOC_Os03g57990	1.59534	0.00696472	0.0173598
LOC_Os08g31030	1.59318	1.06124e-44	2.15444e-43
LOC_Os01g03100	1.59298	8.60756e-17	7.15875e-16
LOC_Os03g07120	1.59295	0.000185937	0.000606697
LOC_Os06g10670	1.59288	2.78617e-11	1.70739e-10
LOC_Os03g11680	1.5928	5.93911e-14	4.25419e-13
LOC_Os04g04060	1.59219	8.97636e-19	8.22691e-18
LOC_Os09g12240	1.59185	7.67539e-06	2.9722e-05
LOC_Os05g07820	1.59099	7.06082e-101	3.53495e-99
LOC_Os12g01730	1.59094	1.45546e-27	1.905e-26
LOC_Os01g53260	1.58936	2.5001e-13	1.72898e-12
LOC_Os02g06630	1.58931	2.26421e-09	1.20546e-08
LOC_Os06g36810	1.58855	6.01154e-13	4.06707e-12
LOC_Os05g04060	1.58622	8.73419e-08	4.09621e-07
LOC_Os07g40470	1.58481	4.22116e-05	0.000148898
LOC_Os05g33670	1.5845	4.65444e-06	1.84415e-05
LOC_Os03g19170	1.58443	8.06907e-14	5.73446e-13
LOC_Os02g43300	1.58111	2.52131e-17	2.16236e-16
LOC_Os08g40080	1.5807	4.20577e-05	0.000148449
LOC_Os11g01460	1.58049	8.63239e-06	3.32351e-05
LOC_Os08g38092	1.58004	5.37304e-14	3.85758e-13
LOC_Os06g24540	1.57941	1.73907e-64	5.11076e-63
LOC_Os02g12890	1.57903	1.11233e-26	1.40855e-25
LOC_Os11g27400	1.57845	2.9023e-72	9.51684e-71
LOC_Os02g47780	1.57815	4.82402e-23	5.35417e-22
LOC_Os01g74570	1.5777	2.43988e-11	1.50207e-10
LOC_Os10g02509	1.57645	0.00379567	0.0100033
LOC_Os01g55000	1.57621	3.44732e-82	1.31674e-80
LOC_Os03g16500	1.57563	1.01997e-08	5.17946e-08
LOC_Os02g44670	1.5751	4.52042e-28	6.03211e-27
LOC_Os01g57690	1.57331	1.62899e-17	1.40914e-16
LOC_Os09g25710	1.57238	0.00199922	0.00555831
LOC_Os08g07970	1.57234	7.34415e-34	1.14644e-32
LOC_Os02g55870	1.57162	8.40768e-85	3.35303e-83
LOC_Os03g32050	1.57155	5.25864e-21	5.35335e-20
LOC_Os02g09740	1.57152	1.11808e-90	4.85992e-89
LOC_Os03g41280	1.57126	5.90733e-10	3.29064e-09
LOC_Os12g35010	1.57099	0.00840355	0.0205443
LOC_Os02g57360	1.56913	0.0132771	0.0309708
LOC_Os01g02060	1.56826	2.06162e-63	5.97721e-62
LOC_Os12g42970	1.5678	1.18407e-07	5.46804e-07
LOC_Os07g37156	1.5644	0.017041	0.0385946
LOC_Os04g19140	1.56428	1.66418e-09	8.96388e-09
LOC_Os01g19630	1.56326	1.25685e-23	1.42661e-22
LOC_Os10g41270	1.56253	0.00149023	0.0042309
LOC_Os01g41730	1.56186	2.82767e-22	3.05851e-21
LOC_Os03g44870	1.56138	3.80668e-12	2.45568e-11
LOC_Os12g36810	1.56056	8.7726e-87	3.62222e-85
LOC_Os01g63540	1.56039	6.50374e-48	1.40911e-46
LOC_Os10g12460	1.55981	0.00726215	0.0180179
LOC_Os06g42205	1.55939	0.0003269	0.00103128
LOC_Os06g46250	1.559	9.94524e-05	0.000335852
LOC_Os10g42520	1.55788	8.79691e-19	8.07036e-18
LOC_Os03g51090	1.55747	6.44028e-06	2.51301e-05
LOC_Os06g15370	1.55649	6.5523e-19	6.05872e-18
LOC_Os05g16200	1.55631	1.17322e-07	5.42243e-07
LOC_Os10g05990	1.55616	7.15582e-143	5.33566e-141
LOC_Os06g46995	1.55598	4.8736e-17	4.11431e-16
LOC_Os12g10750	1.55583	2.45358e-09	1.30257e-08
LOC_Os01g11670	1.55421	0.0137163	0.0318706
LOC_Os04g33980	1.55408	8.59883e-10	4.72978e-09
LOC_Os07g41380	1.55265	1.2265e-07	5.6575e-07
LOC_Os11g41850	1.55245	0.00770612	0.019005
LOC_Os11g14020	1.55126	1.14073e-06	4.80418e-06
LOC_Os07g03140	1.55069	5.76905e-09	2.97592e-08
LOC_Os12g01490	1.54983	2.18558e-13	1.51745e-12
LOC_Os10g10700	1.549	0.0022056	0.00608565
LOC_Os01g47610	1.54861	0.00768245	0.0189566
LOC_Os10g06000	1.54852	6.48791e-158	5.61405e-156
LOC_Os03g49160	1.5484	0.0134645	0.0313608
LOC_Os02g13980	1.54805	1.00859e-21	1.06065e-20
LOC_Os05g51070	1.54736	2.80973e-18	2.51994e-17
LOC_Os07g35410	1.54676	0.00106178	0.00309053
LOC_Os11g02270	1.5465	0.00655879	0.0164548
LOC_Os01g60850	1.5461	0.00474734	0.0122579
LOC_Os01g15580	1.54593	3.77603e-12	2.43647e-11
LOC_Os03g47140	1.54567	3.48441e-09	1.83144e-08
LOC_Os06g46910	1.54562	0.00159053	0.00449199
LOC_Os02g34490	1.54185	1.69439e-22	1.84338e-21
LOC_Os09g13770	1.5414	1.65073e-06	6.84514e-06
LOC_Os09g33710	1.54056	0.00625877	0.0157528
LOC_Os08g16820	1.53987	7.04482e-23	7.77593e-22
LOC_Os09g34890	1.53944	2.9593e-35	4.793e-34
LOC_Os06g47650	1.53894	2.45739e-18	2.20819e-17
LOC_Os11g36940	1.53848	5.36626e-32	8.01536e-31
LOC_Os02g21070	1.53644	0.000545376	0.00166017
LOC_Os06g43620	1.53585	5.15157e-55	1.2907e-53
LOC_Os05g47730	1.53557	6.70308e-17	5.60309e-16
LOC_Os10g31990	1.53524	6.9353e-08	3.27612e-07
LOC_Os03g06290	1.5349	3.4848e-13	2.39284e-12
LOC_Os08g02230	1.5347	8.21823e-19	7.54936e-18
LOC_Os10g18700	1.53469	6.30713e-17	5.28156e-16
LOC_Os07g05740	1.53448	7.31003e-31	1.05641e-29
LOC_Os12g03230	1.53356	0.00107765	0.00313282
LOC_Os10g07200	1.5325	1.04979e-73	3.51635e-72
LOC_Os03g01980	1.53099	2.00516e-07	9.07454e-07
LOC_Os11g01730	1.5308	1.68372e-10	9.77731e-10
LOC_Os11g17970	1.53068	1.20457e-34	1.91883e-33
LOC_Os01g24490	1.53004	0.0112675	0.0267277
LOC_Os10g32580	1.52986	2.17867e-25	2.62376e-24
LOC_Os01g13320	1.5295	1.38297e-08	6.9411e-08
LOC_Os03g36530	1.52903	1.48028e-06	6.16018e-06
LOC_Os01g11810	1.528	1.06523e-36	1.80017e-35
LOC_Os04g01660	1.5273	9.15509e-10	5.02983e-09
LOC_Os03g19990	1.5272	1.40794e-05	5.27996e-05
LOC_Os06g50060	1.52431	3.4916e-07	1.54158e-06
LOC_Os03g30530	1.52409	1.28701e-65	3.84675e-64
LOC_Os08g06090	1.52364	1.71696e-21	1.78747e-20
LOC_Os01g11480	1.52284	0.00722284	0.0179362
LOC_Os10g28120	1.51918	4.41359e-06	1.75442e-05
LOC_Os03g13200	1.51887	9.9776e-141	7.26577e-139
LOC_Os04g33670	1.51879	0.00739512	0.018317
LOC_Os06g21240	1.51843	0.00601318	0.0151756
LOC_Os06g33880	1.51833	1.8076e-42	3.49021e-41
LOC_Os04g42620	1.51778	1.584e-108	8.58974e-107
LOC_Os05g11650	1.51689	0.000510117	0.00156183
LOC_Os10g28870	1.51677	4.66534e-18	4.13785e-17
LOC_Os04g54930	1.51596	1.33768e-74	4.55135e-73
LOC_Os10g29800	1.5158	3.34264e-09	1.76056e-08
LOC_Os03g59330	1.51505	4.72286e-14	3.40386e-13
LOC_Os08g10250	1.51501	7.61221e-27	9.69631e-26
LOC_Os08g31140	1.51461	2.07177e-25	2.49824e-24
LOC_Os06g08830	1.51415	0.00337032	0.00898368
LOC_Os06g38760	1.51403	0.000803621	0.00238517
LOC_Os03g08690	1.51375	0.00107362	0.00312208
LOC_Os07g20330	1.51355	0.0148255	0.0341197
LOC_Os05g28780	1.51329	5.12084e-18	4.53611e-17
LOC_Os07g07930	1.51202	5.88792e-128	3.82115e-126
LOC_Os08g43920	1.51098	0.0177047	0.0399208
LOC_Os02g58540	1.51071	1.05035e-07	4.87949e-07
LOC_Os11g22960	1.50919	1.63789e-09	8.82568e-09
LOC_Os05g15630	1.50837	4.40069e-56	1.12264e-54
LOC_Os12g08670	1.50773	7.84868e-17	6.54119e-16
LOC_Os12g41690	1.50748	1.86867e-26	2.34302e-25
LOC_Os01g61940	1.5074	1.0526e-23	1.20255e-22
LOC_Os04g57560	1.50714	7.14102e-86	2.90574e-84
LOC_Os12g04150	1.50691	2.88987e-56	7.38563e-55
LOC_Os07g28570	1.50682	0.00396768	0.0104165
LOC_Os04g53800	1.50634	0.0114659	0.0271571
LOC_Os06g42540	1.50584	6.90824e-08	3.26499e-07
LOC_Os11g29130	1.50575	0.00483737	0.0124686
LOC_Os01g36400	1.50574	0.000325455	0.00102718
LOC_Os10g03960	1.50525	2.22044e-07	1.00048e-06
LOC_Os12g03094	1.50421	0.000272857	0.000869595
LOC_Os04g38380	1.50419	3.93663e-06	1.57196e-05
LOC_Os10g26500	1.50295	3.45188e-36	5.7571e-35
LOC_Os12g40010	1.50295	3.41831e-39	6.19094e-38
LOC_Os06g30030	1.50282	0.00207567	0.00575318
LOC_Os02g18410	1.50282	1.8303e-37	3.15975e-36
LOC_Os01g45900	1.5027	3.27513e-15	2.52743e-14
LOC_Os06g03030	1.50165	7.23367e-08	3.41305e-07
LOC_Os06g44280	1.5005	0.0156526	0.0358174
LOC_Os01g68540	1.49891	6.95009e-09	3.56742e-08
LOC_Os11g43980	1.49854	4.14463e-29	5.69323e-28
LOC_Os01g55450	1.49735	8.40986e-05	0.000286418
LOC_Os07g40870	1.49716	3.165e-08	1.54239e-07
LOC_Os07g48450	1.49581	0.000573254	0.00174125
LOC_Os01g60050	1.4951	0.0181934	0.0408808
LOC_Os11g25210	1.49381	0.00669803	0.0167651
LOC_Os05g03040	1.49366	1.71163e-49	3.79646e-48
LOC_Os05g03440	1.4932	5.26337e-10	2.94011e-09
LOC_Os12g42420	1.49318	5.38001e-36	8.89876e-35
LOC_Os12g39380	1.49318	2.03584e-71	6.59086e-70
LOC_Os07g48390	1.49295	5.74859e-18	5.08415e-17
LOC_Os02g32840	1.49282	1.8459e-11	1.14191e-10
LOC_Os01g71474	1.49262	2.19343e-13	1.52253e-12
LOC_Os12g40900	1.49261	7.96299e-108	4.28504e-106
LOC_Os06g29700	1.48995	0.000677894	0.00203201
LOC_Os04g44120	1.48972	1.59843e-46	3.3924e-45
LOC_Os11g14190	1.48819	1.41869e-26	1.78681e-25
LOC_Os01g02940	1.48779	1.28962e-32	1.96605e-31
LOC_Os03g50050	1.48761	3.0507e-07	1.35331e-06
LOC_Os03g45330	1.48691	1.54807e-05	5.76717e-05
LOC_Os03g45800	1.4869	0.0179259	0.040351
LOC_Os04g48010	1.48672	4.86087e-75	1.65992e-73
LOC_Os08g32310	1.48646	0.00797367	0.0195976
LOC_Os06g41060	1.48552	9.27113e-54	2.28005e-52
LOC_Os06g08250	1.48464	3.39353e-34	5.348e-33
LOC_Os05g04020	1.48453	3.39012e-10	1.92088e-09
LOC_Os07g30160	1.48373	0.0227672	0.0499181
LOC_Os03g43990	1.48346	1.2989e-71	4.21481e-70
LOC_Os01g63620	1.48296	1.40121e-64	4.12219e-63
LOC_Os07g03910	1.48292	0.000510659	0.00156314
LOC_Os09g39760	1.48285	2.25168e-10	1.29123e-09
LOC_Os03g38640	1.48242	2.6209e-06	1.06616e-05
LOC_Os07g32680	1.48176	2.50768e-07	1.12291e-06
LOC_Os04g40330	1.48157	9.12649e-15	6.87269e-14
LOC_Os09g28300	1.48146	3.2777e-84	1.29428e-82
LOC_Os02g49160	1.48143	1.73131e-07	7.88484e-07
LOC_Os01g09370	1.48135	0.0200111	0.0445157
LOC_Os01g16120	1.48124	1.95708e-09	1.0485e-08
LOC_Os06g05380	1.48043	0.0223882	0.0491755
LOC_Os03g07920	1.47951	1.0383e-22	1.1371e-21
LOC_Os01g46240	1.47932	3.78029e-09	1.97732e-08
LOC_Os01g61330	1.47815	7.07027e-23	7.80095e-22
LOC_Os05g23250	1.47788	3.15879e-16	2.55953e-15
LOC_Os04g59450	1.47753	1.65433e-79	6.10273e-78
LOC_Os11g15230	1.47739	3.1001e-09	1.63558e-08
LOC_Os07g04930	1.47618	0.00751652	0.0185783
LOC_Os04g58080	1.47547	0.000596019	0.00180434
LOC_Os04g34580	1.47423	0.0174363	0.0393816
LOC_Os06g17410	1.47314	4.33125e-05	0.000152532
LOC_Os01g56660	1.472	2.47333e-30	3.52169e-29
LOC_Os03g18710	1.46955	9.1803e-26	1.12246e-24
LOC_Os05g08770	1.46855	9.67191e-52	2.27104e-50
LOC_Os08g38400	1.46844	6.87791e-26	8.46112e-25
LOC_Os06g10920	1.46646	0.00173819	0.00487805
LOC_Os02g32660	1.46574	7.29995e-25	8.6428e-24
LOC_Os07g19320	1.46553	2.67285e-16	2.17458e-15
LOC_Os07g31650	1.46503	3.56943e-18	3.18095e-17
LOC_Os02g09480	1.46482	3.94178e-33	6.06542e-32
LOC_Os03g27370	1.46432	3.02826e-20	2.97896e-19
LOC_Os02g49850	1.46294	1.2259e-13	8.61541e-13
LOC_Os08g41580	1.46282	8.35703e-12	5.2746e-11
LOC_Os04g39680	1.46252	0.0203767	0.045232
LOC_Os11g47780	1.46217	3.95892e-05	0.000140248
LOC_Os02g16270	1.46104	0.000623659	0.00188246
LOC_Os09g24840	1.46074	1.50064e-09	8.10322e-09
LOC_Os10g30410	1.46037	0.000400526	0.00124657
LOC_Os07g09050	1.45984	9.96296e-08	4.64183e-07
LOC_Os06g08510	1.45978	0.0133808	0.031171
LOC_Os12g35490	1.45787	0.000303368	0.000960717
LOC_Os12g34360	1.45729	8.42596e-08	3.95431e-07
LOC_Os04g49490	1.4568	3.0124e-08	1.47212e-07
LOC_Os03g50420	1.45454	0.0155134	0.0355629
LOC_Os07g05720	1.45369	3.81115e-12	2.458e-11
LOC_Os05g35980	1.45361	3.11867e-24	3.62801e-23
LOC_Os06g47220	1.45326	3.27187e-69	1.02263e-67
LOC_Os02g57530	1.45323	3.57164e-53	8.60261e-52
LOC_Os07g01840	1.45146	1.14778e-06	4.83243e-06
LOC_Os12g03290	1.45102	3.14979e-05	0.000112838
LOC_Os01g47635	1.4508	1.35938e-38	2.42441e-37
LOC_Os10g02260	1.45014	1.99634e-05	7.32966e-05
LOC_Os01g13280	1.44953	6.91883e-09	3.55268e-08
LOC_Os03g48626	1.44905	5.518e-60	1.51077e-58
LOC_Os05g41990	1.44798	5.79678e-148	4.53963e-146
LOC_Os01g51060	1.44735	1.94179e-67	5.96275e-66
LOC_Os07g35790	1.44713	0.0131483	0.030706
LOC_Os04g33880	1.44615	1.37787e-31	2.03423e-30
LOC_Os07g38790	1.44559	7.54043e-07	3.23593e-06
LOC_Os07g30690	1.44415	6.50482e-15	4.94091e-14
LOC_Os03g25550	1.44121	2.12058e-24	2.47926e-23
LOC_Os06g44034	1.43928	3.80366e-10	2.14609e-09
LOC_Os02g56810	1.43896	8.69693e-28	1.14796e-26
LOC_Os08g01190	1.4384	8.76749e-12	5.52247e-11
LOC_Os11g02020	1.43784	3.02787e-22	3.26749e-21
LOC_Os07g47194	1.43768	0.00437203	0.0113631
LOC_Os06g02870	1.43728	4.67444e-10	2.62105e-09
LOC_Os04g39150	1.4363	2.02662e-97	9.71254e-96
LOC_Os09g20540	1.43628	1.14381e-21	1.19746e-20
LOC_Os10g30310	1.43626	2.91327e-05	0.000105036
LOC_Os01g52770	1.43474	2.82809e-36	4.73363e-35
LOC_Os01g54270	1.43463	0.000138636	0.000459486
LOC_Os03g08220	1.43291	3.06433e-59	8.27665e-58
LOC_Os03g51660	1.43192	0.0163164	0.0371335
LOC_Os08g42350	1.43137	5.78418e-08	2.75183e-07
LOC_Os01g61200	1.4311	0.00281994	0.00762463
LOC_Os06g17570	1.43064	1.52677e-10	8.90461e-10
LOC_Os07g39850	1.43037	1.02536e-08	5.20403e-08
LOC_Os02g57790	1.42995	4.91577e-05	0.000172058
LOC_Os06g06250	1.42948	8.25994e-160	7.2142e-158
LOC_Os09g04290	1.42849	5.72113e-61	1.59759e-59
LOC_Os04g33860	1.42847	1.56432e-15	1.22643e-14
LOC_Os11g35080	1.42834	3.45842e-05	0.000123359
LOC_Os05g20100	1.4268	1.20927e-21	1.26363e-20
LOC_Os11g10750	1.42679	3.33311e-10	1.88973e-09
LOC_Os02g43220	1.4266	0.0111175	0.0264077
LOC_Os01g48570	1.42607	1.18085e-11	7.38324e-11
LOC_Os04g54900	1.42536	0.00364127	0.00963809
LOC_Os04g58555	1.42445	0.0220008	0.0484499
LOC_Os04g35310	1.42321	4.38285e-07	1.92146e-06
LOC_Os02g30080	1.42203	6.66279e-24	7.66194e-23
LOC_Os10g33900	1.42159	5.2261e-16	4.18745e-15
LOC_Os01g36460	1.42028	2.01632e-53	4.90282e-52
LOC_Os07g31470	1.41951	2.23556e-07	1.00701e-06
LOC_Os07g29570	1.41896	0.0136728	0.0318064
LOC_Os03g51890	1.41863	0.000167083	0.00054826
LOC_Os04g07920	1.41839	7.16145e-18	6.30585e-17
LOC_Os07g37850	1.41781	9.95901e-67	3.02832e-65
LOC_Os03g43770	1.41773	0.00114335	0.00330897
LOC_Os01g47820	1.41699	0.000410471	0.00127467
LOC_Os12g03410	1.41693	2.31961e-23	2.60339e-22
LOC_Os04g56995	1.41654	6.4249e-07	2.77377e-06
LOC_Os01g60670	1.41634	1.55868e-36	2.62774e-35
LOC_Os02g38410	1.41597	8.07164e-10	4.45028e-09
LOC_Os10g05970	1.41454	1.41711e-157	1.22246e-155
LOC_Os02g34710	1.41318	2.93597e-05	0.000105787
LOC_Os02g49480	1.41296	1.22998e-12	8.18119e-12
LOC_Os09g08710	1.41267	1.78772e-16	1.46423e-15
LOC_Os12g37900	1.41258	2.90276e-08	1.42077e-07
LOC_Os01g50440	1.41246	1.56193e-36	2.63163e-35
LOC_Os08g41400	1.41195	1.38383e-12	9.16319e-12
LOC_Os01g14530	1.41143	1.9592e-23	2.20507e-22
LOC_Os02g32650	1.40862	1.22188e-31	1.80679e-30
LOC_Os09g30010	1.4086	3.29008e-06	1.3232e-05
LOC_Os02g54940	1.40823	5.1001e-06	2.0129e-05
LOC_Os03g20650	1.40822	1.0164e-05	3.8812e-05
LOC_Os05g50160	1.40696	6.40427e-05	0.000221203
LOC_Os04g05050	1.40666	3.98827e-109	2.17117e-107
LOC_Os04g39650	1.40481	9.2599e-14	6.55748e-13
LOC_Os02g57460	1.40387	5.41709e-11	3.25281e-10
LOC_Os11g33250	1.40332	2.43692e-07	1.09227e-06
LOC_Os11g42940	1.40155	0.00465419	0.0120396
LOC_Os03g27980	1.40123	1.41732e-07	6.50024e-07
LOC_Os07g36960	1.40087	0.0153794	0.0352644
LOC_Os09g34250	1.40073	2.28061e-07	1.02582e-06
LOC_Os11g02550	1.39947	1.65538e-37	2.86483e-36
LOC_Os06g03240	1.39918	1.14746e-11	7.18889e-11
LOC_Os02g04430	1.39861	2.01737e-27	2.62577e-26
LOC_Os07g42650	1.3986	7.81603e-07	3.34805e-06
LOC_Os09g32350	1.39843	6.56743e-06	2.56048e-05
LOC_Os12g34390	1.398	0.00293438	0.00790128
LOC_Os01g36229	1.39648	2.36585e-20	2.3347e-19
LOC_Os06g18790	1.39632	1.76275e-09	9.47115e-09
LOC_Os05g47790	1.3963	1.82941e-21	1.90172e-20
LOC_Os11g14180	1.39622	4.46528e-95	2.06582e-93
LOC_Os02g05600	1.39556	0.015624	0.0357607
LOC_Os06g28670	1.39418	3.58473e-11	2.17677e-10
LOC_Os01g09850	1.39295	6.65187e-29	9.10604e-28
LOC_Os12g05394	1.39251	0.000294879	0.000935312
LOC_Os09g28720	1.39222	3.12336e-41	5.8888e-40
LOC_Os04g56060	1.39219	3.60454e-27	4.64629e-26
LOC_Os06g40850	1.39186	6.48174e-26	7.98778e-25
LOC_Os03g18640	1.39176	2.48737e-30	3.5399e-29
LOC_Os10g08599	1.39125	2.68525e-20	2.64432e-19
LOC_Os10g41838	1.39116	2.81688e-07	1.25555e-06
LOC_Os06g42030	1.3911	1.81988e-25	2.20018e-24
LOC_Os01g53630	1.39081	0.00239571	0.0065669
LOC_Os03g02660	1.39067	0.00179764	0.00503182
LOC_Os12g36890	1.39021	1.57668e-25	1.9111e-24
LOC_Os12g37290	1.39014	0.0125741	0.029505
LOC_Os01g61900	1.39012	1.38098e-14	1.02562e-13
LOC_Os12g04720	1.38999	3.59906e-06	1.44189e-05
LOC_Os02g39910	1.38981	1.33885e-10	7.83144e-10
LOC_Os06g41910	1.38952	2.33756e-09	1.24309e-08
LOC_Os05g33220	1.38902	3.44742e-26	4.27663e-25
LOC_Os03g19000	1.38785	4.35169e-13	2.97498e-12
LOC_Os12g41140	1.3876	9.86065e-17	8.17184e-16
LOC_Os03g58870	1.38742	0.0107936	0.02573
LOC_Os09g36220	1.38731	1.46598e-40	2.72728e-39
LOC_Os02g57440	1.38705	2.92898e-06	1.18546e-05
LOC_Os10g42110	1.38677	3.92657e-50	8.89218e-49
LOC_Os11g03640	1.3866	9.13048e-08	4.2742e-07
LOC_Os08g18910	1.38647	0.000439952	0.00136037
LOC_Os11g34880	1.38563	1.73475e-11	1.07458e-10
LOC_Os03g08150	1.38518	0.000560785	0.00170467
LOC_Os01g47780	1.38366	0.0162518	0.0370017
LOC_Os01g66710	1.38365	8.57171e-05	0.000291611
LOC_Os11g07890	1.3834	2.43398e-46	5.14623e-45
LOC_Os09g25560	1.38311	6.66916e-10	3.70031e-09
LOC_Os01g10450	1.38224	7.65031e-25	9.04996e-24
LOC_Os12g43510	1.38221	1.93879e-42	3.73837e-41
LOC_Os10g37850	1.38215	1.69709e-35	2.77271e-34
LOC_Os01g20950	1.38208	0.00805007	0.0197594
LOC_Os07g40910	1.38188	0.000714862	0.00213461
LOC_Os05g31470	1.38187	6.65085e-10	3.69088e-09
LOC_Os02g34930	1.38152	1.35306e-09	7.33881e-09
LOC_Os07g04940	1.3796	1.58482e-20	1.58065e-19
LOC_Os02g44300	1.37861	9.08216e-20	8.72012e-19
LOC_Os10g33760	1.37765	5.48578e-09	2.83554e-08
LOC_Os11g06210	1.37765	0.00682362	0.017046
LOC_Os11g05010	1.3762	1.12848e-84	4.48766e-83
LOC_Os11g02300	1.37619	2.10515e-09	1.12398e-08
LOC_Os10g31910	1.37598	2.32069e-14	1.69921e-13
LOC_Os01g25560	1.37554	0.00620342	0.0156219
LOC_Os08g34330	1.37518	1.80134e-05	6.65032e-05
LOC_Os05g43870	1.3747	2.45485e-09	1.303e-08
LOC_Os05g02350	1.37454	6.11167e-05	0.000211461
LOC_Os01g02450	1.37406	0.000809091	0.0024003
LOC_Os10g35680	1.37375	0.00675432	0.0168834
LOC_Os07g04960	1.37321	2.45043e-40	4.54067e-39
LOC_Os03g51980	1.37304	7.61684e-06	2.95075e-05
LOC_Os11g41400	1.37205	0.00730072	0.0180991
LOC_Os05g11950	1.37186	7.6467e-127	4.90578e-125
LOC_Os03g14920	1.37112	0.00450426	0.0116808
LOC_Os02g07850	1.37106	0.00241871	0.00662282
LOC_Os07g30620	1.37034	0.00380761	0.010031
LOC_Os04g37940	1.36993	9.32747e-07	3.9604e-06
LOC_Os04g47480	1.36913	9.41681e-15	7.07801e-14
LOC_Os04g42690	1.36873	9.62992e-16	7.62023e-15
LOC_Os05g01140	1.36843	9.60875e-84	3.74154e-82
LOC_Os03g60430	1.36804	1.54498e-16	1.26874e-15
LOC_Os12g06160	1.36787	9.28302e-05	0.000314322
LOC_Os10g20710	1.36756	0.000220454	0.000712632
LOC_Os07g08140	1.36663	4.33273e-12	2.78351e-11
LOC_Os05g33680	1.36459	0.0109733	0.0261051
LOC_Os05g34530	1.36438	0.00397184	0.0104226
LOC_Os05g50410	1.36379	0.00539314	0.0137519
LOC_Os09g24190	1.36349	0.00698808	0.0174134
LOC_Os03g01520	1.36266	0.0116217	0.0274795
LOC_Os03g23960	1.36244	1.36048e-12	9.01498e-12
LOC_Os12g06250	1.36086	9.00322e-23	9.8831e-22
LOC_Os04g40340	1.35927	2.48287e-08	1.22144e-07
LOC_Os01g02930	1.35906	1.10499e-05	4.19948e-05
LOC_Os12g01560	1.35797	1.96961e-105	1.03215e-103
LOC_Os09g28740	1.35764	4.18027e-13	2.86058e-12
LOC_Os10g12750	1.35713	3.50849e-59	9.45809e-58
LOC_Os05g01810	1.35652	1.8554e-84	7.34716e-83
LOC_Os10g35500	1.35605	0.00012083	0.000403428
LOC_Os06g04370	1.35588	0.0129788	0.0303558
LOC_Os06g16350	1.35563	3.51526e-58	9.28002e-57
LOC_Os10g39570	1.35541	5.78936e-07	2.50905e-06
LOC_Os08g37300	1.35517	2.20593e-86	9.05499e-85
LOC_Os03g63150	1.3547	3.73646e-26	4.6311e-25
LOC_Os06g36650	1.35432	0.000477443	0.00146922
LOC_Os08g14364	1.35431	2.19521e-06	8.99647e-06
LOC_Os02g24205	1.3542	0.00100913	0.00295199
LOC_Os01g69240	1.35385	0.00180149	0.00504159
LOC_Os07g34720	1.35366	2.39716e-07	1.07531e-06
LOC_Os12g32499	1.35251	5.68255e-08	2.70715e-07
LOC_Os07g04480	1.35234	1.2977e-10	7.60023e-10
LOC_Os10g05930	1.35206	1.26529e-88	5.39112e-87
LOC_Os04g59380	1.35147	6.82329e-14	4.87259e-13
LOC_Os01g18360	1.3514	9.75578e-13	6.51222e-12
LOC_Os12g03110	1.35091	1.76063e-18	1.5944e-17
LOC_Os08g01430	1.35072	6.88362e-08	3.25391e-07
LOC_Os01g46340	1.3507	1.35226e-22	1.4746e-21
LOC_Os07g39820	1.34847	3.99966e-15	3.07049e-14
LOC_Os07g46490	1.34843	5.52555e-17	4.6479e-16
LOC_Os01g01190	1.34753	2.23053e-09	1.18865e-08
LOC_Os10g36500	1.34736	0.0125315	0.0294126
LOC_Os08g09420	1.34718	0.0212581	0.0469877
LOC_Os05g47900	1.34679	3.13408e-06	1.26467e-05
LOC_Os02g36030	1.34657	0.00160769	0.00453725
LOC_Os11g43180	1.34611	0.000511151	0.00156448
LOC_Os05g51470	1.34583	1.04999e-23	1.20007e-22
LOC_Os06g07100	1.34508	7.19493e-15	5.44593e-14
LOC_Os03g63200	1.34488	0.000277986	0.000884935
LOC_Os11g44890	1.34447	0.00510988	0.0131011
LOC_Os08g39460	1.34424	0.016819	0.0381317
LOC_Os06g15760	1.3442	1.37153e-52	3.27532e-51
LOC_Os11g30210	1.34403	0.00907117	0.0219866
LOC_Os01g29180	1.34403	1.96817e-31	2.89202e-30
LOC_Os03g35920	1.34327	0.000210965	0.000683929
LOC_Os02g52870	1.34305	6.53976e-07	2.82162e-06
LOC_Os08g17655	1.3429	0.0143298	0.0331067
LOC_Os09g32670	1.34208	1.57803e-71	5.11463e-70
LOC_Os08g45090	1.34153	3.05446e-07	1.35477e-06
LOC_Os06g35160	1.34121	8.50805e-89	3.6417e-87
LOC_Os05g37800	1.34117	0.000171383	0.000561647
LOC_Os01g12420	1.34113	0.000182809	0.000597137
LOC_Os07g08400	1.34089	2.90954e-06	1.17793e-05
LOC_Os11g42550	1.34017	1.21461e-98	5.91193e-97
LOC_Os01g40480	1.34012	6.03154e-09	3.10675e-08
LOC_Os07g08460	1.33941	7.37596e-80	2.72813e-78
LOC_Os01g05480	1.33891	2.07428e-25	2.50019e-24
LOC_Os06g24490	1.33856	1.56771e-05	5.83309e-05
LOC_Os11g27795	1.33777	2.9602e-07	1.31692e-06
LOC_Os06g11410	1.33667	6.08684e-17	5.10166e-16
LOC_Os11g43590	1.33644	2.39216e-13	1.65678e-12
LOC_Os04g57830	1.33631	0.0207465	0.0459611
LOC_Os02g32550	1.33616	6.0336e-17	5.06006e-16
LOC_Os01g67320	1.33535	3.04852e-07	1.35256e-06
LOC_Os08g25030	1.33514	0.000636728	0.00191846
LOC_Os04g08060	1.3351	3.16349e-11	1.9327e-10
LOC_Os04g58734	1.33443	2.90227e-07	1.29258e-06
LOC_Os11g01590	1.33438	4.44231e-11	2.67953e-10
LOC_Os07g46940	1.33438	1.07565e-05	4.09686e-05
LOC_Os01g42294	1.33326	5.8477e-29	8.013e-28
LOC_Os03g47010	1.33296	1.78402e-20	1.77553e-19
LOC_Os06g10220	1.3306	0.00491815	0.012657
LOC_Os07g26760	1.3305	0.000292888	0.000929207
LOC_Os04g18790	1.32934	0.00150389	0.00426623
LOC_Os03g17500	1.32913	1.34381e-41	2.55597e-40
LOC_Os03g39530	1.32802	0.00017503	0.000573197
LOC_Os01g36410	1.32731	0.000243166	0.000781275
LOC_Os07g28590	1.32723	0.00261354	0.00711183
LOC_Os04g53000	1.32686	9.15141e-15	6.88776e-14
LOC_Os04g44440	1.32627	3.36989e-11	2.05387e-10
LOC_Os12g06330	1.32513	0.00105331	0.00306876
LOC_Os10g06630	1.325	1.95251e-13	1.36103e-12
LOC_Os11g34060	1.32478	0.0119922	0.0282579
LOC_Os01g65630	1.32412	2.64766e-05	9.59289e-05
LOC_Os05g50120	1.32394	2.71038e-06	1.10048e-05
LOC_Os03g55220	1.32388	0.0216984	0.0478553
LOC_Os05g10670	1.32365	3.12669e-52	7.4288e-51
LOC_Os06g14630	1.32353	5.58671e-20	5.4272e-19
LOC_Os04g15670	1.32311	1.02636e-06	4.34079e-06
LOC_Os07g31960	1.32289	3.82747e-11	2.31814e-10
LOC_Os06g02730	1.32187	2.38951e-23	2.68076e-22
LOC_Os04g33350	1.32181	0.000255261	0.000817418
LOC_Os12g02300	1.3216	2.64473e-63	7.65197e-62
LOC_Os10g25450	1.3214	1.03249e-10	6.08512e-10
LOC_Os02g44730	1.32061	3.6267e-11	2.20178e-10
LOC_Os02g02310	1.32037	2.81459e-28	3.7774e-27
LOC_Os04g51990	1.31999	0.000622179	0.00187826
LOC_Os06g02250	1.31998	2.04891e-05	7.5101e-05
LOC_Os04g59370	1.31995	9.32167e-18	8.17462e-17
LOC_Os02g28900	1.31966	4.58772e-49	1.01197e-47
LOC_Os07g02440	1.31927	6.9702e-07	2.99995e-06
LOC_Os11g30430	1.31921	0.00142052	0.00404485
LOC_Os12g37160	1.319	0.000197325	0.000642011
LOC_Os07g07790	1.31784	3.78202e-08	1.83511e-07
LOC_Os06g32720	1.31761	2.70869e-07	1.20887e-06
LOC_Os08g40500	1.31747	5.13874e-18	4.55053e-17
LOC_Os03g12730	1.31711	9.76088e-55	2.43466e-53
LOC_Os09g25784	1.31616	1.85094e-09	9.92787e-09
LOC_Os04g12060	1.31569	2.82108e-05	0.000101844
LOC_Os12g34320	1.3146	1.00379e-17	8.78897e-17
LOC_Os04g49250	1.31404	0.0109568	0.0260768
LOC_Os04g32030	1.31381	5.1486e-91	2.2414e-89
LOC_Os11g07090	1.31359	0.000102964	0.000346666
LOC_Os02g18880	1.31323	0.00283668	0.00766619
LOC_Os04g14730	1.31285	0.0205676	0.0456234
LOC_Os12g04860	1.31284	0.0034634	0.00920465
LOC_Os01g60960	1.31197	2.9812e-07	1.32563e-06
LOC_Os06g12790	1.31102	3.62271e-93	1.6329e-91
LOC_Os06g12960	1.31019	2.04251e-07	9.2331e-07
LOC_Os10g36400	1.30902	4.52499e-19	4.21212e-18
LOC_Os11g14400	1.30893	1.16149e-10	6.83105e-10
LOC_Os04g23630	1.30806	3.49881e-10	1.97887e-09
LOC_Os01g68090	1.30781	0.00831672	0.0203427
LOC_Os03g12520	1.30756	0.00705458	0.0175557
LOC_Os04g07150	1.30756	0.00014882	0.000491264
LOC_Os11g37670	1.30726	6.18852e-07	2.67584e-06
LOC_Os12g44100	1.30722	2.51713e-19	2.36813e-18
LOC_Os03g28120	1.30625	0.000117959	0.000394313
LOC_Os02g18540	1.30589	6.41342e-05	0.000221491
LOC_Os02g56010	1.30573	3.27904e-07	1.45162e-06
LOC_Os03g02874	1.30572	2.51774e-06	1.02613e-05
LOC_Os03g25120	1.30513	1.77359e-06	7.32103e-06
LOC_Os11g44860	1.30448	0.000450319	0.00139028
LOC_Os07g04950	1.30441	0.0060213	0.0151928
LOC_Os11g03660	1.30406	0.00420634	0.0109742
LOC_Os03g20720	1.30347	1.40945e-26	1.77597e-25
LOC_Os12g42630	1.3033	0.00255023	0.00695509
LOC_Os10g07340	1.30266	8.5211e-15	6.42889e-14
LOC_Os03g53360	1.30263	0.0051415	0.0131677
LOC_Os02g58170	1.30245	5.18556e-15	3.95276e-14
LOC_Os10g28420	1.30226	5.08967e-06	2.00921e-05
LOC_Os05g47680	1.30212	1.17639e-08	5.94256e-08
LOC_Os03g27990	1.30209	5.27054e-52	1.24486e-50
LOC_Os10g22050	1.30042	1.21083e-10	7.11373e-10
LOC_Os06g17920	1.2996	0.000273446	0.000871373
LOC_Os12g41170	1.29949	0.0188912	0.0422963
LOC_Os03g06900	1.29926	5.49239e-08	2.62057e-07
LOC_Os06g08710	1.29923	0.0122591	0.0288286
LOC_Os01g57100	1.29872	1.71963e-05	6.36542e-05
LOC_Os02g24430	1.29767	0.0166774	0.0378445
LOC_Os07g36950	1.29607	7.30724e-09	3.748e-08
LOC_Os03g17790	1.29594	1.51884e-12	1.00288e-11
LOC_Os01g73270	1.29496	3.50302e-05	0.000124839
LOC_Os02g24270	1.2948	3.12817e-19	2.92826e-18
LOC_Os04g15660	1.29473	3.27257e-16	2.6502e-15
LOC_Os01g70730	1.29322	0.00115664	0.00334443
LOC_Os05g30820	1.29253	6.89051e-16	5.48814e-15
LOC_Os04g59320	1.29197	1.82209e-40	3.3853e-39
LOC_Os12g29580	1.29187	9.78453e-44	1.93047e-42
LOC_Os11g27329	1.29184	6.60007e-14	4.71495e-13
LOC_Os11g38480	1.29165	0.000804892	0.00238844
LOC_Os07g04170	1.29118	0.00367476	0.00971206
LOC_Os09g37520	1.29086	6.61715e-78	2.3754e-76
LOC_Os11g02350	1.29016	9.01054e-79	3.2936e-77
LOC_Os01g12400	1.28956	1.69627e-13	1.18507e-12
LOC_Os04g46830	1.28887	2.76855e-115	1.59055e-113
LOC_Os03g21620	1.28839	1.36465e-61	3.84903e-60
LOC_Os11g30360	1.28662	6.83084e-38	1.19768e-36
LOC_Os10g27090	1.28645	2.25063e-09	1.19845e-08
LOC_Os01g61160	1.28643	7.17388e-56	1.8218e-54
LOC_Os03g14880	1.28529	2.62155e-26	3.26802e-25
LOC_Os08g32110	1.28516	0.0171201	0.0387556
LOC_Os11g05550	1.2841	3.14282e-05	0.000112603
LOC_Os07g48310	1.28352	1.50248e-47	3.23281e-46
LOC_Os08g14360	1.28269	0.000816297	0.00241998
LOC_Os06g36030	1.28253	0.000256462	0.000821077
LOC_Os11g13520	1.28226	0.00148788	0.00422466
LOC_Os03g26990	1.28197	1.82872e-05	6.74428e-05
LOC_Os04g01520	1.28184	1.03041e-19	9.8764e-19
LOC_Os06g28000	1.28144	9.08394e-13	6.08257e-12
LOC_Os05g35230	1.28091	2.79169e-05	0.000100848
LOC_Os02g56720	1.2809	0.000133036	0.000442076
LOC_Os03g17340	1.28075	8.75832e-07	3.73004e-06
LOC_Os02g44840	1.28002	0.0213578	0.0471783
LOC_Os01g62490	1.27984	2.47178e-78	8.98816e-77
LOC_Os01g10460	1.27948	0.00030952	0.000979093
LOC_Os12g21940	1.27937	2.92484e-40	5.40902e-39
LOC_Os07g34020	1.27865	1.27276e-35	2.08674e-34
LOC_Os12g37840	1.27823	9.21662e-84	3.59384e-82
LOC_Os03g57240	1.27733	4.55421e-09	2.36843e-08
LOC_Os01g13620	1.27712	0.0123525	0.0290386
LOC_Os10g38090	1.27679	0.0204087	0.0452923
LOC_Os04g20210	1.2755	9.69576e-17	8.04232e-16
LOC_Os11g32360	1.27516	2.94104e-11	1.79876e-10
LOC_Os05g50310	1.27443	0.00356249	0.00944472
LOC_Os11g36740	1.27443	2.88107e-21	2.96853e-20
LOC_Os04g03050	1.27308	6.35555e-44	1.25925e-42
LOC_Os05g46500	1.27216	0.00527797	0.013484
LOC_Os10g28570	1.27113	7.57168e-10	4.18615e-09
LOC_Os11g28950	1.26937	0.00290597	0.00783533
LOC_Os08g33750	1.2685	7.34752e-38	1.28506e-36
LOC_Os11g31680	1.2682	6.75785e-09	3.4732e-08
LOC_Os01g47050	1.2679	4.24355e-09	2.21179e-08
LOC_Os01g71210	1.2675	3.46257e-07	1.52973e-06
LOC_Os10g25660	1.26711	0.00287078	0.00775013
LOC_Os11g11490	1.26706	8.85447e-22	9.33248e-21
LOC_Os06g49650	1.26621	0.000438705	0.00135696
LOC_Os01g63460	1.26437	8.48927e-35	1.35848e-33
LOC_Os08g41530	1.26296	4.6098e-13	3.14224e-12
LOC_Os08g09670	1.26248	1.92666e-07	8.73619e-07
LOC_Os01g43350	1.26243	7.35611e-06	2.85408e-05
LOC_Os05g32544	1.26234	7.3902e-45	1.50466e-43
LOC_Os08g05870	1.26146	1.53735e-35	2.51465e-34
LOC_Os03g14030	1.26115	4.51447e-06	1.79122e-05
LOC_Os03g01270	1.26093	5.44181e-17	4.5802e-16
LOC_Os05g40630	1.26092	7.14632e-14	5.10196e-13
LOC_Os12g38910	1.25996	3.15555e-11	1.92827e-10
LOC_Os02g45310	1.25943	9.77454e-61	2.71595e-59
LOC_Os08g34010	1.2594	0.0211073	0.0466764
LOC_Os06g02560	1.25914	5.32133e-07	2.313e-06
LOC_Os04g35940	1.25778	0.000117265	0.000392228
LOC_Os07g37350	1.25767	5.33755e-24	6.14805e-23
LOC_Os12g16720	1.25748	9.95868e-23	1.09191e-21
LOC_Os11g38790	1.2562	2.11091e-11	1.30299e-10
LOC_Os07g01610	1.25612	0.0138652	0.0321685
LOC_Os01g51320	1.25592	4.24468e-09	2.21197e-08
LOC_Os08g05340	1.25573	9.41361e-07	3.99455e-06
LOC_Os01g60340	1.25571	1.19924e-05	4.53921e-05
LOC_Os12g06180	1.25555	1.32429e-20	1.32458e-19
LOC_Os04g50100	1.25485	1.88586e-28	2.54315e-27
LOC_Os03g58350	1.25478	8.96516e-17	7.44512e-16
LOC_Os07g23270	1.25477	2.07376e-21	2.15174e-20
LOC_Os01g25710	1.25442	0.000141323	0.000467785
LOC_Os01g48550	1.25425	0.00795871	0.0195694
LOC_Os07g09530	1.25403	0.00291597	0.00786002
LOC_Os02g46730	1.25402	0.000484423	0.00148852
LOC_Os02g05900	1.25396	1.0348e-13	7.30033e-13
LOC_Os07g04190	1.25244	1.93933e-56	4.97449e-55
LOC_Os06g32730	1.2522	1.27106e-10	7.45353e-10
LOC_Os06g50240	1.2519	3.0283e-05	0.00010882
LOC_Os01g04390	1.25174	0.0117478	0.027759
LOC_Os03g18729	1.25115	7.1295e-05	0.000245014
LOC_Os12g02814	1.25041	1.73434e-12	1.14114e-11
LOC_Os05g05890	1.25039	5.27798e-05	0.000183932
LOC_Os01g50980	1.24995	0.00251718	0.00687021
LOC_Os06g43220	1.24978	0.00474926	0.0122617
LOC_Os02g27000	1.24973	2.35243e-13	1.63048e-12
LOC_Os08g42400	1.24938	2.2352e-35	3.63704e-34
LOC_Os07g04440	1.24847	0.000635654	0.00191564
LOC_Os06g48320	1.24821	6.72692e-12	4.26881e-11
LOC_Os02g06120	1.24729	9.78565e-07	4.1449e-06
LOC_Os02g34430	1.24642	1.74372e-42	3.37152e-41
LOC_Os10g27280	1.24616	0.0120697	0.0284263
LOC_Os08g24310	1.24574	2.06146e-09	1.1017e-08
LOC_Os07g01530	1.24506	2.22325e-33	3.438e-32
LOC_Os03g41820	1.24417	1.03805e-14	7.77525e-14
LOC_Os02g53530	1.24406	1.89247e-16	1.54821e-15
LOC_Os11g38140	1.24314	3.61036e-12	2.33172e-11
LOC_Os01g02900	1.24294	5.01308e-13	3.4105e-12
LOC_Os07g08750	1.24242	1.59031e-18	1.44431e-17
LOC_Os06g08360	1.24241	0.00115594	0.00334276
LOC_Os09g27990	1.24188	6.86782e-06	2.67165e-05
LOC_Os08g33590	1.24151	4.23412e-07	1.858e-06
LOC_Os04g28280	1.24115	4.98895e-12	3.18901e-11
LOC_Os11g01570	1.24046	9.43661e-94	4.28098e-92
LOC_Os01g72020	1.24006	4.06763e-29	5.59294e-28
LOC_Os04g36580	1.24006	5.17914e-12	3.30607e-11
LOC_Os04g55100	1.23993	0.0055188	0.0140315
LOC_Os04g32940	1.23948	2.62172e-08	1.28686e-07
LOC_Os02g38120	1.23855	6.68881e-16	5.329e-15
LOC_Os01g14660	1.23831	1.04293e-06	4.40755e-06
LOC_Os03g60250	1.23783	3.79365e-07	1.67099e-06
LOC_Os08g42670	1.23754	0.00505889	0.0129827
LOC_Os11g25160	1.23697	4.16791e-45	8.54178e-44
LOC_Os01g29910	1.2369	0.00816264	0.0200007
LOC_Os01g60810	1.23604	7.42732e-05	0.000254781
LOC_Os07g39530	1.23483	0.0116524	0.0275498
LOC_Os05g48890	1.2346	0.00551847	0.0140315
LOC_Os06g02760	1.23436	0.00455347	0.0118008
LOC_Os03g51150	1.23423	4.22137e-78	1.52317e-76
LOC_Os04g12540	1.23407	3.77814e-05	0.000134166
LOC_Os11g43404	1.23339	5.71819e-08	2.72228e-07
LOC_Os09g09930	1.2331	1.65126e-55	4.17446e-54
LOC_Os03g24910	1.23284	1.24448e-15	9.81165e-15
LOC_Os10g26620	1.23274	3.93285e-16	3.17299e-15
LOC_Os06g28144	1.23225	2.37564e-26	2.96674e-25
LOC_Os09g36070	1.23194	0.00163315	0.00460448
LOC_Os02g17880	1.23032	0.00168355	0.00473611
LOC_Os01g66100	1.23024	9.04694e-07	3.84653e-06
LOC_Os03g13570	1.22975	7.52096e-22	7.9449e-21
LOC_Os05g26820	1.2294	2.24839e-58	5.95803e-57
LOC_Os05g50800	1.2287	9.78615e-50	2.18966e-48
LOC_Os03g61010	1.22833	5.56378e-42	1.06621e-40
LOC_Os02g56750	1.22829	8.84818e-08	4.1476e-07
LOC_Os02g02340	1.22735	3.18771e-10	1.80986e-09
LOC_Os05g28520	1.22733	4.73242e-06	1.87425e-05
LOC_Os07g35520	1.22733	1.18609e-33	1.8433e-32
LOC_Os07g42590	1.22678	4.21233e-13	2.88182e-12
LOC_Os04g51710	1.2263	1.69268e-58	4.49394e-57
LOC_Os04g41280	1.22629	4.78717e-13	3.26077e-12
LOC_Os06g46149	1.22571	0.000387807	0.00121008
LOC_Os03g45750	1.2254	0.000189222	0.000616649
LOC_Os08g30719	1.22498	3.09793e-08	1.51181e-07
LOC_Os01g11010	1.22492	3.23726e-18	2.89228e-17
LOC_Os05g07420	1.22399	0.00139725	0.00398466
LOC_Os01g09860	1.22318	4.73638e-74	1.59602e-72
LOC_Os08g44780	1.2228	6.64478e-20	6.42612e-19
LOC_Os08g36540	1.22275	6.12497e-05	0.000211895
LOC_Os02g37480	1.22213	0.00493575	0.0127011
LOC_Os06g05550	1.22185	1.96701e-31	2.89183e-30
LOC_Os07g40150	1.2215	7.30762e-13	4.919e-12
LOC_Os06g12870	1.22141	2.5033e-09	1.32745e-08
LOC_Os07g12100	1.22113	5.53257e-20	5.37647e-19
LOC_Os05g05880	1.2209	5.02729e-06	1.98626e-05
LOC_Os12g38440	1.22055	5.20271e-31	7.55376e-30
LOC_Os01g73630	1.21978	2.0854e-05	7.63465e-05
LOC_Os10g11860	1.21966	8.40791e-07	3.59171e-06
LOC_Os08g38320	1.21962	5.00242e-27	6.40987e-26
LOC_Os02g28310	1.21834	0.0188513	0.042217
LOC_Os10g05980	1.21811	6.64365e-101	3.33204e-99
LOC_Os06g49550	1.21786	1.54166e-05	5.74456e-05
LOC_Os02g57870	1.21754	0.000335263	0.00105552
LOC_Os10g12480	1.21735	0.000388899	0.00121281
LOC_Os01g53500	1.21728	5.51423e-22	5.85594e-21
LOC_Os02g05410	1.21699	4.08917e-10	2.30024e-09
LOC_Os02g06670	1.21662	9.99978e-08	4.65704e-07
LOC_Os10g05840	1.21662	4.8294e-14	3.47796e-13
LOC_Os03g42630	1.21482	8.60491e-22	9.07286e-21
LOC_Os01g68900	1.21458	0.000110696	0.000371274
LOC_Os12g02030	1.21423	9.95638e-20	9.55294e-19
LOC_Os01g36660	1.21416	1.91897e-10	1.10723e-09
LOC_Os06g29350	1.21393	1.39648e-09	7.56265e-09
LOC_Os05g05670	1.21375	6.06356e-16	4.84049e-15
LOC_Os08g06840	1.21345	0.0177608	0.0400274
LOC_Os10g27180	1.2127	0.000722811	0.00215766
LOC_Os07g49370	1.21264	4.58168e-22	4.88968e-21
LOC_Os04g31790	1.21212	3.21229e-05	0.000114931
LOC_Os12g36750	1.21191	5.74585e-17	4.82741e-16
LOC_Os05g51160	1.21178	8.0929e-09	4.14189e-08
LOC_Os11g02570	1.21138	0.0106813	0.0254861
LOC_Os04g45270	1.21107	1.98036e-18	1.79043e-17
LOC_Os07g08220	1.20932	9.82361e-07	4.16034e-06
LOC_Os03g08540	1.20919	3.25836e-05	0.00011652
LOC_Os12g38040	1.20905	0.00407154	0.0106622
LOC_Os01g65490	1.20889	2.32804e-05	8.48751e-05
LOC_Os08g01300	1.20837	4.28133e-25	5.11643e-24
LOC_Os03g14900	1.20808	7.41806e-15	5.61178e-14
LOC_Os11g11410	1.20756	4.56629e-20	4.45288e-19
LOC_Os02g50000	1.2073	3.30289e-35	5.34641e-34
LOC_Os02g21090	1.20702	5.28836e-25	6.30108e-24
LOC_Os06g17900	1.20664	1.59316e-37	2.75886e-36
LOC_Os04g51980	1.20639	2.34157e-07	1.05138e-06
LOC_Os01g02050	1.20424	3.27631e-08	1.59583e-07
LOC_Os01g71280	1.2042	2.71702e-37	4.67615e-36
LOC_Os10g23060	1.20378	3.41278e-10	1.93255e-09
LOC_Os12g01900	1.20302	9.6725e-11	5.70901e-10
LOC_Os06g35970	1.20294	1.18674e-43	2.3332e-42
LOC_Os09g30980	1.20273	1.23196e-07	5.68173e-07
LOC_Os06g03220	1.20246	5.65742e-09	2.92048e-08
LOC_Os09g36760	1.20238	4.10938e-06	1.63861e-05
LOC_Os05g46510	1.20236	2.77572e-28	3.72702e-27
LOC_Os08g37432	1.20179	2.10237e-18	1.89768e-17
LOC_Os06g30420	1.20161	0.00247404	0.00676046
LOC_Os11g12740	1.20053	1.73265e-24	2.0359e-23
LOC_Os04g02550	1.20006	0.0192893	0.0430913
LOC_Os03g24930	1.19938	5.21606e-08	2.49637e-07
LOC_Os02g13600	1.19891	0.0214693	0.0474009
LOC_Os12g06210	1.19846	3.27635e-08	1.59583e-07
LOC_Os05g07240	1.19814	0.000391455	0.00122024
LOC_Os09g37394	1.1981	0.00412721	0.0107868
LOC_Os10g33370	1.19795	1.92335e-53	4.68083e-52
LOC_Os01g02160	1.1975	2.61498e-18	2.34753e-17
LOC_Os12g04500	1.1965	2.00587e-07	9.07629e-07
LOC_Os06g39680	1.19542	6.09442e-07	2.63637e-06
LOC_Os07g49070	1.19366	0.001589	0.00448905
LOC_Os08g32540	1.1933	1.03804e-19	9.94612e-19
LOC_Os02g14680	1.19311	3.54921e-09	1.8634e-08
LOC_Os01g15770	1.19213	2.86371e-21	2.95281e-20
LOC_Os04g52890	1.19194	3.1801e-34	5.01447e-33
LOC_Os03g07350	1.18912	4.94795e-08	2.37413e-07
LOC_Os03g03860	1.18889	3.555e-59	9.57424e-58
LOC_Os11g06200	1.18789	0.0090947	0.0220366
LOC_Os10g09200	1.18772	1.66266e-18	1.50855e-17
LOC_Os01g14960	1.18719	8.90774e-06	3.42622e-05
LOC_Os08g28870	1.18677	1.27223e-07	5.85973e-07
LOC_Os02g56500	1.18666	0.0196087	0.0437226
LOC_Os04g40510	1.18658	4.59502e-24	5.30804e-23
LOC_Os04g52880	1.18639	3.07266e-08	1.50026e-07
LOC_Os01g39890	1.18639	1.03766e-15	8.19489e-15
LOC_Os01g22990	1.18571	1.37806e-19	1.3119e-18
LOC_Os06g10130	1.18497	1.06906e-05	4.07342e-05
LOC_Os12g02490	1.18449	6.39113e-28	8.47596e-27
LOC_Os07g26560	1.18386	0.0038298	0.0100857
LOC_Os04g50060	1.18351	1.30162e-21	1.35911e-20
LOC_Os01g04290	1.18337	0.00398432	0.0104524
LOC_Os09g12720	1.18328	4.33458e-25	5.17786e-24
LOC_Os05g45180	1.18295	3.83798e-22	4.11478e-21
LOC_Os01g08300	1.18292	0.00101794	0.00297462
LOC_Os03g13400	1.18274	0.00126505	0.00363539
LOC_Os12g41910	1.18227	1.63356e-15	1.27893e-14
LOC_Os03g39960	1.18214	4.30521e-28	5.75039e-27
LOC_Os12g42900	1.18209	2.36855e-09	1.25838e-08
LOC_Os12g37970	1.18189	3.71865e-27	4.78898e-26
LOC_Os06g06520	1.18115	0.00193264	0.00538765
LOC_Os07g04390	1.18074	0.0099092	0.0238018
LOC_Os02g54200	1.17987	5.70231e-07	2.47285e-06
LOC_Os02g41860	1.17937	6.92726e-92	3.05366e-90
LOC_Os08g16830	1.17918	1.4802e-53	3.61489e-52
LOC_Os11g13570	1.17869	2.47433e-10	1.41419e-09
LOC_Os03g26940	1.17838	0.0195406	0.0436005
LOC_Os04g42130	1.17825	0.00919806	0.0222692
LOC_Os01g66200	1.17815	1.46981e-60	4.07191e-59
LOC_Os07g46560	1.17747	0.000232835	0.000749972
LOC_Os01g72410	1.1769	9.85854e-07	4.1745e-06
LOC_Os07g02100	1.17682	2.20944e-14	1.61987e-13
LOC_Os06g05359	1.17586	2.54604e-39	4.63512e-38
LOC_Os11g23770	1.17554	0.00929256	0.0224708
LOC_Os06g12649	1.17537	1.61495e-11	1.00214e-10
LOC_Os05g49980	1.1752	0.000149883	0.000494366
LOC_Os03g05100	1.17507	0.0160886	0.0366852
LOC_Os05g09000	1.17472	3.57674e-08	1.73851e-07
LOC_Os03g48610	1.17463	3.83402e-12	2.47161e-11
LOC_Os10g41170	1.17463	0.00321716	0.00860817
LOC_Os01g69890	1.17404	8.56398e-13	5.74401e-12
LOC_Os05g47690	1.17387	1.46269e-17	1.26881e-16
LOC_Os07g48100	1.17373	5.98787e-88	2.52445e-86
LOC_Os05g40020	1.17239	3.50567e-06	1.40628e-05
LOC_Os08g34550	1.17237	7.40401e-31	1.06889e-29
LOC_Os04g40730	1.17232	1.08211e-21	1.13413e-20
LOC_Os02g51720	1.17202	2.95674e-05	0.000106481
LOC_Os02g58530	1.17029	0.00522629	0.0133653
LOC_Os11g03680	1.17014	2.11732e-07	9.55744e-07
LOC_Os03g63760	1.16921	3.39442e-35	5.4914e-34
LOC_Os05g09704	1.16907	4.73066e-46	9.90506e-45
LOC_Os01g12410	1.16869	0.000882079	0.00259987
LOC_Os07g12720	1.16853	2.62053e-06	1.06616e-05
LOC_Os06g36310	1.16808	2.67349e-07	1.19392e-06
LOC_Os03g10800	1.16777	3.94309e-21	4.04199e-20
LOC_Os04g56680	1.16753	0.000438541	0.00135661
LOC_Os01g44110	1.16672	6.22668e-74	2.09569e-72
LOC_Os07g07860	1.16618	0.000866363	0.0025557
LOC_Os08g05690	1.16605	4.97358e-05	0.000173951
LOC_Os01g07610	1.1652	0.00458042	0.0118619
LOC_Os07g09625	1.16496	8.26932e-18	7.2563e-17
LOC_Os12g01760	1.16447	3.35349e-21	3.44643e-20
LOC_Os06g37560	1.16408	3.08523e-92	1.36647e-90
LOC_Os09g14100	1.16277	3.413e-05	0.000121832
LOC_Os12g32670	1.16273	4.41986e-08	2.13096e-07
LOC_Os06g18830	1.16258	2.18342e-20	2.16381e-19
LOC_Os03g15220	1.16248	1.88537e-05	6.94132e-05
LOC_Os01g66310	1.16223	0.00515229	0.0131918
LOC_Os06g03570	1.16173	1.35013e-08	6.78723e-08
LOC_Os08g43620	1.16111	0.00613043	0.015452
LOC_Os04g17680	1.16007	1.41596e-23	1.60395e-22
LOC_Os06g37670	1.15996	2.41593e-10	1.3823e-09
LOC_Os02g12730	1.15984	1.34972e-27	1.77157e-26
LOC_Os05g33644	1.15975	3.41075e-08	1.65898e-07
LOC_Os05g41100	1.15963	1.09451e-18	1.00181e-17
LOC_Os01g55100	1.15962	0.000371119	0.00116085
LOC_Os09g20700	1.15941	0.0017103	0.00480645
LOC_Os08g44310	1.15894	0.0105526	0.0252048
LOC_Os02g51620	1.15887	8.54993e-50	1.91918e-48
LOC_Os06g40240	1.15828	2.02956e-15	1.58058e-14
LOC_Os06g48610	1.15814	3.31581e-21	3.40895e-20
LOC_Os01g19850	1.15783	0.000294453	0.000934066
LOC_Os10g36960	1.15757	0.00173151	0.00486176
LOC_Os03g63390	1.15716	7.88593e-23	8.67019e-22
LOC_Os10g40230	1.15702	0.00645558	0.0162133
LOC_Os10g41430	1.15667	1.83988e-28	2.48233e-27
LOC_Os09g37460	1.15665	0.0029904	0.00803978
LOC_Os04g23610	1.15611	0.0110102	0.026184
LOC_Os12g36770	1.15605	1.25183e-18	1.14134e-17
LOC_Os05g46140	1.15604	0.00193189	0.00538609
LOC_Os08g39590	1.15594	1.02688e-15	8.11206e-15
LOC_Os03g21870	1.15577	0.00757754	0.0187159
LOC_Os05g44200	1.15559	1.92942e-44	3.8888e-43
LOC_Os10g05820	1.15556	3.93464e-71	1.27087e-69
LOC_Os08g44760	1.15508	5.43063e-38	9.54565e-37
LOC_Os01g24470	1.15502	0.000447174	0.00138103
LOC_Os02g57740	1.15452	0.0127979	0.02998
LOC_Os01g71930	1.15447	9.77615e-11	5.76898e-10
LOC_Os05g14980	1.15439	5.01848e-08	2.40674e-07
LOC_Os08g14700	1.1537	2.94952e-13	2.03127e-12
LOC_Os01g07900	1.15344	0.0150906	0.0346617
LOC_Os02g58250	1.15288	7.26841e-17	6.07021e-16
LOC_Os07g47260	1.15252	5.62093e-06	2.20836e-05
LOC_Os12g14330	1.15168	0.00661671	0.0165838
LOC_Os06g05750	1.15161	0.00021599	0.000698894
LOC_Os03g09930	1.15127	3.54039e-45	7.26103e-44
LOC_Os02g50330	1.15126	4.1493e-36	6.89565e-35
LOC_Os05g01180	1.15126	1.32139e-09	7.17401e-09
LOC_Os04g55710	1.15106	1.00075e-18	9.166e-18
LOC_Os05g10830	1.15022	5.73185e-05	0.000198958
LOC_Os11g02964	1.1499	8.40704e-05	0.00028637
LOC_Os04g51830	1.14902	4.31039e-30	6.08797e-29
LOC_Os05g46380	1.14857	0.000188793	0.000615554
LOC_Os01g16660	1.14832	0.000445945	0.00137769
LOC_Os02g40510	1.14831	4.70377e-10	2.63697e-09
LOC_Os04g54390	1.14829	3.79725e-23	4.23299e-22
LOC_Os02g25449	1.14777	7.98526e-05	0.000272752
LOC_Os01g64100	1.14773	1.37562e-14	1.02191e-13
LOC_Os12g38180	1.14649	2.11169e-28	2.84631e-27
LOC_Os03g02330	1.14616	1.88827e-06	7.77837e-06
LOC_Os11g26190	1.14532	1.64445e-29	2.2835e-28
LOC_Os05g04610	1.14496	4.94371e-20	4.81256e-19
LOC_Os03g01300	1.1446	2.4256e-60	6.69332e-59
LOC_Os04g31730	1.14433	0.0101565	0.0243374
LOC_Os06g02680	1.14393	0.000383657	0.00119766
LOC_Os05g01730	1.14326	2.8686e-11	1.75598e-10
LOC_Os06g04840	1.14303	1.82826e-06	7.5378e-06
LOC_Os01g74550	1.14294	3.53785e-09	1.85883e-08
LOC_Os01g57880	1.14276	6.81329e-17	5.69352e-16
LOC_Os11g05140	1.14211	8.38143e-16	6.64917e-15
LOC_Os11g05280	1.14088	4.58483e-11	2.76252e-10
LOC_Os03g48600	1.14073	7.11332e-20	6.86739e-19
LOC_Os04g41810	1.14057	8.32997e-74	2.80023e-72
LOC_Os03g37730	1.14056	1.06848e-08	5.41797e-08
LOC_Os11g05100	1.13992	5.15808e-34	8.07887e-33
LOC_Os07g01860	1.13984	3.40906e-57	8.87432e-56
LOC_Os02g49140	1.13943	1.28489e-08	6.46969e-08
LOC_Os11g42450	1.13889	0.00101282	0.00296188
LOC_Os05g14880	1.13824	4.00889e-08	1.94049e-07
LOC_Os02g57840	1.13721	5.42304e-08	2.58924e-07
LOC_Os08g33660	1.13639	6.78064e-11	4.0499e-10
LOC_Os11g42170	1.13575	3.21719e-12	2.08404e-11
LOC_Os09g37710	1.13574	6.98081e-27	8.90824e-26
LOC_Os06g34390	1.13505	0.0124488	0.0292384
LOC_Os09g15830	1.13328	0.0104139	0.0249116
LOC_Os04g32000	1.13269	1.14147e-07	5.28176e-07
LOC_Os07g13170	1.13231	2.17597e-13	1.51116e-12
LOC_Os12g07150	1.13205	1.6343e-25	1.98009e-24
LOC_Os08g35210	1.13155	1.5154e-34	2.40985e-33
LOC_Os07g44280	1.13144	1.83302e-18	1.65937e-17
LOC_Os09g02270	1.13118	2.48638e-09	1.31873e-08
LOC_Os06g51260	1.13083	9.46991e-15	7.11601e-14
LOC_Os04g49560	1.12993	1.31727e-20	1.31802e-19
LOC_Os06g12490	1.12981	0.00121541	0.00350245
LOC_Os04g08280	1.12917	0.00327477	0.00875394
LOC_Os09g15250	1.12852	2.50606e-31	3.66892e-30
LOC_Os01g36720	1.12832	9.9545e-08	4.63904e-07
LOC_Os03g38650	1.1279	0.00129057	0.00370267
LOC_Os04g01500	1.12775	3.45661e-49	7.63068e-48
LOC_Os07g32406	1.12714	0.0121914	0.0286792
LOC_Os07g02590	1.12689	2.0446e-06	8.40134e-06
LOC_Os08g17370	1.12596	1.18572e-46	2.52032e-45
LOC_Os11g06010	1.12559	4.35041e-37	7.43255e-36
LOC_Os01g13140	1.12496	2.77568e-05	0.000100308
LOC_Os02g48450	1.12481	5.32712e-12	3.39743e-11
LOC_Os10g38590	1.12479	0.00196592	0.00547333
LOC_Os01g42870	1.1247	9.82763e-13	6.55862e-12
LOC_Os11g01280	1.12452	7.5136e-13	5.0528e-12
LOC_Os07g12470	1.12415	2.23899e-19	2.11212e-18
LOC_Os11g14120	1.12366	2.66536e-21	2.75234e-20
LOC_Os09g39230	1.12278	7.11611e-08	3.35927e-07
LOC_Os03g55260	1.12278	6.06134e-06	2.37506e-05
LOC_Os02g58390	1.12271	1.42564e-16	1.17349e-15
LOC_Os01g74200	1.12219	2.68571e-08	1.31683e-07
LOC_Os03g62020	1.1215	7.4071e-06	2.87347e-05
LOC_Os04g56180	1.1214	6.76629e-10	3.75197e-09
LOC_Os03g54220	1.12027	5.366e-14	3.85351e-13
LOC_Os06g07770	1.1202	0.00264778	0.00719469
LOC_Os10g40430	1.11978	9.00054e-07	3.82854e-06
LOC_Os01g52690	1.11877	3.61168e-09	1.89407e-08
LOC_Os12g03800	1.11866	5.06347e-19	4.69909e-18
LOC_Os09g36580	1.11833	3.81557e-17	3.24555e-16
LOC_Os12g43820	1.11802	5.19027e-26	6.41598e-25
LOC_Os03g02860	1.11784	1.89529e-09	1.01619e-08
LOC_Os12g29280	1.11739	1.34381e-06	5.62216e-06
LOC_Os07g47830	1.11724	8.11818e-11	4.81594e-10
LOC_Os01g74170	1.1167	0.000366768	0.00114852
LOC_Os12g32590	1.11669	0.0029599	0.00796388
LOC_Os08g39100	1.11661	4.01256e-36	6.67633e-35
LOC_Os09g26820	1.11656	2.66981e-21	2.75592e-20
LOC_Os11g03420	1.11646	4.56025e-13	3.11073e-12
LOC_Os01g33080	1.11587	1.30717e-28	1.77299e-27
LOC_Os12g42640	1.11553	4.2399e-05	0.000149541
LOC_Os07g01130	1.11541	1.4169e-16	1.16733e-15
LOC_Os02g33780	1.11478	4.73623e-35	7.6489e-34
LOC_Os02g15820	1.11468	3.4421e-18	3.06943e-17
LOC_Os01g41870	1.11462	1.74931e-37	3.02365e-36
LOC_Os03g56730	1.11414	9.56959e-15	7.18514e-14
LOC_Os01g33090	1.114	2.82142e-17	2.41457e-16
LOC_Os04g09654	1.11389	3.19982e-43	6.25593e-42
LOC_Os05g05460	1.11381	5.23943e-05	0.000182771
LOC_Os10g37260	1.1133	4.88254e-16	3.91777e-15
LOC_Os03g63060	1.11323	5.00213e-34	7.85216e-33
LOC_Os05g25480	1.1129	4.60517e-13	3.13985e-12
LOC_Os04g49140	1.11264	0.0118921	0.0280549
LOC_Os04g45130	1.11189	9.69751e-10	5.3143e-09
LOC_Os09g04490	1.11161	2.93063e-18	2.62502e-17
LOC_Os08g39570	1.11147	8.52984e-09	4.35597e-08
LOC_Os02g18784	1.11056	8.20843e-08	3.85609e-07
LOC_Os04g52725	1.11014	0.0010234	0.00298969
LOC_Os12g39160	1.10864	5.0134e-19	4.65571e-18
LOC_Os03g05040	1.10856	3.58061e-18	3.18989e-17
LOC_Os07g07230	1.10846	7.64359e-48	1.65479e-46
LOC_Os02g09390	1.10823	0.00605844	0.0152774
LOC_Os03g21999	1.10806	2.36901e-05	8.62679e-05
LOC_Os08g39320	1.10721	1.532e-06	6.36692e-06
LOC_Os01g06050	1.1068	5.51432e-09	2.84923e-08
LOC_Os05g32130	1.10678	2.45593e-34	3.87694e-33
LOC_Os11g14140	1.10669	0.0095031	0.0229265
LOC_Os10g26670	1.10574	0.0144273	0.0333101
LOC_Os11g12620	1.10553	2.23708e-20	2.21308e-19
LOC_Os03g07360	1.10535	1.09577e-19	1.04743e-18
LOC_Os07g04490	1.10201	0.00150503	0.00426859
LOC_Os11g08050	1.10164	0.0206259	0.045731
LOC_Os02g46360	1.10158	0.001319	0.00377572
LOC_Os05g10590	1.10151	3.74331e-06	1.49775e-05
LOC_Os01g06150	1.1014	0.000112306	0.000376402
LOC_Os02g13100	1.10128	8.47493e-12	5.3466e-11
LOC_Os03g08250	1.10115	0.00978566	0.0235353
LOC_Os07g34040	1.10094	2.09098e-08	1.03464e-07
LOC_Os04g49680	1.10075	1.99706e-13	1.39036e-12
LOC_Os04g31484	1.1007	5.18473e-10	2.89964e-09
LOC_Os10g40990	1.10049	0.000363979	0.00114055
LOC_Os06g12460	1.10044	0.00178767	0.00500642
LOC_Os05g29170	1.10037	1.42119e-05	5.32324e-05
LOC_Os02g53690	1.1003	4.72691e-05	0.000165758
LOC_Os03g21230	1.10003	7.68331e-44	1.51911e-42
LOC_Os12g42739	1.0997	4.94857e-05	0.000173098
LOC_Os01g12430	1.09924	0.0132844	0.0309749
LOC_Os10g10870	1.09902	2.94258e-11	1.7993e-10
LOC_Os12g12570	1.09867	9.8534e-14	6.95843e-13
LOC_Os11g18730	1.09813	5.55742e-39	1.00069e-37
LOC_Os02g39710	1.09812	3.61697e-18	3.22024e-17
LOC_Os03g59250	1.09786	5.78203e-18	5.11049e-17
LOC_Os04g33885	1.09769	0.000488303	0.00149959
LOC_Os02g43594	1.09683	7.47055e-11	4.44964e-10
LOC_Os02g27800	1.09653	0.000784756	0.00233214
LOC_Os10g38080	1.09604	5.40429e-45	1.10595e-43
LOC_Os10g40250	1.09567	4.83813e-48	1.05067e-46
LOC_Os07g37810	1.09507	1.81592e-54	4.52141e-53
LOC_Os11g26340	1.09489	4.06347e-10	2.2867e-09
LOC_Os03g43440	1.09313	9.38985e-08	4.38903e-07
LOC_Os01g70100	1.09308	5.07224e-34	7.95777e-33
LOC_Os10g41290	1.0926	3.36323e-08	1.63729e-07
LOC_Os08g02220	1.09258	0.0148106	0.0340882
LOC_Os01g11210	1.09179	7.70547e-06	2.98302e-05
LOC_Os08g10260	1.09039	8.38363e-11	4.97026e-10
LOC_Os12g38490	1.09038	3.13259e-26	3.89469e-25
LOC_Os12g43363	1.09037	2.26377e-39	4.12927e-38
LOC_Os11g25860	1.08903	9.92405e-44	1.95661e-42
LOC_Os10g36160	1.08878	3.02706e-05	0.000108789
LOC_Os09g17660	1.08874	5.08108e-16	4.07242e-15
LOC_Os06g43940	1.08874	1.81166e-10	1.04879e-09
LOC_Os07g05350	1.08775	0.017933	0.0403638
LOC_Os02g47790	1.08721	7.40464e-17	6.1803e-16
LOC_Os05g27790	1.0871	1.76542e-10	1.02305e-09
LOC_Os12g06550	1.08695	1.62225e-05	6.02722e-05
LOC_Os08g22004	1.08529	0.00422437	0.0110141
LOC_Os09g32510	1.08505	5.13341e-24	5.9202e-23
LOC_Os02g05250	1.08496	4.43233e-14	3.1994e-13
LOC_Os12g05900	1.08489	5.67985e-46	1.18659e-44
LOC_Os04g55570	1.08456	4.49594e-29	6.16976e-28
LOC_Os07g37040	1.08369	4.98711e-21	5.08246e-20
LOC_Os08g44750	1.08359	1.72344e-51	4.02653e-50
LOC_Os06g34020	1.08354	4.79345e-08	2.30355e-07
LOC_Os03g27003	1.08305	1.08733e-09	5.94006e-09
LOC_Os06g44610	1.08248	1.78626e-28	2.41348e-27
LOC_Os01g08810	1.08212	2.77806e-06	1.12731e-05
LOC_Os07g47970	1.08201	1.04893e-14	7.85257e-14
[truncated: 3,629 more rows]

## Sheet: IN2-d140
Gene	Log2FoldChange	pval	padj
LOC_Os09g36680	12.1805	6.45369e-25	4.39759e-24
LOC_Os07g41340	10.9583	2.87351e-20	1.66768e-19
LOC_Os08g14950	10.2923	1.09599e-23	7.16914e-23
LOC_Os03g43100	10.146	4.80497e-23	3.07265e-22
LOC_Os03g26020	9.59471	1.21423e-15	5.84973e-15
LOC_Os11g01700	9.02147	1.15799e-13	5.104e-13
LOC_Os03g26010	8.75541	6.27638e-13	2.67659e-12
LOC_Os09g18260	8.59971	7.88968e-13	3.34634e-12
LOC_Os04g29680	8.58315	2.06597e-12	8.55489e-12
LOC_Os08g03200	8.51692	3.03913e-12	1.24667e-11
LOC_Os08g10612	8.33991	1.16292e-11	4.6315e-11
LOC_Os05g45170	8.25749	1.86173e-11	7.33509e-11
LOC_Os09g17329	8.22462	2.3866e-11	9.34185e-11
LOC_Os11g15340	8.03747	3.20342e-144	1.21327e-142
LOC_Os08g14195	8.03037	3.89296e-21	2.33187e-20
LOC_Os06g20760	8.02932	8.77215e-11	3.32086e-10
LOC_Os12g12190	7.93183	1.65735e-10	6.17804e-10
LOC_Os12g02210	7.90446	3.29716e-14	1.49048e-13
LOC_Os07g31770	7.81188	4.14994e-10	1.5091e-09
LOC_Os01g11730	7.77406	7.64249e-20	4.35839e-19
LOC_Os02g12470	7.66534	9.75244e-10	3.47107e-09
LOC_Os11g01690	7.64131	2.87674e-13	1.24523e-12
LOC_Os07g01410	7.63407	3.82808e-10	1.39515e-09
LOC_Os10g09300	7.59777	1.5447e-09	5.41859e-09
LOC_Os03g14820	7.46269	1.05216e-09	3.73429e-09
LOC_Os01g49750	7.45152	1.76444e-09	6.16173e-09
LOC_Os04g01810	7.44955	4.14493e-09	1.41675e-08
LOC_Os01g72370	7.4041	5.47904e-09	1.85786e-08
LOC_Os04g09920	7.39553	5.82213e-09	1.96911e-08
LOC_Os06g20879	7.37671	8.12086e-09	2.72246e-08
LOC_Os05g23050	7.31958	8.98573e-09	3.0029e-08
LOC_Os09g11480	7.20471	4.32752e-148	1.68568e-146
LOC_Os05g16930	7.19263	2.19117e-08	7.13874e-08
LOC_Os10g06090	7.15695	2.51463e-08	8.1497e-08
LOC_Os09g26050	7.10274	3.66746e-08	1.17537e-07
LOC_Os09g24370	7.09173	4.094e-08	1.3077e-07
LOC_Os08g10310	7.08049	6.05991e-123	1.90603e-121
LOC_Os07g35790	7.06891	6.68117e-111	1.86874e-109
LOC_Os04g11390	7.02924	7.79261e-08	2.43887e-07
LOC_Os11g33970	7.02205	6.32119e-08	1.99183e-07
LOC_Os12g17950	7.01751	5.53144e-30	4.34016e-29
LOC_Os09g28680	6.99836	9.79298e-16	4.73387e-15
LOC_Os05g18670	6.95699	2.6344e-08	8.5261e-08
LOC_Os10g30832	6.91318	1.20581e-07	3.71925e-07
LOC_Os08g41489	6.91173	1.31955e-07	4.0575e-07
LOC_Os01g15520	6.8999	1.07343e-33	9.22489e-33
LOC_Os05g34490	6.86644	3.5475e-08	1.13804e-07
LOC_Os02g54880	6.81488	2.12018e-07	6.43143e-07
LOC_Os02g16070	6.79962	4.05997e-07	1.20791e-06
LOC_Os04g50680	6.67125	6.08287e-07	1.78534e-06
LOC_Os06g13370	6.67063	1.06445e-07	3.2953e-07
LOC_Os05g04410	6.60245	1.72146e-06	4.88824e-06
LOC_Os09g18280	6.58031	8.76079e-07	2.54402e-06
LOC_Os03g31750	6.48185	8.51685e-237	6.29882e-235
LOC_Os11g17440	6.45596	5.71094e-07	1.68023e-06
LOC_Os03g40210	6.45278	1.98201e-09	6.89148e-09
LOC_Os07g35660	6.43682	3.69746e-07	1.10346e-06
LOC_Os06g13700	6.42695	1.04558e-43	1.13014e-42
LOC_Os10g26270	6.26202	5.15944e-06	1.41148e-05
LOC_Os05g46530	6.25124	7.08251e-06	1.91698e-05
LOC_Os01g58860	6.25119	2.77599e-23	1.79052e-22
LOC_Os04g11400	6.18453	8.5498e-06	2.2939e-05
LOC_Os07g17010	6.13595	1.78958e-06	5.0729e-06
LOC_Os03g63350	6.10704	2.88001e-06	8.03218e-06
LOC_Os07g37280	6.08856	4.39522e-234	3.21438e-232
LOC_Os01g03630	6.07775	1.28198e-05	3.38721e-05
LOC_Os03g12510	6.06158	4.2264e-08	1.34884e-07
LOC_Os12g33130	6.04946	1.10187e-34	9.73159e-34
LOC_Os06g10240	6.04715	1.82292e-05	4.74884e-05
LOC_Os05g45130	6.03765	1.74542e-05	4.55598e-05
LOC_Os01g53430	6.02226	2.79424e-05	7.17617e-05
LOC_Os01g36350	6.00852	4.38426e-18	2.3337e-17
LOC_Os10g19270	5.99538	1.96093e-05	5.09625e-05
LOC_Os01g04750	5.99117	3.74394e-06	1.03528e-05
LOC_Os03g61150	5.97344	1.14629e-167	5.27179e-166
LOC_Os04g52310	5.92721	2.32164e-230	1.64656e-228
LOC_Os04g52790	5.9133	3.09308e-05	7.90761e-05
LOC_Os11g31540	5.90531	9.66134e-156	4.07776e-154
LOC_Os01g71860	5.90178	4.84524e-11	1.86064e-10
LOC_Os01g70360	5.86514	4.01531e-05	0.000101541
LOC_Os02g37780	5.86087	3.90577e-155	1.6338e-153
LOC_Os04g10750	5.85685	7.96803e-06	2.14482e-05
LOC_Os10g35160	5.84983	1.17778e-07	3.63587e-07
LOC_Os10g31460	5.84523	1.25302e-07	3.85943e-07
LOC_Os04g54710	5.82947	6.08749e-05	0.000151367
LOC_Os02g58370	5.81875	5.05038e-05	0.000126469
LOC_Os11g31050	5.80815	5.82267e-05	0.000145013
LOC_Os02g16060	5.78449	1.82624e-07	5.56034e-07
LOC_Os01g23430	5.77887	1.0789e-05	2.8691e-05
LOC_Os02g32300	5.77065	0.000105589	0.000256281
LOC_Os10g12760	5.76894	6.3369e-05	0.000157306
LOC_Os07g46860	5.74166	1.95791e-05	5.08879e-05
LOC_Os01g31020	5.71931	8.45941e-05	0.000207594
LOC_Os04g23799	5.71186	2.04284e-05	5.29906e-05
LOC_Os04g56420	5.70204	0.000105073	0.000255122
LOC_Os11g39450	5.6958	0.000144313	0.000345747
LOC_Os01g24630	5.67531	0.000130904	0.000314769
LOC_Os08g29900	5.66587	0.000102772	0.000249849
LOC_Os05g07810	5.63052	5.37475e-07	1.58359e-06
LOC_Os04g54260	5.61717	1.00693e-17	5.28696e-17
LOC_Os01g01110	5.60252	0.000144943	0.000347181
LOC_Os02g10960	5.59158	2.94545e-05	7.5468e-05
LOC_Os02g37770	5.56984	3.05986e-282	3.0264e-280
LOC_Os10g25670	5.56081	0.000197244	0.000466568
LOC_Os08g14940	5.55718	4.78184e-39	4.67743e-38
LOC_Os11g42230	5.54201	3.92359e-05	9.93667e-05
LOC_Os11g37780	5.51969	9.71438e-07	2.81074e-06
LOC_Os06g41340	5.51167	1.25341e-14	5.78633e-14
LOC_Os12g13350	5.49953	0.000231546	0.000543207
LOC_Os08g29910	5.49784	0.00022582	0.000530602
LOC_Os03g50550	5.49581	0.000227133	0.000533389
LOC_Os09g02050	5.49211	0.000229541	0.000538736
LOC_Os06g21369	5.49087	9.10836e-63	1.41749e-61
LOC_Os01g70150	5.49079	0.000239919	0.000561808
LOC_Os05g51090	5.48875	0.000237373	0.000556123
LOC_Os03g40194	5.48063	1.14593e-79	2.2213e-78
LOC_Os02g46190	5.48024	1.20465e-16	6.06984e-16
LOC_Os08g16910	5.43848	0.000301997	0.000699688
LOC_Os01g12000	5.43052	1.34863e-16	6.77141e-16
LOC_Os10g41980	5.41771	3.81683e-35	3.41321e-34
LOC_Os11g01710	5.39813	7.63503e-05	0.000188236
LOC_Os09g38150	5.39675	1.96168e-06	5.5416e-06
LOC_Os04g49739	5.38688	1.83049e-06	5.1835e-06
LOC_Os07g26480	5.36928	0.000452874	0.00103078
LOC_Os04g09900	5.36848	0.000395937	0.000906778
LOC_Os11g35300	5.35985	3.70141e-28	2.76927e-27
LOC_Os07g48120	5.33969	8.15232e-05	0.000200312
LOC_Os06g39110	5.32329	3.55908e-06	9.86073e-06
LOC_Os09g18290	5.31672	0.000115808	0.000280131
LOC_Os03g47620	5.31632	0.000637366	0.00142667
LOC_Os08g40520	5.31619	2.76656e-06	7.72627e-06
LOC_Os05g07970	5.30765	0.000543158	0.00122515
LOC_Os10g18990	5.30026	0.000103121	0.000250606
LOC_Os06g13710	5.29917	0.000537927	0.00121385
LOC_Os09g18159	5.29864	4.52898e-89	9.84887e-88
LOC_Os05g32150	5.28358	2.49434e-08	8.08796e-08
LOC_Os01g59360	5.28254	0.000780417	0.00173117
LOC_Os04g54250	5.28138	1.14497e-15	5.52173e-15
LOC_Os01g51210	5.27803	1.36921e-47	1.61439e-46
LOC_Os10g26250	5.26311	7.47722e-11	2.84177e-10
LOC_Os06g11830	5.23732	0.00077429	0.00171863
LOC_Os04g27660	5.2337	0.000730456	0.00162463
LOC_Os02g29240	5.2317	0.000777692	0.00172548
LOC_Os10g17710	5.22983	0.000152175	0.000363838
LOC_Os04g27430	5.22507	0	0
LOC_Os04g20080	5.20724	2.44756e-08	7.9402e-08
LOC_Os11g29014	5.19537	0.00015317	0.000366165
LOC_Os04g54270	5.19434	1.47068e-10	5.50283e-10
LOC_Os09g37130	5.16378	0.00101863	0.00223112
LOC_Os06g41500	5.1621	0.000982112	0.00215469
LOC_Os10g26940	5.15952	0.000959096	0.00210591
LOC_Os07g35630	5.15226	0.000996719	0.0021853
LOC_Os01g41834	5.14912	0.00120716	0.00262478
LOC_Os09g18270	5.14752	0.00106698	0.00233079
LOC_Os04g06860	5.14716	0.000204228	0.000482497
LOC_Os04g54960	5.14423	0.00138327	0.00298419
LOC_Os01g65140	5.09097	0.00168096	0.00359711
LOC_Os11g17720	5.09012	7.15509e-12	2.87719e-11
LOC_Os12g15680	5.08901	0.00136821	0.00295326
LOC_Os03g02255	5.08677	0.0013452	0.00290818
LOC_Os10g06030	5.07687	0.00134357	0.00290523
LOC_Os02g56700	5.07679	6.37787e-93	1.45944e-91
LOC_Os09g10660	5.07639	0.0013455	0.00290844
LOC_Os11g37580	5.07171	0.000261502	0.000609868
LOC_Os03g16960	5.07086	0.00158021	0.00339167
LOC_Os04g20100	5.07032	0.000266396	0.000620576
LOC_Os02g56780	5.06553	8.75308e-08	2.72699e-07
LOC_Os10g40090	5.06422	0.000308372	0.000713451
LOC_Os08g07590	5.05687	0.0020371	0.00431841
LOC_Os11g40840	5.05255	8.19769e-08	2.56052e-07
LOC_Os07g44250	5.04051	3.18357e-101	8.0291e-100
LOC_Os09g28670	5.01375	1.53082e-07	4.68869e-07
LOC_Os08g10150	5.01357	3.69651e-71	6.43596e-70
LOC_Os03g02470	5.00441	0.00184781	0.00393849
LOC_Os03g01870	5.002	1.01725e-61	1.5609e-60
LOC_Os06g13420	4.99394	0.00183323	0.00390868
LOC_Os10g38110	4.99299	1.25595e-86	2.67628e-85
LOC_Os01g03330	4.99105	0.00191866	0.00407839
LOC_Os11g24140	4.98956	4.28592e-92	9.66598e-91
LOC_Os03g25510	4.98399	0.000390938	0.000895641
LOC_Os11g31400	4.98087	0.00221441	0.00467619
LOC_Os10g02490	4.9699	7.25724e-31	5.82655e-30
LOC_Os01g26270	4.94622	0.000434305	0.000990365
LOC_Os10g25620	4.94595	0.000428348	0.000977257
LOC_Os11g04870	4.9259	0.00296012	0.00615238
LOC_Os02g05670	4.92359	0.00078373	0.00173793
LOC_Os09g16290	4.92017	0.0026689	0.00557462
LOC_Os06g13380	4.90954	0.00257567	0.0053919
LOC_Os12g03640	4.9079	0.00324567	0.00671189
LOC_Os06g34100	4.90089	0.00267736	0.00559123
LOC_Os10g23050	4.89229	6.13385e-37	5.72371e-36
LOC_Os11g37600	4.88926	0.000700872	0.00156158
LOC_Os02g56800	4.88376	1.60049e-10	5.97422e-10
LOC_Os01g03830	4.87938	1.31368e-34	1.15774e-33
LOC_Os10g42030	4.84066	6.46922e-07	1.89466e-06
LOC_Os08g10080	4.83754	2.79774e-91	6.24112e-90
LOC_Os03g40720	4.83203	0.00427911	0.00871291
LOC_Os02g10670	4.82471	0.00367223	0.00754458
LOC_Os03g24960	4.82471	0.00367223	0.00754458
LOC_Os11g15624	4.81997	0.00412381	0.00841675
LOC_Os09g37369	4.81882	1.56988e-17	8.17999e-17
LOC_Os07g24830	4.81875	0.00355952	0.00732677
LOC_Os09g10330	4.81456	0.000779087	0.00172834
LOC_Os01g02560	4.8138	7.03552e-05	0.000173952
LOC_Os06g35700	4.80888	9.06067e-09	3.02702e-08
LOC_Os12g31630	4.80791	0.00435377	0.00885396
LOC_Os08g07900	4.80544	0.00074218	0.00164903
LOC_Os04g06300	4.8041	0.00393586	0.00805296
LOC_Os11g06640	4.80342	0.00431221	0.00877541
LOC_Os11g43560	4.8028	4.50771e-05	0.000113329
LOC_Os04g30240	4.77461	4.98278e-14	2.23585e-13
LOC_Os06g04200	4.76307	6.14561e-133	2.13098e-131
LOC_Os09g06930	4.75997	1.17445e-06	3.37909e-06
LOC_Os06g39840	4.73967	0.00601282	0.0120055
LOC_Os10g20080	4.72969	9.14762e-12	3.65916e-11
LOC_Os08g35720	4.72407	6.90883e-05	0.000170949
LOC_Os08g31010	4.72024	0.00517828	0.0104261
LOC_Os07g11510	4.71738	0.00567832	0.0113722
LOC_Os07g37150	4.71423	0.00122411	0.00265952
LOC_Os06g41670	4.70514	5.62098e-10	2.02764e-09
LOC_Os02g08470	4.70444	0.00616339	0.0122912
LOC_Os11g35980	4.70372	0.00109997	0.00239918
LOC_Os03g04700	4.70129	0.00745236	0.0146869
LOC_Os01g52330	4.69454	0.00123323	0.00267792
LOC_Os01g56740	4.68323	3.89542e-13	1.67639e-12
LOC_Os10g27480	4.68085	0.00162888	0.00349113
LOC_Os01g50610	4.6766	0.000112763	0.000272948
LOC_Os09g06940	4.67505	3.28721e-16	1.62124e-15
LOC_Os03g63970	4.67392	1.85681e-140	6.85081e-139
LOC_Os08g07100	4.66758	8.99408e-05	0.00022009
LOC_Os05g23450	4.66059	4.48478e-23	2.87181e-22
LOC_Os09g18020	4.65404	3.73716e-08	1.19666e-07
LOC_Os01g25740	4.65312	4.82077e-40	4.81154e-39
LOC_Os08g07380	4.65227	1.54167e-14	7.09317e-14
LOC_Os04g11060	4.65138	4.4724e-08	1.42458e-07
LOC_Os07g31190	4.63109	0.000104797	0.00025449
LOC_Os10g29400	4.63033	0.00881852	0.0171884
LOC_Os11g41600	4.62246	0	0
LOC_Os03g59100	4.61754	2.57872e-28	1.93814e-27
LOC_Os11g36110	4.61625	0.0071837	0.0141924
LOC_Os05g40810	4.61596	1.8721e-09	6.52247e-09
LOC_Os11g24340	4.61315	0.00706517	0.0139725
LOC_Os01g31050	4.61187	0.00853253	0.0166656
LOC_Os02g01840	4.61007	0.00729577	0.0144008
LOC_Os11g47610	4.61007	0.00729577	0.0144008
LOC_Os07g15340	4.60873	0.00782697	0.0153735
LOC_Os08g10160	4.60562	0.00750347	0.0147788
LOC_Os03g24540	4.60089	0.000133797	0.000321374
LOC_Os04g45880	4.59975	0.00174942	0.00373678
LOC_Os04g30330	4.5994	0.00762519	0.0150005
LOC_Os07g35640	4.59866	0.00813404	0.0159395
LOC_Os01g01980	4.59233	0.00848061	0.0165701
LOC_Os12g44220	4.59233	0.00848061	0.0165701
LOC_Os01g68740	4.59021	0.00191323	0.00406764
LOC_Os04g42900	4.57542	6.55695e-23	4.16864e-22
LOC_Os06g45620	4.55968	8.13182e-08	2.54116e-07
LOC_Os01g70490	4.5555	1.01818e-36	9.45264e-36
LOC_Os10g21860	4.5507	1.65586e-44	1.82645e-43
LOC_Os08g39250	4.54545	6.44139e-14	2.87269e-13
LOC_Os07g42730	4.53926	7.14367e-06	1.93242e-05
LOC_Os02g22610	4.5314	0.00252562	0.00529116
LOC_Os08g02020	4.52964	0.018634	0.0345952
LOC_Os10g22060	4.52936	0.00233325	0.00491135
LOC_Os11g22449	4.51678	0.0122927	0.0234479
LOC_Os02g54350	4.51357	0.00271647	0.00566858
LOC_Os04g02030	4.51297	5.1618e-06	1.41201e-05
LOC_Os10g26240	4.50496	0.0107482	0.0206832
LOC_Os07g43200	4.49749	0.010332	0.0199432
LOC_Os09g04339	4.49749	0.010332	0.0199432
LOC_Os01g74430	4.49414	0.0101878	0.0196832
LOC_Os10g22300	4.49325	6.36407e-12	2.56665e-11
LOC_Os06g15330	4.48863	1.97198e-16	9.83203e-16
LOC_Os02g55510	4.48738	0.0113847	0.0218238
LOC_Os02g16020	4.48592	0.011428	0.0219015
LOC_Os09g36650	4.48592	0.011428	0.0219015
LOC_Os03g53220	4.48362	0.000279857	0.00065041
LOC_Os06g34550	4.48254	0.0113666	0.0217914
LOC_Os05g08780	4.47868	0.000221245	0.000520566
LOC_Os08g13440	4.47288	2.05369e-258	1.77e-256
LOC_Os08g10180	4.4724	0.00258885	0.00541707
LOC_Os01g44180	4.46725	0.00254349	0.00532759
LOC_Os07g02570	4.46515	0.0025913	0.00542151
LOC_Os04g04390	4.46396	0.015837	0.029725
LOC_Os01g26280	4.4521	9.50018e-06	2.54016e-05
LOC_Os12g05220	4.45102	8.04194e-06	2.16347e-05
LOC_Os01g22200	4.41537	0.000325784	0.000751617
LOC_Os03g40400	4.4083	0.000290861	0.000675268
LOC_Os02g06220	4.4081	0.00339444	0.00700453
LOC_Os02g37750	4.40565	0.00371041	0.00761872
LOC_Os07g33580	4.40363	7.57821e-07	2.20784e-06
LOC_Os07g35350	4.40238	0.000342956	0.00078946
LOC_Os11g31420	4.39881	1.27876e-23	8.33149e-23
LOC_Os10g31680	4.38972	0.0165513	0.0309471
LOC_Os02g29190	4.38526	1.91649e-08	6.27059e-08
LOC_Os02g26260	4.38065	0.0152674	0.0287348
LOC_Os05g16920	4.37334	0.0155382	0.0292093
LOC_Os07g04980	4.37334	0.0155382	0.0292093
LOC_Os08g19400	4.37252	0.0147683	0.0278672
LOC_Os10g01020	4.36887	0.0148991	0.0280995
LOC_Os02g30690	4.36808	0.0152241	0.028668
LOC_Os04g16748	4.36808	0.0152241	0.028668
LOC_Os02g27500	4.36443	0.0150613	0.0283859
LOC_Os10g30826	4.36075	0.0154951	0.0291366
LOC_Os10g28350	4.35081	4.90442e-88	1.05743e-86
LOC_Os06g48800	4.34456	0.0209738	0.0386594
LOC_Os04g09260	4.33258	0.000413381	0.000944818
LOC_Os08g10140	4.33219	8.49081e-07	2.46737e-06
LOC_Os10g02750	4.32428	1.79355e-05	4.67791e-05
LOC_Os09g37330	4.31325	7.85939e-07	2.28753e-06
LOC_Os01g36280	4.3027	0.000565512	0.00127338
LOC_Os01g47820	4.30255	8.8695e-64	1.40631e-62
LOC_Os05g17604	4.29852	4.19691e-08	1.33969e-07
LOC_Os07g04990	4.28662	9.85867e-78	1.86373e-76
LOC_Os04g39930	4.28074	4.41051e-21	2.63467e-20
LOC_Os04g52810	4.27645	1.49183e-06	4.25828e-06
LOC_Os02g32465	4.27139	0.00484481	0.0097913
LOC_Os06g13410	4.26816	0.00590531	0.0118031
LOC_Os02g42620	4.26451	5.09519e-08	1.61637e-07
LOC_Os12g13860	4.25724	2.12332e-19	1.19063e-18
LOC_Os03g47230	4.25239	4.7459e-13	2.03395e-12
LOC_Os08g16320	4.24961	7.81938e-08	2.44678e-07
LOC_Os07g41350	4.2473	2.99448e-23	1.92879e-22
LOC_Os09g17344	4.24569	0.0248221	0.0452226
LOC_Os03g22500	4.24461	1.6946e-36	1.56528e-35
LOC_Os02g11020	4.24405	1.84828e-10	6.87418e-10
LOC_Os08g39760	4.23899	0.0251973	0.0458241
LOC_Os04g30340	4.23485	0.0226604	0.0415629
LOC_Os06g20920	4.22994	0.0242115	0.0441759
LOC_Os01g04310	4.22492	0.0275328	0.0497083
LOC_Os10g04540	4.22245	8.07489e-08	2.52385e-07
LOC_Os02g18930	4.22186	0.0229504	0.0420337
LOC_Os10g23880	4.22186	0.0229504	0.0420337
LOC_Os11g28540	4.22186	0.0229504	0.0420337
LOC_Os06g41870	4.22084	0.0262264	0.0475432
LOC_Os01g31010	4.21852	0.0263566	0.0477528
LOC_Os06g21240	4.213	9.47973e-33	7.96739e-32
LOC_Os01g02570	4.21265	0.0260252	0.0471992
LOC_Os11g29210	4.20647	0.000893824	0.0019701
LOC_Os11g05490	4.20262	7.98981e-26	5.61561e-25
LOC_Os11g04860	4.19783	1.54164e-24	1.03799e-23
LOC_Os02g57305	4.19514	0.00615927	0.0122837
LOC_Os01g48620	4.1947	0.00647657	0.0128774
LOC_Os10g34920	4.19351	0.00647147	0.0128681
LOC_Os09g29510	4.19262	0.00632768	0.0125997
LOC_Os04g09390	4.19055	0.00629871	0.0125458
LOC_Os06g07370	4.18838	0.0109505	0.0210392
LOC_Os04g38230	4.18506	2.03345e-12	8.42448e-12
LOC_Os09g06920	4.18303	2.51827e-06	7.05747e-06
LOC_Os04g20090	4.179	0.00731059	0.0144248
LOC_Os06g47470	4.17516	3.88303e-11	1.49938e-10
LOC_Os06g03390	4.17455	0.0080423	0.0157681
LOC_Os12g40330	4.16449	5.10877e-44	5.57331e-43
LOC_Os08g39810	4.15202	1.60655e-07	4.91148e-07
LOC_Os01g05770	4.14541	7.35148e-06	1.98684e-05
LOC_Os03g17200	4.13927	7.41696e-16	3.60602e-15
LOC_Os12g12010	4.13704	2.20109e-14	1.00497e-13
LOC_Os01g22170	4.13527	0.00898423	0.0174907
LOC_Os05g03870	4.13055	0.00115062	0.00250634
LOC_Os01g71710	4.12212	0.00778376	0.0152987
LOC_Os01g13610	4.12049	4.42408e-06	1.21639e-05
LOC_Os12g12620	4.11463	0.00791333	0.015531
LOC_Os01g63660	4.11244	0.00795185	0.015601
LOC_Os11g39720	4.11106	0.00340292	0.00702072
LOC_Os12g41560	4.09189	8.30782e-19	4.55736e-18
LOC_Os11g04600	4.08904	1.11864e-18	6.09876e-18
LOC_Os01g65130	4.08319	0.00246257	0.00516864
LOC_Os11g28530	4.08164	2.2943e-08	7.46217e-08
LOC_Os01g15910	4.07884	6.62909e-06	1.79871e-05
LOC_Os06g22440	4.07651	1.87166e-88	4.04607e-87
LOC_Os06g03520	4.07336	3.34077e-180	1.69291e-178
LOC_Os01g14990	4.07101	2.61729e-17	1.3509e-16
LOC_Os04g02754	4.06073	1.68191e-19	9.46835e-19
LOC_Os10g41999	4.05984	0.00154581	0.0033211
LOC_Os11g47980	4.05733	0.00132499	0.00286732
LOC_Os08g23580	4.05217	4.18622e-07	1.24367e-06
LOC_Os02g37190	4.04706	5.09433e-07	1.50407e-06
LOC_Os01g04800	4.02754	2.75243e-43	2.94883e-42
LOC_Os06g13690	4.01503	9.18147e-07	2.66218e-06
LOC_Os03g13210	4.01476	7.22641e-45	8.02481e-44
LOC_Os04g27170	4.01051	0.000138465	0.000332196
LOC_Os04g53830	4.00966	6.878e-17	3.49726e-16
LOC_Os11g15040	4.0015	2.35061e-129	7.91661e-128
LOC_Os04g39320	3.97702	6.05438e-39	5.90811e-38
LOC_Os04g56570	3.97449	7.53484e-33	6.34902e-32
LOC_Os10g12050	3.97077	3.45279e-100	8.56986e-99
LOC_Os02g56790	3.96382	2.35224e-08	7.6453e-08
LOC_Os05g18090	3.95893	0.00191583	0.00407291
LOC_Os03g44710	3.94535	8.56792e-71	1.48467e-69
LOC_Os10g36090	3.93975	0.0139477	0.0263962
LOC_Os11g35240	3.93389	1.13054e-09	4.00212e-09
LOC_Os07g05010	3.92855	4.57527e-145	1.7429e-143
LOC_Os01g62830	3.92671	2.49206e-59	3.6581e-58
LOC_Os08g26880	3.92019	0	0
LOC_Os01g21620	3.91865	4.08871e-07	1.21602e-06
LOC_Os07g07870	3.91832	2.71026e-07	8.17234e-07
LOC_Os04g12110	3.91547	0.00269289	0.00562188
LOC_Os10g42780	3.89134	2.41489e-75	4.44742e-74
LOC_Os08g01480	3.888	3.46739e-08	1.11307e-07
LOC_Os06g48860	3.88313	6.18914e-27	4.48143e-26
LOC_Os08g43390	3.86936	7.19951e-84	1.48873e-82
LOC_Os04g27160	3.86811	3.73218e-05	9.4731e-05
LOC_Os02g39155	3.86739	0.0205797	0.0379691
LOC_Os01g12330	3.85218	0.0183235	0.0340822
LOC_Os07g36320	3.85163	0.016673	0.0311677
LOC_Os01g23580	3.85107	0.0166934	0.0312004
LOC_Os08g16710	3.85044	3.02937e-05	7.75273e-05
LOC_Os08g14070	3.84336	2.07443e-22	1.29576e-21
LOC_Os01g38359	3.84214	0	0
LOC_Os09g29660	3.84052	6.45834e-10	2.3223e-09
LOC_Os06g13390	3.83826	0	0
LOC_Os01g48710	3.83788	1.09535e-09	3.88257e-09
LOC_Os02g36619	3.83663	7.27156e-21	4.31316e-20
LOC_Os12g43790	3.83638	2.17895e-12	9.01024e-12
LOC_Os01g11820	3.83557	8.93199e-13	3.77526e-12
LOC_Os05g07420	3.83511	1.59476e-61	2.43455e-60
LOC_Os01g43230	3.83033	1.09374e-08	3.63622e-08
LOC_Os05g51690	3.83025	0	0
LOC_Os05g01330	3.82904	4.54036e-07	1.34559e-06
LOC_Os07g10850	3.82807	2.94026e-98	7.12015e-97
LOC_Os03g40570	3.82724	3.58904e-05	9.12461e-05
LOC_Os10g36420	3.8158	0.00386509	0.00791852
LOC_Os04g53860	3.81309	0.00367776	0.00755499
LOC_Os05g38264	3.80725	1.73117e-236	1.27458e-234
LOC_Os09g16050	3.80715	1.97871e-28	1.49196e-27
LOC_Os08g27759	3.79654	7.36306e-08	2.30949e-07
LOC_Os09g19810	3.79562	6.29358e-17	3.20407e-16
LOC_Os06g10390	3.79547	5.75272e-06	1.56791e-05
LOC_Os06g37150	3.79446	1.87176e-110	5.20431e-109
LOC_Os08g12710	3.79435	0.000542403	0.00122353
LOC_Os02g56770	3.79278	1.51678e-24	1.02209e-23
LOC_Os06g16030	3.79194	2.33989e-15	1.11517e-14
LOC_Os07g46190	3.79103	8.61314e-77	1.61157e-75
LOC_Os11g37860	3.78995	6.38807e-139	2.33072e-137
LOC_Os11g15700	3.78837	8.17429e-06	2.19746e-05
LOC_Os02g54920	3.78699	9.10351e-06	2.43748e-05
LOC_Os02g55890	3.78439	2.77107e-218	1.80902e-216
LOC_Os01g74410	3.77153	2.94366e-182	1.51033e-180
LOC_Os01g40020	3.76543	0.025747	0.046736
LOC_Os04g27060	3.76543	0.0257425	0.0467304
LOC_Os11g45950	3.7577	0.0211863	0.0390182
LOC_Os08g14200	3.75674	0.00432884	0.00880761
LOC_Os05g29820	3.75308	0.026892	0.048637
LOC_Os01g66440	3.75295	6.95854e-05	0.000172126
LOC_Os02g26280	3.75034	0.000527931	0.00119227
LOC_Os04g28780	3.7469	9.65523e-06	2.57952e-05
LOC_Os12g10750	3.74635	8.39012e-89	1.81972e-87
LOC_Os02g38700	3.74613	3.10295e-08	9.99132e-08
LOC_Os03g59146	3.7456	0.00522857	0.0105196
LOC_Os03g58380	3.74457	0.0238648	0.0436015
LOC_Os04g04770	3.74291	0.0244572	0.0446043
LOC_Os11g37950	3.73594	0.0248881	0.0453273
LOC_Os04g54280	3.7198	8.70777e-10	3.107e-09
LOC_Os10g07556	3.71463	4.7638e-09	1.62203e-08
LOC_Os08g08980	3.70829	1.0796e-05	2.8705e-05
LOC_Os10g07010	3.70652	2.72473e-08	8.80803e-08
LOC_Os10g13700	3.69415	2.3921e-114	6.88425e-113
LOC_Os01g66680	3.68292	1.67668e-05	4.38702e-05
LOC_Os01g15340	3.67392	3.33479e-07	9.99129e-07
LOC_Os07g43400	3.6691	9.01286e-05	0.0002205
LOC_Os10g02070	3.66755	1.68731e-205	1.02037e-203
LOC_Os07g35650	3.66723	0.00122497	0.00266086
LOC_Os09g04310	3.66614	3.04549e-08	9.81303e-08
LOC_Os08g12880	3.66595	0.000735977	0.00163602
LOC_Os10g41060	3.66222	6.54035e-116	1.91073e-114
LOC_Os07g46020	3.66045	9.10523e-13	3.84749e-12
LOC_Os04g27340	3.65651	8.90354e-113	2.52911e-111
LOC_Os02g58214	3.65326	5.83889e-155	2.43623e-153
LOC_Os12g10260	3.64636	0.0068141	0.013502
LOC_Os01g22249	3.6385	0.000131707	0.00031663
LOC_Os05g20150	3.63597	6.20724e-10	2.23446e-09
LOC_Os06g14870	3.62464	7.64467e-12	3.06993e-11
LOC_Os04g23360	3.62237	0.000957486	0.00210265
LOC_Os04g31790	3.61307	5.65706e-82	1.13615e-80
LOC_Os01g09370	3.61253	1.43416e-17	7.49063e-17
LOC_Os03g29864	3.61124	3.4984e-14	1.57993e-13
LOC_Os04g36670	3.61019	2.91619e-131	9.99572e-130
LOC_Os09g03630	3.60702	3.79012e-41	3.8699e-40
LOC_Os01g60850	3.60027	1.08504e-20	6.40474e-20
LOC_Os04g21830	3.59897	0.00143116	0.00308345
LOC_Os09g16060	3.5938	9.84409e-12	3.93249e-11
LOC_Os08g44590	3.59321	1.94272e-104	5.06295e-103
LOC_Os08g06180	3.58976	0.000969229	0.00212759
LOC_Os03g26590	3.58001	0.00983255	0.019044
LOC_Os08g35490	3.57968	8.56288e-13	3.62438e-12
LOC_Os08g29680	3.57443	4.89237e-06	1.34133e-05
LOC_Os01g39870	3.57051	0.00878715	0.0171324
LOC_Os12g13420	3.56742	8.6669e-06	2.3236e-05
LOC_Os01g70730	3.55841	5.02314e-41	5.12251e-40
LOC_Os12g02450	3.55692	1.60036e-13	7.00961e-13
LOC_Os04g34180	3.55633	0.00925792	0.0179915
LOC_Os01g24430	3.5531	2.1923e-30	1.74222e-29
LOC_Os07g05450	3.55011	4.95415e-35	4.42064e-34
LOC_Os11g40810	3.5473	3.39812e-31	2.75312e-30
LOC_Os04g27190	3.54351	0	0
LOC_Os02g37790	3.5422	4.07696e-17	2.08919e-16
LOC_Os10g39936	3.53922	0.000452731	0.00103052
LOC_Os08g04240	3.53445	0.00226687	0.0047802
LOC_Os10g38470	3.53371	1.17024e-40	1.18201e-39
LOC_Os11g03620	3.53193	7.26757e-14	3.23367e-13
LOC_Os09g08180	3.53085	0.00195958	0.00416133
LOC_Os02g24280	3.52077	3.47953e-13	1.50102e-12
LOC_Os11g47460	3.5137	2.27909e-254	1.8851e-252
LOC_Os03g55680	3.51305	0.00161914	0.0034716
LOC_Os08g14020	3.50722	7.37888e-14	3.28187e-13
LOC_Os04g11050	3.50541	0.000294782	0.000683841
LOC_Os06g13470	3.50532	1.19425e-45	1.35507e-44
LOC_Os01g21520	3.50077	0.0121746	0.0232348
LOC_Os03g46250	3.49191	1.15028e-12	4.83634e-12
LOC_Os11g44580	3.48912	0.000394069	0.000902562
LOC_Os12g38760	3.48393	3.32559e-176	1.64214e-174
LOC_Os11g38480	3.47727	1.35104e-41	1.39379e-40
LOC_Os11g47500	3.46993	9.59903e-12	3.83739e-11
LOC_Os02g37160	3.4671	2.64437e-16	1.31148e-15
LOC_Os12g07180	3.46529	2.13896e-19	1.1992e-18
LOC_Os07g08360	3.45981	7.36855e-10	2.63948e-09
LOC_Os03g40580	3.4581	2.25035e-07	6.81184e-07
LOC_Os05g29676	3.45267	1.72724e-05	4.51213e-05
LOC_Os03g39110	3.45053	9.97129e-18	5.23716e-17
LOC_Os07g04380	3.4471	5.01616e-12	2.03478e-11
LOC_Os11g37590	3.44367	1.73356e-05	4.52719e-05
LOC_Os07g44920	3.44363	6.05097e-27	4.38235e-26
LOC_Os01g05640	3.44308	8.9187e-10	3.1795e-09
LOC_Os02g09850	3.44083	4.8276e-53	6.27073e-52
LOC_Os12g38550	3.43896	0.0114537	0.0219457
LOC_Os01g58290	3.43345	0	0
LOC_Os01g22190	3.43191	0.00260688	0.00545236
LOC_Os06g50080	3.43092	4.40055e-263	3.88443e-261
LOC_Os04g20680	3.42964	1.03158e-06	2.98029e-06
LOC_Os10g23130	3.42821	0.0126201	0.0240362
LOC_Os08g12700	3.4218	0.00239626	0.00503751
LOC_Os08g41980	3.41445	0.00252281	0.00528563
LOC_Os01g36580	3.40472	8.36618e-116	2.43979e-114
LOC_Os09g36220	3.40285	0	0
LOC_Os02g37760	3.39978	3.99293e-21	2.39001e-20
LOC_Os01g24120	3.39955	3.52092e-05	8.95973e-05
LOC_Os05g11320	3.39512	8.94877e-176	4.38583e-174
LOC_Os02g11130	3.38827	1.8158e-19	1.02064e-18
LOC_Os01g24340	3.38722	6.65707e-32	5.4938e-31
LOC_Os10g04520	3.38377	2.39505e-07	7.23984e-07
LOC_Os10g29390	3.38181	1.35606e-06	3.88661e-06
LOC_Os11g39710	3.38006	7.35766e-06	1.98818e-05
LOC_Os03g63200	3.37978	2.13521e-37	2.01708e-36
LOC_Os01g19210	3.37396	0.00301482	0.00625934
LOC_Os07g24230	3.37245	1.36833e-55	1.86905e-54
LOC_Os05g05354	3.37226	0.00284291	0.00591925
LOC_Os08g07940	3.37004	1.20859e-07	3.72748e-07
LOC_Os07g02624	3.36497	2.25362e-10	8.34769e-10
LOC_Os04g29580	3.36446	3.84959e-10	1.40252e-09
LOC_Os03g01520	3.36267	1.76378e-20	1.03202e-19
LOC_Os12g41890	3.36247	0.00315501	0.00653469
LOC_Os11g43550	3.36239	1.62855e-11	6.43985e-11
LOC_Os11g23750	3.35495	0.00106961	0.00233623
LOC_Os11g16470	3.34843	9.19188e-55	1.23197e-53
LOC_Os02g05550	3.34756	7.82077e-08	2.44698e-07
LOC_Os11g30120	3.34571	4.24962e-05	0.000107177
LOC_Os04g23780	3.34525	1.77701e-07	5.41396e-07
LOC_Os08g45100	3.33805	0.00439807	0.00893905
LOC_Os05g45954	3.33288	1.57548e-41	1.62227e-40
LOC_Os04g09604	3.33173	1.3067e-31	1.06896e-30
LOC_Os01g04470	3.33113	0.00119977	0.00260957
LOC_Os05g07626	3.32993	0.000938135	0.00206264
LOC_Os08g36350	3.32885	5.42757e-05	0.000135481
LOC_Os12g13550	3.32348	8.94667e-27	6.45107e-26
LOC_Os01g07980	3.32307	1.98945e-24	1.33268e-23
LOC_Os04g54310	3.31756	2.91156e-38	2.79879e-37
LOC_Os12g13140	3.31731	0.0177824	0.0331302
LOC_Os06g47800	3.3147	6.34473e-206	3.86534e-204
LOC_Os05g03040	3.30628	0	0
LOC_Os05g38990	3.30559	4.77529e-08	1.51753e-07
LOC_Os01g36220	3.30372	5.63096e-75	1.0301e-73
LOC_Os06g21210	3.30288	2.64119e-10	9.73498e-10
LOC_Os07g03820	3.30142	1.18983e-11	4.73752e-11
LOC_Os06g35165	3.29988	4.41178e-26	3.12152e-25
LOC_Os11g35450	3.29827	2.01601e-62	3.1241e-61
LOC_Os03g38040	3.29381	1.10149e-09	3.90389e-09
LOC_Os11g38462	3.29324	1.8599e-05	4.84135e-05
LOC_Os05g34980	3.29154	1.46376e-96	3.49314e-95
LOC_Os12g02340	3.28791	8.77202e-20	4.99214e-19
LOC_Os11g03860	3.28711	1.49274e-05	3.92231e-05
LOC_Os11g30210	3.28629	9.87661e-19	5.39811e-18
LOC_Os02g32680	3.28347	0.00478748	0.00967901
LOC_Os09g35940	3.28298	3.01752e-07	9.06554e-07
LOC_Os07g16320	3.28169	0.000367716	0.000844324
LOC_Os11g29970	3.26843	0.00123549	0.00268264
LOC_Os05g40920	3.26737	1.0219e-36	9.48449e-36
LOC_Os05g45020	3.2669	6.99739e-172	3.33973e-170
LOC_Os03g41480	3.26582	2.2983e-12	9.49181e-12
LOC_Os06g13460	3.26057	0	0
LOC_Os08g17655	3.26053	4.05018e-16	1.98857e-15
LOC_Os02g04160	3.25869	4.49073e-66	7.28927e-65
LOC_Os01g58100	3.25463	0.000152211	0.000363898
LOC_Os07g48560	3.25263	0.00127411	0.00276249
LOC_Os01g56960	3.24857	0.00611985	0.0122081
LOC_Os01g25670	3.24742	4.42091e-06	1.21569e-05
LOC_Os08g39610	3.2452	6.87988e-05	0.000170258
LOC_Os08g02180	3.23816	1.97009e-77	3.71152e-76
LOC_Os10g36260	3.23464	2.3487e-281	2.30222e-279
LOC_Os02g07380	3.23112	0.0240755	0.0439494
LOC_Os07g41400	3.22819	6.85274e-58	9.74549e-57
LOC_Os09g17560	3.22814	1.47956e-27	1.09056e-26
LOC_Os10g21258	3.22765	0.00042281	0.000965427
LOC_Os05g50380	3.2261	0	0
LOC_Os02g29160	3.226	0.00650745	0.0129341
LOC_Os07g22660	3.22506	0.000425488	0.000971272
LOC_Os05g29710	3.22464	0.0067059	0.0132988
LOC_Os07g30670	3.22358	3.07031e-25	2.12029e-24
LOC_Os11g16510	3.22152	0.0251273	0.0457173
LOC_Os06g09530	3.21486	0.00505438	0.0101921
LOC_Os11g05480	3.20968	1.61893e-12	6.74887e-12
LOC_Os02g03360	3.2092	4.96009e-07	1.46588e-06
LOC_Os11g37610	3.20656	7.09208e-16	3.45011e-15
LOC_Os12g04410	3.20511	9.52449e-19	5.21086e-18
LOC_Os01g20800	3.20169	0.000123189	0.000297157
LOC_Os12g36940	3.1978	1.73053e-08	5.6797e-08
LOC_Os05g34530	3.19575	2.6126e-21	1.57384e-20
LOC_Os08g04770	3.19384	0.000512332	0.00115808
LOC_Os05g38680	3.19236	6.19052e-12	2.49911e-11
LOC_Os11g02510	3.18684	6.19034e-09	2.08913e-08
LOC_Os07g13790	3.18563	9.19391e-11	3.47691e-10
LOC_Os09g38890	3.18249	0.000455818	0.00103697
LOC_Os12g11980	3.17401	1.14273e-08	3.79526e-08
LOC_Os12g03040	3.16747	8.21694e-19	4.50827e-18
LOC_Os02g12040	3.16225	1.67828e-08	5.51483e-08
LOC_Os11g23770	3.1569	9.34238e-23	5.91318e-22
LOC_Os06g50230	3.14961	2.67019e-41	2.73747e-40
LOC_Os06g36880	3.14287	1.56323e-98	3.79955e-97
LOC_Os08g10130	3.1407	8.02851e-27	5.79922e-26
LOC_Os09g32910	3.13977	1.55601e-15	7.47217e-15
LOC_Os11g45970	3.1397	8.16431e-08	2.55058e-07
LOC_Os01g45900	3.13889	4.74815e-113	1.35225e-111
LOC_Os02g13510	3.13719	6.23985e-137	2.23932e-135
LOC_Os05g03900	3.13554	0.00014096	0.000337986
LOC_Os11g30130	3.13375	1.21198e-16	6.10584e-16
LOC_Os12g37970	3.13279	6.13195e-288	6.31206e-286
LOC_Os01g24490	3.12577	7.30841e-14	3.25097e-13
LOC_Os03g25030	3.12458	1.96891e-05	5.11618e-05
LOC_Os03g02020	3.11733	2.49009e-145	9.5078e-144
LOC_Os10g37290	3.11337	2.33244e-20	1.35919e-19
LOC_Os04g41229	3.11298	9.74084e-46	1.10717e-44
LOC_Os02g33720	3.11095	3.20206e-16	1.58043e-15
LOC_Os11g31820	3.10836	5.14089e-29	3.93867e-28
LOC_Os01g69930	3.10679	0.00264316	0.00552262
LOC_Os08g32720	3.10426	1.72319e-09	6.02282e-09
LOC_Os02g43360	3.10396	1.52371e-107	4.10452e-106
LOC_Os01g05960	3.10338	1.10203e-46	1.2751e-45
LOC_Os02g24290	3.10306	0.000274242	0.00063804
LOC_Os11g24620	3.10013	0.00218811	0.00462303
LOC_Os11g34460	3.09865	1.45633e-55	1.98677e-54
LOC_Os03g47610	3.09578	9.29339e-226	6.39763e-224
LOC_Os10g01820	3.09319	1.35127e-07	4.15232e-07
LOC_Os07g44130	3.08674	2.1363e-47	2.50665e-46
LOC_Os05g43350	3.0851	3.27743e-20	1.89708e-19
LOC_Os08g05980	3.08425	2.38494e-08	7.74623e-08
LOC_Os01g45140	3.07937	4.49148e-11	1.72802e-10
LOC_Os03g46940	3.07715	9.08587e-05	0.000222237
LOC_Os06g41640	3.07243	4.22814e-29	3.24923e-28
LOC_Os01g42150	3.06986	0.000123183	0.000297157
LOC_Os07g43740	3.06627	4.03857e-141	1.49678e-139
LOC_Os11g27730	3.06596	0	0
LOC_Os01g32610	3.06114	0.000500788	0.00113355
LOC_Os02g41850	3.05942	0.00103629	0.00226692
LOC_Os05g51470	3.05591	7.55726e-177	3.75428e-175
LOC_Os01g07990	3.05291	7.17338e-08	2.25107e-07
LOC_Os03g38534	3.05155	0.00883415	0.0172158
LOC_Os02g03370	3.0504	1.47625e-63	2.33168e-62
LOC_Os07g38450	3.04919	2.70058e-08	8.73169e-08
LOC_Os11g04230	3.04722	0.00313891	0.006503
LOC_Os01g53779	3.04424	4.3761e-111	1.22505e-109
LOC_Os02g58350	3.03684	4.73562e-17	2.4218e-16
LOC_Os11g28670	3.03668	5.07973e-05	0.000127156
LOC_Os11g28910	3.0347	3.08824e-16	1.52563e-15
LOC_Os09g37400	3.03376	8.31678e-06	2.23338e-05
LOC_Os02g49720	3.03206	2.3532e-219	1.56739e-217
LOC_Os12g32590	3.03119	4.64925e-29	3.56617e-28
LOC_Os01g50622	3.03024	3.68768e-21	2.21092e-20
LOC_Os10g06950	3.02772	0.00014792	0.000354002
LOC_Os01g73250	3.01923	1.42825e-228	9.99991e-227
LOC_Os04g45890	3.0174	7.08649e-29	5.40783e-28
LOC_Os06g30640	3.0173	0.0161006	0.0301697
LOC_Os08g43960	3.01555	1.31454e-11	5.22334e-11
LOC_Os05g48000	3.01354	0.000439672	0.00100212
LOC_Os09g07440	3.01189	2.75457e-218	1.80183e-216
LOC_Os05g12460	3.01138	0.00398154	0.00814083
LOC_Os04g54300	3.01062	0	0
LOC_Os01g24780	3.00835	1.08171e-15	5.21971e-15
LOC_Os08g13420	3.00779	1.18352e-27	8.74116e-27
LOC_Os10g02410	3.00442	8.17216e-15	3.7999e-14
LOC_Os06g33200	3.0044	2.40834e-09	8.33151e-09
LOC_Os01g08000	3.00351	1.75528e-11	6.92601e-11
LOC_Os01g31910	3.00298	1.54559e-05	4.05567e-05
LOC_Os08g20200	2.99406	7.50199e-12	3.01484e-11
LOC_Os02g16270	2.99139	7.06459e-20	4.03373e-19
LOC_Os07g48390	2.99007	4.4105e-106	1.17174e-104
LOC_Os05g06340	2.98992	9.89664e-84	2.04131e-82
LOC_Os09g16440	2.98969	0.0129849	0.0246851
LOC_Os10g28700	2.98897	6.76028e-13	2.87735e-12
LOC_Os06g51260	2.98857	2.83944e-177	1.417e-175
LOC_Os12g12514	2.98697	3.13812e-06	8.72906e-06
LOC_Os06g48850	2.98324	4.06734e-15	1.91675e-14
LOC_Os07g03810	2.98255	5.16708e-32	4.27492e-31
LOC_Os11g06800	2.98057	3.24603e-09	1.11496e-08
LOC_Os01g58760	2.97941	1.14887e-36	1.06479e-35
LOC_Os04g46140	2.97919	0.000217206	0.000511577
LOC_Os05g33554	2.97813	0.0162512	0.0304208
LOC_Os03g46930	2.97585	2.9419e-08	9.49137e-08
LOC_Os11g03630	2.97432	7.67789e-09	2.57685e-08
LOC_Os09g26110	2.97171	6.39001e-05	0.000158541
LOC_Os10g02480	2.97079	3.3024e-42	3.46015e-41
LOC_Os01g63630	2.95973	0.0180227	0.0335437
LOC_Os01g19694	2.95626	1.47102e-34	1.29293e-33
LOC_Os06g01195	2.95626	9.0876e-06	2.43361e-05
LOC_Os05g06530	2.95386	7.74543e-19	4.25678e-18
LOC_Os10g42610	2.95042	1.23293e-255	1.03544e-253
LOC_Os05g43130	2.9499	1.31727e-06	3.77774e-06
LOC_Os07g05800	2.94671	3.53269e-07	1.05573e-06
LOC_Os02g22110	2.94463	0.000715151	0.0015922
LOC_Os09g10380	2.94443	0.0052305	0.0105229
LOC_Os03g14300	2.93932	7.30271e-14	3.24887e-13
LOC_Os11g31320	2.93462	0.00642917	0.0127902
LOC_Os12g09220	2.93074	1.22416e-17	6.41419e-17
LOC_Os04g23130	2.92597	0.00178585	0.00381063
LOC_Os02g14890	2.92182	1.26103e-100	3.15132e-99
LOC_Os06g40440	2.92079	9.9283e-210	6.20982e-208
LOC_Os02g29500	2.9195	7.98046e-32	6.57272e-31
LOC_Os02g51930	2.91579	0.000110742	0.000268252
LOC_Os08g26260	2.9154	0.00579207	0.011588
LOC_Os08g07950	2.91368	0.0166288	0.0310903
LOC_Os01g11680	2.91161	0.00522417	0.0105114
LOC_Os07g28030	2.90876	0.0168172	0.0314211
LOC_Os05g38980	2.90871	4.96196e-05	0.000124369
LOC_Os04g56430	2.90855	0.00022757	0.000534339
LOC_Os01g41950	2.90762	1.82698e-07	5.56188e-07
LOC_Os10g37870	2.9063	1.38656e-17	7.24548e-17
LOC_Os02g53100	2.89464	1.67444e-05	4.38151e-05
LOC_Os07g13780	2.88551	4.98151e-09	1.6944e-08
LOC_Os10g36070	2.88531	8.49176e-10	3.03124e-09
LOC_Os04g03579	2.88304	1.46029e-08	4.81731e-08
LOC_Os04g50670	2.88263	0.0035569	0.00732184
LOC_Os06g04940	2.88064	1.62795e-26	1.16489e-25
LOC_Os06g50040	2.88012	5.46095e-186	2.87374e-184
LOC_Os07g04440	2.87894	2.14961e-27	1.5779e-26
LOC_Os07g08350	2.87551	0.00310805	0.00644109
LOC_Os12g36880	2.86579	5.52403e-176	2.72361e-174
LOC_Os10g11889	2.864	1.82164e-05	4.74628e-05
LOC_Os03g40040	2.86184	7.42885e-06	2.00643e-05
LOC_Os10g17690	2.86156	1.50413e-07	4.60909e-07
LOC_Os05g40384	2.86032	0.00750748	0.0147858
LOC_Os08g09990	2.85834	0.0240984	0.0439866
LOC_Os06g40580	2.85667	0.0008733	0.00192758
LOC_Os11g31470	2.85545	1.11296e-179	5.62248e-178
LOC_Os07g03880	2.855	7.6017e-08	2.38207e-07
LOC_Os12g40774	2.85477	0.000896201	0.00197481
LOC_Os07g37290	2.85063	1.04639e-07	3.24155e-07
LOC_Os09g29820	2.85005	4.309e-48	5.13034e-47
LOC_Os08g37456	2.8499	1.01702e-27	7.52328e-27
LOC_Os08g20130	2.8445	7.96216e-05	0.000195889
LOC_Os12g36850	2.84303	5.36337e-24	3.54645e-23
LOC_Os11g44590	2.84082	1.24247e-06	3.56822e-06
LOC_Os12g42970	2.84074	4.22962e-32	3.50904e-31
LOC_Os04g14810	2.83885	1.05136e-06	3.03609e-06
LOC_Os07g08220	2.83516	4.9081e-58	6.99815e-57
LOC_Os01g38610	2.83476	1.1715e-07	3.61785e-07
LOC_Os07g03200	2.83402	1.83164e-13	8.00447e-13
LOC_Os01g04570	2.83389	0.000475026	0.0010788
LOC_Os01g06920	2.83311	3.33995e-15	1.57963e-14
LOC_Os03g08460	2.83121	5.20399e-183	2.67843e-181
LOC_Os03g55410	2.82974	2.43544e-25	1.68825e-24
LOC_Os09g11460	2.8287	9.86505e-263	8.66147e-261
LOC_Os11g02520	2.82865	4.05168e-13	1.74234e-12
LOC_Os01g70710	2.82578	6.7227e-166	3.04487e-164
LOC_Os12g41090	2.82283	5.05639e-49	6.13361e-48
LOC_Os03g61500	2.82269	2.57031e-07	7.75962e-07
LOC_Os10g40960	2.82263	1.82159e-21	1.103e-20
LOC_Os11g37870	2.82046	2.83577e-12	1.165e-11
LOC_Os01g43020	2.81999	0	0
LOC_Os12g04720	2.81932	1.46048e-33	1.25151e-32
LOC_Os09g16110	2.81929	8.70013e-05	0.000213135
LOC_Os08g42940	2.81885	4.89723e-13	2.09771e-12
LOC_Os08g40690	2.81623	1.86812e-18	1.00728e-17
LOC_Os07g04390	2.81522	7.76804e-18	4.097e-17
LOC_Os05g45570	2.81262	0.00861863	0.0168248
LOC_Os10g37820	2.80508	0.0263931	0.0478162
LOC_Os11g37960	2.8026	4.8232e-07	1.42646e-06
LOC_Os03g49560	2.80019	0.0083464	0.0163254
LOC_Os07g26760	2.79914	9.47503e-24	6.21269e-23
LOC_Os03g62040	2.79742	9.0621e-27	6.53287e-26
LOC_Os07g25730	2.79684	1.2725e-31	1.04151e-30
LOC_Os10g38150	2.79658	4.09739e-30	3.22497e-29
LOC_Os03g06750	2.79632	9.41998e-08	2.92754e-07
LOC_Os05g03920	2.79368	9.62456e-06	2.57195e-05
LOC_Os11g42240	2.79191	6.55254e-10	2.35437e-09
LOC_Os12g18550	2.78641	8.31511e-13	3.52223e-12
LOC_Os09g37170	2.78116	0.0253148	0.0460227
LOC_Os08g04210	2.7806	0.00173586	0.00370951
LOC_Os03g02190	2.78047	4.65733e-73	8.31608e-72
LOC_Os09g29584	2.77957	5.14749e-05	0.000128813
LOC_Os05g03520	2.7792	0.0257258	0.0467027
LOC_Os09g23560	2.77914	5.08553e-05	0.000127282
LOC_Os10g35830	2.77758	5.35893e-24	3.54424e-23
LOC_Os04g49748	2.77728	5.42563e-27	3.93814e-26
LOC_Os04g49757	2.77656	6.20714e-32	5.12635e-31
LOC_Os10g40020	2.77416	2.05385e-32	1.71391e-31
LOC_Os12g37519	2.77135	1.09649e-19	6.21425e-19
LOC_Os05g24520	2.76512	3.98352e-09	1.36371e-08
LOC_Os12g21784	2.7591	3.82058e-116	1.12015e-114
LOC_Os03g08999	2.75835	5.47895e-17	2.79497e-16
LOC_Os06g02490	2.75617	2.05246e-09	7.1289e-09
LOC_Os04g53850	2.75285	0.00968172	0.0187718
LOC_Os12g04500	2.75005	1.13953e-55	1.55781e-54
LOC_Os06g16450	2.74976	9.99571e-13	4.21672e-12
LOC_Os06g07200	2.74653	4.10516e-33	3.48413e-32
LOC_Os01g25679	2.74461	1.13636e-08	3.7745e-08
LOC_Os06g15640	2.74442	0.00224648	0.00474055
LOC_Os06g21110	2.74382	0.00518103	0.010431
LOC_Os04g52440	2.74358	5.6327e-15	2.63778e-14
LOC_Os09g16030	2.74293	4.38173e-05	0.000110306
LOC_Os08g36360	2.74168	1.55982e-09	5.46929e-09
LOC_Os05g15150	2.73734	1.1277e-37	1.07055e-36
LOC_Os06g44034	2.73385	1.06791e-49	1.31042e-48
LOC_Os05g16220	2.73272	0.00538011	0.010806
LOC_Os01g05780	2.73089	1.24506e-23	8.11836e-23
LOC_Os05g34854	2.72848	6.81731e-07	1.99306e-06
LOC_Os02g14080	2.72798	0.000436816	0.000995954
LOC_Os07g28000	2.72792	9.20987e-05	0.000225119
LOC_Os04g29960	2.72369	1.79328e-06	5.08296e-06
LOC_Os01g45520	2.72368	8.30977e-08	2.59454e-07
LOC_Os02g21310	2.72327	0.00016898	0.000402319
LOC_Os03g57560	2.72082	4.84595e-58	6.91253e-57
LOC_Os01g05980	2.71813	1.54486e-20	9.06352e-20
LOC_Os01g68300	2.71667	1.97773e-192	1.09886e-190
LOC_Os02g58290	2.70828	0.000258565	0.00060319
LOC_Os06g28630	2.70774	2.53479e-57	3.56619e-56
LOC_Os11g03820	2.70339	0.00082151	0.00181778
LOC_Os04g40340	2.70265	2.95447e-43	3.16425e-42
LOC_Os04g38430	2.70216	5.64895e-15	2.64463e-14
LOC_Os11g13680	2.70214	1.28411e-17	6.72616e-17
LOC_Os06g09560	2.69855	5.87517e-23	3.74608e-22
LOC_Os08g43970	2.69845	8.5569e-10	3.05383e-09
LOC_Os08g08100	2.69376	3.94861e-12	1.60989e-11
LOC_Os03g51530	2.69276	1.23022e-42	1.30061e-41
LOC_Os11g35350	2.69172	0.000190919	0.000452388
LOC_Os05g39130	2.68822	0.0005158	0.0011656
LOC_Os08g28240	2.68808	0.000327823	0.000756215
LOC_Os01g58320	2.6853	0.00826566	0.0161742
LOC_Os08g07080	2.6841	7.02888e-34	6.06589e-33
LOC_Os05g06410	2.68114	2.42184e-06	6.79535e-06
LOC_Os11g44690	2.67876	1.4418e-08	4.75968e-08
LOC_Os12g16240	2.67251	7.10304e-57	9.94213e-56
LOC_Os07g08420	2.67091	0.0105577	0.020344
LOC_Os12g01830	2.66916	3.13615e-44	3.4419e-43
LOC_Os02g50140	2.66841	0.000636466	0.00142475
LOC_Os06g04990	2.66819	2.50914e-192	1.39177e-190
LOC_Os03g46230	2.66813	9.75155e-05	0.000237563
LOC_Os06g09120	2.663	1.26395e-31	1.03476e-30
LOC_Os06g13330	2.66283	1.31804e-06	3.77963e-06
LOC_Os05g51680	2.66109	7.03545e-13	2.98981e-12
LOC_Os01g29140	2.65863	0.023841	0.0435627
LOC_Os06g47650	2.65772	9.21363e-67	1.50972e-65
LOC_Os02g11705	2.65574	3.34769e-128	1.11376e-126
LOC_Os03g35886	2.65416	0.000137922	0.000330943
LOC_Os12g26290	2.65407	5.43485e-56	7.47338e-55
LOC_Os06g02010	2.65345	0.00423623	0.00862989
LOC_Os01g23880	2.64663	0.00871754	0.0170057
LOC_Os04g12540	2.64571	6.71264e-31	5.39195e-30
LOC_Os01g01290	2.64461	0.0102633	0.0198233
LOC_Os12g33150	2.64432	8.68661e-244	6.69583e-242
LOC_Os02g17710	2.64127	5.64147e-11	2.15832e-10
LOC_Os11g37700	2.64105	1.13744e-10	4.28032e-10
LOC_Os03g44159	2.6405	1.56134e-06	4.44933e-06
LOC_Os04g53040	2.64008	3.99643e-05	0.000101087
LOC_Os03g63330	2.63974	6.9914e-291	7.33472e-289
LOC_Os04g51800	2.6388	2.81483e-09	9.70503e-09
LOC_Os11g25210	2.6377	3.28305e-10	1.20238e-09
LOC_Os09g30462	2.63507	1.56369e-08	5.14962e-08
LOC_Os04g12820	2.63416	6.49484e-12	2.61843e-11
LOC_Os04g23600	2.63397	4.58086e-05	0.000115089
LOC_Os05g28120	2.63358	0.0151923	0.0286131
LOC_Os12g16250	2.63248	3.53237e-59	5.17593e-58
LOC_Os02g15120	2.63093	3.4683e-20	2.00579e-19
LOC_Os08g14720	2.62852	5.49512e-07	1.61847e-06
LOC_Os08g23610	2.62229	3.63354e-05	9.23415e-05
LOC_Os07g35390	2.62122	8.72318e-09	2.91931e-08
LOC_Os04g32850	2.62068	3.0484e-147	1.17904e-145
LOC_Os04g17850	2.6193	0.00229709	0.00484019
LOC_Os02g05980	2.617	1.13474e-28	8.60346e-28
LOC_Os08g43620	2.61658	3.632e-18	1.93862e-17
LOC_Os12g10400	2.61416	0.0111231	0.0213547
LOC_Os10g05000	2.61391	7.25472e-05	0.000179223
LOC_Os01g36560	2.61189	3.67782e-12	1.5021e-11
LOC_Os03g55890	2.61081	1.48543e-71	2.59868e-70
LOC_Os10g03900	2.60342	1.96548e-24	1.31715e-23
LOC_Os06g08340	2.6033	0.00229343	0.00483341
LOC_Os09g13590	2.6019	0.000247648	0.000579162
LOC_Os12g01880	2.59328	1.06688e-09	3.78411e-09
LOC_Os08g05960	2.59158	6.13848e-06	1.6689e-05
LOC_Os03g03334	2.59129	0.000736794	0.00163772
LOC_Os06g19970	2.59035	3.35783e-11	1.30194e-10
LOC_Os02g02930	2.59002	0.00878218	0.0171237
LOC_Os08g09930	2.58801	0.000243436	0.000569758
LOC_Os10g31250	2.58763	0.00965484	0.0187219
LOC_Os09g03750	2.58009	5.33884e-10	1.9282e-09
LOC_Os03g09830	2.58008	5.12514e-08	1.62556e-07
LOC_Os02g09790	2.57966	3.03966e-11	1.1815e-10
LOC_Os07g20100	2.5793	0.000939839	0.00206583
LOC_Os02g57120	2.57926	0	0
LOC_Os06g06940	2.57859	8.6251e-16	4.18411e-15
LOC_Os03g03680	2.57841	0.0230141	0.0421432
LOC_Os07g23640	2.57837	2.27936e-136	8.16218e-135
LOC_Os11g06210	2.57424	4.07593e-10	1.48251e-09
LOC_Os10g12090	2.57336	1.89697e-11	7.4698e-11
LOC_Os07g02970	2.57334	3.6585e-48	4.36852e-47
LOC_Os10g35930	2.57325	7.19179e-15	3.35355e-14
LOC_Os08g07330	2.57316	6.85628e-58	9.7463e-57
LOC_Os03g40560	2.57207	3.44525e-07	1.03128e-06
LOC_Os06g01290	2.57026	3.71807e-26	2.63466e-25
LOC_Os01g31890	2.56892	2.2873e-31	1.8605e-30
LOC_Os06g13480	2.56753	4.30297e-07	1.27731e-06
LOC_Os01g10300	2.56711	2.04869e-18	1.10337e-17
LOC_Os01g19740	2.56704	2.27722e-247	1.78892e-245
LOC_Os07g02980	2.5669	4.03979e-18	2.15279e-17
LOC_Os06g41010	2.56549	0	0
LOC_Os11g16530	2.56546	2.76181e-86	5.85471e-85
LOC_Os01g25710	2.56366	3.40852e-23	2.1929e-22
LOC_Os02g02830	2.55877	3.3523e-34	2.9191e-33
LOC_Os01g56750	2.55821	0.0021407	0.00452809
LOC_Os08g17140	2.55785	0.00275837	0.00575271
LOC_Os05g44580	2.55745	3.50188e-40	3.50797e-39
LOC_Os01g52340	2.55711	2.94456e-05	7.54511e-05
LOC_Os04g12430	2.55694	0.00564397	0.0113096
LOC_Os03g55090	2.55472	0	0
LOC_Os12g13890	2.55342	0.00251481	0.00526986
LOC_Os08g08420	2.55304	4.04348e-08	1.2926e-07
LOC_Os01g12290	2.55295	5.90307e-10	2.12753e-09
LOC_Os04g15530	2.55161	0.00177844	0.00379531
LOC_Os11g24800	2.54971	1.25679e-18	6.83265e-18
LOC_Os01g37490	2.54684	7.57001e-11	2.87504e-10
LOC_Os07g46720	2.54321	7.86121e-14	3.49214e-13
LOC_Os12g09584	2.54211	3.10748e-68	5.22212e-67
LOC_Os05g25860	2.54061	0.000600568	0.00134834
LOC_Os08g14810	2.53932	5.19943e-10	1.87888e-09
LOC_Os04g09680	2.5384	0.00134111	0.00290011
LOC_Os12g29480	2.53762	0.00429212	0.00873833
LOC_Os01g08090	2.5347	1.34108e-07	4.12217e-07
LOC_Os03g49524	2.53366	3.76671e-06	1.0414e-05
LOC_Os12g39200	2.5318	0	0
LOC_Os01g56080	2.53021	5.07194e-09	1.72445e-08
LOC_Os02g35660	2.52855	7.84649e-08	2.4548e-07
LOC_Os04g20070	2.52797	1.59177e-06	4.53252e-06
LOC_Os04g14730	2.52776	1.34318e-08	4.44348e-08
LOC_Os06g35850	2.52567	2.24281e-46	2.57687e-45
LOC_Os11g05800	2.52411	0.00269138	0.00561943
LOC_Os03g31044	2.52266	8.75017e-52	1.11325e-50
LOC_Os05g09160	2.52023	5.59658e-21	3.33167e-20
LOC_Os02g30150	2.52006	1.31949e-59	1.94558e-58
LOC_Os09g20930	2.51807	6.52448e-182	3.33714e-180
LOC_Os04g36830	2.51547	1.00511e-06	2.90587e-06
LOC_Os07g07780	2.51302	2.6493e-06	7.41204e-06
LOC_Os07g18990	2.51187	1.04018e-23	6.80816e-23
LOC_Os08g43980	2.50954	7.357e-06	1.98816e-05
LOC_Os06g23180	2.50912	0.00241549	0.00507644
LOC_Os06g13490	2.50815	0.00571525	0.011442
LOC_Os09g37446	2.50808	8.7924e-19	4.81354e-18
LOC_Os01g16380	2.5069	1.33019e-13	5.84655e-13
LOC_Os12g12130	2.5067	4.82096e-14	2.16383e-13
LOC_Os07g33740	2.50612	3.53091e-11	1.36727e-10
LOC_Os12g05320	2.5048	1.60114e-14	7.35955e-14
LOC_Os09g32870	2.49746	1.41383e-21	8.58465e-21
LOC_Os11g11330	2.49641	4.1239e-09	1.41015e-08
LOC_Os12g43750	2.4881	3.2937e-22	2.04453e-21
LOC_Os07g05174	2.48581	3.99816e-06	1.10344e-05
LOC_Os02g57770	2.48256	0.000489024	0.00110906
LOC_Os01g53630	2.48079	5.79397e-11	2.21589e-10
LOC_Os10g08540	2.48024	3.4604e-19	1.92718e-18
LOC_Os07g40300	2.47876	1.37908e-05	3.63555e-05
LOC_Os01g65169	2.47857	0.0149604	0.0282055
LOC_Os07g04430	2.47533	2.34244e-53	3.06083e-52
LOC_Os11g35500	2.47499	2.08318e-157	8.89535e-156
LOC_Os07g04420	2.47298	3.06732e-25	2.11867e-24
LOC_Os12g33120	2.4722	1.19854e-225	8.23359e-224
LOC_Os06g38680	2.46578	5.48533e-37	5.12146e-36
LOC_Os11g03450	2.46545	0.00702405	0.0138979
LOC_Os01g37050	2.46506	1.49383e-53	1.9582e-52
LOC_Os12g37250	2.46359	4.06066e-08	1.29771e-07
LOC_Os12g09660	2.46209	3.21939e-19	1.79452e-18
LOC_Os11g43520	2.46133	2.27727e-34	1.9941e-33
LOC_Os04g53000	2.46035	6.12872e-96	1.45096e-94
LOC_Os08g24290	2.45952	2.44936e-05	6.3196e-05
LOC_Os02g52620	2.45848	1.04358e-13	4.60715e-13
LOC_Os01g41980	2.45805	2.97523e-14	1.3483e-13
LOC_Os02g05390	2.4564	9.72163e-07	2.81259e-06
LOC_Os10g07400	2.453	1.6085e-38	1.55485e-37
LOC_Os08g33479	2.45265	1.97985e-10	7.35518e-10
LOC_Os11g13430	2.45249	8.15471e-05	0.000200356
LOC_Os07g03890	2.45011	8.88317e-05	0.000217441
LOC_Os04g49670	2.44911	5.82792e-126	1.9023e-124
LOC_Os10g40990	2.44867	6.7035e-25	4.56497e-24
LOC_Os10g38206	2.44813	5.75923e-26	4.06176e-25
LOC_Os10g12500	2.44499	1.43141e-06	4.09115e-06
LOC_Os03g07360	2.44374	3.39614e-135	1.20692e-133
LOC_Os12g28770	2.44362	3.33968e-30	2.63871e-29
LOC_Os11g43530	2.44065	3.64455e-10	1.33033e-09
LOC_Os12g35330	2.44059	1.11097e-11	4.42943e-11
LOC_Os01g16370	2.44036	1.33074e-51	1.68846e-50
LOC_Os06g50724	2.4394	5.20944e-05	0.000130284
LOC_Os07g36770	2.43842	1.54371e-32	1.29082e-31
LOC_Os07g42510	2.43771	1.35218e-121	4.18883e-120
LOC_Os05g25680	2.43679	1.47658e-11	5.85161e-11
LOC_Os01g07890	2.42903	1.35985e-34	1.19714e-33
LOC_Os10g19300	2.42887	2.38696e-05	6.16491e-05
LOC_Os02g55320	2.42844	1.26639e-199	7.41253e-198
LOC_Os11g34880	2.4284	1.41218e-45	1.59847e-44
LOC_Os12g01710	2.42771	1.85557e-09	6.46847e-09
LOC_Os03g39530	2.42576	1.21263e-13	5.33985e-13
LOC_Os08g02000	2.42416	3.09991e-54	4.1128e-53
LOC_Os11g30200	2.42198	2.5901e-08	8.38685e-08
LOC_Os12g37830	2.41954	0.0125576	0.0239213
LOC_Os08g10260	2.41815	6.69963e-70	1.14485e-68
LOC_Os08g20220	2.41798	5.90358e-25	4.03027e-24
LOC_Os04g08832	2.41727	0.000626539	0.00140368
LOC_Os02g30540	2.41468	0.00162304	0.00347951
LOC_Os09g36590	2.41374	0.00880058	0.0171562
LOC_Os09g14410	2.41165	1.99971e-24	1.33927e-23
LOC_Os11g29050	2.41089	3.39036e-18	1.8123e-17
LOC_Os07g22930	2.40921	0	0
LOC_Os04g09580	2.40832	8.56248e-38	8.14974e-37
LOC_Os10g03230	2.40334	1.09066e-06	3.14573e-06
LOC_Os05g45380	2.40324	6.83894e-10	2.45432e-09
LOC_Os04g02640	2.40275	3.20189e-22	1.98866e-21
LOC_Os09g24480	2.40195	0.00103418	0.00226289
LOC_Os04g17660	2.39992	1.45336e-59	2.14009e-58
LOC_Os10g02260	2.39805	2.56481e-18	1.37706e-17
LOC_Os11g10510	2.39603	4.18154e-137	1.50229e-135
LOC_Os07g41380	2.39532	3.66536e-23	2.35307e-22
LOC_Os02g42790	2.39513	5.0306e-05	0.000126003
LOC_Os12g41680	2.39436	6.10207e-05	0.000151706
LOC_Os05g36994	2.39428	1.39546e-104	3.6512e-103
LOC_Os06g41940	2.39415	3.52531e-07	1.05361e-06
LOC_Os09g26290	2.39413	4.64783e-10	1.68437e-09
LOC_Os08g33154	2.39236	1.38778e-19	7.83944e-19
LOC_Os11g18366	2.39225	6.17299e-79	1.1847e-77
LOC_Os06g32900	2.39175	5.53719e-05	0.000138144
LOC_Os02g20630	2.38462	1.16263e-16	5.86262e-16
LOC_Os10g04050	2.38022	5.22068e-165	2.35807e-163
LOC_Os02g54330	2.37648	0.00723327	0.0142849
LOC_Os07g02960	2.3757	1.06641e-57	1.51264e-56
LOC_Os01g24790	2.37522	7.38208e-13	3.13469e-12
LOC_Os05g24500	2.37469	0.0105523	0.0203361
LOC_Os02g11980	2.37277	4.358e-05	0.000109742
LOC_Os02g52930	2.37102	4.7701e-42	4.9773e-41
LOC_Os03g18729	2.37097	1.83319e-21	1.1098e-20
LOC_Os08g28560	2.37066	0.00059156	0.00132912
LOC_Os02g05830	2.36992	0	0
LOC_Os07g05360	2.36886	0	0
LOC_Os09g33890	2.36838	0.0206316	0.0380565
LOC_Os10g38660	2.36735	0.000245951	0.000575356
LOC_Os10g30410	2.36569	3.0641e-11	1.19044e-10
LOC_Os01g63620	2.36524	6.506e-164	2.91059e-162
LOC_Os05g46500	2.3625	1.31426e-10	4.92822e-10
LOC_Os01g10890	2.36049	2.95465e-23	1.90463e-22
LOC_Os02g03670	2.35937	7.11143e-71	1.23294e-69
LOC_Os03g37320	2.35903	7.42003e-17	3.7647e-16
LOC_Os08g09760	2.35862	5.64471e-68	9.42325e-67
LOC_Os07g04410	2.35728	9.6929e-07	2.80508e-06
LOC_Os03g47140	2.35629	1.99143e-25	1.38338e-24
LOC_Os02g53400	2.35454	0.0144269	0.0272575
LOC_Os06g45780	2.35364	1.24523e-25	8.70178e-25
LOC_Os12g09190	2.35362	4.27272e-43	4.55383e-42
LOC_Os02g40770	2.35175	4.59377e-26	3.24539e-25
LOC_Os07g46950	2.35132	1.91188e-48	2.29629e-47
LOC_Os11g42880	2.35132	1.19289e-08	3.95705e-08
LOC_Os10g02380	2.3512	1.33472e-21	8.11332e-21
LOC_Os08g13360	2.35064	1.99784e-157	8.54207e-156
LOC_Os11g35200	2.35019	5.01295e-14	2.24908e-13
LOC_Os10g03540	2.34789	5.7274e-34	4.95444e-33
LOC_Os05g35360	2.34669	6.2217e-47	7.23961e-46
LOC_Os01g01760	2.34467	1.95753e-06	5.53084e-06
LOC_Os01g32259	2.34423	1.6688e-20	9.7802e-20
LOC_Os07g07300	2.34128	0.0100491	0.0194312
LOC_Os01g04120	2.34096	2.25125e-20	1.31234e-19
LOC_Os01g25800	2.3403	1.42042e-05	3.73946e-05
LOC_Os03g40390	2.34007	2.17371e-06	6.12319e-06
LOC_Os11g42890	2.33942	1.01278e-37	9.62284e-37
LOC_Os01g73070	2.33872	3.84608e-06	1.06272e-05
LOC_Os12g25180	2.33793	0.00025438	0.000594229
LOC_Os04g12850	2.33793	0.00283982	0.00591358
LOC_Os07g12890	2.33791	4.86742e-29	3.73089e-28
LOC_Os11g02530	2.33656	6.68096e-11	2.54711e-10
LOC_Os12g01350	2.33638	1.11823e-12	4.707e-12
LOC_Os07g08080	2.33636	0.00873933	0.0170462
LOC_Os07g34570	2.33605	3.99434e-234	2.92772e-232
LOC_Os02g09660	2.33365	0.00269637	0.00562843
LOC_Os01g09030	2.33229	3.83143e-97	9.22381e-96
LOC_Os05g48770	2.33039	1.4241e-20	8.3685e-20
LOC_Os05g15350	2.32531	2.15612e-22	1.34576e-21
LOC_Os03g42730	2.32488	3.73663e-11	1.44438e-10
LOC_Os07g28614	2.32375	5.61587e-31	4.52203e-30
LOC_Os08g40910	2.32363	7.30385e-42	7.58496e-41
LOC_Os02g58540	2.32292	7.35139e-22	4.50705e-21
LOC_Os10g03220	2.31821	2.67691e-08	8.65856e-08
LOC_Os02g15950	2.31454	1.35414e-45	1.5333e-44
LOC_Os04g34360	2.31432	1.20501e-34	1.06282e-33
LOC_Os11g32880	2.31222	3.88543e-77	7.28646e-76
LOC_Os12g43090	2.31154	0.0197869	0.0366011
LOC_Os09g33470	2.31153	1.17301e-23	7.65923e-23
LOC_Os02g06580	2.31152	2.52121e-06	7.06512e-06
LOC_Os01g33720	2.30948	0.0227801	0.0417615
LOC_Os08g19374	2.30917	2.3701e-68	3.99112e-67
LOC_Os09g13570	2.30837	3.67366e-226	2.53962e-224
LOC_Os02g15110	2.30828	1.2306e-06	3.53506e-06
LOC_Os04g59630	2.30792	2.10886e-13	9.19025e-13
LOC_Os12g02500	2.30785	0.000411877	0.000941641
LOC_Os03g40100	2.30742	1.83039e-43	1.96677e-42
LOC_Os03g64260	2.30701	0.00202948	0.0043042
LOC_Os01g41850	2.30693	0.00295086	0.00613353
LOC_Os06g11210	2.30629	0.00315264	0.00653019
LOC_Os09g34980	2.3062	5.07912e-11	1.94794e-10
LOC_Os01g37650	2.30581	7.37417e-05	0.000182078
LOC_Os01g26000	2.30564	4.33556e-67	7.14334e-66
LOC_Os07g05020	2.30395	0.000512492	0.00115836
LOC_Os04g33860	2.30045	4.49157e-51	5.64878e-50
LOC_Os03g07200	2.29987	8.5951e-58	1.22022e-56
LOC_Os08g42840	2.2964	1.09244e-23	7.14873e-23
LOC_Os03g02980	2.29588	6.00197e-34	5.18922e-33
LOC_Os11g34110	2.29347	7.60645e-08	2.38333e-07
LOC_Os03g03724	2.2927	2.59791e-199	1.51793e-197
LOC_Os07g34006	2.29132	3.18987e-43	3.41414e-42
LOC_Os11g07230	2.29091	1.72854e-47	2.03296e-46
LOC_Os02g43370	2.29053	1.09585e-19	6.21172e-19
LOC_Os12g37770	2.28945	5.34529e-06	1.46014e-05
LOC_Os04g42470	2.28933	1.99461e-282	1.97876e-280
LOC_Os11g13940	2.2888	3.2891e-28	2.46585e-27
LOC_Os04g46650	2.28656	1.12226e-10	4.22515e-10
LOC_Os11g07840	2.28524	7.7566e-49	9.35722e-48
LOC_Os03g19490	2.28484	1.86654e-12	7.7535e-12
LOC_Os06g09880	2.28071	4.16977e-67	6.87364e-66
LOC_Os04g55560	2.28063	3.36486e-25	2.31882e-24
LOC_Os12g30555	2.27963	1.12487e-41	1.16228e-40
LOC_Os06g38760	2.27962	6.12442e-09	2.06773e-08
LOC_Os06g38900	2.27954	0.00184011	0.00392286
LOC_Os01g41740	2.27884	3.17505e-11	1.23282e-10
LOC_Os09g21180	2.27865	1.64536e-07	5.0264e-07
LOC_Os06g29700	2.27824	6.9545e-09	2.33909e-08
LOC_Os02g04760	2.27464	7.07987e-07	2.06669e-06
LOC_Os04g58770	2.27263	0.0223804	0.0410786
LOC_Os01g18840	2.27194	1.68238e-13	7.36101e-13
LOC_Os11g42940	2.27181	2.99591e-07	9.00308e-07
LOC_Os10g11500	2.2706	0.00118348	0.00257569
LOC_Os04g16812	2.26995	0.000757743	0.00168258
LOC_Os11g45740	2.26819	1.35403e-32	1.13511e-31
LOC_Os09g23530	2.26684	0.019284	0.0357251
LOC_Os09g30270	2.26649	2.14506e-24	1.43574e-23
LOC_Os01g09540	2.26631	5.03682e-91	1.11904e-89
LOC_Os05g39260	2.26432	1.80283e-08	5.91166e-08
LOC_Os05g47540	2.26394	1.56692e-23	1.01887e-22
LOC_Os05g28970	2.26233	4.50204e-09	1.53561e-08
LOC_Os09g29360	2.26147	0.000223873	0.000526456
LOC_Os07g47520	2.26107	0.00280057	0.00583629
LOC_Os01g15470	2.25991	1.39202e-94	3.23494e-93
LOC_Os11g09830	2.25653	3.53577e-29	2.72417e-28
LOC_Os04g55280	2.25524	2.28569e-32	1.90399e-31
LOC_Os08g23620	2.25501	0.000265671	0.000618977
LOC_Os12g12120	2.25443	0.00243753	0.00512002
LOC_Os08g24320	2.25299	0.00186915	0.00398037
LOC_Os02g09070	2.25253	0.00042513	0.000970522
LOC_Os12g42040	2.25252	2.5001e-06	7.00834e-06
LOC_Os07g07750	2.25101	2.09228e-07	6.34799e-07
LOC_Os03g26870	2.25091	3.33606e-90	7.35209e-89
LOC_Os08g24230	2.24996	0.015328	0.0288389
LOC_Os06g40809	2.24978	0.00221913	0.00468584
LOC_Os10g32190	2.24898	1.55068e-12	6.47504e-12
LOC_Os05g48790	2.2471	2.01285e-68	3.39302e-67
LOC_Os08g32930	2.24639	1.50421e-67	2.49463e-66
LOC_Os07g38460	2.24575	2.75747e-47	3.22806e-46
LOC_Os07g28570	2.24502	9.85069e-08	3.05706e-07
LOC_Os02g07000	2.24353	1.26385e-08	4.18651e-08
LOC_Os11g40380	2.24311	0.0163934	0.0306695
LOC_Os05g01570	2.23848	6.43671e-06	1.74752e-05
LOC_Os11g11940	2.23737	4.09653e-09	1.40108e-08
LOC_Os12g04320	2.2364	9.66005e-07	2.79625e-06
LOC_Os01g73290	2.23413	0.000189533	0.000449234
LOC_Os01g56730	2.23411	1.05e-13	4.63488e-13
LOC_Os12g15440	2.23362	6.18518e-05	0.000153679
LOC_Os06g21360	2.23242	0.000583469	0.00131148
LOC_Os03g07420	2.22941	4.2741e-88	9.22132e-87
LOC_Os01g06836	2.22909	0.00711862	0.0140731
LOC_Os12g41124	2.22813	1.04139e-15	5.02739e-15
LOC_Os11g31680	2.22763	1.48864e-32	1.24573e-31
LOC_Os08g23090	2.22646	6.5208e-05	0.000161676
LOC_Os12g05310	2.22644	1.06598e-26	7.66443e-26
LOC_Os08g34680	2.22573	0.0198537	0.0367175
LOC_Os06g41930	2.22539	6.17204e-119	1.86622e-117
LOC_Os04g53820	2.22532	7.87685e-13	3.34133e-12
LOC_Os01g48020	2.22504	3.41206e-12	1.39547e-11
LOC_Os07g03870	2.2248	2.32875e-11	9.12192e-11
LOC_Os04g54240	2.22357	2.32793e-128	7.76063e-127
LOC_Os02g03320	2.22336	1.27605e-44	1.41321e-43
LOC_Os03g01442	2.22311	1.10877e-08	3.6851e-08
LOC_Os01g61070	2.22168	1.99617e-08	6.5261e-08
LOC_Os10g34083	2.2216	2.20394e-18	1.18563e-17
LOC_Os04g43550	2.22156	5.14153e-20	2.95162e-19
LOC_Os01g39860	2.22046	6.2043e-188	3.32893e-186
LOC_Os01g28980	2.21806	1.75475e-07	5.3501e-07
LOC_Os11g44800	2.21715	3.25041e-105	8.55239e-104
LOC_Os11g04920	2.21679	1.49679e-11	5.931e-11
LOC_Os08g16440	2.21653	0.00796885	0.0156335
LOC_Os06g36310	2.21574	8.89671e-33	7.48121e-32
LOC_Os03g13976	2.2154	6.34815e-10	2.28443e-09
LOC_Os01g49910	2.21487	0.0146972	0.0277427
LOC_Os12g05630	2.21344	0.0150843	0.0284244
LOC_Os04g32740	2.21305	4.80271e-05	0.000120479
LOC_Os01g65080	2.21205	2.04452e-284	2.05938e-282
LOC_Os08g32520	2.212	1.25068e-19	7.07468e-19
LOC_Os11g31700	2.21053	1.84553e-45	2.08182e-44
LOC_Os02g16300	2.20914	0.0160614	0.0301049
LOC_Os06g16190	2.20884	0.000299516	0.000694282
LOC_Os10g37830	2.20848	1.0361e-221	7.01495e-220
LOC_Os10g41170	2.20734	1.67757e-11	6.62971e-11
LOC_Os08g09310	2.20722	0.000453054	0.00103112
LOC_Os11g06200	2.2062	7.1327e-09	2.3973e-08
LOC_Os07g48970	2.20605	4.46967e-107	1.19911e-105
LOC_Os02g14280	2.20584	0.00557197	0.0111701
LOC_Os09g24190	2.20515	3.34817e-07	1.00295e-06
LOC_Os10g40220	2.2035	0.000935074	0.00205619
LOC_Os02g07700	2.20308	8.77976e-15	4.07723e-14
LOC_Os03g39407	2.20207	7.67562e-27	5.55042e-26
LOC_Os01g37500	2.20146	5.97173e-08	1.88443e-07
LOC_Os09g25370	2.20071	1.94338e-20	1.13469e-19
LOC_Os12g42510	2.20013	6.51662e-09	2.19676e-08
LOC_Os03g63150	2.2	3.93525e-75	7.22716e-74
LOC_Os10g38090	2.19871	3.70302e-06	1.0244e-05
LOC_Os07g06500	2.19857	1.73422e-55	2.36097e-54
LOC_Os08g25290	2.19784	0.00402962	0.00823402
LOC_Os01g25688	2.19685	1.01763e-05	2.71344e-05
LOC_Os12g36860	2.19542	0.000253804	0.000593053
LOC_Os08g10320	2.19528	2.29148e-256	1.93931e-254
LOC_Os11g25470	2.19465	1.84986e-10	6.87926e-10
LOC_Os03g63260	2.19457	1.87842e-12	7.80189e-12
LOC_Os03g49160	2.1928	8.83279e-05	0.000216288
LOC_Os08g38800	2.19191	2.61041e-23	1.68504e-22
LOC_Os02g12380	2.19081	1.85398e-27	1.36409e-26
LOC_Os01g60780	2.19054	1.01831e-26	7.32653e-26
LOC_Os12g40100	2.18983	2.57623e-19	1.44115e-18
LOC_Os07g10730	2.18834	0.000341801	0.000786967
LOC_Os01g25500	2.18739	0.000171755	0.000408718
LOC_Os01g65640	2.18623	0.010425	0.0201061
LOC_Os11g02570	2.18517	3.65109e-08	1.17035e-07
LOC_Os08g11490	2.18418	0.00163274	0.00349895
LOC_Os03g57149	2.18318	1.05482e-92	2.40536e-91
LOC_Os05g30430	2.18247	0.000531411	0.00119956
LOC_Os09g06570	2.18177	0.0112037	0.021498
LOC_Os11g30050	2.18132	0.000271977	0.000632993
LOC_Os07g35380	2.18088	2.17288e-05	5.62304e-05
LOC_Os04g11962	2.18086	0.000491193	0.00111352
LOC_Os02g07900	2.17997	0.00232197	0.00489011
LOC_Os05g39310	2.17944	3.27909e-24	2.18364e-23
LOC_Os04g42444	2.17564	1.15511e-19	6.54195e-19
LOC_Os11g47560	2.17499	0.0224431	0.0411895
LOC_Os10g30850	2.17365	6.52513e-59	9.49759e-58
LOC_Os02g07360	2.1725	1.14944e-52	1.48307e-51
LOC_Os02g37700	2.17134	6.43667e-09	2.1707e-08
LOC_Os04g38380	2.16949	3.8578e-14	1.73985e-13
LOC_Os05g38880	2.16932	0.00682005	0.0135121
LOC_Os07g08390	2.16918	1.52078e-92	3.46069e-91
LOC_Os06g45690	2.16802	3.24637e-54	4.30538e-53
LOC_Os06g07770	2.16748	2.51326e-12	1.03548e-11
LOC_Os04g54070	2.16716	0.00635252	0.0126461
LOC_Os04g41630	2.16697	7.49933e-11	2.84985e-10
LOC_Os11g31690	2.16678	2.22039e-12	9.17695e-12
LOC_Os04g51009	2.16655	4.45823e-14	2.00404e-13
LOC_Os07g30950	2.16602	8.72864e-43	9.23992e-42
LOC_Os07g48320	2.16567	0.00643124	0.0127935
LOC_Os12g12560	2.16475	6.61433e-56	9.07625e-55
LOC_Os09g34890	2.16418	1.546e-76	2.87627e-75
LOC_Os01g45640	2.16377	1.2873e-113	3.69179e-112
LOC_Os08g13330	2.16333	2.54459e-14	1.15826e-13
LOC_Os05g23140	2.16033	1.14604e-16	5.77984e-16
LOC_Os01g72330	2.15953	1.52816e-116	4.49643e-115
LOC_Os09g12300	2.15663	1.78317e-17	9.26338e-17
LOC_Os08g06840	2.15553	1.91372e-07	5.81805e-07
LOC_Os01g39720	2.1549	0.016259	0.0304336
LOC_Os02g39140	2.15487	3.42112e-13	1.47601e-12
LOC_Os11g44870	2.15389	3.01811e-125	9.73533e-124
LOC_Os06g01934	2.15351	2.79522e-35	2.51127e-34
LOC_Os11g07120	2.14991	2.52915e-39	2.48726e-38
LOC_Os12g09540	2.14886	4.6296e-31	3.73702e-30
LOC_Os02g45860	2.14846	2.74687e-09	9.47368e-09
LOC_Os12g27320	2.14764	0.00366607	0.00753427
LOC_Os02g43010	2.14692	1.65e-43	1.77468e-42
LOC_Os01g08100	2.14691	3.79043e-21	2.27087e-20
LOC_Os02g04810	2.14685	9.48525e-84	1.95768e-82
LOC_Os09g30170	2.14449	1.10482e-35	1.00163e-34
LOC_Os04g58734	2.14382	7.68313e-21	4.55317e-20
LOC_Os10g01060	2.14363	5.05558e-28	3.76611e-27
LOC_Os01g57082	2.14347	2.1542e-55	2.92787e-54
LOC_Os10g29320	2.14338	0.000652043	0.00145743
LOC_Os04g05010	2.14143	1.00653e-153	4.1418e-152
LOC_Os03g38350	2.14029	0.0022562	0.00476014
LOC_Os06g15020	2.14007	5.16993e-07	1.52584e-06
LOC_Os10g04370	2.13987	3.9762e-06	1.09747e-05
LOC_Os11g25540	2.13901	7.2493e-06	1.96019e-05
LOC_Os04g51410	2.13731	2.27424e-56	3.14969e-55
LOC_Os01g05620	2.13703	4.71318e-11	1.81077e-10
LOC_Os08g23630	2.13635	0.0115182	0.0220603
LOC_Os02g12030	2.13373	1.88836e-06	5.34229e-06
LOC_Os07g07740	2.1327	1.88807e-08	6.17947e-08
LOC_Os03g17870	2.13195	5.36019e-05	0.00013386
LOC_Os12g24084	2.13195	0.000389658	0.000892896
LOC_Os04g06910	2.13156	0.0116767	0.0223401
LOC_Os06g05440	2.13088	1.29048e-142	4.8154e-141
LOC_Os07g01560	2.12996	2.22757e-12	9.20549e-12
LOC_Os01g69904	2.12977	4.03051e-43	4.30126e-42
LOC_Os12g38750	2.12917	1.5778e-101	4.00698e-100
LOC_Os09g31482	2.12754	2.9464e-132	1.01736e-130
LOC_Os04g30250	2.12741	0.00365807	0.00751925
LOC_Os07g17689	2.12404	7.49071e-40	7.4492e-39
LOC_Os04g53070	2.1235	0.000231834	0.000543845
LOC_Os05g04210	2.12349	0.0135311	0.0256611
LOC_Os07g34110	2.12321	2.94225e-65	4.73369e-64
LOC_Os03g14180	2.12318	0.00832757	0.0162905
LOC_Os01g48010	2.12292	2.16741e-05	5.6111e-05
LOC_Os12g02960	2.12241	7.80891e-18	4.11789e-17
LOC_Os07g34020	2.12209	2.83047e-100	7.03589e-99
LOC_Os08g24280	2.12144	0.00516436	0.0104
LOC_Os06g48050	2.12039	0.0244062	0.0445213
LOC_Os05g04660	2.11882	1.36201e-06	3.90266e-06
LOC_Os10g28680	2.11673	1.16535e-132	4.02807e-131
LOC_Os11g02400	2.11619	1.23434e-22	7.78566e-22
LOC_Os09g26170	2.11568	0.0201848	0.0372868
LOC_Os08g42430	2.11494	2.80132e-05	7.19323e-05
LOC_Os11g04910	2.1144	3.83564e-25	2.63661e-24
LOC_Os06g08884	2.11408	1.71523e-53	2.24571e-52
LOC_Os10g41860	2.11172	3.96588e-24	2.63512e-23
LOC_Os05g10625	2.11006	0.00239167	0.00502851
LOC_Os02g39080	2.10908	3.47197e-34	3.02171e-33
LOC_Os08g05320	2.10856	1.88269e-113	5.38988e-112
LOC_Os05g01170	2.1067	1.35451e-26	9.7029e-26
LOC_Os11g28184	2.10571	0.00462545	0.00937104
LOC_Os01g01910	2.10567	2.60378e-35	2.34248e-34
LOC_Os10g40950	2.10564	0.000127268	0.000306453
LOC_Os06g11280	2.10557	8.91574e-16	4.32063e-15
LOC_Os05g39000	2.10449	4.57046e-13	1.96106e-12
LOC_Os06g06560	2.10443	1.84219e-191	1.01667e-189
LOC_Os09g09930	2.10371	2.34477e-189	1.27265e-187
LOC_Os07g37130	2.10325	6.75748e-22	4.14913e-21
LOC_Os03g43750	2.10314	0.0198539	0.0367175
LOC_Os10g22110	2.10293	0.00787355	0.0154576
LOC_Os07g10420	2.10288	6.30757e-62	9.71034e-61
LOC_Os11g20179	2.10238	3.81385e-44	4.17729e-43
LOC_Os12g03594	2.10233	3.86086e-14	1.74099e-13
LOC_Os01g66310	2.10157	9.09435e-10	3.24141e-09
LOC_Os08g05970	2.10123	0.000135725	0.000325838
LOC_Os08g26240	2.10051	0.00993686	0.0192324
LOC_Os10g41838	2.09945	1.31604e-17	6.88407e-17
LOC_Os10g30150	2.09945	7.72207e-05	0.000190296
LOC_Os06g05368	2.09727	8.95951e-32	7.36982e-31
LOC_Os07g23660	2.09596	7.52312e-73	1.33678e-71
LOC_Os12g17410	2.09538	0.000569554	0.00128169
LOC_Os04g32800	2.09281	3.08297e-39	3.02557e-38
LOC_Os09g16449	2.09275	1.45348e-17	7.59033e-17
LOC_Os03g12890	2.09249	0.000320401	0.000739926
LOC_Os07g34589	2.09197	3.43831e-230	2.43327e-228
LOC_Os02g36850	2.09142	0.00238308	0.00501174
LOC_Os12g16160	2.09064	4.91518e-06	1.34725e-05
LOC_Os11g29810	2.09004	5.71516e-13	2.44201e-12
LOC_Os10g04400	2.08888	0.00829683	0.0162333
LOC_Os10g33900	2.0884	6.14629e-44	6.68962e-43
LOC_Os06g39120	2.08802	0.00508268	0.0102437
LOC_Os07g28590	2.08767	5.97138e-08	1.88443e-07
LOC_Os11g06980	2.08576	3.39521e-269	3.10553e-267
LOC_Os03g01940	2.0856	2.17454e-96	5.18558e-95
LOC_Os12g05210	2.08531	0.0002346	0.000549979
LOC_Os01g04450	2.08516	9.45677e-06	2.52917e-05
LOC_Os08g01780	2.08506	3.0603e-30	2.4203e-29
LOC_Os12g03400	2.08416	4.10954e-18	2.18889e-17
LOC_Os04g21890	2.0839	1.01541e-12	4.28189e-12
LOC_Os12g16080	2.08107	4.12762e-73	7.37827e-72
LOC_Os11g35210	2.08006	8.92096e-11	3.37641e-10
LOC_Os06g43270	2.07991	3.47362e-104	9.03113e-103
LOC_Os01g41750	2.07849	1.94287e-23	1.26008e-22
LOC_Os02g16490	2.07844	1.08528e-47	1.28238e-46
LOC_Os04g39814	2.07824	8.35291e-61	1.25876e-59
LOC_Os09g09830	2.07741	0.0017527	0.00374354
LOC_Os08g08084	2.07669	7.908e-05	0.000194615
LOC_Os01g36130	2.0753	0.00363231	0.00746864
LOC_Os05g40910	2.07529	1.80094e-15	8.62818e-15
LOC_Os06g41720	2.07525	0.000935424	0.00205682
LOC_Os03g48370	2.07507	3.16687e-25	2.18605e-24
LOC_Os05g49170	2.07296	4.22965e-77	7.92745e-76
LOC_Os03g27870	2.07087	0.00215683	0.00456074
LOC_Os07g36760	2.07	1.53446e-07	4.69897e-07
LOC_Os11g10370	2.06971	0.000976793	0.00214362
LOC_Os01g66544	2.06899	2.30023e-23	1.48862e-22
LOC_Os03g09970	2.06824	3.46507e-32	2.87765e-31
LOC_Os04g31804	2.06807	4.13963e-90	9.1108e-89
LOC_Os05g07940	2.06598	9.76353e-239	7.28648e-237
LOC_Os06g46475	2.06416	1.59574e-07	4.88025e-07
LOC_Os05g51110	2.06406	1.26533e-12	5.30782e-12
LOC_Os09g27990	2.06333	3.94568e-18	2.104e-17
LOC_Os11g09864	2.06088	1.77354e-65	2.86181e-64
LOC_Os12g08670	2.06069	6.25788e-41	6.36192e-40
LOC_Os01g02600	2.06052	1.21813e-05	3.2237e-05
LOC_Os06g38890	2.0593	3.22528e-05	8.23294e-05
LOC_Os08g31780	2.05779	6.03273e-35	5.37576e-34
LOC_Os01g41160	2.05571	3.3605e-119	1.0208e-117
LOC_Os02g29870	2.05435	2.63485e-12	1.08422e-11
LOC_Os02g51119	2.05322	3.06648e-16	1.51556e-15
LOC_Os10g07004	2.05318	5.60105e-36	5.11462e-35
LOC_Os06g12090	2.05264	0.000107531	0.000260783
LOC_Os09g26530	2.05251	7.32199e-69	1.23807e-67
LOC_Os12g27330	2.05213	0.000565748	0.00127382
LOC_Os07g02060	2.05149	0.00275894	0.00575355
LOC_Os09g32660	2.05078	9.91611e-13	4.18475e-12
LOC_Os03g47920	2.05044	0.0256743	0.0466117
LOC_Os11g18570	2.05011	5.85182e-208	3.59843e-206
LOC_Os06g10840	2.04638	0.00100968	0.00221269
LOC_Os02g19410	2.04548	1.48105e-15	7.11634e-15
LOC_Os02g32780	2.04528	1.60599e-10	5.9934e-10
LOC_Os02g39064	2.04303	0.0117368	0.0224489
LOC_Os01g23600	2.04263	2.56314e-19	1.43408e-18
LOC_Os01g05760	2.03946	0.0148966	0.0280965
LOC_Os04g46390	2.03925	0	0
LOC_Os02g01326	2.03897	1.30996e-31	1.07136e-30
LOC_Os01g11860	2.03883	3.80591e-08	1.21831e-07
LOC_Os05g46470	2.03871	4.36241e-32	3.61738e-31
LOC_Os03g21664	2.03865	5.33306e-65	8.54669e-64
LOC_Os06g10140	2.03861	3.25595e-09	1.11813e-08
LOC_Os04g52990	2.0382	5.97495e-32	4.93832e-31
LOC_Os11g31705	2.03538	7.92921e-52	1.00997e-50
LOC_Os04g38914	2.03461	1.61666e-69	2.75487e-68
LOC_Os10g31290	2.03452	1.21218e-06	3.48458e-06
LOC_Os08g28090	2.03448	0.00996534	0.0192818
LOC_Os11g38910	2.03404	8.44402e-09	2.82762e-08
LOC_Os11g14190	2.03384	4.54785e-56	6.26155e-55
LOC_Os03g40880	2.03361	1.32186e-05	3.48978e-05
LOC_Os04g49680	2.03227	6.92347e-57	9.69906e-56
LOC_Os03g15250	2.03219	8.12757e-06	2.18543e-05
LOC_Os06g06400	2.0321	7.43936e-18	3.92869e-17
LOC_Os01g56480	2.03	6.35522e-14	2.83657e-13
LOC_Os12g41710	2.02964	1.80545e-46	2.07874e-45
LOC_Os06g12940	2.02661	8.04056e-06	2.16328e-05
LOC_Os01g26174	2.02404	3.47246e-18	1.85527e-17
LOC_Os02g01700	2.02348	1.96386e-33	1.67586e-32
LOC_Os02g54940	2.02272	9.37422e-15	4.35022e-14
LOC_Os01g02770	2.02157	9.23699e-24	6.06266e-23
LOC_Os11g05770	2.02157	8.6684e-16	4.20388e-15
LOC_Os06g24890	2.0214	0.00783504	0.0153884
LOC_Os11g13934	2.01898	0.00248458	0.0052105
LOC_Os09g32560	2.01751	4.42109e-43	4.71042e-42
LOC_Os02g24100	2.01724	2.9847e-08	9.62377e-08
LOC_Os02g56090	2.0153	1.02561e-13	4.53025e-13
LOC_Os12g38040	2.01489	3.90853e-08	1.25019e-07
LOC_Os11g01450	2.01482	1.38839e-22	8.72716e-22
LOC_Os10g08754	2.01253	9.38931e-11	3.54958e-10
LOC_Os03g53990	2.01194	1.57602e-41	1.62231e-40
LOC_Os08g39950	2.01148	7.00885e-11	2.66809e-10
LOC_Os02g30650	2.01144	3.20819e-82	6.47495e-81
LOC_Os01g50460	2.01002	2.97452e-70	5.10582e-69
LOC_Os10g35650	2.00977	0.0102596	0.0198185
LOC_Os11g02770	2.00951	0.0130046	0.0247211
LOC_Os02g26550	2.00775	1.77313e-47	2.08464e-46
LOC_Os11g37200	2.00671	2.89031e-24	1.92748e-23
LOC_Os10g25010	2.00662	4.03879e-86	8.55624e-85
LOC_Os01g04324	2.00652	6.69793e-05	0.00016593
LOC_Os02g49860	2.0057	6.68575e-26	4.70611e-25
LOC_Os10g26620	2.00489	4.41506e-58	6.30337e-57
LOC_Os07g43570	2.00437	0.0185859	0.0345136
LOC_Os05g16670	2.00397	6.62515e-73	1.17977e-71
LOC_Os11g09110	2.00349	1.33067e-14	6.13609e-14
LOC_Os06g48610	2.00283	4.41505e-81	8.74408e-80
LOC_Os07g33480	2.00264	2.66872e-104	6.94395e-103
LOC_Os02g22100	2.00205	4.52017e-175	2.19569e-173
LOC_Os12g04860	2.00193	4.43655e-07	1.31602e-06
LOC_Os09g32270	2.0014	3.46057e-55	4.67633e-54
LOC_Os08g07840	2.00122	1.50414e-27	1.10842e-26
LOC_Os02g12350	1.99889	1.10113e-08	3.66043e-08
LOC_Os12g03960	1.99831	0.000991493	0.00217442
LOC_Os11g36150	1.99819	6.02519e-41	6.13106e-40
LOC_Os12g06070	1.99716	1.12519e-05	2.98592e-05
LOC_Os06g16040	1.99658	1.31673e-16	6.61631e-16
LOC_Os10g03890	1.99628	4.96769e-08	1.57653e-07
LOC_Os12g24790	1.99518	1.2278e-32	1.02955e-31
LOC_Os12g01449	1.99482	2.00815e-127	6.62731e-126
LOC_Os04g38370	1.99388	7.55273e-05	0.000186347
LOC_Os07g12590	1.9933	3.47155e-06	9.62717e-06
LOC_Os01g38190	1.99306	1.22649e-28	9.28832e-28
LOC_Os11g41210	1.99162	0.00785604	0.015426
LOC_Os02g34580	1.99107	1.24561e-06	3.57692e-06
LOC_Os03g55260	1.98999	2.28857e-19	1.2822e-18
LOC_Os02g01710	1.98914	6.02281e-25	4.1091e-24
LOC_Os01g57490	1.98715	8.50639e-34	7.32942e-33
LOC_Os12g37920	1.98669	9.14691e-22	5.5922e-21
LOC_Os06g09520	1.9866	0.00200261	0.00424968
LOC_Os07g35710	1.98608	3.03463e-06	8.44762e-06
LOC_Os09g37495	1.98463	1.97824e-07	6.00975e-07
LOC_Os08g30980	1.98439	4.59667e-23	2.94289e-22
LOC_Os08g09780	1.98388	0.000100413	0.000244368
LOC_Os01g19670	1.98363	2.99105e-06	8.33197e-06
LOC_Os01g04250	1.98363	0.000174819	0.000415649
LOC_Os06g20354	1.98204	9.75131e-13	4.11573e-12
LOC_Os12g38270	1.98081	1.32581e-52	1.70795e-51
LOC_Os03g37960	1.97853	0.0190408	0.0353126
LOC_Os01g02690	1.97846	0.00020108	0.000475306
LOC_Os03g12670	1.97827	8.40719e-168	3.87734e-166
LOC_Os07g06644	1.97783	2.83402e-35	2.54543e-34
LOC_Os06g37690	1.97763	2.62586e-14	1.19426e-13
LOC_Os01g52980	1.97744	5.22733e-13	2.23561e-12
LOC_Os07g04400	1.97623	0.00435	0.00884792
LOC_Os12g03094	1.97622	3.55184e-07	1.06116e-06
LOC_Os03g55460	1.97599	0.000249817	0.000584028
LOC_Os04g30920	1.97562	0.000390387	0.000894441
LOC_Os09g39240	1.9756	0.00270727	0.00565045
LOC_Os11g03200	1.97527	1.02095e-18	5.57539e-18
LOC_Os12g32670	1.97413	6.68103e-28	4.96122e-27
LOC_Os03g07880	1.97379	9.03376e-97	2.16054e-95
LOC_Os02g07030	1.97377	0.000120095	0.000290053
LOC_Os05g23440	1.97349	2.03186e-19	1.14032e-18
LOC_Os08g17090	1.9729	3.07523e-05	7.86425e-05
LOC_Os02g05930	1.97175	7.36855e-42	7.64973e-41
LOC_Os06g49250	1.97087	1.84758e-11	7.28143e-11
LOC_Os08g01160	1.97033	1.66953e-05	4.37006e-05
LOC_Os07g03849	1.96904	2.61544e-07	7.89368e-07
LOC_Os11g11950	1.9688	1.23958e-27	9.14906e-27
LOC_Os05g14360	1.96826	4.10475e-05	0.000103707
LOC_Os09g37500	1.96753	1.64438e-10	6.1318e-10
LOC_Os10g34220	1.9657	0.000600222	0.00134766
LOC_Os02g06230	1.96507	6.08869e-17	3.10168e-16
LOC_Os07g48100	1.96477	1.19597e-260	1.03894e-258
LOC_Os09g07450	1.96427	4.4939e-93	1.03049e-91
LOC_Os05g12370	1.96375	8.65766e-06	2.32132e-05
LOC_Os11g27430	1.96364	1.53812e-23	1.00034e-22
LOC_Os02g49130	1.96363	9.20051e-16	4.45338e-15
LOC_Os03g20870	1.96253	2.94839e-26	2.09287e-25
LOC_Os01g73280	1.96251	1.10166e-05	2.92655e-05
LOC_Os06g36650	1.962	2.07433e-08	6.76952e-08
LOC_Os11g10120	1.96195	0.0194669	0.0360336
LOC_Os02g53080	1.96118	1.35527e-28	1.02494e-27
LOC_Os04g14750	1.96075	1.77741e-06	5.0397e-06
LOC_Os02g13304	1.96065	9.09658e-18	4.7877e-17
LOC_Os01g55950	1.96048	1.09206e-82	2.21906e-81
LOC_Os01g09280	1.95938	9.80755e-25	6.65119e-24
LOC_Os09g04384	1.95908	1.73102e-15	8.29922e-15
LOC_Os01g05100	1.959	1.8167e-06	5.14488e-06
LOC_Os10g23160	1.95836	0.0227074	0.0416397
LOC_Os10g16990	1.9562	2.25643e-39	2.22439e-38
LOC_Os08g41630	1.95598	0.000507655	0.00114806
LOC_Os05g41420	1.95511	2.69373e-37	2.53741e-36
LOC_Os01g05600	1.95405	0.000323431	0.000746661
LOC_Os03g14920	1.95332	5.5801e-06	1.52225e-05
LOC_Os02g21790	1.95167	2.63039e-10	9.69735e-10
LOC_Os08g13780	1.95136	4.64565e-13	1.99202e-12
LOC_Os01g66630	1.95009	0.000898002	0.00197851
LOC_Os01g49730	1.94987	0.00097235	0.00213429
LOC_Os02g05410	1.94702	3.7989e-30	2.99363e-29
LOC_Os03g20550	1.94674	2.85453e-12	1.17256e-11
LOC_Os04g33970	1.94645	6.73259e-17	3.42385e-16
LOC_Os01g59320	1.945	3.67563e-13	1.58374e-12
LOC_Os12g32480	1.9436	1.84849e-06	5.23312e-06
LOC_Os07g04480	1.94355	1.16178e-25	8.12728e-25
LOC_Os05g05860	1.94347	0.0133817	0.0253939
LOC_Os02g18515	1.94278	0.0022938	0.00483387
LOC_Os08g10330	1.94148	4.15641e-29	3.19485e-28
LOC_Os01g18240	1.9412	4.07305e-112	1.151e-110
LOC_Os08g23600	1.94049	0.0137401	0.0260257
LOC_Os01g16050	1.93941	5.83109e-06	1.58861e-05
LOC_Os06g43510	1.93921	4.90904e-08	1.55868e-07
LOC_Os05g37210	1.93895	0.00864896	0.01688
LOC_Os07g42354	1.93888	2.17255e-27	1.59383e-26
LOC_Os07g43390	1.93838	2.22794e-240	1.67796e-238
LOC_Os08g23280	1.93747	5.4876e-17	2.79895e-16
LOC_Os08g23720	1.93664	1.6524e-05	4.32764e-05
LOC_Os07g38470	1.93577	1.22993e-36	1.13927e-35
LOC_Os02g11000	1.93291	6.71312e-46	7.66477e-45
LOC_Os10g42190	1.93239	6.21263e-89	1.34834e-87
LOC_Os08g24270	1.93148	0.0227635	0.0417356
LOC_Os06g19740	1.93054	0.00103727	0.00226892
LOC_Os02g33610	1.93008	6.81202e-91	1.51139e-89
LOC_Os07g32700	1.92927	1.74397e-07	5.31823e-07
LOC_Os01g59970	1.92766	1.69625e-82	3.44251e-81
LOC_Os09g37410	1.92567	3.44705e-07	1.03161e-06
LOC_Os12g36320	1.92512	2.0759e-05	5.37972e-05
LOC_Os06g50715	1.92427	7.50396e-06	2.02521e-05
LOC_Os11g40400	1.92269	0.00163501	0.00350336
LOC_Os12g41850	1.92259	2.28462e-06	6.4235e-06
LOC_Os06g12129	1.92142	5.04861e-37	4.71773e-36
LOC_Os08g13430	1.9201	1.3243e-42	1.39917e-41
LOC_Os03g43114	1.91986	4.19996e-31	3.3969e-30
LOC_Os11g03230	1.91963	1.41335e-46	1.63186e-45
LOC_Os09g32860	1.91897	5.45616e-11	2.08864e-10
LOC_Os07g31870	1.91877	6.26503e-30	4.90755e-29
LOC_Os11g05060	1.91839	0.0105598	0.0203469
LOC_Os03g17880	1.91811	1.02301e-13	4.51938e-13
LOC_Os03g05100	1.91794	7.50238e-06	2.02495e-05
LOC_Os09g34847	1.91749	7.49142e-54	9.85955e-53
LOC_Os05g38219	1.91689	1.45197e-16	7.28247e-16
LOC_Os01g38090	1.91668	0.0234599	0.0429047
LOC_Os07g09310	1.91495	8.30731e-38	7.91146e-37
LOC_Os08g16120	1.91453	9.93001e-14	4.39095e-13
LOC_Os01g25720	1.91388	1.70959e-10	6.36988e-10
LOC_Os10g42850	1.91296	0.000225833	0.000530602
LOC_Os03g61900	1.91249	0.00119892	0.0026079
LOC_Os08g38990	1.91235	1.67524e-52	2.15219e-51
LOC_Os04g43380	1.91225	0.00381203	0.00781566
LOC_Os11g29920	1.91155	2.27055e-64	3.61932e-63
LOC_Os12g18240	1.91154	0.0040609	0.00829534
LOC_Os11g45160	1.91143	8.72853e-24	5.73467e-23
LOC_Os07g15430	1.91134	4.7149e-21	2.81394e-20
LOC_Os09g34000	1.91132	9.20587e-42	9.53005e-41
LOC_Os02g04640	1.91111	5.74205e-59	8.38007e-58
LOC_Os05g39140	1.90991	1.39787e-46	1.61456e-45
LOC_Os11g06220	1.90938	8.45915e-31	6.77661e-30
LOC_Os06g40430	1.90821	1.26709e-23	8.25875e-23
LOC_Os01g02200	1.9076	3.51648e-53	4.57854e-52
LOC_Os08g35330	1.90621	0.019086	0.0353882
LOC_Os02g06260	1.90619	0.000142017	0.000340445
LOC_Os10g41790	1.90521	8.02508e-15	3.73416e-14
LOC_Os09g15580	1.90507	1.52754e-32	1.27796e-31
LOC_Os08g41910	1.90461	3.93507e-55	5.31097e-54
LOC_Os04g45220	1.9038	6.57797e-12	2.65097e-11
LOC_Os06g46120	1.9033	1.50777e-24	1.01623e-23
LOC_Os11g03390	1.90233	1.48787e-134	5.25912e-133
LOC_Os05g46310	1.90166	2.64778e-05	6.81016e-05
LOC_Os08g25430	1.90165	3.12296e-33	2.65464e-32
LOC_Os05g31040	1.89957	4.95845e-28	3.69711e-27
LOC_Os04g27250	1.89906	4.49995e-62	6.94384e-61
LOC_Os01g49740	1.8989	7.57676e-57	1.05962e-55
LOC_Os09g36260	1.89882	1.45632e-09	5.11674e-09
LOC_Os02g19550	1.89849	5.7635e-38	5.50964e-37
LOC_Os08g30910	1.89821	1.36326e-14	6.28552e-14
LOC_Os06g08880	1.89748	1.41254e-05	3.71991e-05
LOC_Os06g29810	1.89682	8.49842e-87	1.81681e-85
LOC_Os02g58000	1.89552	2.27106e-36	2.0901e-35
LOC_Os02g15670	1.89497	2.97223e-07	8.93437e-07
LOC_Os01g33460	1.89496	5.92343e-12	2.39276e-11
LOC_Os12g32360	1.89493	2.14804e-92	4.8645e-91
LOC_Os03g04020	1.89425	1.03585e-144	3.93681e-143
LOC_Os08g42420	1.89359	1.22166e-203	7.26733e-202
LOC_Os05g49980	1.89266	1.71728e-12	7.14705e-12
LOC_Os04g53640	1.89169	1.34649e-11	5.34832e-11
LOC_Os06g04590	1.89041	2.30677e-06	6.48356e-06
LOC_Os11g07124	1.89039	1.43761e-18	7.78989e-18
LOC_Os06g22370	1.88992	0.00537021	0.0107874
LOC_Os05g12320	1.88936	1.45813e-81	2.90537e-80
LOC_Os10g05250	1.88914	0.014732	0.0278036
LOC_Os07g31390	1.88901	2.53084e-05	6.52009e-05
LOC_Os04g18090	1.88735	9.95681e-108	2.68654e-106
LOC_Os06g47760	1.88702	2.79951e-19	1.56366e-18
LOC_Os01g02710	1.88641	8.67456e-22	5.30638e-21
LOC_Os02g14800	1.88621	1.97495e-41	2.03041e-40
LOC_Os10g35210	1.88603	5.38195e-36	4.91728e-35
LOC_Os08g37500	1.886	2.31215e-12	9.5466e-12
LOC_Os03g48310	1.8845	2.61774e-50	3.25109e-49
LOC_Os06g38650	1.88404	1.66771e-30	1.33016e-29
LOC_Os10g10400	1.88297	5.27519e-27	3.83148e-26
LOC_Os03g54063	1.88249	2.35608e-36	2.16774e-35
LOC_Os03g05550	1.88211	0.0103192	0.0199207
LOC_Os06g03570	1.88052	1.59088e-25	1.10795e-24
LOC_Os01g43760	1.87995	1.30183e-15	6.26532e-15
LOC_Os09g34985	1.87798	1.20389e-07	3.71369e-07
LOC_Os06g23190	1.87667	1.8154e-51	2.29898e-50
LOC_Os04g35790	1.87585	6.02869e-58	8.58103e-57
LOC_Os01g10580	1.87571	6.25382e-50	7.70281e-49
LOC_Os06g36150	1.87505	3.11861e-07	9.35983e-07
LOC_Os01g12400	1.87458	1.20644e-32	1.0119e-31
LOC_Os01g65710	1.87412	6.47352e-05	0.00016054
LOC_Os05g06510	1.87391	2.59079e-41	2.65689e-40
LOC_Os02g34740	1.87388	3.26659e-10	1.19661e-09
LOC_Os06g04020	1.87355	1.22905e-149	4.84492e-148
LOC_Os08g03880	1.87256	3.67615e-10	1.34156e-09
LOC_Os09g36080	1.87238	1.49072e-07	4.56885e-07
LOC_Os08g13910	1.8713	3.26292e-12	1.33563e-11
LOC_Os08g43010	1.87117	9.56547e-20	5.43428e-19
LOC_Os09g09490	1.87014	4.86448e-34	4.21575e-33
LOC_Os01g57480	1.87009	6.39721e-65	1.02421e-63
LOC_Os01g60060	1.86912	2.48564e-15	1.18308e-14
LOC_Os05g01180	1.86896	1.25665e-28	9.51234e-28
LOC_Os01g15510	1.86798	0.0174512	0.0325408
LOC_Os01g41930	1.86797	1.45509e-09	5.11299e-09
LOC_Os09g34330	1.86744	5.29107e-08	1.67657e-07
LOC_Os10g22730	1.86732	4.76869e-90	1.04812e-88
LOC_Os04g47010	1.86675	8.48037e-18	4.46839e-17
LOC_Os04g34010	1.86584	1.95443e-06	5.52256e-06
LOC_Os01g11910	1.86564	8.4478e-10	3.01588e-09
LOC_Os04g44220	1.86503	0.000275914	0.000641701
LOC_Os07g20135	1.86422	7.51027e-06	2.02658e-05
LOC_Os01g74670	1.86358	1.75536e-35	1.58441e-34
LOC_Os04g21340	1.86273	3.10464e-10	1.13894e-09
LOC_Os04g53720	1.86268	8.65636e-17	4.38182e-16
LOC_Os07g03140	1.862	1.01873e-13	4.5011e-13
LOC_Os12g03630	1.86025	1.34446e-05	3.54659e-05
LOC_Os07g27359	1.86006	4.24086e-05	0.000106965
LOC_Os01g09500	1.85903	7.61009e-05	0.000187663
LOC_Os08g28380	1.85903	7.43927e-08	2.3325e-07
LOC_Os03g60430	1.85895	1.67745e-35	1.51492e-34
LOC_Os11g44970	1.85674	7.31085e-54	9.62962e-53
LOC_Os02g31890	1.85652	6.12886e-28	4.55633e-27
LOC_Os11g40540	1.8564	5.71651e-91	1.26919e-89
LOC_Os06g38340	1.85567	4.97812e-10	1.80148e-09
LOC_Os05g30350	1.85551	7.18031e-23	4.55878e-22
LOC_Os09g39620	1.85536	8.01618e-24	5.27192e-23
LOC_Os02g26294	1.85535	7.17909e-47	8.33887e-46
LOC_Os06g43160	1.85459	2.89881e-17	1.49315e-16
LOC_Os12g32290	1.85378	8.54058e-11	3.23543e-10
LOC_Os08g43630	1.85358	0.00047438	0.00107749
LOC_Os01g60430	1.85244	0.0047537	0.00961663
LOC_Os05g13360	1.85202	0.000985221	0.0021611
LOC_Os01g07270	1.852	0.000275627	0.000641081
LOC_Os02g55540	1.85142	6.42072e-10	2.31004e-09
LOC_Os11g05700	1.84847	3.72275e-55	5.02648e-54
LOC_Os01g27230	1.84813	9.29096e-05	0.000227
LOC_Os03g61910	1.84757	4.6e-32	3.81055e-31
LOC_Os01g72990	1.84752	3.60194e-82	7.26071e-81
LOC_Os11g02964	1.84622	1.56072e-13	6.84237e-13
LOC_Os06g26234	1.84498	1.32673e-52	1.70847e-51
LOC_Os05g45920	1.84476	9.07302e-18	4.77683e-17
LOC_Os01g67850	1.84425	1.18155e-125	3.83763e-124
LOC_Os08g10290	1.84416	4.36214e-09	1.48851e-08
LOC_Os08g13630	1.84382	4.2543e-43	4.53567e-42
LOC_Os01g70010	1.84311	8.82847e-16	4.27961e-15
LOC_Os08g26840	1.8428	6.34366e-08	1.99823e-07
LOC_Os12g29290	1.84263	1.21974e-07	3.76046e-07
LOC_Os10g37860	1.84159	8.86936e-08	2.76112e-07
LOC_Os02g49840	1.84065	2.2177e-30	1.76198e-29
LOC_Os03g20970	1.84054	0.00203562	0.00431556
LOC_Os05g04360	1.8401	1.01582e-124	3.24796e-123
LOC_Os06g30179	1.83993	8.10558e-23	5.13927e-22
LOC_Os08g04440	1.83892	1.80809e-99	4.45404e-98
LOC_Os11g32369	1.83891	1.99539e-57	2.81455e-56
LOC_Os02g20640	1.83799	9.12745e-07	2.64722e-06
LOC_Os02g58360	1.83624	6.31486e-37	5.88759e-36
LOC_Os06g08890	1.83549	8.0063e-14	3.55418e-13
LOC_Os09g38070	1.83364	1.10739e-53	1.45395e-52
LOC_Os10g07978	1.83311	1.27986e-36	1.18452e-35
LOC_Os08g01240	1.8327	4.52032e-11	1.73851e-10
LOC_Os08g28390	1.83218	2.23285e-24	1.49298e-23
LOC_Os09g03710	1.8311	0.000611953	0.00137287
LOC_Os11g07940	1.83061	1.2137e-15	5.84802e-15
LOC_Os09g39650	1.82948	2.9572e-27	2.16126e-26
LOC_Os12g10190	1.82929	3.80429e-15	1.79588e-14
LOC_Os02g55550	1.82919	2.87457e-10	1.05702e-09
LOC_Os10g10360	1.82862	5.08395e-36	4.6476e-35
LOC_Os12g02350	1.82727	0.000427143	0.000974712
LOC_Os12g21940	1.8266	8.18389e-92	1.84065e-90
LOC_Os03g60639	1.82494	1.208e-23	7.88138e-23
LOC_Os10g35530	1.82439	0.00208282	0.00441107
LOC_Os03g31706	1.8243	3.41519e-47	3.98808e-46
LOC_Os05g45875	1.82394	1.56775e-07	4.79867e-07
LOC_Os12g31470	1.82381	1.75369e-42	1.84926e-41
LOC_Os10g42040	1.82296	9.43749e-05	0.000230374
LOC_Os11g01594	1.82285	4.67596e-09	1.59312e-08
LOC_Os01g19820	1.8228	4.42659e-97	1.06488e-95
LOC_Os08g33670	1.82269	6.43818e-08	2.02714e-07
LOC_Os09g25934	1.82218	2.22497e-26	1.58519e-25
LOC_Os04g54759	1.82117	8.18144e-09	2.74249e-08
LOC_Os01g36710	1.82105	2.08992e-06	5.89222e-06
LOC_Os08g29370	1.8197	1.81836e-123	5.76345e-122
LOC_Os12g42420	1.81889	3.52366e-57	4.94683e-56
LOC_Os12g42739	1.81741	9.63308e-15	4.46845e-14
LOC_Os10g41780	1.81646	5.91304e-186	3.10666e-184
LOC_Os05g07950	1.81531	5.31724e-09	1.80451e-08
LOC_Os05g14980	1.81525	3.36794e-21	2.02218e-20
LOC_Os01g26370	1.81473	7.19512e-23	4.5673e-22
LOC_Os02g03310	1.81463	9.13813e-12	3.6567e-11
LOC_Os01g66970	1.8132	6.22429e-45	6.91899e-44
LOC_Os10g22100	1.81269	2.57054e-58	3.68276e-57
LOC_Os09g25600	1.81249	1.69756e-29	1.31811e-28
LOC_Os08g13469	1.81027	5.59148e-34	4.83814e-33
LOC_Os03g52640	1.81001	3.01031e-62	4.65393e-61
LOC_Os08g10244	1.80993	1.29521e-61	1.98187e-60
LOC_Os05g48070	1.80873	2.15026e-65	3.46628e-64
LOC_Os09g36244	1.80808	1.08265e-09	3.83877e-09
LOC_Os06g41450	1.80773	2.22408e-13	9.67571e-13
LOC_Os03g56200	1.80561	0.000113651	0.000275056
LOC_Os07g40810	1.80557	6.84044e-06	1.8536e-05
LOC_Os04g16866	1.80422	1.08296e-07	3.3507e-07
LOC_Os12g42520	1.80413	4.16331e-42	4.3483e-41
LOC_Os01g04580	1.80363	2.85061e-07	8.57979e-07
LOC_Os01g57280	1.80261	1.38697e-33	1.18914e-32
LOC_Os06g47920	1.80244	5.32204e-08	1.6859e-07
LOC_Os03g50040	1.80171	3.29499e-51	4.15825e-50
LOC_Os02g36000	1.80168	0.019485	0.036065
LOC_Os01g67310	1.80117	3.67537e-06	1.01726e-05
LOC_Os06g42824	1.80104	0.00514674	0.0103677
LOC_Os06g06930	1.8008	1.23452e-05	3.26551e-05
LOC_Os08g14890	1.80064	0.000551023	0.00124237
LOC_Os06g08154	1.80034	1.73342e-41	1.78322e-40
LOC_Os12g42610	1.79958	2.47822e-42	2.60491e-41
LOC_Os09g29600	1.79671	1.51337e-05	3.97398e-05
LOC_Os01g36590	1.79654	0.00397815	0.00813594
LOC_Os10g02300	1.7947	3.33597e-10	1.22135e-09
LOC_Os01g73960	1.79451	1.18894e-142	4.44155e-141
LOC_Os01g67314	1.79285	0.0101066	0.0195334
LOC_Os12g40880	1.79273	4.43604e-70	7.59866e-69
LOC_Os12g35480	1.7927	7.63888e-18	4.03147e-17
LOC_Os12g06250	1.79219	1.11531e-40	1.12861e-39
LOC_Os01g66810	1.79167	1.1678e-06	3.36054e-06
LOC_Os11g37774	1.79161	6.44506e-35	5.73696e-34
LOC_Os04g46940	1.79123	5.86967e-93	1.34409e-91
LOC_Os09g24180	1.79118	1.00844e-08	3.35911e-08
LOC_Os03g60930	1.79007	2.92356e-26	2.0757e-25
LOC_Os06g27360	1.79002	0.00050875	0.00115022
LOC_Os01g32730	1.78918	4.43035e-76	8.21918e-75
LOC_Os01g14970	1.78881	0.000184433	0.000437714
LOC_Os11g22960	1.78867	6.14046e-14	2.74183e-13
LOC_Os10g22630	1.7882	3.3018e-113	9.43615e-112
LOC_Os02g57850	1.78809	0.0100084	0.0193561
LOC_Os02g38490	1.78575	2.26105e-08	7.35765e-08
LOC_Os11g34060	1.78442	0.000245345	0.000574062
LOC_Os01g13570	1.78275	2.95925e-18	1.58468e-17
LOC_Os06g29950	1.78246	3.89705e-05	9.87556e-05
LOC_Os07g41620	1.78246	0.0114432	0.0219281
LOC_Os04g40630	1.78242	5.42085e-70	9.27589e-69
LOC_Os11g06234	1.78149	0.00492824	0.00995256
LOC_Os07g10860	1.78141	1.3381e-36	1.23807e-35
LOC_Os06g01340	1.78106	0.00528797	0.0106333
LOC_Os03g57790	1.78021	4.83373e-167	2.21374e-165
LOC_Os06g46270	1.77945	1.22292e-07	3.76991e-07
LOC_Os08g35500	1.77933	0.0150697	0.0284001
LOC_Os10g25660	1.77868	6.82762e-06	1.85028e-05
LOC_Os12g11990	1.77718	0.0184802	0.0343406
LOC_Os02g27000	1.7767	3.57286e-30	2.82024e-29
LOC_Os03g17680	1.7759	6.64405e-11	2.53333e-10
LOC_Os06g17920	1.77574	2.99834e-08	9.66588e-08
LOC_Os12g42860	1.77532	1.60579e-175	7.84664e-174
LOC_Os01g25810	1.77454	2.51194e-18	1.34955e-17
LOC_Os04g53630	1.7741	3.23323e-16	1.5951e-15
LOC_Os10g31850	1.77406	1.58879e-93	3.66628e-92
LOC_Os02g27810	1.77321	1.17403e-10	4.41496e-10
LOC_Os08g43810	1.77307	8.98785e-05	0.000219954
LOC_Os06g21230	1.77169	5.34121e-12	2.16423e-11
LOC_Os08g26270	1.77071	3.70252e-06	1.02435e-05
LOC_Os01g46020	1.76954	2.56112e-07	7.7333e-07
LOC_Os06g29730	1.76933	0.00451584	0.00916311
LOC_Os06g51084	1.76816	1.86837e-209	1.16417e-207
LOC_Os09g27680	1.76807	5.2087e-08	1.65127e-07
LOC_Os01g03480	1.76765	0.00137156	0.00296008
LOC_Os03g04890	1.76758	0.000350138	0.000805371
LOC_Os04g11430	1.76754	0.027328	0.0493575
LOC_Os08g14990	1.76752	2.75032e-19	1.53644e-18
LOC_Os07g46315	1.76622	0.025366	0.0461076
LOC_Os06g38430	1.76605	3.99656e-09	1.36803e-08
LOC_Os01g54740	1.76553	0.000103574	0.000251632
LOC_Os11g01330	1.76493	9.09823e-144	3.43006e-142
LOC_Os12g06330	1.76481	4.69406e-06	1.28879e-05
LOC_Os11g40610	1.76447	9.68792e-25	6.57413e-24
LOC_Os01g58280	1.76247	3.70786e-12	1.5138e-11
LOC_Os05g09000	1.76236	1.47852e-19	8.34483e-19
LOC_Os11g25720	1.76218	9.094e-05	0.000222419
LOC_Os06g23800	1.76127	5.94074e-08	1.87555e-07
LOC_Os06g12649	1.7612	5.12963e-26	3.61929e-25
LOC_Os10g33780	1.76098	2.65358e-39	2.60885e-38
LOC_Os06g04399	1.76097	1.23043e-68	2.07624e-67
LOC_Os04g18770	1.7595	3.80992e-08	1.21948e-07
LOC_Os06g06390	1.75941	0.021987	0.0403932
LOC_Os09g37710	1.75926	1.51049e-65	2.44094e-64
LOC_Os01g67320	1.75902	5.19307e-15	2.43572e-14
LOC_Os05g51420	1.75895	2.76906e-118	8.27367e-117
LOC_Os08g26870	1.7587	4.97301e-153	2.03108e-151
LOC_Os02g16480	1.75803	0.00787506	0.0154596
LOC_Os02g15660	1.75788	3.7402e-156	1.58678e-154
LOC_Os05g43340	1.75755	2.90311e-07	8.7322e-07
LOC_Os10g21196	1.75718	1.56785e-13	6.87272e-13
LOC_Os09g07640	1.75657	6.2097e-63	9.68684e-62
LOC_Os12g01760	1.75581	9.44062e-46	1.07379e-44
LOC_Os10g20235	1.75473	1.74707e-10	6.50583e-10
LOC_Os09g29950	1.75408	4.88144e-28	3.64134e-27
LOC_Os08g08020	1.75398	7.7546e-05	0.000191069
LOC_Os09g30180	1.75394	1.36376e-44	1.50838e-43
LOC_Os01g41970	1.75374	0.00752284	0.0148133
LOC_Os02g05820	1.75366	0.0193846	0.0359014
LOC_Os12g16524	1.75351	1.6783e-24	1.12769e-23
LOC_Os01g62130	1.75331	0.00205205	0.00434899
LOC_Os04g14220	1.75197	1.13521e-07	3.50809e-07
LOC_Os09g09330	1.75173	8.82327e-16	4.27835e-15
LOC_Os03g53490	1.75129	1.86272e-23	1.20858e-22
LOC_Os04g09620	1.75115	1.21309e-11	4.82779e-11
LOC_Os03g08470	1.75113	4.02858e-93	9.24433e-92
LOC_Os12g32470	1.75043	2.34413e-13	1.01845e-12
LOC_Os08g39360	1.74914	0.0221104	0.0406108
LOC_Os01g01340	1.74912	2.78782e-134	9.84342e-133
LOC_Os06g40240	1.74868	9.50185e-44	1.02839e-42
LOC_Os07g04860	1.74853	2.01156e-18	1.08391e-17
LOC_Os01g02860	1.74793	7.57745e-12	3.04368e-11
LOC_Os06g19470	1.74744	5.60376e-77	1.04909e-75
LOC_Os05g28170	1.74711	9.56036e-14	4.23034e-13
LOC_Os08g39560	1.74675	1.38808e-21	8.43146e-21
LOC_Os04g45710	1.74537	8.73971e-15	4.05921e-14
LOC_Os07g17260	1.74367	3.93646e-16	1.93418e-15
LOC_Os01g05744	1.74291	1.85186e-09	6.45674e-09
LOC_Os11g10520	1.74273	1.85746e-185	9.69686e-184
LOC_Os01g37280	1.74266	6.13339e-76	1.1353e-74
LOC_Os03g56950	1.7423	1.39768e-54	1.86643e-53
LOC_Os02g18940	1.74112	1.5175e-16	7.60185e-16
LOC_Os02g53384	1.74027	1.37399e-05	3.62276e-05
LOC_Os09g04210	1.73981	9.22709e-66	1.4933e-64
LOC_Os06g22460	1.7395	7.00369e-32	5.7726e-31
LOC_Os12g10184	1.73947	6.22042e-07	1.82424e-06
LOC_Os12g06550	1.73874	1.83198e-15	8.7705e-15
LOC_Os01g49219	1.73859	3.01985e-38	2.90119e-37
LOC_Os06g05910	1.73759	3.72114e-34	3.23257e-33
LOC_Os05g28740	1.73728	1.51345e-119	4.60159e-118
LOC_Os12g38610	1.7367	0.00188482	0.00401219
LOC_Os10g26150	1.73667	3.87431e-29	2.9822e-28
LOC_Os05g12130	1.73493	2.37095e-09	8.20563e-09
LOC_Os02g27490	1.73491	5.07378e-28	3.77881e-27
LOC_Os01g52060	1.73336	8.75421e-05	0.000214412
LOC_Os04g52684	1.73189	2.94023e-05	7.53578e-05
LOC_Os11g05394	1.73051	4.66777e-23	2.98725e-22
LOC_Os08g38880	1.72961	1.5857e-59	2.33392e-58
LOC_Os09g37540	1.72894	0.00150761	0.00324243
LOC_Os02g55720	1.72827	0.00198516	0.00421429
LOC_Os06g15810	1.72819	3.45508e-10	1.26313e-09
LOC_Os03g62870	1.72815	2.56612e-15	1.22068e-14
LOC_Os01g46910	1.72793	0.00705541	0.0139549
LOC_Os08g29020	1.72752	6.22037e-07	1.82424e-06
LOC_Os05g15360	1.72739	1.31669e-46	1.5224e-45
LOC_Os02g14874	1.72714	5.24244e-25	3.58563e-24
LOC_Os06g41100	1.72632	3.49967e-13	1.50931e-12
LOC_Os02g07670	1.72589	1.98082e-09	6.8881e-09
LOC_Os05g03020	1.72582	2.47345e-25	1.71388e-24
LOC_Os08g06280	1.7258	4.78236e-186	2.52068e-184
LOC_Os05g37920	1.72551	0.00862523	0.0168357
LOC_Os08g36370	1.72443	0.0013974	0.00301251
LOC_Os11g44810	1.72254	8.15082e-149	3.20537e-147
LOC_Os02g02670	1.72104	8.91052e-42	9.23594e-41
LOC_Os03g11310	1.72084	9.15068e-16	4.42991e-15
LOC_Os01g11670	1.7201	0.00467233	0.00945903
LOC_Os05g46720	1.71979	2.55373e-191	1.40699e-189
LOC_Os11g24050	1.71896	3.59261e-73	6.43242e-72
LOC_Os02g32660	1.71847	2.1027e-41	2.15905e-40
LOC_Os10g10280	1.71845	1.65084e-10	6.15519e-10
LOC_Os05g10754	1.71792	1.4681e-57	2.07704e-56
LOC_Os11g45710	1.71781	9.01343e-80	1.75133e-78
LOC_Os01g57310	1.71769	1.29844e-09	4.57429e-09
LOC_Os02g48370	1.71733	0.00462659	0.0093722
LOC_Os09g17870	1.71721	4.20923e-22	2.60249e-21
LOC_Os03g13290	1.71671	0.0221953	0.0407553
LOC_Os03g15190	1.71576	2.91107e-07	8.75533e-07
LOC_Os04g39180	1.71403	0.00724418	0.0143032
LOC_Os03g61829	1.71342	0.000126448	0.000304656
LOC_Os03g38330	1.71298	6.05351e-25	4.12919e-24
LOC_Os02g12660	1.71176	3.31483e-25	2.2853e-24
LOC_Os04g54320	1.7117	6.6355e-20	3.79418e-19
LOC_Os09g11520	1.71161	1.6782e-18	9.06662e-18
LOC_Os03g01140	1.71148	2.37388e-19	1.32909e-18
LOC_Os10g09850	1.71043	0.0138441	0.0262107
LOC_Os04g45870	1.70972	5.46623e-10	1.9729e-09
LOC_Os10g08790	1.70889	0.0023416	0.00492829
LOC_Os07g47250	1.7086	1.33547e-47	1.57574e-46
LOC_Os12g03070	1.70859	1.17424e-91	2.634e-90
LOC_Os01g56620	1.70757	1.93794e-31	1.57906e-30
LOC_Os12g14140	1.70529	6.56515e-10	2.35838e-09
LOC_Os05g30730	1.70451	4.19431e-11	1.61691e-10
LOC_Os10g33104	1.70248	5.64288e-37	5.26706e-36
LOC_Os03g52390	1.70239	6.85868e-09	2.3078e-08
LOC_Os01g27530	1.70225	0.00460954	0.00934112
LOC_Os01g10600	1.70179	0.0026411	0.00551901
LOC_Os03g22960	1.70155	4.66404e-13	1.99939e-12
LOC_Os06g08910	1.70049	7.4761e-34	6.44846e-33
LOC_Os11g03690	1.69968	0.00498686	0.0100654
LOC_Os10g04120	1.6992	2.80731e-11	1.09443e-10
LOC_Os04g50860	1.69815	1.47456e-54	1.96749e-53
LOC_Os01g66980	1.69794	8.2909e-33	6.98072e-32
LOC_Os01g48930	1.69739	9.30188e-153	3.7756e-151
LOC_Os10g18370	1.69686	1.96886e-20	1.14936e-19
LOC_Os03g16460	1.6959	5.2063e-35	4.64437e-34
LOC_Os03g51479	1.69541	0.0124233	0.0236833
LOC_Os09g35830	1.69522	3.66492e-43	3.91748e-42
LOC_Os12g03450	1.69471	0.00138315	0.00298414
LOC_Os04g47550	1.69412	1.22194e-18	6.6476e-18
LOC_Os11g04900	1.69367	0.00204662	0.00433804
LOC_Os12g07370	1.6931	3.43774e-39	3.37071e-38
LOC_Os09g20024	1.69302	1.77932e-70	3.07191e-69
LOC_Os10g18340	1.69299	1.10698e-157	4.75163e-156
LOC_Os08g02070	1.69187	6.05459e-21	3.60106e-20
LOC_Os06g46240	1.69123	5.95395e-58	8.47831e-57
LOC_Os02g58270	1.69072	1.2597e-19	7.12451e-19
LOC_Os12g15430	1.69046	0.000106991	0.00025953
LOC_Os02g15540	1.69028	1.05568e-14	4.88451e-14
LOC_Os03g05225	1.69017	7.4364e-32	6.1277e-31
LOC_Os06g07790	1.68922	3.6961e-06	1.02266e-05
LOC_Os01g47810	1.68648	9.63441e-32	7.91506e-31
LOC_Os06g38730	1.68636	9.32652e-20	5.30128e-19
LOC_Os02g26800	1.68611	1.26159e-48	1.51636e-47
LOC_Os12g34796	1.68549	1.22776e-17	6.43201e-17
LOC_Os09g08480	1.68511	3.07912e-10	1.12971e-09
LOC_Os03g19570	1.6845	3.18166e-14	1.43946e-13
LOC_Os01g65904	1.68366	1.30082e-11	5.17069e-11
LOC_Os01g10400	1.68254	4.46704e-78	8.50836e-77
LOC_Os02g33320	1.68226	3.44369e-31	2.78936e-30
LOC_Os12g40920	1.68201	3.29211e-75	6.04942e-74
LOC_Os09g09810	1.68172	5.903e-07	1.73409e-06
LOC_Os09g22350	1.68151	8.56975e-46	9.75745e-45
LOC_Os07g09460	1.68145	2.92332e-10	1.07381e-09
LOC_Os03g49430	1.68145	2.42562e-09	8.38862e-09
LOC_Os01g67510	1.68112	2.72479e-27	1.99318e-26
LOC_Os09g28040	1.68094	1.35489e-09	4.77007e-09
LOC_Os08g32110	1.68085	0.000896913	0.00197624
LOC_Os11g36190	1.6806	3.24891e-53	4.23518e-52
LOC_Os05g09380	1.68037	1.95478e-54	2.59876e-53
[truncated: 8,769 more rows]

## Sheet: Co-downregulated
	Log2FoldChange			FoldChange			Downregulated Fold
Overlap DEGs	dlt	s140	d140	dlt	s140	d140	dlt	s140	d140
LOC_OS02G45450	-3.53275	-6.21496	-12.7342	0.0864047	0.013462	0.000146767	11.5734	74.2832	6813.53
LOC_OS11G05380	-10.154	-9.73687	-12.2859	0.000877663	0.00117196	0.000200247	1139.39	853.275	4993.83
LOC_OS02G41954	-2.347	-7.75247	-12.1947	0.196555	0.00463739	0.000213323	5.08765	215.639	4687.72
LOC_OS03G51740	-3.13504	-8.51909	-12.0659	0.11383	0.00272582	0.000233231	8.785	366.862	4287.59
LOC_OS04G48350	-1.8309	-3.06249	-11.3528	0.281089	0.119701	0.000382349	3.55759	8.35414	2615.41
LOC_OS11G10590	-2.39284	-5.96957	-11.3182	0.190407	0.0159581	0.000391647	5.2519	62.664	2553.32
LOC_OS03G08310	-5.89233	-8.46417	-11.2173	0.0168358	0.00283159	0.000419998	59.3974	353.158	2380.97
LOC_OS08G36920	-6.42395	-7.78668	-11.0929	0.0116466	0.00452872	0.000457821	85.862	220.813	2184.26
LOC_OS03G52410	-3.55789	-5.94589	-11.0032	0.0849118	0.0162222	0.000487202	11.7769	61.6439	2052.54
LOC_OS12G28710	-2.44638	-7.60966	-10.8974	0.183471	0.00511994	0.000524286	5.45045	195.315	1907.36
LOC_OS10G25230	-7.62761	-11.0221	-10.8608	0.00505663	0.000480872	0.000537739	197.76	2079.56	1859.64
LOC_OS01G64470	-4.39596	-7.77864	-10.7131	0.0474988	0.00455404	0.000595708	21.0532	219.585	1678.67
LOC_OS04G47620	-3.9298	-8.39032	-10.6788	0.0656164	0.00298031	0.000610025	15.2401	335.536	1639.28
LOC_OS07G05940	-4.23151	-8.11359	-10.6383	0.0532341	0.00361048	0.000627419	18.785	276.971	1593.83
LOC_OS04G54610	-2.73074	-1.17729	-10.5036	0.150649	0.442182	0.000688822	6.63795	2.26151	1451.75
LOC_OS03G44380	-6.43858	-5.83711	-10.5036	0.0115291	0.0174926	0.000688831	86.7374	57.1671	1451.73
LOC_OS01G56690	-4.60297	-11.6165	-10.5011	0.0411499	0.000318474	0.000689988	24.3014	3139.97	1449.3
LOC_OS02G17000	-6.53937	-9.67289	-10.481	0.0107511	0.0012251	0.000699677	93.0139	816.263	1429.23
LOC_OS12G04690	-2.78513	-9.73413	-10.4761	0.145075	0.00117418	0.000702046	6.89297	851.658	1424.41
LOC_OS11G44600	-2.87436	-3.52146	-10.3919	0.136374	0.0870833	0.000744283	7.33276	11.4833	1343.57
LOC_OS06G03670	-4.58191	-6.92913	-10.3787	0.0417549	0.00820586	0.000751094	23.9493	121.864	1331.39
LOC_OS08G28710	-5.86664	-8.25626	-10.3201	0.0171382	0.00327052	0.000782257	58.3491	305.761	1278.35
LOC_OS01G55320	-4.38908	-5.16255	-10.1158	0.0477259	0.0279202	0.000901232	20.953	35.8164	1109.59
LOC_OS05G46750	-6.15017	-7.91924	-10.0868	0.0140804	0.00413114	0.000919518	71.0209	242.064	1087.53
LOC_OS01G10370	-3.97977	-4.6173	-10.0755	0.0633827	0.0407431	0.00092677	15.7772	24.544	1079.02
LOC_OS12G23700	-3.01376	-3.58662	-9.99444	0.123813	0.0832379	0.00098033	8.07667	12.0138	1020.06
LOC_OS02G51730	-4.60588	-4.80035	-9.91363	0.041067	0.0358882	0.00103681	24.3504	27.8643	964.492
LOC_OS02G41510	-3.68018	-4.41683	-9.88498	0.0780111	0.0468167	0.00105761	12.8187	21.3599	945.531
LOC_OS08G35580	-2.48063	-4.85331	-9.88136	0.179166	0.0345945	0.00106026	5.58141	28.9063	943.162
LOC_OS03G60570	-2.91768	-4.71074	-9.85939	0.13234	0.0381879	0.00107653	7.5563	26.1863	928.909
LOC_OS09G35020	-1.77445	-3.57904	-9.84252	0.292306	0.0836762	0.0010892	3.42107	11.9508	918.106
LOC_OS02G50110	-7.48393	-9.03128	-9.83954	0.00558614	0.00191124	0.00109145	179.015	523.221	916.215
LOC_OS11G04830	-2.94199	-8.09752	-9.83191	0.130129	0.00365094	0.00109723	7.68468	273.902	911.384
LOC_OS01G48660	-3.48779	-8.04743	-9.75152	0.0891395	0.00377993	0.00116011	11.2184	264.555	861.985
LOC_OS09G20090	-2.18248	-1.87353	-9.72332	0.220297	0.272904	0.00118301	4.53933	3.66429	845.301
LOC_OS03G51350	-5.43071	-8.95803	-9.69999	0.0231843	0.00201078	0.0012023	43.1327	497.318	831.739
LOC_OS04G42940	-1.88427	-1.41246	-9.66941	0.27088	0.375672	0.00122805	3.69167	2.6619	814.296
LOC_OS09G17146	-3.02309	-6.49054	-9.50728	0.123015	0.0111213	0.00137412	8.12907	89.9178	727.739
LOC_OS02G26430	-3.37636	-6.47688	-9.50428	0.0962976	0.011227	0.00137698	10.3845	89.0708	726.229
LOC_OS02G52040	-1.62866	-1.71994	-9.48632	0.323388	0.303562	0.00139423	3.09226	3.29422	717.244
LOC_OS06G03810	-1.46424	-5.30372	-9.42319	0.362428	0.0253175	0.00145659	2.75917	39.4983	686.536
LOC_OS02G48280	-4.81549	-5.91458	-9.40417	0.0355135	0.0165781	0.00147592	28.1583	60.3205	677.545
LOC_OS05G50580	-3.07172	-5.68292	-9.38914	0.118938	0.0194657	0.00149137	8.40776	51.3724	670.523
LOC_OS03G10040	-2.34964	-3.12289	-9.34974	0.196195	0.114794	0.00153266	5.09697	8.71128	652.459
LOC_OS08G31250	-5.72939	-6.28214	-9.30748	0.0188487	0.0128496	0.00157823	53.0542	77.8236	633.623
LOC_OS04G48290	-3.33532	-8.004	-9.29511	0.0990758	0.00389545	0.00159182	10.0933	256.71	628.212
LOC_OS04G45340	-3.00871	-3.85406	-9.28572	0.124248	0.0691533	0.00160221	8.04844	14.4606	624.137
LOC_OS02G36530	-4.18687	-8.4044	-9.25176	0.0549069	0.00295136	0.00164038	18.2127	338.827	609.615
LOC_OS02G52670	-2.94394	-5.4572	-9.24839	0.129952	0.0227625	0.00164421	7.69512	43.932	608.194
LOC_OS01G04620	-2.42316	-3.32497	-9.23814	0.186447	0.0997891	0.00165593	5.36344	10.0211	603.889
LOC_OS09G35010	-1.49834	-3.40045	-9.21243	0.353961	0.0947024	0.00168571	2.82517	10.5594	593.222
LOC_OS03G26310	-1.64237	-4.32448	-9.19604	0.32033	0.0499116	0.00170496	3.12178	20.0354	586.523
LOC_OS02G52000	-1.1653	-2.7794	-9.1851	0.445872	0.145653	0.00171795	2.2428	6.86566	582.09
LOC_OS03G32230	-5.18657	-8.42707	-9.1682	0.0274591	0.00290536	0.00173819	36.4178	344.192	575.311
LOC_OS04G48330	-4.91615	-5.44325	-9.14722	0.0331201	0.0229836	0.00176365	30.1931	43.5093	567.007
LOC_OS02G35347	-2.03906	-7.43205	-9.1351	0.243322	0.00579067	0.00177853	4.10979	172.692	562.262
LOC_OS03G44636	-2.86955	-6.78205	-9.06899	0.136829	0.00908657	0.00186192	7.30837	110.053	537.08
LOC_OS12G37320	-3.54419	-10.1675	-9.05246	0.0857223	0.000869538	0.00188338	11.6656	1150.04	530.961
LOC_OS02G41904	-2.8844	-1.16438	-8.97643	0.135428	0.446155	0.0019853	7.38399	2.24137	503.702
LOC_OS10G32760	-2.42713	-5.67678	-8.95965	0.185935	0.0195487	0.00200853	5.37824	51.1543	497.877
LOC_OS02G41910	-1.87829	-1.55472	-8.88367	0.272006	0.340396	0.00211714	3.6764	2.93776	472.336
LOC_OS03G22634	-2.94379	-7.53316	-8.86153	0.129967	0.00539873	0.00214988	7.69429	185.229	465.142
LOC_OS07G39210	-1.83741	-5.61593	-8.85517	0.279823	0.0203909	0.00215938	3.57368	49.0414	463.096
LOC_OS10G28240	-2.30125	-7.62833	-8.82053	0.202888	0.00505409	0.00221185	4.92884	197.859	452.11
LOC_OS08G34460	-3.38668	-4.11486	-8.81871	0.0956108	0.0577171	0.00221465	10.4591	17.3259	451.539
LOC_OS03G04770	-4.02909	-5.99854	-8.80688	0.0612525	0.0156408	0.00223288	16.3259	63.9353	447.853
LOC_OS08G32060	-3.46155	-5.3657	-8.76928	0.0907757	0.0242528	0.00229184	11.0162	41.2323	436.331
LOC_OS01G60600	-2.3725	-5.5854	-8.75545	0.19311	0.0208271	0.00231392	5.17839	48.0144	432.168
LOC_OS03G18490	-4.59008	-4.37009	-8.75279	0.0415192	0.0483583	0.00231819	24.0852	20.679	431.372
LOC_OS01G46870	-3.48087	-1.52531	-8.71753	0.0895684	0.347406	0.00237555	11.1646	2.87848	420.956
LOC_OS04G46990	-1.29924	-8.85867	-8.70435	0.406341	0.00215415	0.00239733	2.46099	464.221	417.13
LOC_OS03G47530	-1.13795	-3.08371	-8.7014	0.454403	0.117954	0.00240224	2.20069	8.4779	416.277
LOC_OS02G39000	-3.83231	-2.46912	-8.69349	0.0702037	0.180601	0.00241546	14.2443	5.53707	414
LOC_OS12G05440	-11.8344	-12.8643	-8.68394	0.000273841	0.00013411	0.00243149	3651.75	7456.57	411.271
LOC_OS08G13570	-1.52952	-9.04311	-8.64918	0.346393	0.00189562	0.00249079	2.8869	527.531	401.479
LOC_OS12G14440	-8.64073	-8.70894	-8.55523	0.00250542	0.00238973	0.0026584	399.134	418.457	376.166
LOC_OS02G43250	-3.13526	-2.21147	-8.53207	0.113813	0.215914	0.00270141	8.78635	4.63148	370.177
LOC_OS08G04800	-6.38955	-9.63813	-8.52052	0.0119276	0.00125497	0.00272313	83.8391	796.834	367.224
LOC_OS01G58850	-6.15596	-8.66698	-8.51227	0.014024	0.00246025	0.00273874	71.3063	406.463	365.131
LOC_OS05G46760	-1.31636	-2.85383	-8.51134	0.401546	0.138329	0.00274051	2.49038	7.22915	364.896
LOC_OS03G60880	-4.00608	-3.26194	-8.48992	0.0622372	0.104245	0.0027815	16.0676	9.59274	359.518
LOC_OS01G73770	-8.57506	-8.64459	-8.48884	0.0026221	0.00249873	0.00278358	381.373	400.204	359.249
LOC_OS12G32610	-1.59862	-3.61787	-8.4874	0.330192	0.0814542	0.00278636	3.02855	12.2768	358.891
LOC_OS01G50910	-7.57018	-5.8304	-8.48484	0.00526198	0.0175742	0.00279131	190.042	56.9016	358.254
LOC_OS01G51670	-1.94573	-5.47637	-8.48097	0.259583	0.022462	0.00279881	3.85233	44.5195	357.295
LOC_OS07G43970	-1.47738	-2.82823	-8.42705	0.359139	0.140805	0.0029054	2.78444	7.10204	344.186
LOC_OS02G42640	-2.05588	-2.15969	-8.41664	0.240502	0.223805	0.00292643	4.15797	4.46818	341.714
LOC_OS03G60560	-2.50894	-4.87456	-8.32722	0.175685	0.0340889	0.00311357	5.692	29.3351	321.175
LOC_OS01G72530	-1.56694	-6.69542	-8.31403	0.337523	0.0096489	0.00314215	2.96277	103.639	318.253
LOC_OS03G36560	-6.8732	-2.08366	-8.26782	0.00853023	0.235915	0.00324444	117.23	4.23881	308.22
LOC_OS04G43800	-2.44506	-2.16519	-8.2533	0.183638	0.222952	0.00327725	5.44548	4.48526	305.134
LOC_OS12G08130	-3.69814	-5.97815	-8.2325	0.077046	0.0158635	0.00332483	12.9793	63.038	300.767
LOC_OS09G28440	-2.7067	-5.88617	-8.22433	0.15318	0.0169078	0.00334372	6.52827	59.1442	299.068
LOC_OS06G44860	-5.42666	-1.20221	-8.19552	0.0232495	0.43461	0.00341116	43.0116	2.30091	293.156
LOC_OS05G40610	-3.32149	-4.6257	-8.17568	0.10003	0.0405065	0.00345841	9.99696	24.6874	289.15
LOC_OS05G07010	-10.0661	-9.17215	-8.12444	0.00093283	0.00173343	0.00358343	1072.01	576.891	279.062
LOC_OS11G19340	-8.16351	-8.23099	-8.0783	0.0034877	0.00332833	0.0036999	286.722	300.451	270.278
LOC_OS02G43170	-3.60066	-7.1525	-8.07708	0.0824317	0.00702885	0.00370302	12.1313	142.271	270.05
LOC_OS02G51970	-1.90483	-3.35412	-8.06767	0.267047	0.0977934	0.00372725	3.74466	10.2256	268.294
LOC_OS01G09220	-1.00157	-2.85101	-8.06008	0.499454	0.138599	0.00374691	2.00218	7.21506	266.887
LOC_OS10G39700	-2.40936	-9.67921	-8.04461	0.188239	0.00121974	0.00378732	5.3124	819.847	264.039
LOC_OS05G39250	-3.81444	-7.23436	-8.04295	0.0710785	0.00664112	0.00379168	14.0689	150.577	263.735
LOC_OS06G09310	-1.07627	-5.30072	-7.97402	0.474253	0.0253703	0.00397724	2.10858	39.4162	251.431
LOC_OS01G04330	-2.61562	-3.83177	-7.9731	0.163162	0.0702299	0.00397977	6.12887	14.239	251.271
LOC_OS01G50400	-3.97844	-10.2855	-7.96158	0.0634412	0.000801205	0.00401167	15.7626	1248.12	249.273
LOC_OS02G08270	-5.86913	-5.85931	-7.95362	0.0171087	0.0172255	0.00403386	58.4499	58.0534	247.902
LOC_OS02G52210	-2.95694	-6.11368	-7.95047	0.128787	0.0144411	0.00404268	7.76476	69.2468	247.36
LOC_OS05G47960	-1.77184	-3.82191	-7.90206	0.292835	0.0707116	0.00418063	3.4149	14.142	239.198
LOC_OS01G61690	-2.84455	-2.0742	-7.90044	0.139221	0.237468	0.00418534	7.1828	4.2111	238.929
LOC_OS01G60640	-2.0626	-2.69253	-7.86604	0.239385	0.154692	0.00428635	4.17737	6.46444	233.299
LOC_OS05G06140	-8.88898	-6.09732	-7.84142	0.00210936	0.0146058	0.0043601	474.077	68.4661	229.353
LOC_OS07G37400	-5.29606	-4.56582	-7.83426	0.0254522	0.0422233	0.00438181	39.2893	23.6836	228.216
LOC_OS07G39190	-3.46943	-5.53933	-7.82633	0.0902812	0.0215028	0.00440596	11.0765	46.5055	226.965
LOC_OS12G36240	-2.5818	-4.79201	-7.81414	0.167033	0.0360962	0.00444333	5.98685	27.7038	225.056
LOC_OS09G21120	-3.76051	-5.72298	-7.79062	0.0737858	0.0189327	0.00451638	13.5527	52.8187	221.416
LOC_OS03G57880	-3.54935	-3.96919	-7.7798	0.0854159	0.0638489	0.00455037	11.7074	15.662	219.762
LOC_OS01G44120	-2.80086	-3.54241	-7.74063	0.143502	0.0858277	0.00467561	6.96856	11.6513	213.876
LOC_OS02G51040	-2.12024	-1.34972	-7.73949	0.230009	0.392369	0.00467929	4.34766	2.54862	213.708
LOC_OS08G40270	-1.59054	-2.47886	-7.71025	0.332046	0.179386	0.00477512	3.01163	5.57456	209.419
LOC_OS01G65950	-3.88476	-3.30943	-7.69315	0.0676974	0.10087	0.00483204	14.7716	9.91377	206.952
LOC_OS01G44240	-5.29809	-3.25811	-7.66017	0.0254165	0.104523	0.00494376	39.3445	9.56726	202.275
LOC_OS01G68660	-1.23851	-4.95411	-7.65333	0.423809	0.0322599	0.00496727	2.35955	30.9982	201.318
LOC_OS09G26710	-2.12393	-2.6346	-7.65017	0.229422	0.16103	0.00497816	4.35878	6.21002	200.877
LOC_OS05G39720	-1.68373	-5.93048	-7.63124	0.311277	0.0163963	0.00504393	3.21257	60.9892	198.258
LOC_OS03G10300	-5.48586	-8.73574	-7.6202	0.0223147	0.00234575	0.00508267	44.8136	426.304	196.747
LOC_OS01G12690	-2.18505	-2.45496	-7.61695	0.219905	0.182382	0.00509412	4.54743	5.48299	196.305
LOC_OS06G46950	-1.3565	-3.47664	-7.61524	0.390528	0.0898315	0.00510017	2.56063	11.132	196.072
LOC_OS01G61080	-3.00032	-6.36673	-7.61419	0.124972	0.0121178	0.00510386	8.00179	82.5233	195.93
LOC_OS12G36220	-4.49641	-6.78197	-7.58983	0.0443043	0.00908709	0.00519078	22.5712	110.046	192.649
LOC_OS03G06040	-2.11106	-2.55533	-7.58107	0.231478	0.170125	0.0052224	4.32007	5.87803	191.483
LOC_OS02G52010	-1.38879	-3.63058	-7.5774	0.381884	0.0807394	0.0052357	2.6186	12.3855	190.997
LOC_OS01G62670	-1.77072	-3.35865	-7.55917	0.293063	0.097487	0.00530229	3.41223	10.2578	188.598
LOC_OS01G19880	-2.457	-5.27467	-7.55845	0.182125	0.0258325	0.00530493	5.49073	38.711	188.504
LOC_OS02G45570	-5.63289	-3.00061	-7.54647	0.0201526	0.124947	0.00534918	49.6215	8.0034	186.945
LOC_OS09G17152	-3.14874	-7.17354	-7.54355	0.112755	0.00692706	0.00536	8.86879	144.361	186.567
LOC_OS03G18530	-2.15991	-2.57095	-7.52506	0.22377	0.168293	0.00542915	4.46887	5.94201	184.191
LOC_OS01G56240	-3.23032	-10.5293	-7.51736	0.106555	0.000676655	0.00545818	9.38478	1477.86	183.211
LOC_OS01G50420	-3.00188	-7.19448	-7.48228	0.124837	0.00682724	0.00559255	8.01043	146.472	178.809
LOC_OS01G50170	-4.12566	-1.81409	-7.48093	0.0572866	0.284383	0.00559776	17.4561	3.51638	178.643
LOC_OS02G45420	-2.98231	-7.09807	-7.46365	0.126542	0.00729909	0.00566521	7.9025	137.003	176.516
LOC_OS10G41550	-2.58251	-4.31608	-7.45562	0.16695	0.0502031	0.00569687	5.9898	19.9191	175.535
LOC_OS06G40090	-1.36017	-7.60055	-7.44792	0.389536	0.00515237	0.00572733	2.56715	194.085	174.602
LOC_OS07G48710	-1.37691	-2.36044	-7.44328	0.385043	0.194732	0.00574579	2.59711	5.13527	174.041
LOC_OS02G41670	-3.11431	-6.15052	-7.43382	0.115478	0.0140769	0.00578358	8.65966	71.0381	172.903
LOC_OS01G62900	-3.02417	-1.0548	-7.42042	0.122924	0.481365	0.00583757	8.13513	2.07742	171.304
LOC_OS04G48320	-3.03247	-6.5793	-7.38819	0.122218	0.0104577	0.00596944	8.18207	95.6236	167.52
LOC_OS04G58810	-1.74377	-4.7162	-7.38758	0.298589	0.0380436	0.00597197	3.34909	26.2856	167.449
LOC_OS02G52170	-1.05687	-2.06035	-7.38726	0.480675	0.239757	0.00597329	2.08041	4.17088	167.412
LOC_OS04G38790	-5.14987	-5.19907	-7.38587	0.0281666	0.0272222	0.00597904	35.503	36.7347	167.251
LOC_OS02G50374	-1.06814	-5.36314	-7.37849	0.476935	0.024296	0.00600972	2.09672	41.1591	166.397
LOC_OS08G34790	-3.34212	-4.84205	-7.36116	0.0986103	0.0348656	0.00608235	10.1409	28.6816	164.41
LOC_OS04G18650	-4.26841	-7.51394	-7.36052	0.0518897	0.00547115	0.00608502	19.2716	182.777	164.338
LOC_OS01G55560	-1.6345	-3.35419	-7.35286	0.322081	0.0977887	0.00611741	3.1048	10.2261	163.468
LOC_OS01G20206	-4.93154	-7.22491	-7.3344	0.0327685	0.00668473	0.00619622	30.5171	149.595	161.389
LOC_OS07G08160	-2.96438	-3.07716	-7.33231	0.128125	0.11849	0.00620521	7.80491	8.43952	161.155
LOC_OS01G50900	-4.97264	-4.62965	-7.33159	0.0318484	0.0403959	0.0062083	31.3988	24.755	161.075
LOC_OS02G34410	-2.16056	-3.45792	-7.32509	0.223669	0.0910042	0.00623631	4.47089	10.9885	160.351
LOC_OS03G18910	-1.94942	-3.14554	-7.31322	0.25892	0.113005	0.00628782	3.86219	8.84915	159.038
LOC_OS07G40290	-3.81769	-6.76113	-7.30025	0.0709189	0.00921929	0.00634461	14.1006	108.468	157.614
LOC_OS09G33640	-7.38428	-7.45236	-7.29871	0.00598563	0.00570973	0.00635138	167.067	175.14	157.446
LOC_OS04G44060	-1.27695	-3.27033	-7.29794	0.412667	0.103641	0.0063548	2.42326	9.64868	157.361
LOC_OS04G41960	-2.69504	-5.46748	-7.2811	0.154424	0.0226008	0.0064294	6.4757	44.2463	155.535
LOC_OS09G31130	-5.54846	-6.42561	-7.27015	0.0213672	0.0116332	0.00647837	46.8007	85.9612	154.36
LOC_OS09G22530	-2.30112	-4.96213	-7.2461	0.202906	0.0320811	0.00658728	4.92839	31.171	151.808
LOC_OS10G38000	-4.03229	-4.02711	-7.23348	0.0611169	0.0613367	0.00664515	16.3621	16.3034	150.486
LOC_OS08G37660	-1.30493	-4.4162	-7.21153	0.40474	0.0468373	0.00674705	2.47072	21.3505	148.213
LOC_OS11G44300	-1.12588	-5.13754	-7.20133	0.458222	0.0284084	0.0067949	2.18235	35.2008	147.169
LOC_OS03G21710	-1.36778	-5.47664	-7.1813	0.387487	0.0224578	0.0068899	2.58074	44.5279	145.14
LOC_OS02G43790	-1.38839	-6.78178	-7.16834	0.38199	0.00908828	0.00695208	2.61787	110.032	143.842
LOC_OS06G42020	-4.78372	-1.08416	-7.14475	0.0363041	0.471666	0.00706667	27.5451	2.12014	141.509
LOC_OS01G50350	-7.23004	-7.298	-7.14472	0.00666104	0.00635454	0.00706684	150.127	157.368	141.506
LOC_OS03G13300	-2.32784	-6.99727	-7.13282	0.199181	0.00782727	0.00712536	5.02055	127.758	140.344
LOC_OS04G23550	-7.28226	-9.88202	-7.12977	0.00642424	0.00105978	0.00714047	155.66	943.594	140.047
LOC_OS06G05470	-4.97913	-7.85451	-7.11684	0.0317053	0.00432072	0.00720471	31.5405	231.443	138.798
LOC_OS10G23900	-2.08293	-6.30172	-7.11009	0.236035	0.0126763	0.00723854	4.23667	78.8874	138.149
LOC_OS08G34580	-4.21708	-6.27161	-7.10012	0.0537691	0.0129436	0.0072887	18.598	77.258	137.199
LOC_OS08G33880	-4.32088	-7.25146	-7.09682	0.0500364	0.00656285	0.00730542	19.9854	152.373	136.885
LOC_OS01G09870	-1.49948	-4.04424	-7.08907	0.35368	0.0606126	0.00734476	2.82741	16.4982	136.151
LOC_OS04G01690	-7.16908	-4.77936	-7.08534	0.00694851	0.0364139	0.00736378	143.916	27.462	135.8
LOC_OS08G35730	-2.80991	-4.53755	-7.0836	0.142605	0.0430587	0.00737267	7.01239	23.2241	135.636
LOC_OS01G43610	-1.64878	-2.43984	-7.06324	0.318909	0.184304	0.00747745	3.13569	5.42582	133.735
LOC_OS02G56380	-3.05203	-5.48552	-7.05462	0.120572	0.02232	0.00752223	8.29377	44.803	132.939
LOC_OS05G34150	-5.1319	-1.36964	-7.0456	0.0285196	0.386989	0.00756943	35.0636	2.58406	132.11
LOC_OS04G47450	-2.48114	-2.1291	-7.04367	0.179103	0.228601	0.00757955	5.58337	4.37444	131.934
LOC_OS08G04360	-3.63585	-3.70447	-7.02886	0.0804451	0.0767084	0.00765777	12.4308	13.0364	130.586
LOC_OS01G13950	-5.25609	-5.32409	-7.02685	0.0261673	0.0249625	0.00766845	38.2157	40.0601	130.404
LOC_OS02G37290	-2.5482	-5.65992	-6.98539	0.170968	0.0197786	0.00789201	5.84904	50.5598	126.71
LOC_OS10G40550	-1.15329	-1.39067	-6.98477	0.449599	0.381388	0.0078954	2.22421	2.622	126.656
LOC_OS02G37300	-2.31052	-5.61957	-6.98275	0.201588	0.0203395	0.00790647	4.96061	49.1653	126.479
LOC_OS10G37570	-3.53844	-8.02881	-6.97944	0.0860644	0.00382902	0.00792461	11.6192	261.163	126.189
LOC_OS08G07660	-1.53851	-7.10878	-6.95536	0.344242	0.00724512	0.00805803	2.90493	138.024	124.1
LOC_OS02G03660	-2.27936	-3.24258	-6.95453	0.205989	0.105654	0.00806263	4.85464	9.46485	124.029
LOC_OS08G35590	-2.89839	-5.29007	-6.94111	0.134121	0.0255582	0.00813799	7.45595	39.1264	122.88
LOC_OS02G44590	-7.02145	-4.23405	-6.93608	0.00769718	0.0531403	0.00816641	129.918	18.8181	122.453
LOC_OS08G35520	-2.62844	-2.06018	-6.93323	0.161719	0.239786	0.00818255	6.18355	4.17038	122.211
LOC_OS01G61700	-4.61281	-5.27977	-6.93232	0.0408701	0.0257413	0.00818773	24.4677	38.848	122.134
LOC_OS01G07660	-6.05527	-1.18197	-6.93176	0.0150377	0.44075	0.00819089	66.4994	2.26886	122.087
LOC_OS01G50410	-3.68249	-6.32487	-6.92551	0.077886	0.0124746	0.00822646	12.8393	80.1632	121.559
LOC_OS05G24900	-2.54772	-3.0779	-6.89847	0.171026	0.11843	0.0083821	5.84708	8.44383	119.302
LOC_OS10G36360	-2.44599	-3.0322	-6.89282	0.18352	0.122241	0.00841501	5.44899	8.18057	118.835
LOC_OS09G34930	-3.08166	-1.65685	-6.89062	0.118122	0.317131	0.00842786	8.46585	3.15328	118.654
LOC_OS08G34800	-2.47214	-5.23435	-6.89001	0.180224	0.0265647	0.0084314	5.54864	37.6439	118.604
LOC_OS10G37760	-1.07709	-3.10358	-6.86975	0.473983	0.11634	0.00855064	2.10978	8.59547	116.95
LOC_OS06G04240	-2.05572	-4.79618	-6.861	0.240529	0.035992	0.00860268	4.15751	27.7839	116.243
LOC_OS02G08440	-2.82202	-7.99917	-6.85054	0.141412	0.0039085	0.00866527	7.07151	255.852	115.403
LOC_OS01G55500	-3.44726	-2.05112	-6.8379	0.0916796	0.241297	0.00874152	10.9076	4.14427	114.397
LOC_OS03G07730	-2.90969	-4.74295	-6.80833	0.133075	0.0373447	0.00892256	7.51458	26.7776	112.075
LOC_OS04G51660	-1.46261	-1.53504	-6.80046	0.362836	0.34507	0.00897135	2.75607	2.89796	111.466
LOC_OS12G40260	-4.70986	-1.22625	-6.79522	0.0382113	0.427428	0.00900401	26.1703	2.33958	111.062
LOC_OS03G09820	-6.87071	-6.93915	-6.78522	0.00854498	0.00814904	0.00906659	117.028	122.714	110.295
LOC_OS03G09170	-2.96157	-3.56928	-6.78225	0.128374	0.0842441	0.0090853	7.78971	11.8703	110.068
LOC_OS02G33590	-3.66819	-6.91263	-6.75938	0.0786621	0.00830024	0.00923049	12.7126	120.478	108.337
LOC_OS08G04540	-6.84396	-6.91147	-6.75842	0.00870488	0.00830691	0.00923659	114.878	120.382	108.265
LOC_OS02G55190	-4.99124	-2.35296	-6.7579	0.0314404	0.195744	0.00923994	31.8062	5.10871	108.226
LOC_OS02G56930	-2.28504	-3.45764	-6.75729	0.20518	0.0910221	0.00924386	4.87377	10.9863	108.18
LOC_OS04G33820	-3.3156	-5.53739	-6.75094	0.10044	0.0215318	0.00928464	9.95621	46.4429	107.705
LOC_OS06G13870	-2.04067	-4.8626	-6.74947	0.24305	0.0343726	0.00929411	4.11438	29.0929	107.595
LOC_OS05G46020	-3.26484	-7.20597	-6.74212	0.104036	0.00677308	0.00934156	9.61204	147.643	107.049
LOC_OS01G48540	-2.92887	-2.40063	-6.69463	0.131317	0.189382	0.00965422	7.61516	5.28033	103.582
LOC_OS10G35180	-1.70491	-1.25074	-6.66962	0.306741	0.420233	0.00982298	3.26008	2.37963	101.802
LOC_OS07G05084	-2.88532	-1.95418	-6.66379	0.135342	0.258068	0.00986276	7.38868	3.87495	101.391
LOC_OS01G50280	-2.7183	-2.16413	-6.66051	0.151953	0.223117	0.00988526	6.58099	4.48196	101.161
LOC_OS09G28390	-2.48244	-1.89188	-6.65441	0.178941	0.269456	0.00992715	5.58843	3.71119	100.734
LOC_OS07G23570	-7.69744	-5.91145	-6.65053	0.00481769	0.0166141	0.00995384	207.568	60.1897	100.464
LOC_OS03G19070	-1.29919	-1.38911	-6.62589	0.406353	0.3818	0.0101253	2.46091	2.61918	98.7624
LOC_OS06G10020	-2.9151	-4.18844	-6.61876	0.132577	0.054847	0.0101754	7.5428	18.2325	98.2758
LOC_OS06G35650	-2.52799	-3.91724	-6.6148	0.17338	0.0661899	0.0102034	5.76768	15.108	98.0063
LOC_OS03G53020	-5.08952	-9.00446	-6.61273	0.0293698	0.00194709	0.0102181	34.0486	513.586	97.8655
LOC_OS09G37080	-2.6242	-4.54276	-6.61016	0.162195	0.0429036	0.0102363	6.16543	23.3081	97.6913
LOC_OS02G09990	-1.12928	-3.74186	-6.60021	0.457145	0.0747458	0.0103072	2.18749	13.3787	97.0199
LOC_OS11G43030	-2.35815	-1.57175	-6.59309	0.195042	0.336401	0.0103581	5.12711	2.97264	96.5425
LOC_OS01G31370	-1.30135	-2.51476	-6.58679	0.405745	0.174977	0.0104035	2.4646	5.71504	96.1218
LOC_OS02G45780	-1.81236	-4.00433	-6.58572	0.284725	0.0623126	0.0104112	3.51216	16.0481	96.0506
LOC_OS04G37880	-4.06341	-5.08492	-6.58278	0.0598124	0.0294637	0.0104324	16.7189	33.94	95.8552
LOC_OS06G37700	-5.17964	-6.72872	-6.57465	0.0275913	0.00942872	0.0104914	36.2433	106.059	95.3165
LOC_OS12G38100	-2.94158	-4.36307	-6.57234	0.130165	0.0485944	0.0105082	7.68253	20.5785	95.1636
LOC_OS07G39200	-3.78698	-5.74774	-6.55676	0.0724443	0.0186105	0.0106223	13.8037	53.7331	94.1415
LOC_OS01G67810	-2.1133	-5.15439	-6.55466	0.231118	0.0280785	0.0106378	4.3268	35.6144	94.0046
LOC_OS05G43640	-1.69248	-3.85161	-6.55218	0.309395	0.0692706	0.0106561	3.23212	14.4361	93.8434
LOC_OS01G49400	-5.66483	-6.69605	-6.54097	0.0197114	0.00964472	0.0107392	50.7321	103.684	93.1169
LOC_OS06G11290	-4.01624	-3.46443	-6.51932	0.0618002	0.0905949	0.0109015	16.1812	11.0381	91.7302
LOC_OS09G21290	-5.59852	-6.66597	-6.51264	0.0206385	0.00984786	0.0109522	48.4532	101.545	91.3061
LOC_OS01G26980	-6.58895	-1.80746	-6.50365	0.0103879	0.285694	0.0110206	96.2658	3.50025	90.739
LOC_OS08G28880	-2.91832	-6.65201	-6.49998	0.132281	0.00994365	0.0110487	7.55966	100.567	90.5084
LOC_OS02G54050	-5.68618	-7.61255	-6.49565	0.0194218	0.00510967	0.0110819	51.4885	195.707	90.2374
LOC_OS05G25920	-2.06972	-4.50655	-6.48191	0.238206	0.043994	0.0111879	4.19805	22.7304	89.382
LOC_OS06G39270	-1.89677	-1.33173	-6.46505	0.268543	0.397293	0.0113195	3.72379	2.51704	88.3432
LOC_OS02G46210	-1.1574	-2.97561	-6.46485	0.44832	0.127131	0.0113211	2.23055	7.86591	88.3309
LOC_OS04G39010	-2.22041	-5.64167	-6.44997	0.21458	0.0200303	0.0114384	4.66027	49.9243	87.4245
LOC_OS04G50950	-5.5195	-7.59006	-6.43898	0.0218004	0.00518998	0.0115259	45.8707	192.679	86.7615
LOC_OS03G08520	-8.96653	-9.0344	-6.43836	0.00199897	0.0019071	0.0115309	500.259	524.356	86.7239
LOC_OS04G39370	-1.24011	-4.17788	-6.42137	0.423341	0.0552501	0.0116674	2.36216	18.0995	85.7088
LOC_OS03G03550	-2.1019	-2.23636	-6.41515	0.232951	0.212222	0.0117178	4.29275	4.71205	85.3401
LOC_OS03G15270	-2.93087	-3.33899	-6.41087	0.131135	0.0988241	0.0117526	7.62572	10.119	85.0872
LOC_OS02G04340	-2.16496	-3.24678	-6.40889	0.222989	0.105347	0.0117688	4.48453	9.49245	84.9703
LOC_OS01G41430	-1.62789	-6.23354	-6.40052	0.323561	0.0132897	0.0118373	3.09061	75.246	84.4788
LOC_OS08G10500	-2.53623	-6.00915	-6.39926	0.172393	0.0155262	0.0118476	5.8007	64.4073	84.4049
LOC_OS05G02760	-2.26531	-4.24459	-6.39188	0.208004	0.0527534	0.0119084	4.80759	18.9561	83.9746
LOC_OS12G39310	-6.79598	-4.87523	-6.38885	0.00899922	0.034073	0.0119334	111.121	29.3488	83.7985
LOC_OS01G70790	-1.23408	-2.11938	-6.38335	0.425112	0.230146	0.011979	2.35232	4.34507	83.4797
LOC_OS02G42720	-2.83179	-2.61274	-6.37127	0.140457	0.163489	0.0120797	7.11959	6.11662	82.7832
LOC_OS06G11650	-2.12403	-4.4066	-6.3664	0.229406	0.0471501	0.0121206	4.35908	21.2089	82.5045
LOC_OS01G67820	-2.18108	-4.23539	-6.35415	0.22051	0.053091	0.0122239	4.53494	18.8356	81.8068
LOC_OS01G47360	-2.09956	-1.71998	-6.33271	0.23333	0.303552	0.0124069	4.28578	3.29433	80.6004
LOC_OS03G51390	-2.5166	-6.47541	-6.32041	0.174755	0.0112385	0.0125132	5.7223	88.9801	79.9157
LOC_OS04G37430	-4.10657	-5.10919	-6.31911	0.0580497	0.0289721	0.0125244	17.2266	34.516	79.844
LOC_OS06G40170	-6.95973	-5.04225	-6.31745	0.00803364	0.030348	0.0125389	124.477	32.9511	79.752
LOC_OS03G44642	-2.46909	-5.68096	-6.308	0.180605	0.0194922	0.0126213	5.53695	51.3025	79.2313
LOC_OS12G13400	-3.94586	-3.02266	-6.30244	0.0648901	0.123052	0.01267	15.4107	8.12662	78.9265
LOC_OS08G04350	-1.05556	-2.48988	-6.28682	0.48111	0.178021	0.0128079	2.07853	5.61731	78.0765
LOC_OS09G16510	-2.00133	-4.99536	-6.28603	0.249769	0.0313507	0.012815	4.0037	31.8972	78.0338
LOC_OS04G03810	-6.93928	-1.12145	-6.26895	0.00814834	0.459631	0.0129675	122.724	2.17566	77.1156
LOC_OS02G33680	-1.83668	-2.47384	-6.26855	0.279965	0.180012	0.0129712	3.57187	5.55519	77.0942
LOC_OS02G50570	-2.83714	-3.78665	-6.26436	0.139938	0.072461	0.0130089	7.14603	13.8005	76.8705
LOC_OS01G04280	-1.48956	-4.88095	-6.26031	0.356121	0.0339382	0.0130454	2.80803	29.4653	76.6554
LOC_OS11G26570	-2.34161	-3.82586	-6.2556	0.19729	0.0705181	0.0130881	5.06867	14.1807	76.4055
LOC_OS02G44230	-3.60253	-5.32408	-6.23813	0.0823249	0.0249627	0.0132475	12.147	40.0598	75.4859
LOC_OS02G09250	-3.5137	-8.24769	-6.23676	0.0875527	0.00329001	0.0132601	11.4217	303.951	75.4142
LOC_OS07G37050	-1.97673	-2.32017	-6.20598	0.254065	0.200244	0.0135461	3.936	4.99392	73.8222
LOC_OS06G37710	-4.43059	-4.49518	-6.19526	0.0463725	0.0443421	0.0136471	21.5645	22.5519	73.2757
LOC_OS04G46410	-5.84863	-4.46064	-6.18426	0.0173536	0.0454164	0.0137515	57.6251	22.0185	72.7192
LOC_OS05G43660	-1.56626	-2.37371	-6.16155	0.337684	0.192948	0.0139697	2.96135	5.18273	71.5833
LOC_OS05G03620	-1.60305	-2.97958	-6.15308	0.32918	0.126782	0.014052	3.03785	7.88757	71.1644
LOC_OS02G57810	-6.80914	-8.73452	-6.142	0.00891752	0.00234772	0.0141603	112.139	425.945	70.6199
LOC_OS10G41330	-1.99309	-4.33277	-6.12267	0.251199	0.0496256	0.0143513	3.9809	20.1509	69.6801
LOC_OS05G45440	-1.68765	-4.14112	-6.1223	0.310432	0.0566759	0.014355	3.22131	17.6442	69.6619
LOC_OS03G60760	-1.12188	-2.22696	-6.09344	0.459496	0.213609	0.0146451	2.1763	4.68145	68.2823
LOC_OS04G33640	-3.72928	-5.53988	-6.0881	0.0754008	0.0214947	0.0146994	13.2625	46.5232	68.03
LOC_OS02G16850	-2.39832	-4.82102	-6.08496	0.189685	0.0353776	0.0147314	5.2719	28.2665	67.882
LOC_OS05G41490	-2.02266	-4.50083	-6.08485	0.246103	0.0441688	0.0147325	4.06333	22.6404	67.8769
LOC_OS11G34710	-3.69879	-5.25618	-6.0628	0.077011	0.0261657	0.0149595	12.9852	38.218	66.8474
LOC_OS05G04680	-3.72564	-2.59229	-6.06164	0.0755909	0.165822	0.0149714	13.2291	6.03055	66.7939
LOC_OS05G39600	-2.68671	-6.21202	-6.05788	0.155318	0.0134895	0.0150105	6.43842	74.1317	66.62
LOC_OS09G33650	-3.2834	-6.20535	-6.05224	0.102706	0.013552	0.0150694	9.7365	73.7896	66.3598
LOC_OS02G42585	-3.36787	-3.94007	-6.03173	0.0968656	0.065151	0.0152851	10.3236	15.349	65.4233
LOC_OS09G28160	-4.22581	-4.03834	-6.03101	0.0534447	0.0608609	0.0152927	18.7109	16.4309	65.3906
LOC_OS01G54470	-6.10797	-2.74109	-6.02209	0.0144983	0.149572	0.0153876	68.9736	6.68576	64.9874
LOC_OS01G58130	-3.02666	-3.61247	-6.02094	0.122711	0.0817597	0.0153999	8.14922	12.231	64.9355
LOC_OS01G03680	-9.20933	-5.55358	-6.01984	0.00168933	0.0212915	0.0154116	591.951	46.9671	64.8862
LOC_OS01G18730	-5.14282	-6.17259	-6.01858	0.0283047	0.0138633	0.0154251	35.3299	72.133	64.8294
LOC_OS01G64360	-3.92292	-6.71595	-6.01279	0.06593	0.00951257	0.0154871	15.1676	105.124	64.5699
LOC_OS05G27080	-3.64488	-3.72728	-6.00969	0.0799435	0.0755051	0.0155204	12.5088	13.2441	64.4312
LOC_OS09G35030	-1.49954	-4.62312	-6.00505	0.353667	0.040579	0.0155704	2.82752	24.6433	64.2246
LOC_OS03G41330	-2.35604	-4.82926	-5.9996	0.195327	0.0351761	0.0156293	5.11962	28.4284	63.9824
LOC_OS02G46100	-3.02322	-1.8027	-5.98639	0.123004	0.286638	0.0157731	8.12979	3.48872	63.3992
LOC_OS02G21040	-1.40951	-2.97922	-5.98592	0.376441	0.126813	0.0157782	2.65646	7.88561	63.3785
LOC_OS01G14440	-3.39868	-8.5821	-5.98058	0.0948187	0.00260933	0.0158367	10.5464	383.24	63.1443
LOC_OS04G38470	-4.20745	-2.94955	-5.97539	0.0541293	0.129448	0.0158939	18.4743	7.72509	62.9174
LOC_OS02G48320	-2.42248	-8.43997	-5.96419	0.186535	0.00287948	0.0160177	5.36093	347.285	62.4311
LOC_OS03G08330	-4.82425	-8.55819	-5.96398	0.0352986	0.00265294	0.01602	28.3298	376.94	62.4219
LOC_OS01G64570	-2.5757	-3.05831	-5.95133	0.167741	0.120048	0.0161611	5.96158	8.32999	61.877
LOC_OS05G37660	-2.44766	-3.01672	-5.94785	0.183307	0.12356	0.0162001	5.45532	8.09326	61.7279
LOC_OS03G08920	-3.27255	-4.04098	-5.93546	0.103482	0.0607498	0.0163398	9.66355	16.461	61.2002
LOC_OS01G62430	-3.14558	-7.56751	-5.93003	0.113002	0.00527171	0.0164015	8.84942	189.692	60.97
LOC_OS05G09280	-1.36058	-5.18491	-5.92856	0.389425	0.0274907	0.0164182	2.56789	36.376	60.9081
LOC_OS07G36570	-3.55281	-4.77069	-5.91726	0.0852113	0.0366335	0.0165473	11.7355	27.2975	60.433
LOC_OS03G34230	-2.32227	-5.08203	-5.89075	0.199953	0.0295228	0.0168542	5.00118	33.8721	59.3323
LOC_OS12G40630	-2.5027	-1.17232	-5.87676	0.176446	0.443706	0.0170185	5.66746	2.25374	58.7597
LOC_OS05G31670	-3.0827	-6.01772	-5.86182	0.118036	0.0154343	0.0171956	8.47198	64.7909	58.1545
LOC_OS09G20440	-4.97321	-6.00299	-5.84964	0.0318356	0.0155927	0.0173414	31.4113	64.1326	57.6655
LOC_OS08G17500	-5.93498	-6.00285	-5.84955	0.0163453	0.0155941	0.0173424	61.1796	64.1267	57.662
LOC_OS02G57350	-1.56327	-3.24086	-5.83615	0.338384	0.10578	0.0175042	2.95522	9.45359	57.129
LOC_OS11G10470	-2.46687	-7.59283	-5.79586	0.180883	0.00518001	0.018	5.52842	193.05	55.5556
LOC_OS05G08830	-4.8747	-7.80128	-5.79524	0.0340854	0.00448313	0.0180077	29.3381	223.058	55.5318
LOC_OS03G13740	-5.07529	-6.94745	-5.79252	0.029661	0.00810231	0.0180417	33.7143	123.422	55.4271
LOC_OS03G24100	-1.91286	-2.23255	-5.78346	0.265566	0.212783	0.0181553	3.76554	4.69963	55.0803
LOC_OS08G41750	-2.69387	-3.0527	-5.76794	0.154548	0.120516	0.0183517	6.47048	8.29766	54.4909
LOC_OS01G22900	-3.29258	-4.29273	-5.76704	0.102055	0.0510221	0.0183632	9.79864	19.5993	54.4567
LOC_OS03G07400	-2.72781	-3.25628	-5.74612	0.150955	0.104656	0.0186314	6.62451	9.55515	53.6728
LOC_OS01G08380	-2.0468	-2.13402	-5.74412	0.242021	0.227822	0.0186572	4.13187	4.38938	53.5985
LOC_OS03G17700	-2.81718	-4.89907	-5.74227	0.141888	0.0335146	0.0186812	7.04782	29.8378	53.5299
LOC_OS12G28590	-2.32768	-4.95099	-5.72478	0.199204	0.0323298	0.018909	5.01997	30.9312	52.8848
LOC_OS05G40060	-3.0692	-3.13433	-5.68736	0.119146	0.113887	0.0194059	8.39309	8.78065	51.5308
LOC_OS05G33400	-1.24398	-2.7872	-5.6706	0.422207	0.144867	0.0196326	2.3685	6.9029	50.9356
LOC_OS07G34370	-6.131	-6.02992	-5.66783	0.0142687	0.0153043	0.0196704	70.0834	65.3411	50.8377
LOC_OS03G20090	-2.14232	-5.40698	-5.66713	0.226516	0.0235688	0.01968	4.4147	42.4289	50.813
LOC_OS02G11070	-5.74965	-6.58052	-5.66411	0.0185858	0.0104488	0.0197211	53.8044	95.7051	50.707
LOC_OS06G13180	-2.42754	-5.44051	-5.66349	0.185882	0.0230273	0.0197296	5.37976	43.4267	50.6852
LOC_OS01G60490	-5.7447	-5.81324	-5.66028	0.0186498	0.0177844	0.0197736	53.6199	56.229	50.5724
LOC_OS02G26720	-2.48282	-3.10339	-5.65	0.178895	0.116355	0.019915	5.58988	8.59438	50.2134
LOC_OS04G52750	-3.25486	-5.76484	-5.61167	0.104758	0.0183912	0.0204513	9.54579	54.3739	48.8967
LOC_OS03G18480	-4.73514	-2.90877	-5.61167	0.0375475	0.133159	0.0204513	26.633	7.5098	48.8967
LOC_OS04G50176	-1.80332	-1.44934	-5.61092	0.286515	0.366189	0.0204618	3.49022	2.73083	48.8716
LOC_OS01G10230	-3.13923	-2.74823	-5.5837	0.1135	0.148834	0.0208515	8.81054	6.71891	47.9581
LOC_OS09G30490	-1.45139	-5.53737	-5.58053	0.36567	0.0215321	0.0208974	2.73471	46.4423	47.8528
LOC_OS10G35080	-6.24573	-7.20804	-5.57431	0.0131779	0.0067634	0.0209878	75.8844	147.855	47.6468
LOC_OS01G57370	-5.64972	-2.87367	-5.56446	0.0199189	0.136439	0.0211315	50.2036	7.32929	47.3227
LOC_OS07G17330	-1.75316	-1.42724	-5.5499	0.296652	0.371843	0.0213458	3.37095	2.68931	46.8475
LOC_OS10G39680	-2.54358	-6.89101	-5.54461	0.171516	0.00842556	0.0214243	5.83035	118.686	46.6761
LOC_OS06G43820	-1.26514	-4.10805	-5.53239	0.416059	0.0579902	0.0216065	2.4035	17.2443	46.2823
LOC_OS09G23570	-2.09831	-3.10701	-5.53095	0.233532	0.116064	0.0216281	4.28206	8.61593	46.2361
LOC_OS01G03130	-1.67341	-2.44278	-5.49942	0.313511	0.183929	0.022106	3.18968	5.43688	45.2366
LOC_OS01G32560	-3.3555	-2.53291	-5.4985	0.0976997	0.17279	0.0221201	10.2354	5.78737	45.2077
LOC_OS06G44010	-5.86401	-9.45716	-5.49706	0.0171695	0.00142269	0.0221422	58.2429	702.894	45.1626
LOC_OS06G14670	-4.48583	-2.92418	-5.4907	0.0446305	0.131745	0.0222399	22.4062	7.59041	44.9641
LOC_OS06G11090	-2.50126	-2.8322	-5.46234	0.176622	0.140418	0.0226816	5.66181	7.12158	44.0887
LOC_OS10G37160	-6.54616	-7.50897	-5.45696	0.0107006	0.00549004	0.0227663	93.4526	182.148	43.9245
LOC_OS02G47370	-1.31463	-2.05764	-5.45457	0.402029	0.240208	0.022804	2.48738	4.16306	43.8521
LOC_OS01G46800	-3.40697	-4.88878	-5.44618	0.0942757	0.0337544	0.0229369	10.6072	29.6258	43.5978
LOC_OS03G10640	-3.45559	-4.59978	-5.44224	0.0911512	0.041241	0.0229997	10.9708	24.2477	43.4788
LOC_OS06G10030	-2.51505	-4.25742	-5.43079	0.174942	0.0522864	0.0231829	5.71617	19.1254	43.1352
LOC_OS11G05410	-1.64128	-1.26433	-5.42787	0.320571	0.416293	0.0232299	3.11944	2.40215	43.048
LOC_OS04G49690	-2.96552	-3.61878	-5.42065	0.128023	0.0814029	0.0233465	7.81107	12.2846	42.833
LOC_OS03G16260	-1.685	-3.98371	-5.4155	0.311002	0.0632098	0.02343	3.21541	15.8203	42.6802
LOC_OS01G53090	-3.76298	-2.16766	-5.41327	0.0736599	0.222571	0.0234662	13.5759	4.49295	42.6144
LOC_OS01G14130	-1.94211	-3.06891	-5.41169	0.260235	0.11917	0.0234919	3.84268	8.39137	42.5679
LOC_OS05G34730	-5.49566	-5.56615	-5.40886	0.0221637	0.0211068	0.023538	45.1189	47.3781	42.4844
LOC_OS05G44900	-1.21632	-3.20723	-5.39847	0.430378	0.108275	0.0237082	2.32354	9.23573	42.1795
LOC_OS07G37730	-6.47429	-5.29225	-5.38802	0.0112472	0.0255196	0.0238806	88.9112	39.1856	41.875
LOC_OS07G26720	-3.02755	-3.67489	-5.38452	0.122635	0.0782977	0.0239386	8.15426	12.7718	41.7735
LOC_OS03G14010	-2.70997	-5.17565	-5.37963	0.152833	0.0276678	0.0240198	6.54308	36.1431	41.6323
LOC_OS06G04220	-1.08605	-1.89783	-5.36019	0.471048	0.268346	0.0243456	2.12293	3.72653	41.0751
LOC_OS04G33610	-3.78736	-4.3373	-5.35927	0.0724255	0.0494701	0.0243612	13.8073	20.2142	41.0488
LOC_OS05G51390	-3.12159	-2.7685	-5.34621	0.114896	0.146757	0.0245827	8.70349	6.814	40.679
LOC_OS05G33580	-2.97172	-4.52645	-5.33392	0.127474	0.0433912	0.0247931	7.84472	23.0462	40.3339
LOC_OS04G10690	-5.41954	-3.05513	-5.33379	0.0233645	0.120313	0.0247953	42.8	8.31163	40.3303
LOC_OS03G14370	-2.3826	-2.94361	-5.32663	0.191764	0.129982	0.0249186	5.21474	7.69336	40.1306
LOC_OS09G22470	-6.28571	-2.99618	-5.31004	0.0128177	0.125331	0.0252069	78.0169	7.97885	39.6717
LOC_OS12G06780	-2.26995	-1.45328	-5.30759	0.207337	0.36519	0.0252497	4.82307	2.7383	39.6044
LOC_OS08G41440	-1.67654	-1.61108	-5.29678	0.312832	0.327353	0.0254395	3.19661	3.0548	39.3089
LOC_OS02G41840	-1.93207	-7.033	-5.29453	0.262053	0.00763585	0.0254793	3.81602	130.961	39.2476
LOC_OS05G46350	-4.88751	-3.26178	-5.28939	0.0337842	0.104257	0.0255702	29.5997	9.59164	39.1081
LOC_OS02G46650	-3.89539	-4.42457	-5.27136	0.0672001	0.0465662	0.0258919	14.8809	21.4748	38.6221
LOC_OS04G45730	-3.28677	-3.98425	-5.26771	0.102467	0.0631859	0.0259575	9.75922	15.8263	38.5246
LOC_OS04G38400	-1.92173	-1.27829	-5.26223	0.263938	0.412283	0.0260562	3.78877	2.42552	38.3786
LOC_OS07G08150	-3.38353	-3.17729	-5.26159	0.0958203	0.110545	0.0260677	10.4362	9.04606	38.3617
LOC_OS12G36210	-7.45755	-4.52447	-5.23425	0.00568925	0.043451	0.0265664	175.77	23.0144	37.6416
LOC_OS10G19904	-3.52268	-2.48714	-5.23352	0.0870098	0.17836	0.02658	11.493	5.60665	37.6223
LOC_OS03G55800	-2.70926	-2.79443	-5.22084	0.152908	0.144143	0.0268146	6.53987	6.93757	37.2931
LOC_OS08G39840	-3.80802	-6.3269	-5.20989	0.0713958	0.012457	0.0270189	14.0064	80.2761	37.0112
LOC_OS02G50730	-1.4082	-3.9966	-5.20967	0.376782	0.0626473	0.027023	2.65405	15.9624	37.0055
LOC_OS07G04820	-3.4242	-4.39421	-5.20189	0.0931564	0.0475566	0.0271691	10.7346	21.0276	36.8065
LOC_OS03G26420	-5.28483	-4.39175	-5.19966	0.0256513	0.0476379	0.0272111	38.9844	20.9917	36.7497
LOC_OS07G36810	-2.18314	-2.88417	-5.18537	0.220197	0.13545	0.027482	4.54139	7.3828	36.3875
LOC_OS04G40680	-2.23818	-3.20249	-5.18126	0.211953	0.108631	0.0275605	4.71802	9.20543	36.2838
LOC_OS03G13840	-2.94561	-3.87038	-5.17894	0.129802	0.0683752	0.0276047	7.70402	14.6252	36.2257
LOC_OS08G34370	-3.44306	-1.1316	-5.16666	0.0919466	0.45641	0.0278406	10.8759	2.19101	35.9187
LOC_OS09G31420	-1.68224	-3.06601	-5.15686	0.311599	0.119409	0.0280304	3.20925	8.37456	35.6755
LOC_OS03G58740	-2.7777	-3.58506	-5.12901	0.145824	0.083328	0.0285769	6.85758	12.0008	34.9934
LOC_OS06G10210	-3.89284	-4.21766	-5.11066	0.0673193	0.0537473	0.0289427	14.8546	18.6056	34.5511
LOC_OS01G47760	-2.42474	-4.84059	-5.10144	0.186243	0.0349009	0.0291281	5.36934	28.6526	34.3311
LOC_OS05G25040	-3.77495	-6.73909	-5.10067	0.0730512	0.00936119	0.0291438	13.689	106.824	34.3127
LOC_OS02G35490	-2.50353	-3.95862	-5.08075	0.176344	0.0643184	0.029549	5.67073	15.5476	33.8421
LOC_OS03G30160	-1.89631	-2.11665	-5.07082	0.268629	0.230582	0.0297529	3.7226	4.33685	33.6101
LOC_OS08G37710	-5.14574	-3.36809	-5.05993	0.0282474	0.0968511	0.0299784	35.4015	10.3251	33.3574
LOC_OS05G04960	-2.03152	-2.57156	-5.05937	0.244598	0.168222	0.0299902	4.08835	5.94453	33.3442
LOC_OS01G59780	-5.1363	-2.3112	-5.05114	0.0284329	0.201492	0.0301618	35.1705	4.96297	33.1546
LOC_OS10G28060	-1.28042	-1.39067	-5.04452	0.411674	0.381388	0.0303005	2.4291	2.622	33.0028
LOC_OS11G16990	-1.03801	-1.26614	-5.03693	0.486999	0.41577	0.0304603	2.05339	2.40517	32.8296
LOC_OS09G12630	-4.7008	-5.18187	-5.03473	0.0384519	0.0275488	0.0305066	26.0065	36.2993	32.7797
LOC_OS05G04970	-6.0102	-5.18368	-5.02997	0.015515	0.0275142	0.0306075	64.4539	36.3448	32.6717
LOC_OS05G08420	-1.24673	-1.79478	-5.02727	0.421403	0.288215	0.030665	2.37302	3.46963	32.6105
LOC_OS10G36703	-2.98074	-2.3658	-5.0241	0.12668	0.19401	0.0307322	7.8939	5.15438	32.5391
LOC_OS01G04160	-3.00233	-2.1015	-5.01402	0.124798	0.233017	0.0309478	8.01296	4.29154	32.3125
LOC_OS03G13579	-2.04031	-4.27809	-5.0132	0.243111	0.0515426	0.0309653	4.11334	19.4014	32.2942
LOC_OS06G47120	-5.09198	-2.09446	-5.00757	0.0293199	0.234156	0.0310865	34.1065	4.27065	32.1683
LOC_OS12G02240	-1.25546	-2.025	-5.00198	0.418861	0.245704	0.0312072	2.38743	4.06993	32.0438
LOC_OS02G44880	-1.77601	-2.99142	-4.99412	0.291989	0.125745	0.0313776	3.42478	7.95258	31.8699
LOC_OS11G32290	-4.33793	-4.72982	-4.9916	0.0494486	0.0376861	0.0314325	20.223	26.535	31.8142
LOC_OS01G29330	-1.37796	-3.55937	-4.99082	0.384763	0.0848248	0.0314494	2.599	11.789	31.7971
LOC_OS11G13820	-4.114	-4.18386	-4.98965	0.0577515	0.0550217	0.031475	17.3156	18.1747	31.7713
LOC_OS03G53900	-1.99736	-5.14455	-4.98804	0.250458	0.0282706	0.0315102	3.99269	35.3724	31.7357
LOC_OS09G27330	-4.57051	-2.88371	-4.98281	0.0420861	0.135493	0.0316245	23.7608	7.38044	31.621
LOC_OS05G08910	-1.76507	-4.26584	-4.98231	0.294212	0.0519822	0.0316355	3.39891	19.2373	31.6101
LOC_OS05G11610	-5.65324	-8.20231	-4.98061	0.0198703	0.00339515	0.0316728	50.3264	294.538	31.5729
LOC_OS02G52030	-4.10064	-5.13129	-4.97734	0.0582888	0.0285318	0.0317447	17.156	35.0487	31.5013
LOC_OS02G44235	-1.97532	-4.54548	-4.97355	0.254313	0.0428226	0.0318282	3.93217	23.3522	31.4186
LOC_OS09G36700	-5.05556	-5.12308	-4.97064	0.0300694	0.0286946	0.0318926	33.2564	34.8498	31.3553
LOC_OS12G08090	-3.17071	-2.38656	-4.96894	0.111051	0.191238	0.0319301	9.0049	5.22909	31.3184
LOC_OS04G34970	-3.73726	-6.98732	-4.96877	0.0749846	0.00788147	0.0319338	13.3361	126.88	31.3148
LOC_OS01G46760	-3.22612	-3.12416	-4.96874	0.106867	0.114692	0.0319344	9.35746	8.71897	31.3142
LOC_OS03G01700	-6.90526	-5.12243	-4.96827	0.00834275	0.0287075	0.0319449	119.865	34.8341	31.3039
LOC_OS03G58900	-2.28465	-2.007	-4.95567	0.205236	0.24879	0.0322251	4.87245	4.01946	31.0317
LOC_OS09G25060	-4.89784	-3.06349	-4.94781	0.0335432	0.119618	0.0324012	29.8123	8.35994	30.863
LOC_OS09G29310	-2.45292	-2.63006	-4.93948	0.182641	0.161538	0.0325888	5.47523	6.19051	30.6854
LOC_OS02G49950	-1.35761	-1.03388	-4.93044	0.390227	0.488394	0.0327938	2.56261	2.04753	30.4936
LOC_OS05G48640	-5.67204	-1.98653	-4.9204	0.0196131	0.252346	0.0330227	50.9863	3.96282	30.2822
LOC_OS05G03590	-2.05049	-3.02276	-4.91733	0.241403	0.123044	0.033093	4.14246	8.1272	30.2179
LOC_OS03G57310	-1.57196	-2.92619	-4.91567	0.33635	0.131562	0.0331312	2.97309	7.60099	30.1831
LOC_OS01G47730	-1.24199	-2.52826	-4.91379	0.42279	0.173348	0.0331744	2.36524	5.76876	30.1437
LOC_OS10G40640	-3.3954	-5.88855	-4.91156	0.095035	0.0168799	0.0332255	10.5224	59.2421	30.0974
LOC_OS02G32590	-3.30366	-4.81609	-4.91031	0.101274	0.0354987	0.0332543	9.87419	28.17	30.0713
LOC_OS01G14410	-3.96863	-3.59505	-4.89764	0.063874	0.0827529	0.0335477	15.6558	12.0842	29.8083
LOC_OS04G51160	-1.2566	-2.61545	-4.89519	0.41853	0.163182	0.0336049	2.38932	6.12814	29.7576
LOC_OS03G31446	-4.97392	-5.0419	-4.88917	0.0318201	0.0303555	0.0337454	31.4266	32.9429	29.6337
LOC_OS09G36500	-1.58828	-3.72841	-4.88878	0.332568	0.0754458	0.0337545	3.00691	13.2545	29.6257
LOC_OS03G50490	-2.91603	-3.64275	-4.88694	0.132491	0.0800614	0.0337974	7.54766	12.4904	29.5881
LOC_OS01G66480	-4.00863	-5.03714	-4.88535	0.0621271	0.0304557	0.0338348	16.096	32.8345	29.5554
LOC_OS01G58310	-1.10927	-4.043	-4.88532	0.463529	0.0606648	0.0338355	2.15736	16.484	29.5548
LOC_OS04G34170	-1.14432	-1.96699	-4.8831	0.452404	0.255786	0.0338875	2.21041	3.90952	29.5094
LOC_OS06G13770	-4.00495	-4.07178	-4.88207	0.062286	0.0594664	0.0339117	16.055	16.8162	29.4883
LOC_OS03G10950	-1.92595	-2.73078	-4.88041	0.263167	0.150644	0.0339509	3.79987	6.63815	29.4543
LOC_OS02G44870	-1.83779	-1.43921	-4.84995	0.27975	0.36877	0.0346752	3.57462	2.71171	28.8391
LOC_OS06G10040	-4.02987	-5.00367	-4.84918	0.0612194	0.0311705	0.0346936	16.3347	32.0816	28.8237
LOC_OS01G16310	-2.11189	-4.99231	-4.83511	0.231343	0.031417	0.0350339	4.32258	31.8299	28.5438
LOC_OS03G50210	-2.20494	-2.81682	-4.82185	0.216893	0.141923	0.0353572	4.61056	7.04608	28.2828
LOC_OS05G46840	-4.8941	-4.96297	-4.80764	0.0336301	0.0320626	0.0357072	29.7353	31.189	28.0056
LOC_OS05G12040	-6.8841	-7.2749	-4.79852	0.00846604	0.00645708	0.0359336	118.119	154.869	27.8291
LOC_OS09G26940	-3.91795	-4.94595	-4.79482	0.0661573	0.032443	0.0360259	15.1155	30.8233	27.7578
LOC_OS09G27010	-2.55523	-5.34673	-4.78812	0.170137	0.0245739	0.0361936	5.87763	40.6936	27.6292
LOC_OS02G38890	-3.65624	-3.6565	-4.78625	0.0793161	0.0793022	0.0362405	12.6078	12.61	27.5934
LOC_OS11G44430	-1.76114	-7.45774	-4.76897	0.295016	0.00568848	0.0366772	3.38965	175.794	27.2649
LOC_OS01G09770	-2.0885	-2.6235	-4.75699	0.235124	0.162274	0.036983	4.25307	6.16242	27.0395
LOC_OS06G05420	-2.09873	-8.35175	-4.75342	0.233464	0.00306106	0.0370747	4.28332	326.684	26.9725
LOC_OS06G11610	-1.11226	-1.18347	-4.75197	0.462567	0.44029	0.037112	2.16185	2.27123	26.9455
LOC_OS04G44870	-1.50484	-2.85526	-4.749	0.352369	0.138191	0.0371885	2.83794	7.23636	26.89
LOC_OS02G22160	-1.22601	-1.44773	-4.73654	0.427499	0.366597	0.037511	2.33919	2.72779	26.6588
LOC_OS06G43720	-3.85364	-4.88614	-4.72921	0.0691732	0.0338163	0.0377021	14.4565	29.5716	26.5237
LOC_OS03G32420	-2.57471	-1.72352	-4.72157	0.167855	0.302809	0.0379022	5.95753	3.30241	26.3837
LOC_OS05G32370	-3.83353	-4.86275	-4.70991	0.0701443	0.0343689	0.0382099	14.2563	29.0961	26.1712
LOC_OS02G21700	-2.12517	-1.4197	-4.70767	0.229225	0.373791	0.0382692	4.36253	2.67529	26.1307
LOC_OS04G59260	-2.25097	-1.8285	-4.70134	0.210083	0.281557	0.0384376	4.76002	3.55167	26.0162
LOC_OS07G14150	-1.98582	-1.71975	-4.68573	0.25247	0.303601	0.0388556	3.96087	3.2938	25.7363
LOC_OS11G12300	-1.52374	-4.19347	-4.67865	0.347784	0.0546561	0.0390469	2.87535	18.2962	25.6103
LOC_OS01G60420	-1.4751	-2.62013	-4.6746	0.359709	0.162653	0.0391566	2.78003	6.14806	25.5385
LOC_OS07G40040	-1.51605	-2.73572	-4.66413	0.349641	0.15013	0.039442	2.86007	6.66091	25.3537
LOC_OS10G21540	-2.31443	-1.19184	-4.65951	0.201042	0.437745	0.0395684	4.97409	2.28444	25.2727
LOC_OS01G41420	-3.4824	-8.8074	-4.65294	0.0894731	0.00223208	0.0397488	11.1765	448.014	25.158
LOC_OS09G22460	-3.12892	-2.99429	-4.64143	0.114314	0.125496	0.0400673	8.74782	7.96839	24.958
LOC_OS07G09190	-6.68246	-5.67123	-4.63798	0.00973598	0.0196242	0.0401633	102.712	50.9576	24.8984
LOC_OS09G28840	-1.13743	-1.21059	-4.63592	0.45457	0.432093	0.0402206	2.19988	2.31432	24.8629
LOC_OS03G16170	-2.17785	-3.70696	-4.63514	0.221004	0.0765761	0.0402424	4.5248	13.0589	24.8494
LOC_OS01G11150	-3.50977	-5.31605	-4.63378	0.0877916	0.025102	0.0402804	11.3906	39.8374	24.826
LOC_OS06G14370	-2.0075	-2.50967	-4.63144	0.248704	0.175596	0.0403457	4.02085	5.69488	24.7858
LOC_OS01G38980	-1.668	-5.02632	-4.62955	0.31469	0.0306851	0.0403986	3.17773	32.5891	24.7534
LOC_OS01G50259	-1.63092	-1.90404	-4.62632	0.322882	0.267194	0.0404893	3.09711	3.7426	24.6979
LOC_OS06G45040	-2.85766	-2.89916	-4.6215	0.137962	0.134049	0.0406248	7.24839	7.45994	24.6155
LOC_OS01G50370	-2.14137	-4.48906	-4.61918	0.226665	0.0445305	0.0406901	4.41179	22.4565	24.576
LOC_OS04G58220	-1.37259	-3.54241	-4.60808	0.386196	0.0858279	0.0410044	2.58936	11.6512	24.3876
LOC_OS01G64310	-2.49315	-4.98174	-4.60068	0.177618	0.031648	0.0412153	5.63006	31.5975	24.2629
LOC_OS02G05040	-1.84237	-1.20636	-4.59417	0.278863	0.433361	0.0414017	3.58599	2.30754	24.1536
LOC_OS05G39180	-3.50621	-1.21438	-4.58696	0.0880086	0.430959	0.041609	11.3625	2.3204	24.0333
LOC_OS01G27340	-4.48008	-4.0874	-4.58522	0.0448086	0.0588262	0.0416592	22.3171	16.9992	24.0043
LOC_OS01G56220	-2.13528	-2.60302	-4.58086	0.227623	0.164593	0.0417854	4.39324	6.07558	23.9318
LOC_OS03G26910	-1.46549	-2.35186	-4.57477	0.362113	0.195894	0.0419622	2.76157	5.1048	23.831
LOC_OS05G37060	-4.32376	-9.8939	-4.56579	0.0499366	0.00105109	0.0422242	20.0254	951.392	23.6831
LOC_OS02G34250	-1.84634	-4.13241	-4.56437	0.278097	0.0570192	0.0422657	3.59587	17.5379	23.6599
LOC_OS08G29660	-1.64949	-5.33915	-4.5631	0.318753	0.0247033	0.042303	3.13723	40.4804	23.639
LOC_OS03G21380	-1.5653	-2.35122	-4.55433	0.337907	0.19598	0.0425609	2.9594	5.10255	23.4957
LOC_OS05G27730	-1.02899	-4.5336	-4.55045	0.490053	0.0431768	0.0426754	2.0406	23.1606	23.4327
LOC_OS12G08700	-3.74061	-3.79545	-4.55037	0.0748109	0.0720204	0.0426777	13.367	13.885	23.4314
LOC_OS04G58850	-1.01648	-1.89705	-4.53316	0.494321	0.268492	0.0431899	2.02298	3.7245	23.1535
LOC_OS03G04070	-1.86472	-4.83932	-4.53002	0.274577	0.0349317	0.0432842	3.64196	28.6273	23.1031
LOC_OS09G15670	-1.31629	-2.19957	-4.52952	0.401567	0.217703	0.0432992	2.49025	4.59342	23.0951
LOC_OS02G45380	-2.93248	-4.28173	-4.52849	0.13099	0.0514127	0.0433299	7.6342	19.4504	23.0787
LOC_OS03G30150	-2.0278	-3.09373	-4.52793	0.245229	0.117137	0.043347	4.07782	8.53703	23.0697
LOC_OS09G36320	-3.30116	-3.54931	-4.52554	0.10145	0.0854182	0.0434187	9.85706	11.7071	23.0315
LOC_OS07G37045	-1.04678	-1.97016	-4.52499	0.484048	0.255225	0.0434351	2.06591	3.91811	23.0229
LOC_OS10G38820	-2.32619	-1.8479	-4.52019	0.19941	0.277797	0.0435799	5.01479	3.59975	22.9463
LOC_OS06G45030	-4.0616	-1.73629	-4.50279	0.0598873	0.300141	0.0441089	16.698	3.33176	22.6712
LOC_OS01G16250	-4.58656	-4.65514	-4.50225	0.0416207	0.0396884	0.0441254	24.0265	25.1963	22.6627
LOC_OS10G25260	-4.58175	-4.64834	-4.49689	0.0417594	0.0398759	0.0442896	23.9467	25.0778	22.5787
LOC_OS02G40530	-2.57319	-4.31244	-4.49579	0.168032	0.0503299	0.0443232	5.95124	19.8689	22.5615
LOC_OS01G47130	-3.57038	-1.18135	-4.4808	0.0841796	0.440937	0.0447862	11.8794	2.2679	22.3283
LOC_OS08G15650	-1.26772	-1.82232	-4.47961	0.415317	0.282765	0.0448231	2.4078	3.5365	22.3099
LOC_OS04G50790	-2.71447	-2.56635	-4.47882	0.152357	0.168831	0.0448479	6.56352	5.92309	22.2976
LOC_OS07G40240	-2.36228	-1.50679	-4.4776	0.194483	0.351893	0.0448857	5.14183	2.84177	22.2788
LOC_OS01G66860	-3.54753	-4.64368	-4.46503	0.0855237	0.0400049	0.0452786	11.6927	24.9969	22.0855
LOC_OS03G60220	-3.01895	-3.49688	-4.45935	0.123368	0.0885795	0.0454571	8.1058	11.2893	21.9987
LOC_OS01G21250	-3.45063	-5.7652	-4.45924	0.0914653	0.0183867	0.0454605	10.9331	54.3872	21.9971
LOC_OS05G13580	-1.38909	-1.33606	-4.45834	0.381806	0.3961	0.045489	2.61913	2.52462	21.9833
LOC_OS02G33000	-3.3207	-2.85943	-4.44926	0.100085	0.137793	0.0457761	9.99152	7.25727	21.8455
LOC_OS05G44300	-1.16895	-2.95644	-4.44804	0.444746	0.128832	0.045815	2.24847	7.76205	21.8269
LOC_OS02G31867	-1.11839	-3.09024	-4.44795	0.460608	0.117421	0.0458177	2.17104	8.51636	21.8256
LOC_OS10G25290	-4.01469	-7.97018	-4.42759	0.0618668	0.00398784	0.0464689	16.1638	250.762	21.5198
LOC_OS08G34390	-2.01447	-2.81731	-4.42579	0.247504	0.141875	0.0465271	4.04033	7.04845	21.4929
LOC_OS05G11600	-3.25123	-6.9357	-4.42115	0.105023	0.00816859	0.046677	9.52176	122.42	21.4238
LOC_OS02G19650	-2.66483	-2.8716	-4.42027	0.15769	0.136635	0.0467053	6.34154	7.31877	21.4108
LOC_OS04G24140	-2.2313	-3.58105	-4.41555	0.212967	0.0835598	0.0468585	4.69557	11.9675	21.3408
LOC_OS05G27060	-2.29298	-2.02453	-4.40877	0.204054	0.245786	0.0470792	4.90066	4.06859	21.2408
LOC_OS05G44600	-1.23176	-2.90974	-4.39988	0.425799	0.13307	0.0473702	2.34853	7.51481	21.1103
LOC_OS04G52110	-2.95942	-1.82183	-4.39188	0.128566	0.282862	0.0476335	7.77813	3.53529	20.9936
LOC_OS01G14220	-4.47233	-4.54068	-4.38768	0.0450498	0.0429655	0.0477724	22.1976	23.2745	20.9326
LOC_OS03G10250	-1.43504	-2.80414	-4.37107	0.369838	0.143176	0.0483255	2.70389	6.98442	20.693
LOC_OS03G57450	-2.76547	-3.28955	-4.36912	0.147065	0.10227	0.0483908	6.7997	9.77805	20.6651
LOC_OS02G37320	-2.28679	-5.10757	-4.36599	0.204931	0.0290047	0.0484961	4.8797	34.4772	20.6202
LOC_OS02G44130	-2.12633	-2.10764	-4.36178	0.22904	0.232026	0.0486377	4.36606	4.30987	20.5602
LOC_OS09G35780	-3.20038	-2.52102	-4.36064	0.10879	0.17422	0.0486762	9.19201	5.73989	20.5439
LOC_OS03G41390	-1.99515	-1.96464	-4.34891	0.250842	0.256203	0.0490736	3.98657	3.90315	20.3775
LOC_OS07G35140	-1.98668	-2.3079	-4.34525	0.252319	0.201954	0.0491981	3.96324	4.95163	20.326
LOC_OS04G43440	-2.66147	-4.97252	-4.34144	0.158058	0.0318509	0.0493283	6.32678	31.3963	20.2723
LOC_OS07G39320	-2.8407	-3.16821	-4.33355	0.139593	0.111244	0.0495988	7.16368	8.98929	20.1618
LOC_OS04G49110	-1.70216	-1.74031	-4.3284	0.307327	0.299305	0.0497763	3.25387	3.34108	20.0899
LOC_OS06G11760	-3.3523	-7.22463	-4.31452	0.0979168	0.00668603	0.0502573	10.2128	149.566	19.8976
LOC_OS02G01810	-1.90905	-2.4572	-4.30803	0.266267	0.1821	0.0504841	3.75562	5.49149	19.8082
LOC_OS08G37370	-1.7783	-1.92902	-4.30629	0.291527	0.262608	0.0505449	3.43021	3.80796	19.7844
LOC_OS04G37790	-1.40532	-1.4013	-4.30576	0.377534	0.378587	0.0505635	2.64877	2.6414	19.7771
LOC_OS02G31140	-1.46384	-1.20083	-4.30531	0.362527	0.435024	0.0505792	2.75841	2.29872	19.771
LOC_OS03G05460	-1.65253	-1.40908	-4.29288	0.318081	0.376552	0.051017	3.14385	2.65567	19.6013
LOC_OS02G06930	-2.96938	-4.49791	-4.28866	0.127682	0.0442582	0.0511663	7.83198	22.5947	19.5441
LOC_OS06G18000	-1.31341	-2.40256	-4.28387	0.402368	0.189129	0.0513364	2.48529	5.2874	19.4794
LOC_OS01G67430	-4.36511	-4.43554	-4.27904	0.0485257	0.0462135	0.0515086	20.6076	21.6387	19.4142
LOC_OS12G43580	-1.24735	-2.64338	-4.27768	0.421221	0.160053	0.0515573	2.37405	6.24795	19.3959
LOC_OS02G46690	-1.43936	-3.24703	-4.26464	0.368731	0.105328	0.0520255	2.712	9.49412	19.2213
LOC_OS02G43770	-2.16393	-3.21341	-4.26452	0.223147	0.107812	0.0520299	4.48135	9.27543	19.2197
LOC_OS01G22670	-4.34816	-4.41586	-4.26289	0.0490991	0.0468483	0.0520885	20.367	21.3455	19.1981
LOC_OS05G41590	-2.66214	-3.81128	-4.25206	0.157985	0.0712344	0.052481	6.32971	14.0382	19.0545
LOC_OS06G11200	-4.32869	-3.49705	-4.24291	0.049766	0.088569	0.0528148	20.094	11.2906	18.9341
LOC_OS11G03600	-1.4048	-3.22129	-4.24215	0.377672	0.107225	0.0528427	2.6478	9.32619	18.9241
LOC_OS03G14730	-1.01946	-1.81413	-4.22314	0.493302	0.284375	0.0535436	2.02715	3.51648	18.6764
LOC_OS01G57730	-1.25889	-2.86795	-4.20804	0.417865	0.136981	0.054107	2.39312	7.30029	18.4819
LOC_OS11G44630	-2.70457	-4.22245	-4.2063	0.153407	0.0535692	0.0541722	6.51862	18.6674	18.4597
LOC_OS02G28170	-1.22937	-1.06604	-4.1992	0.426505	0.477627	0.0544394	2.34464	2.09368	18.369
LOC_OS10G34170	-2.18355	-4.3637	-4.18661	0.220134	0.0485732	0.0549168	4.54269	20.5875	18.2094
LOC_OS04G51950	-2.23049	-3.10717	-4.18094	0.213086	0.116051	0.055133	4.69294	8.61688	18.138
LOC_OS12G03370	-1.73393	-3.03015	-4.17942	0.300632	0.122415	0.0551911	3.32633	8.16892	18.1189
LOC_OS07G44140	-2.7392	-4.59633	-4.17069	0.149768	0.0413396	0.0555259	6.67698	24.1899	18.0096
LOC_OS02G28220	-2.82615	-2.95176	-4.16493	0.141008	0.129251	0.0557483	7.09178	7.7369	17.9378
LOC_OS05G08890	-2.76705	-5.2771	-4.16258	0.146905	0.025789	0.055839	6.80714	38.7763	17.9086
LOC_OS03G20680	-4.24798	-4.73094	-4.15997	0.0526298	0.0376569	0.0559403	19.0007	26.5555	17.8762
LOC_OS08G36740	-1.65339	-4.3004	-4.15968	0.317892	0.0507518	0.0559516	3.14572	19.7037	17.8726
LOC_OS03G19920	-4.25886	-4.29641	-4.14417	0.0522343	0.0508922	0.0565563	19.1445	19.6494	17.6815
LOC_OS02G44090	-1.77549	-1.19806	-4.14243	0.292095	0.435861	0.0566246	3.42354	2.29431	17.6602
LOC_OS08G01510	-4.31394	-1.77939	-4.14027	0.0502775	0.291307	0.0567093	19.8896	3.4328	17.6338
LOC_OS06G11720	-3.86289	-4.2936	-4.13698	0.0687313	0.0509916	0.0568387	14.5494	19.6111	17.5937
LOC_OS01G12640	-1.59221	-1.07446	-4.12344	0.331664	0.474849	0.0573748	3.0151	2.10593	17.4292
LOC_OS01G03080	-1.616	-1.91832	-4.12219	0.326238	0.264562	0.0574247	3.06525	3.77983	17.4141
LOC_OS07G37320	-2.66659	-4.30563	-4.11667	0.157498	0.0505682	0.0576446	6.34928	19.7753	17.3477
LOC_OS05G45060	-1.4303	-1.94111	-4.11267	0.371055	0.260415	0.0578046	2.69502	3.84002	17.2997
LOC_OS01G60110	-3.59568	-2.68737	-4.11049	0.0827164	0.155246	0.057892	12.0895	6.44138	17.2736
LOC_OS10G33040	-3.09117	-3.84606	-4.10624	0.117345	0.0695376	0.058063	8.52188	14.3807	17.2227
LOC_OS02G06330	-1.05863	-1.05051	-4.09504	0.480089	0.482797	0.0585154	2.08295	2.07126	17.0895
LOC_OS03G21030	-1.46953	-2.56678	-4.09069	0.3611	0.16878	0.0586923	2.76932	5.92487	17.038
LOC_OS07G47660	-3.17305	-6.10453	-4.09044	0.110871	0.014533	0.0587022	9.01951	68.8091	17.0351
LOC_OS01G47670	-5.04989	-4.20874	-4.08053	0.0301879	0.0540809	0.059107	33.1259	18.4908	16.9185
LOC_OS05G48690	-2.11144	-2.69763	-4.07655	0.231417	0.154146	0.05927	4.32121	6.48735	16.8719
LOC_OS01G72100	-1.09593	-1.00785	-4.06366	0.467835	0.497285	0.0598022	2.1375	2.01092	16.7218
LOC_OS03G47280	-4.23581	-7.46672	-4.06295	0.0530756	0.00565317	0.0598317	18.841	176.892	16.7136
LOC_OS05G35290	-2.36872	-3.35202	-4.06012	0.193617	0.0979355	0.0599492	5.16484	10.2108	16.6808
LOC_OS08G13270	-2.21358	-4.12303	-4.04991	0.215599	0.057391	0.0603746	4.63824	17.4243	16.5632
LOC_OS03G58290	-7.12598	-4.25393	-4.04869	0.00715923	0.0524132	0.060426	139.68	19.0792	16.5492
LOC_OS07G03040	-2.7554	-3.70944	-4.04038	0.148096	0.0764445	0.0607748	6.75239	13.0814	16.4542
LOC_OS06G39050	-3.11418	-3.77509	-4.03926	0.115488	0.0730441	0.0608222	8.6589	13.6904	16.4414
LOC_OS05G25770	-1.95549	-3.5057	-4.03905	0.257834	0.08804	0.060831	3.87846	11.3585	16.439
LOC_OS01G45914	-1.90658	-3.34906	-4.03806	0.266724	0.0981366	0.0608725	3.74919	10.1899	16.4278
LOC_OS12G08564	-1.63229	-3.70529	-4.03209	0.322576	0.0766649	0.061125	3.10004	13.0438	16.3599
LOC_OS07G11150	-5.12034	-7.04544	-4.02976	0.028749	0.00757025	0.0612239	34.7838	132.096	16.3335
LOC_OS10G33990	-1.2915	-2.58611	-4.02966	0.408527	0.166534	0.0612281	2.44782	6.00478	16.3324
LOC_OS09G38320	-2.96394	-2.62344	-4.01838	0.128164	0.16228	0.0617086	7.80252	6.16218	16.2052
LOC_OS03G13870	-1.32331	-1.22394	-4.01783	0.399617	0.428113	0.0617325	2.50239	2.33583	16.1989
LOC_OS11G06520	-4.09727	-5.12752	-4.01246	0.0584249	0.0286064	0.0619626	17.116	34.9573	16.1388
LOC_OS08G38460	-1.05501	-2.46565	-4.00711	0.481293	0.181037	0.0621926	2.07774	5.52374	16.0791
LOC_OS06G35940	-1.83525	-6.11041	-4.00656	0.280242	0.0144738	0.0622166	3.56834	69.0902	16.0729
LOC_OS09G21210	-1.6793	-2.19371	-4.0034	0.312233	0.218589	0.062353	3.20273	4.5748	16.0377
LOC_OS01G42730	-3.02021	-3.96172	-3.99889	0.123261	0.0641806	0.0625482	8.11287	15.581	15.9877
LOC_OS02G43820	-3.5015	-4.56641	-3.99448	0.0882963	0.0422058	0.0627395	11.3255	23.6934	15.9389
LOC_OS07G03015	-4.88079	-1.90291	-3.99032	0.0339418	0.267403	0.0629209	29.4622	3.73967	15.893
LOC_OS03G20440	-1.51394	-1.26474	-3.98878	0.350153	0.416173	0.0629881	2.8559	2.40284	15.876
LOC_OS01G62950	-1.65352	-1.07898	-3.97898	0.317863	0.473362	0.0634171	3.14601	2.11255	15.7686
LOC_OS01G19270	-1.17237	-1.11108	-3.97683	0.443692	0.462947	0.063512	2.25382	2.16007	15.745
LOC_OS12G33165	-1.51112	-2.47074	-3.95487	0.350839	0.180399	0.0644862	2.85031	5.54327	15.5072
LOC_OS11G35120	-1.62336	-3.3702	-3.95283	0.324579	0.0967094	0.0645773	3.08092	10.3403	15.4853
LOC_OS03G52420	-2.45087	-4.78636	-3.95138	0.182901	0.0362379	0.0646423	5.46744	27.5954	15.4697
LOC_OS06G32990	-1.1274	-3.99151	-3.95059	0.457738	0.0628689	0.0646777	2.18465	15.9061	15.4613
LOC_OS01G50100	-3.88072	-5.19024	-3.94988	0.0678872	0.0273894	0.0647095	14.7303	36.5105	15.4537
LOC_OS02G38130	-2.15246	-2.38842	-3.9469	0.224929	0.190992	0.0648432	4.44586	5.23583	15.4218
LOC_OS11G26780	-3.03162	-2.5204	-3.9465	0.12229	0.174295	0.0648614	8.17728	5.7374	15.4175
LOC_OS04G39080	-1.39259	-2.04451	-3.94421	0.380881	0.242404	0.0649642	2.62549	4.12535	15.3931
LOC_OS01G60450	-3.08616	-3.70953	-3.94351	0.117753	0.0764399	0.0649958	8.49234	13.0822	15.3856
LOC_OS06G29844	-1.20308	-1.4087	-3.94007	0.434346	0.376652	0.0651509	2.30231	2.65497	15.349
LOC_OS04G37490	-3.34557	-3.78264	-3.93944	0.0983745	0.0726625	0.0651794	10.1652	13.7623	15.3423
LOC_OS02G54640	-4.9295	-3.58239	-3.93487	0.0328151	0.0834819	0.0653864	30.4738	11.9786	15.2937
LOC_OS04G30420	-2.58799	-3.2497	-3.93304	0.166317	0.105134	0.065469	6.01262	9.51169	15.2744
LOC_OS06G49430	-2.38269	-2.43733	-3.92967	0.191751	0.184625	0.0656221	5.21509	5.41639	15.2388
LOC_OS04G38920	-1.68631	-2.33156	-3.92465	0.31072	0.19867	0.065851	3.21833	5.03348	15.1858
LOC_OS08G28010	-4.00846	-5.03624	-3.92317	0.0621346	0.0304748	0.0659188	16.0941	32.814	15.1702
LOC_OS11G02379	-2.01002	-3.81593	-3.92308	0.24827	0.0710051	0.0659228	4.02788	14.0835	15.1693
LOC_OS04G57350	-4.4636	-5.9637	-3.92199	0.0453234	0.0160231	0.0659727	22.0637	62.4099	15.1578
LOC_OS05G35260	-2.16501	-2.52735	-3.91794	0.22298	0.173458	0.0661581	4.4847	5.7651	15.1153
LOC_OS02G55970	-2.88439	-4.73471	-3.91514	0.135429	0.0375588	0.0662864	7.38394	26.625	15.086
LOC_OS02G32580	-1.66569	-3.39258	-3.91225	0.315193	0.0952209	0.0664193	3.17266	10.5019	15.0559
LOC_OS02G47230	-2.05958	-1.18102	-3.90838	0.239885	0.441039	0.066598	4.16866	2.26737	15.0155
LOC_OS03G08930	-2.45243	-3.20729	-3.9025	0.182703	0.10827	0.0668697	5.47337	9.23614	14.9545
LOC_OS02G56370	-1.17908	-7.64991	-3.90108	0.441632	0.00497908	0.0669357	2.26433	200.84	14.9397
LOC_OS12G06220	-1.806	-2.84052	-3.89684	0.285982	0.139611	0.0671327	3.49672	7.16278	14.8959
LOC_OS05G44060	-1.69092	-6.34378	-3.89241	0.30973	0.0123121	0.0673391	3.22862	81.221	14.8502
LOC_OS04G54200	-2.37962	-1.55899	-3.88974	0.19216	0.339389	0.0674641	5.20401	2.94647	14.8227
LOC_OS03G03370	-2.02173	-2.846	-3.88862	0.246263	0.139082	0.0675163	4.0607	7.19003	14.8112
LOC_OS04G38950	-3.42514	-4.12972	-3.88612	0.0930957	0.0571256	0.0676333	10.7416	17.5053	14.7856
LOC_OS09G05030	-1.77978	-1.90182	-3.88344	0.291228	0.267606	0.0677593	3.43374	3.73684	14.7581
LOC_OS01G51890	-1.57783	-1.32607	-3.88014	0.334986	0.398854	0.0679144	2.9852	2.50718	14.7244
LOC_OS06G04070	-1.23148	-1.43258	-3.87313	0.425879	0.370468	0.0682451	2.34808	2.69929	14.6531
LOC_OS09G26999	-2.14481	-2.06074	-3.86989	0.226125	0.239692	0.0683986	4.42234	4.17201	14.6202
LOC_OS02G11859	-2.88423	-6.21981	-3.86839	0.135444	0.0134168	0.0684698	7.38311	74.5334	14.605
LOC_OS02G38386	-2.93659	-4.15378	-3.86773	0.130617	0.0561809	0.0685008	7.656	17.7996	14.5984
LOC_OS09G25190	-2.25827	-3.93748	-3.86409	0.209022	0.0652681	0.0686743	4.78418	15.3214	14.5615
LOC_OS05G48650	-2.82846	-1.462	-3.86406	0.140782	0.362988	0.0686757	7.10316	2.75491	14.5612
LOC_OS02G50372	-1.5887	-3.96895	-3.85797	0.332471	0.0638596	0.0689661	3.00778	15.6594	14.4999
LOC_OS08G35570	-1.52933	-4.60237	-3.84994	0.346437	0.0411669	0.0693512	2.88653	24.2913	14.4194
LOC_OS01G52594	-1.06235	-2.62247	-3.84945	0.478853	0.162389	0.0693748	2.08833	6.15805	14.4145
LOC_OS04G57200	-1.65029	-2.89163	-3.84624	0.318576	0.134751	0.069529	3.13897	7.42108	14.3825
LOC_OS07G39470	-2.46597	-3.69345	-3.84543	0.180996	0.0772965	0.0695682	5.525	12.9372	14.3744
LOC_OS05G37050	-4.89118	-4.95931	-3.84405	0.0336983	0.0321439	0.0696348	29.6751	31.1101	14.3606
LOC_OS03G15570	-2.39945	-2.37308	-3.8405	0.189537	0.193034	0.0698064	5.276	5.18044	14.3253
LOC_OS10G39090	-1.94427	-2.57766	-3.83871	0.259846	0.167513	0.069893	3.84844	5.96969	14.3076
LOC_OS01G22450	-1.82388	-2.53531	-3.83105	0.28246	0.172503	0.070265	3.54032	5.79701	14.2318
LOC_OS03G19020	-1.86693	-3.2905	-3.82436	0.274155	0.102203	0.0705918	3.64757	9.7845	14.1659
LOC_OS01G43860	-1.2883	-1.74924	-3.8225	0.409434	0.297458	0.0706828	2.44239	3.36182	14.1477
LOC_OS04G42760	-1.71505	-4.76459	-3.82151	0.304592	0.0367889	0.0707312	3.28308	27.1821	14.138
LOC_OS12G42280	-2.59165	-4.97729	-3.82035	0.165896	0.0317457	0.0707881	6.02788	31.5003	14.1267
LOC_OS01G52570	-2.89192	-5.8219	-3.81085	0.134724	0.017678	0.0712558	7.42258	56.5676	14.0339
LOC_OS01G65510	-1.40937	-1.52199	-3.80282	0.376476	0.348206	0.0716535	2.65621	2.87186	13.9561
LOC_OS02G52780	-2.56127	-3.20277	-3.79818	0.169427	0.10861	0.0718841	5.90225	9.20725	13.9113
LOC_OS01G50940	-2.50077	-3.01051	-3.79652	0.176682	0.124093	0.0719669	5.65988	8.05848	13.8953
LOC_OS10G37500	-1.53808	-1.78702	-3.79055	0.344343	0.28977	0.0722654	2.90408	3.45101	13.8379
LOC_OS02G38140	-1.27	-1.22859	-3.78193	0.414658	0.426735	0.0726983	2.41162	2.34337	13.7555
LOC_OS10G30280	-3.57606	-1.1132	-3.78056	0.083849	0.462267	0.0727678	11.9262	2.16325	13.7423
LOC_OS05G19570	-1.90001	-1.81627	-3.77941	0.267941	0.283953	0.0728255	3.73217	3.52171	13.7315
LOC_OS11G06440	-1.22419	-1.40763	-3.77662	0.428038	0.37693	0.0729666	2.33624	2.65301	13.7049
LOC_OS01G37810	-2.83967	-2.48619	-3.7705	0.139693	0.178477	0.0732766	7.15857	5.60296	13.6469
LOC_OS07G41310	-3.6619	-3.12747	-3.76867	0.0790056	0.114429	0.0733697	12.6573	8.73903	13.6296
LOC_OS07G09670	-1.65904	-1.5008	-3.76619	0.316651	0.353358	0.0734961	3.15805	2.82999	13.6062
LOC_OS02G45750	-1.56921	-2.88551	-3.76585	0.336992	0.135324	0.0735135	2.96743	7.38967	13.6029
LOC_OS01G02300	-1.54731	-2.57037	-3.76384	0.342146	0.168361	0.0736161	2.92273	5.93962	13.584
LOC_OS08G04630	-1.82815	-1.25775	-3.76138	0.281625	0.418197	0.0737416	3.55082	2.39122	13.5609
LOC_OS07G34280	-3.82651	-5.76179	-3.75821	0.0704866	0.0184301	0.0739037	14.1871	54.259	13.5311
LOC_OS04G34050	-1.70324	-3.37189	-3.74876	0.307096	0.0965962	0.0743891	3.25631	10.3524	13.4428
LOC_OS03G02650	-1.99506	-2.11947	-3.73697	0.250858	0.230132	0.075	3.98632	4.34534	13.3333
LOC_OS02G24080	-1.99734	-3.58408	-3.72893	0.250461	0.0833845	0.0754188	3.99264	11.9926	13.2593
LOC_OS06G39880	-2.70557	-1.48727	-3.72822	0.1533	0.356688	0.0754561	6.52315	2.80357	13.2527
LOC_OS02G38392	-3.62268	-5.19265	-3.71749	0.0811827	0.0273437	0.0760193	12.3179	36.5715	13.1546
LOC_OS01G40430	-6.23662	-6.30342	-3.70565	0.0132615	0.0126614	0.0766458	75.4064	78.98	13.047
LOC_OS06G40180	-2.93912	-2.3301	-3.69903	0.130387	0.198871	0.0769981	7.66945	5.02839	12.9873
LOC_OS02G50940	-1.12856	-1.49888	-3.68101	0.457371	0.353828	0.077966	2.18641	2.82624	12.8261
LOC_OS03G60650	-2.19412	-2.4243	-3.67379	0.218527	0.1863	0.0783573	4.5761	5.36769	12.7621
LOC_OS05G30940	-2.93943	-6.0064	-3.67244	0.130359	0.0155558	0.0784307	7.6711	64.2847	12.7501
LOC_OS02G36330	-1.52165	-2.86564	-3.67208	0.348287	0.137201	0.0784501	2.87119	7.28857	12.747
LOC_OS03G09070	-2.35151	-4.37801	-3.67003	0.195941	0.0480937	0.0785617	5.10359	20.7927	12.7288
LOC_OS08G42750	-1.92853	-3.19249	-3.66954	0.262697	0.109387	0.0785885	3.80666	9.14186	12.7245
LOC_OS03G25690	-2.55263	-4.20852	-3.66301	0.170443	0.0540889	0.0789449	5.86705	18.4881	12.6671
LOC_OS07G25050	-4.69241	-4.75921	-3.64551	0.0386762	0.0369262	0.0799086	25.8557	27.0811	12.5143
LOC_OS01G34790	-2.73101	-5.27566	-3.64352	0.150621	0.0258148	0.0800184	6.63919	38.7374	12.4971
LOC_OS01G10830	-2.04596	-2.63416	-3.63961	0.242161	0.161079	0.0802359	4.12949	6.20813	12.4632
LOC_OS05G50570	-2.06771	-1.78865	-3.63303	0.238538	0.289442	0.0806028	4.1922	3.45492	12.4065
LOC_OS09G34150	-2.0118	-5.38208	-3.62456	0.247964	0.023979	0.0810774	4.03284	41.7031	12.3339
LOC_OS01G62660	-1.79047	-2.54353	-3.617	0.289077	0.171522	0.0815034	3.45929	5.83014	12.2694
LOC_OS06G51370	-3.27709	-6.20558	-3.61474	0.103157	0.0135498	0.0816307	9.694	73.8016	12.2503
LOC_OS06G04670	-1.63702	-1.27934	-3.61015	0.321519	0.411983	0.081891	3.11024	2.42728	12.2114
LOC_OS04G43680	-1.96694	-3.13302	-3.60869	0.255794	0.11399	0.0819739	3.90939	8.7727	12.199
LOC_OS04G40590	-1.61206	-1.28968	-3.6079	0.327131	0.409043	0.0820186	3.05688	2.44473	12.1924
LOC_OS05G45100	-5.17107	-2.0193	-3.60562	0.0277558	0.246679	0.0821486	36.0285	4.05386	12.1731
LOC_OS02G51110	-2.76838	-4.01154	-3.60314	0.146769	0.0620022	0.0822898	6.81344	16.1285	12.1522
LOC_OS05G30970	-3.56861	-3.58316	-3.60265	0.0842834	0.0834374	0.0823181	11.8647	11.985	12.148
LOC_OS02G47810	-3.3419	-2.621	-3.59404	0.098625	0.162555	0.0828104	10.1394	6.15176	12.0758
LOC_OS05G33140	-4.53271	-5.18271	-3.58765	0.0432036	0.0275327	0.0831782	23.1462	36.3204	12.0224
LOC_OS01G66510	-1.98122	-2.20047	-3.58712	0.253275	0.217566	0.0832086	3.94827	4.5963	12.018
LOC_OS07G42924	-2.35124	-1.00011	-3.58123	0.195977	0.499961	0.0835492	5.10263	2.00016	11.969
LOC_OS11G09010	-1.87333	-3.60769	-3.57758	0.272943	0.082031	0.0837606	3.66377	12.1905	11.9388
LOC_OS05G45670	-2.65279	-2.7253	-3.5753	0.159013	0.151218	0.0838931	6.28881	6.61298	11.9199
LOC_OS03G53930	-1.59571	-2.68403	-3.57482	0.330859	0.155606	0.0839211	3.02244	6.4265	11.916
LOC_OS03G08860	-1.95679	-2.76651	-3.57391	0.257601	0.14696	0.083974	3.88197	6.80459	11.9084
LOC_OS09G20390	-1.8486	-2.1697	-3.56961	0.277662	0.222257	0.084225	3.60151	4.49929	11.873
LOC_OS07G32060	-1.44267	-4.59148	-3.56913	0.367885	0.0414789	0.084253	2.71824	24.1087	11.869
LOC_OS10G25420	-1.45299	-3.21345	-3.5673	0.365263	0.107809	0.0843598	2.73775	9.27563	11.854
LOC_OS01G10440	-1.73693	-1.76466	-3.56726	0.300008	0.294296	0.0843623	3.33325	3.39794	11.8536
LOC_OS02G35910	-2.60525	-2.96031	-3.56359	0.164339	0.128486	0.084577	6.08497	7.78292	11.8235
LOC_OS05G02140	-1.24776	-1.88897	-3.56001	0.421102	0.27	0.0847871	2.37472	3.70371	11.7942
LOC_OS06G50330	-1.88572	-2.12667	-3.55293	0.270608	0.228987	0.0852045	3.69538	4.36707	11.7365
LOC_OS11G43990	-1.82525	-5.1816	-3.5514	0.282192	0.0275539	0.0852944	3.54369	36.2925	11.7241
LOC_OS06G06320	-2.40535	-3.77344	-3.54953	0.188764	0.0731279	0.0854053	5.29763	13.6747	11.7089
LOC_OS03G60080	-1.60914	-4.12227	-3.54621	0.327793	0.0574212	0.0856023	3.0507	17.4152	11.6819
LOC_OS01G71270	-3.27575	-1.1605	-3.53864	0.103252	0.447357	0.0860522	9.685	2.23535	11.6209
LOC_OS10G25400	-2.40748	-3.87063	-3.5332	0.188485	0.0683634	0.0863776	5.30545	14.6277	11.5771
LOC_OS10G35460	-2.98045	-5.2664	-3.53042	0.126706	0.025981	0.086544	7.89231	38.4897	11.5548
LOC_OS07G48630	-1.30801	-2.52711	-3.52989	0.403879	0.173485	0.0865761	2.47599	5.76418	11.5505
LOC_OS04G56690	-3.30429	-4.50764	-3.5124	0.10123	0.0439609	0.0876319	9.87847	22.7475	11.4114
LOC_OS06G25010	-1.10301	-1.91119	-3.50551	0.465545	0.265873	0.0880512	2.14802	3.76119	11.357
LOC_OS01G14630	-3.87264	-4.35757	-3.50264	0.0682683	0.0487799	0.0882267	14.6481	20.5002	11.3344
LOC_OS07G38570	-1.32731	-1.13788	-3.49737	0.398509	0.454427	0.0885499	2.50935	2.20057	11.2931
LOC_OS02G16730	-1.88852	-2.19467	-3.49551	0.270084	0.218444	0.0886637	3.70256	4.57784	11.2786
LOC_OS03G50160	-2.00861	-1.23129	-3.49512	0.248513	0.425937	0.0886876	4.02393	2.34777	11.2755
LOC_OS01G08020	-2.0143	-3.4542	-3.49483	0.247534	0.0912395	0.0887056	4.03985	10.9602	11.2732
LOC_OS09G32000	-1.99365	-1.64847	-3.49169	0.251103	0.318978	0.088899	3.98243	3.13502	11.2487
LOC_OS02G32370	-1.15366	-1.40106	-3.49073	0.449483	0.378651	0.088958	2.22478	2.64095	11.2413
LOC_OS01G61680	-1.46576	-2.42358	-3.4899	0.362045	0.186393	0.0890091	2.76209	5.36501	11.2348
LOC_OS11G12040	-1.49098	-6.81571	-3.48918	0.35577	0.008877	0.0890537	2.8108	112.651	11.2292
LOC_OS04G33950	-2.89545	-3.63238	-3.48774	0.134395	0.0806391	0.0891425	7.44075	12.4009	11.218
LOC_OS04G47150	-2.99015	-3.62283	-3.48763	0.125857	0.0811746	0.0891497	7.94554	12.3191	11.2171
LOC_OS09G24820	-1.18065	-2.41456	-3.4874	0.441153	0.187562	0.0891638	2.26679	5.33157	11.2153
LOC_OS09G38100	-2.83203	-1.42395	-3.48719	0.140435	0.372691	0.0891768	7.12073	2.68319	11.2137
LOC_OS04G20290	-4.2191	-4.3573	-3.48193	0.0536937	0.0487891	0.0895023	18.6241	20.4964	11.1729
LOC_OS04G37650	-3.55242	-3.0363	-3.46138	0.0852342	0.121894	0.0907863	11.7324	8.20382	11.0149
LOC_OS09G19970	-2.31169	-3.92688	-3.45118	0.201425	0.0657495	0.0914304	4.96463	15.2092	10.9373
LOC_OS03G10240	-1.50048	-1.05342	-3.4435	0.353435	0.481825	0.0919182	2.82937	2.07544	10.8792
LOC_OS04G44670	-1.68941	-1.14276	-3.43446	0.310055	0.452893	0.0924963	3.22524	2.20803	10.8112
LOC_OS12G05820	-2.52376	-2.78427	-3.43296	0.17389	0.145161	0.0925924	5.75078	6.88891	10.8
LOC_OS09G07800	-2.54874	-3.1566	-3.42673	0.170904	0.112142	0.0929932	5.85123	8.91724	10.7535
LOC_OS04G53810	-4.95007	-3.62318	-3.42562	0.0323504	0.0811546	0.0930645	30.9115	12.3222	10.7452
LOC_OS02G03410	-2.4716	-3.42224	-3.42537	0.180291	0.0932831	0.0930807	5.54657	10.7201	10.7434
LOC_OS10G28000	-1.72071	-2.46246	-3.40949	0.303398	0.181437	0.0941113	3.296	5.51157	10.6257
LOC_OS10G37980	-1.54521	-1.1622	-3.40942	0.342647	0.446831	0.0941155	2.91846	2.23798	10.6252
LOC_OS04G49510	-1.19002	-2.78821	-3.4057	0.438297	0.144765	0.0943588	2.28156	6.90774	10.5978
LOC_OS08G36560	-2.50033	-2.98999	-3.40404	0.176737	0.125871	0.0944677	5.65814	7.94467	10.5856
LOC_OS01G48190	-1.49505	-2.5715	-3.40152	0.354769	0.168229	0.0946327	2.81874	5.94429	10.5672
LOC_OS07G40250	-2.6339	-1.78619	-3.39922	0.161108	0.289937	0.0947834	6.20702	3.44903	10.5504
LOC_OS10G35070	-2.10589	-4.25837	-3.39794	0.232307	0.0522519	0.0948676	4.30464	19.1381	10.541
LOC_OS03G19720	-1.06163	-1.21516	-3.39426	0.479091	0.430724	0.0951097	2.08729	2.32167	10.5142
LOC_OS08G01890	-1.49365	-2.40025	-3.3857	0.355112	0.189432	0.0956761	2.81601	5.27895	10.4519
LOC_OS01G07530	-2.39502	-2.88144	-3.38555	0.19012	0.135707	0.0956858	5.25984	7.36883	10.4509
LOC_OS04G52840	-1.60145	-3.51782	-3.37902	0.329546	0.0873033	0.0961202	3.03448	11.4543	10.4036
LOC_OS03G21970	-1.46615	-1.29927	-3.37766	0.361948	0.406333	0.0962105	2.76283	2.46104	10.3939
LOC_OS06G44260	-1.90612	-7.96324	-3.37668	0.266809	0.00400706	0.0962762	3.748	249.559	10.3868
LOC_OS01G49390	-1.32154	-3.91549	-3.34749	0.400107	0.0662706	0.0982439	2.49933	15.0896	10.1787
LOC_OS05G43390	-2.20117	-1.40695	-3.34708	0.217461	0.377109	0.0982715	4.59852	2.65175	10.1759
LOC_OS02G51350	-1.52743	-2.50529	-3.34512	0.346894	0.17613	0.0984056	2.88272	5.67762	10.162
LOC_OS10G30880	-1.99695	-2.1179	-3.33975	0.25053	0.230383	0.0987724	3.99154	4.34061	10.1243
LOC_OS02G42990	-1.06853	-2.59201	-3.33943	0.476806	0.165855	0.0987944	2.09729	6.02937	10.122
LOC_OS07G37620	-1.82569	-1.40973	-3.33625	0.282106	0.376381	0.0990119	3.54476	2.65688	10.0998
LOC_OS02G45760	-1.43534	-1.83159	-3.33276	0.36976	0.280954	0.0992522	2.70445	3.5593	10.0753
LOC_OS02G50710	-1.98776	-3.6598	-3.32985	0.25213	0.0791205	0.0994524	3.96621	12.6389	10.0551
LOC_OS03G13810	-1.01652	-2.11325	-3.32571	0.494306	0.231126	0.0997379	2.02304	4.32664	10.0263
LOC_OS03G21210	-1.40448	-1.88906	-3.31763	0.377753	0.269982	0.100298	2.64723	3.70395	9.97025
LOC_OS03G17240	-2.15611	-3.21438	-3.31158	0.224361	0.107739	0.10072	4.4571	9.28166	9.9285
LOC_OS05G42340	-1.53436	-1.81817	-3.31078	0.345231	0.283581	0.100775	2.89661	3.52633	9.92306
LOC_OS08G35600	-2.09239	-3.58593	-3.30168	0.234492	0.0832774	0.101413	4.26453	12.0081	9.86064
LOC_OS03G16670	-1.4959	-1.32148	-3.30025	0.354558	0.400124	0.101514	2.82041	2.49923	9.85088
LOC_OS12G03720	-2.05562	-1.60209	-3.29017	0.240545	0.3294	0.102225	4.15722	3.03582	9.7823
LOC_OS05G46340	-2.50873	-2.96786	-3.28909	0.175711	0.127816	0.102302	5.69118	7.82377	9.77498
LOC_OS01G33110	-2.93704	-3.36841	-3.28657	0.130576	0.0968294	0.102481	7.65837	10.3274	9.75789
LOC_OS07G36170	-2.62234	-4.02887	-3.28494	0.162404	0.0612616	0.102597	6.15748	16.3234	9.74688
LOC_OS08G31630	-2.32544	-2.10585	-3.27246	0.199514	0.232314	0.103488	5.01219	4.30452	9.66292
LOC_OS01G41530	-2.98955	-4.64178	-3.27068	0.125909	0.0400577	0.103616	7.94226	24.964	9.65104
LOC_OS02G48640	-1.19978	-2.62463	-3.2554	0.43534	0.162147	0.104719	2.29705	6.16724	9.54936
LOC_OS06G41600	-1.46903	-3.26037	-3.25528	0.361225	0.104359	0.104728	2.76836	9.58231	9.54855
LOC_OS03G60580	-1.79747	-1.86513	-3.25486	0.287679	0.274499	0.104758	3.47609	3.643	9.54578
LOC_OS02G15500	-2.14129	-3.40551	-3.25161	0.226677	0.094371	0.104995	4.41157	10.5965	9.52426
LOC_OS05G38290	-2.07558	-2.18854	-3.24998	0.23724	0.219374	0.105114	4.21514	4.55843	9.51351
LOC_OS07G41200	-2.1843	-1.63479	-3.24833	0.22002	0.322017	0.105234	4.54505	3.10543	9.50264
LOC_OS11G12330	-2.2977	-3.2833	-3.24511	0.203387	0.102714	0.105469	4.91673	9.7358	9.48149
LOC_OS01G41990	-1.3017	-1.24336	-3.24475	0.405648	0.422389	0.105496	2.46519	2.36749	9.47907
LOC_OS08G40120	-3.09621	-3.85665	-3.2385	0.116936	0.069029	0.105953	8.55166	14.4867	9.4381
LOC_OS06G37620	-1.32848	-2.21864	-3.23702	0.398188	0.214844	0.106062	2.51137	4.65455	9.42844
LOC_OS07G48610	-1.19115	-2.53434	-3.22632	0.437953	0.172618	0.106851	2.28335	5.79313	9.35881
LOC_OS11G29290	-4.47593	-6.23893	-3.22293	0.0449377	0.0132402	0.107103	22.253	75.5275	9.33682
LOC_OS04G50212	-1.51736	-1.46364	-3.21292	0.349325	0.362578	0.107848	2.86267	2.75803	9.27227
LOC_OS08G08690	-2.27241	-3.34877	-3.19772	0.206983	0.0981569	0.108991	4.83131	10.1878	9.17509
LOC_OS11G12320	-1.08312	-3.62114	-3.19222	0.472006	0.0812694	0.109407	2.11862	12.3048	9.14015
LOC_OS01G43480	-3.36946	-4.88757	-3.18942	0.0967587	0.0337828	0.10962	10.335	29.6009	9.12244
LOC_OS02G36340	-2.34278	-3.68062	-3.18173	0.197131	0.0779869	0.110206	5.07277	12.8227	9.07395
LOC_OS06G08170	-1.43371	-1.10856	-3.17989	0.370178	0.463755	0.110346	2.7014	2.15631	9.06237
LOC_OS01G57420	-3.29348	-3.59956	-3.17976	0.101991	0.0824944	0.110356	9.80477	12.122	9.06159
LOC_OS02G48330	-2.05017	-1.99258	-3.1747	0.241455	0.25129	0.110744	4.14156	3.97947	9.02984
LOC_OS03G08840	-1.58102	-2.1935	-3.17129	0.334245	0.21862	0.111006	2.99182	4.57414	9.00854
LOC_OS10G41300	-1.98575	-1.02013	-3.16663	0.252481	0.493073	0.111365	3.96069	2.0281	8.97949
LOC_OS04G45940	-1.21756	-2.69056	-3.16485	0.43001	0.154904	0.111503	2.32553	6.45562	8.9684
LOC_OS04G44500	-1.72954	-2.92115	-3.16401	0.301548	0.132022	0.111568	3.31622	7.57452	8.96318
LOC_OS05G46460	-2.00961	-2.37405	-3.16319	0.24834	0.192904	0.111631	4.02674	5.18393	8.95808
LOC_OS02G48190	-1.67298	-2.52908	-3.15686	0.313604	0.173249	0.112122	3.18873	5.77203	8.91885
LOC_OS03G08030	-1.56808	-2.42435	-3.15551	0.337256	0.186294	0.112227	2.96511	5.36787	8.91052
LOC_OS11G30620	-1.10723	-2.32938	-3.15138	0.464185	0.198969	0.112548	2.15432	5.0259	8.88508
LOC_OS01G03340	-2.68332	-4.20121	-3.15131	0.155683	0.054364	0.112554	6.42331	18.3945	8.8846
LOC_OS01G07370	-2.86753	-3.82987	-3.14374	0.137021	0.0703227	0.113146	7.29816	14.2202	8.83813
LOC_OS01G56450	-3.16626	-1.97783	-3.13493	0.111393	0.253871	0.113839	8.97719	3.93901	8.78433
LOC_OS04G37710	-1.81977	-2.75399	-3.13429	0.283267	0.148241	0.11389	3.53024	6.74579	8.78043
LOC_OS01G63210	-1.85208	-3.10701	-3.13139	0.276993	0.116064	0.114119	3.6102	8.61597	8.76279
LOC_OS01G14590	-4.67211	-2.94108	-3.12959	0.0392242	0.130211	0.114261	25.4944	7.67987	8.75189
LOC_OS05G32660	-2.30362	-1.69512	-3.12815	0.202554	0.30883	0.114376	4.93695	3.23803	8.74313
LOC_OS07G38290	-2.32066	-2.06633	-3.11819	0.200176	0.238766	0.115168	4.99561	4.1882	8.68299
LOC_OS02G02540	-2.17505	-1.43092	-3.11376	0.221435	0.370895	0.115522	4.51601	2.69618	8.65633
LOC_OS05G39610	-1.08916	-1.53502	-3.11158	0.470034	0.345073	0.115696	2.12751	2.89793	8.6433
LOC_OS03G51580	-1.93601	-1.14509	-3.11113	0.261338	0.452163	0.115732	3.82646	2.21159	8.64062
LOC_OS04G49550	-1.5101	-3.87711	-3.11042	0.351088	0.0680573	0.11579	2.84829	14.6935	8.63636
LOC_OS01G50700	-3.29248	-2.07202	-3.1104	0.102062	0.237826	0.115791	9.79795	4.20475	8.63623
LOC_OS03G19400	-2.46234	-3.04009	-3.10975	0.181452	0.121575	0.115843	5.51111	8.22541	8.63235
LOC_OS03G08320	-5.62648	-7.62861	-3.10709	0.0202424	0.00505312	0.116058	49.4013	197.897	8.61641
LOC_OS01G48290	-2.23365	-4.4121	-3.10642	0.212621	0.0469707	0.116111	4.70321	21.2899	8.61246
LOC_OS05G37190	-2.65551	-4.65041	-3.09732	0.158712	0.0398186	0.116846	6.30071	25.1139	8.55829
LOC_OS01G70870	-1.31715	-4.4219	-3.08909	0.401327	0.0466527	0.117515	2.49173	21.435	8.50956
LOC_OS01G03710	-2.28966	-1.65055	-3.08573	0.204524	0.318519	0.117789	4.88941	3.13953	8.48977
LOC_OS03G50960	-1.77305	-1.66847	-3.08504	0.292589	0.314587	0.117845	3.41777	3.17877	8.48573
LOC_OS02G28720	-1.83957	-2.49827	-3.08101	0.279405	0.176989	0.118175	3.57904	5.65006	8.46205
LOC_OS03G14050	-1.26022	-2.61881	-3.07664	0.417482	0.162802	0.118533	2.39531	6.14242	8.43649
LOC_OS06G14450	-1.91294	-3.3302	-3.06946	0.26555	0.099428	0.119124	3.76577	10.0575	8.39461
LOC_OS06G45540	-4.32036	-1.14425	-3.06825	0.0500544	0.452426	0.119224	19.9783	2.21031	8.38756
LOC_OS06G14490	-1.53329	-1.38926	-3.0668	0.345488	0.38176	0.119345	2.89446	2.61945	8.3791
LOC_OS02G11870	-1.46271	-4.13128	-3.05663	0.362812	0.0570636	0.120189	2.75625	17.5243	8.32025
LOC_OS09G25760	-1.29048	-3.9559	-3.05577	0.408816	0.0644401	0.12026	2.44609	15.5183	8.31533
LOC_OS10G13960	-3.00393	-2.94463	-3.05014	0.12466	0.129891	0.12073	8.02181	7.69878	8.28292
LOC_OS04G57690	-1.84969	-1.91505	-3.04528	0.277452	0.265163	0.121138	3.60423	3.77126	8.25507
LOC_OS05G36360	-1.03733	-2.09043	-3.04371	0.487227	0.234811	0.12127	2.05243	4.25875	8.24606
LOC_OS01G53920	-1.14136	-5.15074	-3.04329	0.453333	0.0281497	0.121305	2.20588	35.5244	8.24371
LOC_OS02G54780	-1.3344	-1.34895	-3.03765	0.396558	0.392577	0.12178	2.5217	2.54727	8.21153
LOC_OS10G05730	-1.4811	-2.50977	-3.03662	0.358216	0.175584	0.121867	2.79161	5.6953	8.20568
LOC_OS03G04740	-3.08026	-3.73156	-3.03459	0.118236	0.0752817	0.122039	8.45767	13.2834	8.19412
LOC_OS04G58090	-1.85983	-7.0396	-3.03097	0.275508	0.00760098	0.122345	3.62966	131.562	8.17358
LOC_OS06G12230	-1.4459	-1.20159	-3.0253	0.367063	0.434795	0.122827	2.72433	2.29993	8.14152
LOC_OS06G50390	-1.04184	-1.02387	-3.0162	0.485707	0.491797	0.123605	2.05886	2.03336	8.09031
LOC_OS04G49360	-3.08598	-3.15513	-3.00626	0.117768	0.112256	0.124459	8.49129	8.90818	8.03479
LOC_OS01G63930	-1.29036	-2.57609	-2.99248	0.408849	0.167695	0.125653	2.44589	5.96322	7.95843
LOC_OS01G52530	-2.60864	-2.68485	-2.99071	0.163953	0.155517	0.125807	6.09929	6.43015	7.94866
LOC_OS06G50420	-1.17193	-1.39214	-2.98381	0.443827	0.380999	0.126411	2.25313	2.62468	7.91071
LOC_OS08G38440	-2.26794	-2.12834	-2.98014	0.207626	0.228721	0.126732	4.81636	4.37213	7.89064
LOC_OS03G18070	-2.44839	-2.52058	-2.97992	0.183215	0.174272	0.126752	5.45806	5.73814	7.88942
LOC_OS05G38860	-3.29611	-1.74208	-2.97904	0.101806	0.298939	0.12683	9.82263	3.34517	7.88459
LOC_OS07G49480	-2.12375	-1.78342	-2.9757	0.229449	0.290495	0.127123	4.35826	3.4424	7.86638
LOC_OS08G41820	-1.6997	-3.92082	-2.97437	0.30785	0.0660259	0.12724	3.24833	15.1456	7.85915
LOC_OS03G56060	-1.99902	-1.63137	-2.96715	0.250169	0.322782	0.127879	3.9973	3.09807	7.81992
LOC_OS02G46970	-1.40723	-1.34965	-2.96131	0.377036	0.392386	0.128398	2.65227	2.54851	7.78831
LOC_OS02G53840	-3.02733	-3.0931	-2.95914	0.122654	0.117188	0.128591	8.15302	8.53328	7.77661
LOC_OS02G47580	-3.05915	-2.74316	-2.94785	0.119979	0.149357	0.129601	8.33481	6.69537	7.71597
LOC_OS05G37250	-1.83704	-2.30261	-2.94207	0.279896	0.202696	0.130121	3.57276	4.9335	7.68514
LOC_OS06G04790	-1.51824	-1.06345	-2.93713	0.349111	0.478485	0.130568	2.86442	2.08993	7.65887
LOC_OS03G52760	-1.11554	-1.80978	-2.93038	0.461518	0.285235	0.13118	2.16676	3.50588	7.62311
LOC_OS03G17000	-1.35659	-1.22386	-2.93007	0.390505	0.428135	0.131208	2.56079	2.33571	7.62148
LOC_OS05G39350	-1.79304	-1.69359	-2.91867	0.288563	0.309157	0.132249	3.46545	3.2346	7.56149
LOC_OS04G46350	-2.4864	-1.1463	-2.91401	0.178451	0.451782	0.132677	5.60378	2.21346	7.53708
LOC_OS10G43060	-2.08048	-3.0855	-2.91256	0.236435	0.117807	0.13281	4.22949	8.48847	7.52955
LOC_OS06G05130	-2.07765	-1.60517	-2.90946	0.2369	0.328697	0.133096	4.22119	3.04231	7.51338
LOC_OS04G51172	-3.03803	-1.93094	-2.90139	0.121748	0.262258	0.133842	8.21368	3.81305	7.47147
LOC_OS04G32480	-3.12906	-5.36316	-2.89839	0.114303	0.0242956	0.134122	8.74866	41.1597	7.45592
LOC_OS02G54010	-2.54955	-4.30607	-2.89498	0.170808	0.0505526	0.134439	5.85452	19.7814	7.43834
LOC_OS01G04590	-2.69957	-2.52336	-2.89074	0.153939	0.173938	0.134835	6.49606	5.74919	7.41649
LOC_OS08G36170	-1.68143	-1.66889	-2.88202	0.311773	0.314496	0.135652	3.20746	3.17969	7.3718
LOC_OS04G51820	-1.99882	-1.70437	-2.8801	0.250205	0.306855	0.135832	3.99672	3.25887	7.36202
LOC_OS05G38140	-2.15741	-2.20271	-2.87468	0.224158	0.217229	0.136344	4.46113	4.60343	7.33439
LOC_OS07G47960	-1.98852	-1.09081	-2.86412	0.251998	0.469498	0.137345	3.96829	2.12993	7.28091
LOC_OS01G40630	-3.20477	-4.08531	-2.85875	0.10846	0.0589115	0.137857	9.22003	16.9746	7.25388
LOC_OS03G02390	-1.24756	-1.08553	-2.84766	0.42116	0.471218	0.138922	2.37439	2.12216	7.1983
LOC_OS01G62190	-2.31187	-1.8497	-2.8472	0.201399	0.277449	0.138965	4.96527	3.60426	7.19604
LOC_OS07G05840	-10.3402	-9.44629	-2.84522	0.000771435	0.00143345	0.139156	1296.29	697.619	7.18617
LOC_OS03G17740	-1.47013	-1.14851	-2.84398	0.360949	0.45109	0.139276	2.77047	2.21685	7.18
LOC_OS05G48930	-1.49201	-2.1777	-2.83714	0.355518	0.221027	0.139938	2.8128	4.52433	7.14601
LOC_OS01G61620	-2.18601	-1.0125	-2.83092	0.219759	0.495686	0.140543	4.55044	2.0174	7.11528
LOC_OS02G33710	-1.52224	-1.43721	-2.82487	0.348144	0.36928	0.141133	2.87237	2.70797	7.0855
LOC_OS01G43940	-4.49387	-3.1034	-2.82099	0.0443823	0.116355	0.141513	22.5315	8.59442	7.06647
LOC_OS04G41500	-1.94283	-3.21985	-2.82081	0.260105	0.107332	0.141531	3.8446	9.31687	7.06557
LOC_OS06G50100	-1.69256	-2.52278	-2.81416	0.309377	0.174007	0.142185	3.23231	5.74689	7.0331
LOC_OS08G40590	-1.58422	-1.19966	-2.8132	0.333504	0.435378	0.142279	2.99846	2.29685	7.02843
LOC_OS07G42740	-2.20189	-1.71487	-2.8121	0.217353	0.304631	0.142388	4.60081	3.28266	7.02307
LOC_OS10G40590	-1.72613	-1.54547	-2.81111	0.302262	0.342584	0.142485	3.30839	2.91899	7.01827
LOC_OS06G48060	-1.80038	-1.84123	-2.81079	0.287099	0.279083	0.142517	3.48312	3.58316	7.01669
LOC_OS02G54820	-1.22909	-3.63848	-2.80814	0.426587	0.0802984	0.14278	2.34419	12.4535	7.0038
LOC_OS10G17940	-2.62788	-2.95255	-2.80536	0.161781	0.12918	0.143055	6.18118	7.74116	6.99033
LOC_OS09G31120	-1.97909	-2.46065	-2.79892	0.25365	0.181665	0.143695	3.94245	5.50464	6.95918
LOC_OS04G38880	-1.1853	-1.58883	-2.79249	0.439732	0.332441	0.144337	2.27411	3.00806	6.92823
LOC_OS04G38885	-1.2715	-1.98781	-2.78348	0.414227	0.252121	0.145241	2.41413	3.96635	6.88512
LOC_OS08G38210	-2.29415	-2.932	-2.78247	0.203888	0.131033	0.145343	4.90464	7.63168	6.88027
LOC_OS08G36110	-1.34738	-2.04466	-2.78223	0.393005	0.242379	0.145367	2.5445	4.12577	6.87915
LOC_OS01G15640	-2.05205	-3.57217	-2.7822	0.241141	0.0840758	0.14537	4.14696	11.894	6.879
LOC_OS05G50810	-1.96397	-2.36428	-2.77771	0.256321	0.194214	0.145823	3.90135	5.14895	6.85761
LOC_OS02G46090	-1.8716	-1.58569	-2.77448	0.273269	0.333166	0.14615	3.65939	3.00151	6.8423
LOC_OS10G36980	-2.94139	-2.62958	-2.77188	0.130182	0.161591	0.146414	7.68152	6.18845	6.82995
LOC_OS10G13810	-2.79862	-3.94956	-2.77126	0.143725	0.0647237	0.146476	6.95775	15.4503	6.82706
LOC_OS12G29400	-1.75005	-3.22706	-2.76729	0.297292	0.106797	0.14688	3.36369	9.36358	6.80826
LOC_OS05G44270	-1.26189	-2.27644	-2.76242	0.416996	0.206407	0.147376	2.3981	4.84479	6.78535
LOC_OS05G48760	-2.25751	-3.71341	-2.75896	0.209133	0.0762344	0.14773	4.78165	13.1174	6.7691
LOC_OS03G15770	-2.23035	-3.0311	-2.74707	0.213107	0.122334	0.148953	4.69247	8.17431	6.71352
LOC_OS06G05430	-1.55616	-1.70964	-2.74673	0.340056	0.305736	0.148988	2.94069	3.27079	6.71193
LOC_OS05G17010	-6.26951	-2.67359	-2.74627	0.0129625	0.156736	0.149036	77.1454	6.38016	6.70979
LOC_OS09G31438	-1.62587	-1.60456	-2.74204	0.324013	0.328836	0.149474	3.08629	3.04103	6.69015
LOC_OS10G39520	-1.91905	-1.65812	-2.73834	0.264429	0.316851	0.149857	3.78173	3.15606	6.67303
LOC_OS03G49440	-1.06596	-1.95005	-2.73473	0.477656	0.258808	0.150233	2.09356	3.86387	6.65635
LOC_OS03G12390	-1.00382	-2.55528	-2.73358	0.498678	0.170131	0.150353	2.0053	5.87783	6.65103
LOC_OS03G28940	-2.66831	-3.44881	-2.72516	0.157311	0.0915809	0.151233	6.35684	10.9193	6.61232
LOC_OS04G38780	-2.75274	-2.54433	-2.72099	0.148369	0.171427	0.15167	6.73995	5.83338	6.59325
LOC_OS07G44910	-2.31911	-1.75332	-2.71482	0.200391	0.296618	0.15232	4.99023	3.37134	6.56513
LOC_OS12G12260	-3.03562	-1.88825	-2.71425	0.121951	0.270134	0.15238	8.19999	3.70186	6.56253
LOC_OS02G14990	-2.43928	-3.87239	-2.71162	0.184376	0.0682802	0.152658	5.4237	14.6455	6.55059
LOC_OS10G40490	-1.56817	-5.31026	-2.70775	0.337237	0.025203	0.153069	2.96528	39.6779	6.53301
LOC_OS08G12830	-1.32612	-1.25461	-2.70156	0.398839	0.419108	0.153727	2.50728	2.38602	6.50504
LOC_OS11G10770	-2.77217	-3.3581	-2.69279	0.146384	0.0975237	0.154664	6.83137	10.2539	6.46561
LOC_OS07G44110	-4.64095	-6.18745	-2.68407	0.0400807	0.0137212	0.155602	24.9497	72.8799	6.42665
LOC_OS01G06590	-2.87093	-3.54495	-2.67862	0.136699	0.0856768	0.156191	7.31536	11.6718	6.40243
LOC_OS04G47990	-1.68191	-1.09824	-2.67468	0.31167	0.467086	0.156618	3.20852	2.14093	6.38497
LOC_OS01G57350	-1.76601	-2.41843	-2.66545	0.294021	0.18706	0.157623	3.40111	5.34589	6.34425
LOC_OS02G50060	-1.56627	-2.8218	-2.66475	0.33768	0.141434	0.157699	2.96139	7.07043	6.34119
LOC_OS04G54830	-1.53624	-2.89833	-2.66323	0.344784	0.134127	0.157866	2.90037	7.45562	6.33448
LOC_OS08G40180	-1.52332	-1.45575	-2.66244	0.347884	0.364566	0.157953	2.87452	2.74299	6.33101
LOC_OS09G39190	-2.82092	-3.40118	-2.66208	0.14152	0.0946546	0.157992	7.06615	10.5647	6.32945
LOC_OS09G26700	-2.32723	-2.54049	-2.6615	0.199266	0.171884	0.158055	5.01841	5.81788	6.32692
LOC_OS01G54670	-2.44141	-2.15698	-2.66037	0.184104	0.224225	0.158179	5.43172	4.45981	6.32196
LOC_OS08G42030	-1.32431	-1.18334	-2.65733	0.39934	0.440332	0.158513	2.50413	2.27102	6.30864
LOC_OS03G10140	-1.68574	-1.69617	-2.65402	0.310844	0.308605	0.158877	3.21705	3.24039	6.29418
LOC_OS01G61510	-1.09071	-3.02104	-2.65322	0.469529	0.12319	0.158964	2.12979	8.11753	6.29072
LOC_OS02G43330	-2.68576	-3.89451	-2.65106	0.15542	0.0672414	0.159203	6.43419	14.8718	6.28129
LOC_OS03G20840	-1.64134	-2.99692	-2.65095	0.320559	0.125267	0.159215	3.11955	7.98293	6.28081
LOC_OS02G06520	-1.2371	-1.554	-2.63977	0.424226	0.340563	0.160454	2.35723	2.93631	6.23233
LOC_OS10G30560	-2.05863	-1.4948	-2.63599	0.240044	0.354831	0.160875	4.16591	2.81825	6.21601
LOC_OS03G18360	-1.17755	-1.49446	-2.63266	0.442103	0.354913	0.161247	2.26192	2.8176	6.20166
LOC_OS02G06200	-4.71431	-1.01583	-2.63226	0.0380935	0.494545	0.161292	26.2512	2.02206	6.19995
LOC_OS05G34830	-1.78274	-2.81172	-2.63125	0.29063	0.142425	0.161404	3.4408	7.02122	6.19563
LOC_OS01G42410	-1.72476	-2.7304	-2.62983	0.302548	0.150685	0.161564	3.30526	6.63638	6.18951
LOC_OS09G26780	-5.53721	-4.22387	-2.62793	0.0215344	0.0535167	0.161776	46.4373	18.6858	6.18138
LOC_OS08G06210	-1.7228	-5.21165	-2.62172	0.302961	0.0269858	0.162474	3.30076	37.0565	6.15483
LOC_OS04G33200	-2.05161	-1.02678	-2.61871	0.241214	0.490804	0.162813	4.1457	2.03747	6.14202
LOC_OS02G54650	-2.29647	-1.92425	-2.6156	0.203561	0.263477	0.163164	4.91253	3.7954	6.1288
LOC_OS01G54140	-4.62006	-5.64826	-2.61531	0.0406652	0.0199391	0.163197	24.5911	50.1528	6.12757
LOC_OS01G62500	-2.25517	-1.20112	-2.60338	0.209472	0.434937	0.164552	4.77391	2.29918	6.07709
LOC_OS03G21140	-1.34009	-1.86109	-2.59683	0.394996	0.275268	0.165301	2.53167	3.63283	6.04956
LOC_OS01G18220	-1.3313	-1.37322	-2.59515	0.39741	0.386028	0.165494	2.5163	2.59049	6.04253
LOC_OS07G07974	-2.32809	-2.29647	-2.59396	0.199147	0.20356	0.16563	5.02141	4.91255	6.03755
LOC_OS06G49890	-1.89305	-1.61478	-2.59268	0.269238	0.326515	0.165778	3.71419	3.06265	6.03217
LOC_OS06G43870	-1.503	-2.44907	-2.58282	0.352819	0.183129	0.166915	2.83432	5.46064	5.99108
LOC_OS03G21640	-1.55586	-2.29711	-2.58194	0.340125	0.20347	0.167016	2.94009	4.91474	5.98746
LOC_OS04G40700	-2.18058	-2.19564	-2.57715	0.220587	0.218296	0.167572	4.53335	4.58093	5.9676
LOC_OS03G18770	-1.03549	-1.4606	-2.57699	0.48785	0.363343	0.16759	2.04981	2.75222	5.96694
LOC_OS03G57640	-1.63334	-2.23318	-2.57584	0.322342	0.21269	0.167724	3.10229	4.70168	5.96217
LOC_OS01G67600	-1.19485	-1.17583	-2.57576	0.436831	0.44263	0.167733	2.28922	2.25922	5.96184
LOC_OS05G37520	-1.54235	-2.45664	-2.57317	0.343326	0.18217	0.168035	2.91269	5.48938	5.95114
LOC_OS01G65460	-1.13037	-1.08139	-2.57247	0.456799	0.472573	0.168116	2.18915	2.11607	5.94829
LOC_OS06G06900	-1.4756	-4.27207	-2.57196	0.359585	0.0517582	0.168175	2.78099	19.3206	5.94618
LOC_OS01G55310	-1.98992	-2.69107	-2.56704	0.251754	0.154849	0.16875	3.97214	6.4579	5.92592
LOC_OS01G63060	-2.68227	-2.20465	-2.55237	0.155797	0.216937	0.170475	6.41863	4.60962	5.86597
LOC_OS08G31569	-1.01483	-1.90987	-2.54544	0.494888	0.266116	0.171295	2.02066	3.75776	5.83788
LOC_OS03G46060	-1.28813	-1.13108	-2.5444	0.409482	0.456575	0.171419	2.44211	2.19022	5.83367
LOC_OS04G51260	-1.1561	-1.26859	-2.54323	0.448723	0.415064	0.171559	2.22855	2.40927	5.82892
LOC_OS01G09830	-3.02272	-1.99567	-2.54246	0.123047	0.250751	0.17165	8.12698	3.98802	5.82582
LOC_OS07G37920	-1.72936	-8.54038	-2.53648	0.301586	0.00268589	0.172363	3.3158	372.316	5.8017
LOC_OS03G04710	-1.16939	-2.14425	-2.52699	0.44461	0.226213	0.173501	2.24916	4.42061	5.76366
LOC_OS10G07440	-1.00253	-1.40989	-2.50463	0.499124	0.37634	0.176211	2.00351	2.65717	5.67502
LOC_OS11G08210	-2.02688	-3.25407	-2.50218	0.245384	0.104816	0.176509	4.07524	9.54053	5.66543
LOC_OS11G05070	-1.85994	-1.88082	-2.4987	0.275487	0.27153	0.176936	3.62993	3.68284	5.65175
LOC_OS04G44300	-1.79916	-3.19888	-2.49007	0.287342	0.108903	0.177997	3.48017	9.18248	5.61807
LOC_OS11G10110	-1.37536	-1.53351	-2.48779	0.385458	0.345436	0.178279	2.59432	2.89489	5.60918
LOC_OS05G03960	-1.55705	-1.09061	-2.48636	0.339845	0.469564	0.178456	2.94252	2.12964	5.60362
LOC_OS01G62584	-2.32597	-1.15178	-2.4715	0.199441	0.45007	0.180303	5.01402	2.22188	5.54622
LOC_OS11G04480	-1.69845	-2.03935	-2.4715	0.308116	0.243273	0.180303	3.24553	4.1106	5.54622
LOC_OS04G44980	-1.86277	-1.20376	-2.47111	0.274948	0.434142	0.180352	3.63705	2.3034	5.54471
LOC_OS03G27080	-2.11868	-3.23959	-2.46644	0.230257	0.105873	0.180937	4.34297	9.44526	5.52679
LOC_OS01G32964	-1.41116	-1.12768	-2.46617	0.37601	0.457653	0.180971	2.6595	2.18506	5.52574
LOC_OS02G08420	-1.81477	-1.5136	-2.45666	0.284249	0.350237	0.182167	3.51804	2.85521	5.48946
LOC_OS04G32404	-2.02239	-1.73318	-2.45277	0.246151	0.300789	0.182659	4.06255	3.32459	5.47467
LOC_OS01G53880	-1.27724	-5.62411	-2.45275	0.412583	0.0202756	0.182662	2.42375	49.3204	5.47458
LOC_OS02G13800	-1.92534	-1.54798	-2.45206	0.263277	0.341989	0.182749	3.79828	2.92407	5.47198
LOC_OS07G26630	-1.90176	-2.42246	-2.44909	0.267617	0.186538	0.183127	3.73668	5.36083	5.4607
LOC_OS11G47870	-1.90661	-2.53429	-2.44761	0.266718	0.172624	0.183315	3.74928	5.79294	5.4551
LOC_OS07G42994	-1.83367	-1.25474	-2.44258	0.28055	0.41907	0.183954	3.56442	2.38624	5.43615
LOC_OS02G27480	-1.82286	-2.68264	-2.44127	0.282659	0.155756	0.184121	3.53783	6.42031	5.4312
LOC_OS02G52990	-1.41725	-1.12564	-2.43946	0.374425	0.458299	0.184353	2.67076	2.18198	5.42439
LOC_OS05G41150	-1.75605	-1.19059	-2.43137	0.296057	0.438123	0.185389	3.37773	2.28246	5.39407
LOC_OS03G12210	-2.13555	-2.26912	-2.4309	0.227581	0.207457	0.18545	4.39405	4.82028	5.3923
LOC_OS01G14080	-1.22994	-1.6265	-2.42939	0.426336	0.323874	0.185644	2.34557	3.08762	5.38666
LOC_OS07G27110	-2.25497	-2.39996	-2.42701	0.209502	0.18947	0.18595	4.77323	5.27787	5.37779
LOC_OS05G30454	-2.07461	-2.49105	-2.42624	0.237399	0.177876	0.186049	4.21231	5.62188	5.37492
LOC_OS05G51670	-2.61803	-3.66149	-2.42534	0.16289	0.0790281	0.186166	6.13911	12.6537	5.37154
LOC_OS02G56900	-1.47949	-1.74618	-2.42503	0.358615	0.298089	0.186206	2.78851	3.3547	5.37039
LOC_OS04G49280	-2.0108	-1.74351	-2.42421	0.248136	0.298643	0.186312	4.03005	3.34848	5.36735
LOC_OS01G50870	-1.84951	-2.18364	-2.42176	0.277487	0.22012	0.186628	3.60377	4.54298	5.35826
LOC_OS05G48670	-2.2783	-1.63543	-2.41923	0.20614	0.321874	0.186955	4.85106	3.1068	5.34887
LOC_OS11G37520	-1.55424	-1.68307	-2.41794	0.340507	0.311419	0.187123	2.9368	3.21111	5.34409
LOC_OS07G48340	-1.53707	-2.77298	-2.41532	0.344586	0.146302	0.187463	2.90204	6.83517	5.33438
LOC_OS03G25920	-1.19344	-1.08474	-2.41502	0.43726	0.471477	0.187503	2.28697	2.12099	5.33326
LOC_OS03G06250	-1.28133	-2.93086	-2.41415	0.411415	0.131137	0.187615	2.43064	7.62563	5.33007
LOC_OS08G24770	-2.11435	-5.33808	-2.41372	0.23095	0.0247217	0.187671	4.32994	40.4503	5.32847
LOC_OS03G08970	-1.19611	-2.30027	-2.40256	0.43645	0.203026	0.189128	2.29121	4.92549	5.28742
LOC_OS04G45950	-2.57324	-2.01109	-2.39602	0.168026	0.248086	0.189988	5.95146	4.03086	5.26349
LOC_OS07G48010	-2.46579	-4.8577	-2.39081	0.181018	0.0344895	0.190676	5.5243	28.9943	5.2445
LOC_OS03G52860	-5.24326	-2.23611	-2.38564	0.0264011	0.212258	0.19136	37.8772	4.71124	5.22576
LOC_OS01G53710	-1.88796	-2.7091	-2.38448	0.270189	0.152926	0.191514	3.70112	6.53913	5.22154
LOC_OS07G09420	-1.43515	-3.12219	-2.38424	0.369809	0.114849	0.191546	2.7041	8.70711	5.22068
LOC_OS09G14520	-1.08323	-1.19666	-2.38349	0.471971	0.436285	0.191645	2.11877	2.29208	5.21798
LOC_OS01G19130	-1.60741	-3.38102	-2.38199	0.328186	0.0959871	0.191844	3.04705	10.4181	5.21256
LOC_OS01G36060	-2.56506	-3.09457	-2.38024	0.168982	0.117069	0.192078	5.91781	8.54196	5.20623
LOC_OS03G13590	-1.63705	-2.07948	-2.37289	0.321513	0.236599	0.193059	3.11029	4.22656	5.17976
LOC_OS01G10610	-1.05524	-1.17561	-2.37262	0.481218	0.442695	0.193094	2.07806	2.25889	5.17882
LOC_OS04G43650	-4.78732	-2.81746	-2.37217	0.0362138	0.14186	0.193154	27.6138	7.04922	5.17721
LOC_OS10G17260	-1.0883	-2.11355	-2.36803	0.470317	0.231078	0.193709	2.12623	4.32754	5.16237
LOC_OS05G45490	-1.10047	-1.08014	-2.36668	0.466363	0.472982	0.193891	2.14425	2.11425	5.15754
LOC_OS06G12120	-2.48497	-3.49052	-2.36578	0.178628	0.0889711	0.194012	5.59822	11.2396	5.15432
LOC_OS06G47130	-1.70755	-2.22582	-2.3654	0.306181	0.213777	0.194064	3.26605	4.67778	5.15294
LOC_OS02G51550	-1.44897	-1.18826	-2.36209	0.366284	0.438832	0.194509	2.73012	2.27878	5.14116
LOC_OS09G22480	-2.58379	-2.66233	-2.36159	0.166803	0.157965	0.194577	5.99511	6.33053	5.13937
LOC_OS08G01370	-1.95547	-2.92305	-2.35677	0.257838	0.131848	0.195227	3.87841	7.58447	5.12224
LOC_OS06G12150	-2.20299	-1.98085	-2.35646	0.217187	0.253341	0.19527	4.60434	3.94726	5.12111
LOC_OS09G28000	-1.42283	-1.56796	-2.35509	0.37298	0.337285	0.195455	2.68111	2.96485	5.11628
LOC_OS11G10760	-2.61555	-3.17981	-2.35431	0.16317	0.110352	0.195561	6.12856	9.06188	5.11349
LOC_OS04G46280	-1.68777	-1.92879	-2.35321	0.310406	0.26265	0.19571	3.22158	3.80735	5.10959
LOC_OS12G17430	-3.52142	-4.15718	-2.3501	0.0870856	0.0560484	0.196132	11.483	17.8417	5.09861
LOC_OS11G44560	-2.11352	-3.32114	-2.33896	0.231083	0.100055	0.197653	4.32745	9.99453	5.05937
LOC_OS09G02710	-1.70264	-2.81455	-2.33831	0.307224	0.142147	0.197742	3.25496	7.03499	5.05709
LOC_OS10G32810	-1.21912	-1.46594	-2.33552	0.429545	0.362	0.198124	2.32805	2.76243	5.04734
LOC_OS03G06520	-1.56053	-2.59266	-2.33315	0.339026	0.16578	0.19845	2.94963	6.03211	5.03905
LOC_OS07G34640	-1.24597	-3.27587	-2.32655	0.421626	0.103244	0.19936	2.37177	9.68577	5.01605
LOC_OS10G13550	-1.93196	-1.63042	-2.32311	0.262073	0.322993	0.199836	3.81573	3.09604	5.0041
LOC_OS09G27950	-2.58323	-5.03348	-2.32152	0.166867	0.030533	0.200056	5.99278	32.7514	4.9986
LOC_OS01G68060	-1.74288	-2.12519	-2.32067	0.298772	0.229221	0.200175	3.34703	4.36261	4.99564
LOC_OS01G45250	-1.33482	-4.76008	-2.31698	0.396442	0.0369039	0.200687	2.52244	27.0974	4.98288
LOC_OS04G31110	-1.12946	-1.64512	-2.30587	0.457086	0.319719	0.202238	2.18777	3.12775	4.94467
LOC_OS04G35560	-1.79054	-2.265	-2.3002	0.289064	0.20805	0.203035	3.45945	4.80653	4.92525
LOC_OS11G08100	-1.0818	-2.31149	-2.29998	0.47244	0.201452	0.203066	2.11667	4.96397	4.9245
LOC_OS01G54560	-1.60947	-2.21602	-2.29899	0.327718	0.215235	0.203205	3.0514	4.64609	4.92115
LOC_OS09G27080	-1.98026	-1.75998	-2.29692	0.253444	0.295252	0.203497	3.94565	3.38694	4.91407
LOC_OS07G22494	-1.75135	-1.83859	-2.29411	0.297024	0.279596	0.203894	3.36673	3.57659	4.9045
LOC_OS09G26960	-1.00769	-2.43277	-2.29285	0.497343	0.185209	0.204071	2.01069	5.3993	4.90025
LOC_OS04G40030	-1.14238	-1.6252	-2.29019	0.453011	0.324166	0.204449	2.20745	3.08484	4.89121
LOC_OS01G16930	-1.00043	-1.36499	-2.2807	0.499853	0.388236	0.205798	2.00059	2.57575	4.85914
LOC_OS07G47950	-1.89659	-1.47295	-2.27958	0.268577	0.360245	0.205958	3.72333	2.77589	4.85536
LOC_OS01G37040	-1.99137	-1.45464	-2.26809	0.251499	0.364847	0.207605	3.97616	2.74088	4.81684
LOC_OS01G55860	-1.43352	-2.25148	-2.26464	0.370226	0.210008	0.208101	2.70105	4.76172	4.80535
LOC_OS01G09620	-1.18365	-1.9789	-2.26306	0.440237	0.253682	0.20833	2.2715	3.94194	4.80007
LOC_OS01G72000	-1.71844	-2.82675	-2.26259	0.303876	0.140949	0.208398	3.29081	7.09475	4.79851
LOC_OS01G65780	-1.54228	-1.47119	-2.26046	0.343342	0.360685	0.208706	2.91255	2.7725	4.79144
LOC_OS10G29720	-2.28777	-2.54018	-2.25702	0.204792	0.171922	0.209204	4.88299	5.81661	4.78003
LOC_OS01G45450	-1.15406	-1.56096	-2.25698	0.449359	0.338926	0.209209	2.22539	2.9505	4.7799
LOC_OS03G55080	-1.20259	-3.51875	-2.25449	0.434493	0.0872471	0.209571	2.30153	11.4617	4.77166
LOC_OS12G05690	-1.4988	-7.0727	-2.25177	0.353849	0.00742858	0.209966	2.82607	134.615	4.76267
LOC_OS06G11600	-1.48605	-1.86102	-2.25081	0.356987	0.275282	0.210106	2.80122	3.63263	4.75949
LOC_OS07G48690	-1.76795	-2.25827	-2.24762	0.293625	0.209022	0.210572	3.40571	4.78418	4.74898
LOC_OS02G37930	-1.42354	-1.20305	-2.24604	0.372798	0.434357	0.210803	2.68242	2.30225	4.74377
LOC_OS01G37750	-5.39466	-2.9771	-2.24502	0.0237709	0.127	0.210952	42.0683	7.87399	4.74042
LOC_OS03G29584	-1.80434	-1.08772	-2.24232	0.286311	0.470505	0.211346	3.4927	2.12538	4.73157
LOC_OS01G33000	-2.19067	-2.66736	-2.23765	0.21905	0.157415	0.212031	4.56517	6.35265	4.7163
LOC_OS04G39980	-1.65924	-1.21506	-2.23036	0.316605	0.430756	0.213106	3.15851	2.3215	4.6925
LOC_OS02G44490	-2.79026	-3.44986	-2.22403	0.14456	0.091514	0.214042	6.91756	10.9273	4.67198
LOC_OS09G15680	-1.21558	-2.48934	-2.22252	0.4306	0.178088	0.214267	2.32234	5.6152	4.66707
LOC_OS07G41160	-1.90432	-1.47494	-2.22152	0.267142	0.359749	0.214415	3.74333	2.77972	4.66384
LOC_OS01G01870	-2.07802	-3.18113	-2.21779	0.236839	0.110252	0.214971	4.22227	9.07015	4.65179
LOC_OS03G03890	-1.05464	-3.47694	-2.21306	0.481417	0.0898128	0.215677	2.0772	11.1343	4.63657
LOC_OS03G49770	-1.43597	-1.51764	-2.20185	0.369599	0.349256	0.217359	2.70563	2.86323	4.60068
LOC_OS09G29930	-2.04924	-2.12578	-2.19595	0.241612	0.229127	0.218249	4.13887	4.36439	4.58192
LOC_OS10G39140	-2.06495	-1.20656	-2.19381	0.238994	0.433301	0.218574	4.18421	2.30786	4.57511
LOC_OS12G36910	-1.84159	-2.87568	-2.19048	0.279014	0.136249	0.219079	3.58405	7.33951	4.56457
LOC_OS06G51360	-1.67408	-1.49126	-2.18709	0.313367	0.355701	0.219593	3.19115	2.81135	4.55387
LOC_OS02G50930	-1.32108	-1.80033	-2.18695	0.400235	0.287108	0.219616	2.49853	3.48301	4.5534
LOC_OS02G47200	-1.39248	-2.13358	-2.18403	0.380911	0.227891	0.220061	2.62529	4.38806	4.5442
LOC_OS05G02780	-1.10061	-1.74376	-2.18288	0.466319	0.298591	0.220235	2.14445	3.34907	4.5406
LOC_OS04G56710	-1.65628	-1.61085	-2.17956	0.317257	0.327406	0.220743	3.15202	3.05431	4.53015
LOC_OS05G39500	-1.36236	-1.12452	-2.1795	0.388946	0.458654	0.220752	2.57105	2.18029	4.52998
LOC_OS03G16910	-1.83792	-2.24217	-2.17818	0.279725	0.211368	0.220954	3.57494	4.73108	4.52584
LOC_OS04G33810	-2.33975	-2.79185	-2.17704	0.197544	0.1444	0.221129	5.06217	6.9252	4.52224
LOC_OS03G52340	-1.482	-1.81547	-2.17542	0.357993	0.284111	0.221378	2.79335	3.51975	4.51716
LOC_OS03G48780	-2.18528	-1.53154	-2.17178	0.219869	0.345908	0.221937	4.54816	2.89094	4.50577
LOC_OS04G41310	-1.46931	-3.59804	-2.16992	0.361154	0.0825813	0.222223	2.7689	12.1093	4.49998
LOC_OS12G04240	-1.80592	-1.83316	-2.16739	0.285999	0.280649	0.222613	3.49652	3.56317	4.49209
LOC_OS12G08030	-1.6202	-1.54937	-2.16636	0.32529	0.341659	0.222772	3.07418	2.9269	4.48889
LOC_OS04G51680	-1.91504	-2.68891	-2.1657	0.265164	0.155081	0.222874	3.77125	6.44824	4.48683
LOC_OS08G19210	-1.29804	-1.34343	-2.15748	0.406678	0.394082	0.224148	2.45895	2.53754	4.46134
LOC_OS04G53930	-1.1022	-2.87593	-2.15673	0.465807	0.136226	0.224265	2.14681	7.34074	4.45902
LOC_OS05G33000	-1.64298	-2.03345	-2.15623	0.320195	0.244269	0.224342	3.1231	4.09384	4.45749
LOC_OS08G44390	-1.0141	-1.11203	-2.15534	0.495136	0.462641	0.224481	2.01965	2.1615	4.45472
LOC_OS02G58080	-1.37426	-1.19671	-2.15232	0.38575	0.436268	0.22495	2.59235	2.29217	4.44542
LOC_OS01G54510	-1.32006	-1.70937	-2.13999	0.400517	0.305794	0.226882	2.49677	3.27017	4.40758
LOC_OS03G10220	-1.19918	-1.18088	-2.13638	0.435524	0.441083	0.22745	2.29608	2.26715	4.39656
LOC_OS07G37330	-1.96307	-2.21805	-2.1327	0.256482	0.214932	0.228031	3.89891	4.65264	4.38536
LOC_OS01G56300	-2.24591	-2.64015	-2.13185	0.210821	0.160412	0.228165	4.74335	6.23396	4.38279
LOC_OS07G45550	-3.04691	-2.46739	-2.12892	0.121001	0.180818	0.228629	8.26442	5.53043	4.37389
LOC_OS05G48340	-2.16961	-3.04374	-2.12048	0.22227	0.121267	0.22997	4.49903	8.24628	4.34839
LOC_OS05G02770	-1.09806	-2.92118	-2.11493	0.467144	0.13202	0.230857	2.14067	7.57463	4.33169
LOC_OS06G49460	-1.21391	-1.01198	-2.11455	0.431099	0.495866	0.230917	2.31965	2.01667	4.33056
LOC_OS05G50100	-2.40527	-1.99049	-2.11092	0.188774	0.251653	0.231499	5.29733	3.97372	4.31967
LOC_OS04G45810	-1.64769	-2.33577	-2.10734	0.319152	0.19809	0.232075	3.13331	5.04822	4.30896
LOC_OS04G53120	-3.24197	-4.38425	-2.10661	0.105698	0.047886	0.232192	9.46088	20.8829	4.30679
LOC_OS03G16690	-1.10145	-1.23998	-2.10552	0.466048	0.423379	0.232368	2.1457	2.36195	4.30352
LOC_OS07G48290	-2.0335	-2.6596	-2.10347	0.244262	0.158264	0.232698	4.09396	6.31856	4.29742
LOC_OS01G70820	-2.06718	-2.64866	-2.10113	0.238625	0.159469	0.233076	4.19068	6.27083	4.29045
LOC_OS03G01880	-1.75381	-2.2124	-2.09742	0.296517	0.215775	0.233676	3.37249	4.63445	4.27944
LOC_OS06G38160	-1.86484	-2.04434	-2.09716	0.274553	0.242433	0.233718	3.64228	4.12486	4.27867
LOC_OS06G45140	-1.05003	-3.05767	-2.09427	0.482959	0.120102	0.234186	2.07057	8.32628	4.27011
LOC_OS01G41660	-1.24166	-1.32396	-2.09074	0.422885	0.399438	0.23476	2.36471	2.50352	4.25967
LOC_OS07G05850	-8.86778	-7.07658	-2.08992	0.00214059	0.00740864	0.234893	467.162	134.978	4.25725
LOC_OS06G11520	-2.07896	-3.17378	-2.07506	0.236684	0.110815	0.237326	4.22504	9.02406	4.21362
LOC_OS01G32380	-2.07119	-2.45862	-2.05969	0.237963	0.18192	0.239867	4.20233	5.49691	4.16897
LOC_OS04G48460	-1.58911	-1.17646	-2.05916	0.332376	0.442436	0.239955	3.00864	2.26022	4.16744
LOC_OS03G03510	-1.91908	-3.32587	-2.05643	0.264422	0.099727	0.240411	3.78183	10.0274	4.15955
LOC_OS05G41900	-1.02917	-1.56217	-2.05351	0.489992	0.338642	0.240897	2.04085	2.95297	4.15115
LOC_OS03G08870	-1.36305	-1.85785	-2.04227	0.388759	0.275888	0.242781	2.57229	3.62466	4.11894
LOC_OS01G58620	-1.32678	-1.98046	-2.04098	0.398656	0.25341	0.242998	2.50843	3.94618	4.11526
LOC_OS02G03020	-2.15121	-1.97261	-2.0406	0.225123	0.254792	0.243063	4.44201	3.92476	4.11416
LOC_OS04G45690	-1.37215	-2.50167	-2.04024	0.386315	0.176573	0.243124	2.58856	5.6634	4.11313
LOC_OS07G31884	-1.16039	-1.6091	-2.03539	0.447392	0.327803	0.243942	2.23518	3.05061	4.09933
LOC_OS10G01844	-2.49452	-4.07546	-2.03113	0.17745	0.0593149	0.244663	5.6354	16.8592	4.08726
LOC_OS10G36710	-1.77045	-1.12777	-2.02974	0.293118	0.457622	0.244899	3.4116	2.18521	4.08332
LOC_OS11G02750	-1.7154	-1.5196	-2.02901	0.304518	0.348784	0.245023	3.28387	2.86711	4.08126
LOC_OS09G02000	-1.00338	-1.90067	-2.0285	0.498831	0.267818	0.24511	2.00469	3.73387	4.07981
LOC_OS06G47294	-1.55747	-1.7248	-2.02653	0.339746	0.30254	0.245444	2.94337	3.30535	4.07424
LOC_OS03G49640	-1.81325	-2.09003	-2.02633	0.28455	0.234876	0.245479	3.51432	4.25757	4.07367
LOC_OS01G19320	-1.3184	-1.80833	-2.0258	0.400981	0.285522	0.245569	2.49389	3.50236	4.07218
LOC_OS03G20120	-1.48511	-2.65584	-2.02492	0.357221	0.158676	0.245718	2.79939	6.30214	4.0697
LOC_OS03G25750	-2.16977	-1.95401	-2.02401	0.222246	0.258098	0.245874	4.49951	3.8745	4.06712
LOC_OS12G38540	-1.86582	-2.39158	-2.01706	0.274367	0.190574	0.247062	3.64475	5.24732	4.04757
LOC_OS02G10730	-1.05382	-3.38452	-2.01462	0.481692	0.095754	0.24748	2.07602	10.4434	4.04073
LOC_OS01G04670	-1.23405	-3.03042	-2.01369	0.425122	0.122392	0.247639	2.35226	8.17047	4.03813
LOC_OS01G64620	-1.35848	-1.37939	-2.01364	0.389993	0.384382	0.247648	2.56415	2.60158	4.03799
LOC_OS12G32536	-1.98476	-1.8728	-2.00995	0.252654	0.273043	0.248282	3.95798	3.66243	4.02768
LOC_OS05G42180	-2.40325	-1.5428	-2.00966	0.189038	0.343219	0.248331	5.28994	2.9136	4.02688
LOC_OS01G43870	-2.08829	-2.08016	-2.00941	0.235159	0.236488	0.248375	4.25245	4.22855	4.02617
LOC_OS07G18710	-1.97042	-1.83657	-2.0094	0.255179	0.279987	0.248376	3.91882	3.57159	4.02615
LOC_OS03G03300	-3.08581	-3.41949	-2.0091	0.117782	0.0934612	0.248427	8.49024	10.6996	4.02532
LOC_OS04G43070	-1.41357	-3.76495	-2.0084	0.375381	0.0735592	0.248548	2.66396	13.5945	4.02337
LOC_OS03G08390	-1.48286	-1.33231	-2.00427	0.35778	0.397131	0.249261	2.79501	2.51806	4.01186
LOC_OS05G37650	-1.15632	-1.3339	-1.99978	0.448654	0.396695	0.250038	2.22889	2.52083	3.99938
LOC_OS07G44430	-2.08412	-1.58416	-1.99823	0.235839	0.333518	0.250307	4.24018	2.99834	3.99509
LOC_OS03G17230	-2.99169	-2.56925	-1.99509	0.125722	0.168492	0.250853	7.95408	5.93501	3.9864
LOC_OS11G44420	-1.30952	-1.71272	-1.99364	0.403454	0.305085	0.251105	2.4786	3.27778	3.9824
LOC_OS10G40740	-1.14799	-1.79907	-1.99125	0.451253	0.287361	0.251522	2.21605	3.47995	3.9758
LOC_OS05G37080	-1.57553	-5.22539	-1.99034	0.335519	0.02673	0.25168	2.98046	37.4111	3.97331
LOC_OS04G35240	-1.56768	-1.28657	-1.98824	0.337351	0.409923	0.252047	2.96427	2.43948	3.96752
LOC_OS02G20970	-2.73915	-2.97566	-1.98629	0.149773	0.127127	0.252386	6.67679	7.86614	3.96218
LOC_OS10G41120	-1.82314	-2.19702	-1.98527	0.282606	0.218087	0.252565	3.5385	4.58532	3.95938
LOC_OS12G16260	-1.73824	-1.63153	-1.98259	0.299735	0.322745	0.253035	3.33628	3.09842	3.95202
LOC_OS10G09240	-1.11399	-1.77741	-1.97923	0.462014	0.291707	0.253625	2.16443	3.4281	3.94283
LOC_OS10G20240	-1.39003	-2.27898	-1.97917	0.381557	0.206043	0.253636	2.62084	4.85336	3.94267
LOC_OS03G01820	-1.17748	-1.81094	-1.97332	0.442124	0.285004	0.254666	2.26181	3.50872	3.92672
LOC_OS01G63230	-3.10142	-4.82736	-1.97239	0.116514	0.0352224	0.25483	8.58263	28.391	3.92418
LOC_OS06G48040	-1.23837	-1.81177	-1.96946	0.423851	0.28484	0.255349	2.35932	3.51074	3.9162
LOC_OS07G38120	-1.0388	-1.21639	-1.96782	0.486733	0.430359	0.255639	2.05451	2.32364	3.91176
LOC_OS06G45280	-1.38407	-1.63286	-1.96631	0.383137	0.322448	0.255906	2.61003	3.10127	3.90768
LOC_OS10G32940	-2.4019	-2.84144	-1.9625	0.189216	0.139521	0.256584	5.28498	7.16737	3.89736
LOC_OS01G72270	-2.84101	-5.67744	-1.96109	0.139563	0.0195399	0.256834	7.16522	51.1774	3.89356
LOC_OS10G38060	-1.23707	-1.02355	-1.95777	0.424232	0.491903	0.257426	2.3572	2.03292	3.88461
LOC_OS01G13460	-1.55842	-1.96572	-1.95769	0.339522	0.256011	0.257441	2.94532	3.90608	3.88439
LOC_OS09G23150	-1.57517	-2.07616	-1.94651	0.335603	0.237144	0.259444	2.97971	4.21684	3.8544
LOC_OS10G37710	-1.5857	-1.14109	-1.94249	0.333162	0.453415	0.260166	3.00154	2.20548	3.84369
LOC_OS01G57240	-1.12443	-2.28247	-1.93986	0.458683	0.205545	0.260642	2.18016	4.86511	3.83668
LOC_OS03G52670	-1.02581	-1.23373	-1.93923	0.491135	0.425216	0.260755	2.0361	2.35175	3.83502
LOC_OS02G35010	-2.20964	-2.35507	-1.9335	0.216189	0.195458	0.261794	4.62559	5.11618	3.8198
LOC_OS07G31250	-1.01851	-1.14709	-1.92864	0.493626	0.451534	0.262676	2.02583	2.21467	3.80697
LOC_OS04G51970	-1.39239	-1.31585	-1.91811	0.380933	0.401689	0.264602	2.62513	2.48949	3.77926
LOC_OS02G53040	-1.64675	-2.01833	-1.91775	0.319359	0.246844	0.264667	3.13127	4.05114	3.77833
LOC_OS04G47140	-1.83837	-2.65296	-1.91758	0.279637	0.158993	0.264698	3.57607	6.28958	3.77789
LOC_OS04G20330	-1.68208	-1.29182	-1.91371	0.311634	0.408435	0.265408	3.2089	2.44837	3.76778
LOC_OS07G16970	-1.54512	-2.03856	-1.90804	0.342667	0.243407	0.266454	2.91828	4.10834	3.75299
LOC_OS05G10370	-3.6543	-4.5265	-1.90504	0.0794231	0.0433897	0.267009	12.5908	23.0469	3.74519
LOC_OS12G16540	-1.54238	-2.85509	-1.90423	0.343318	0.138208	0.267159	2.91275	7.23548	3.74309
LOC_OS09G28354	-1.90228	-1.70584	-1.90238	0.26752	0.306542	0.267502	3.73804	3.2622	3.73829
LOC_OS01G50040	-2.05128	-1.6984	-1.90132	0.241271	0.308128	0.267699	4.14473	3.24541	3.73554
LOC_OS03G32314	-1.48382	-1.24395	-1.89933	0.357541	0.422214	0.268068	2.79688	2.36847	3.7304
LOC_OS11G47840	-1.26598	-1.51648	-1.89066	0.415818	0.349538	0.269684	2.4049	2.86092	3.70805
LOC_OS02G58110	-1.59508	-1.83383	-1.88839	0.331003	0.280519	0.270108	3.02112	3.56482	3.70222
LOC_OS04G53620	-1.21697	-1.63567	-1.88667	0.430187	0.32182	0.270431	2.32457	3.10733	3.6978
LOC_OS04G35100	-1.0972	-1.57308	-1.88544	0.467423	0.336091	0.270661	2.13939	2.97539	3.69466
LOC_OS01G42380	-1.51287	-2.14297	-1.8835	0.350414	0.226413	0.271025	2.85377	4.4167	3.6897
LOC_OS02G08150	-1.68713	-1.87883	-1.88132	0.310543	0.271905	0.271436	3.22016	3.67776	3.68411
LOC_OS09G36200	-1.79251	-1.60352	-1.87243	0.28867	0.329074	0.273113	3.46416	3.03883	3.66148
LOC_OS08G06010	-1.08042	-2.43281	-1.86866	0.472892	0.185205	0.273828	2.11465	5.39943	3.65193
LOC_OS12G02720	-1.71384	-2.82665	-1.86278	0.304848	0.140959	0.274946	3.28033	7.09424	3.63708
LOC_OS03G51650	-2.2083	-2.91603	-1.85584	0.216389	0.132491	0.276271	4.62131	7.54767	3.61963
LOC_OS01G66890	-2.41494	-2.77592	-1.8552	0.187513	0.146004	0.276394	5.33297	6.84912	3.61802
LOC_OS02G10100	-1.29411	-1.57885	-1.85176	0.407787	0.334748	0.277054	2.45226	2.98732	3.6094
LOC_OS01G56560	-1.42465	-1.4215	-1.85078	0.372509	0.373324	0.277243	2.6845	2.67864	3.60694
LOC_OS03G20600	-2.12679	-3.56535	-1.8412	0.228967	0.0844741	0.279089	4.36745	11.8379	3.58309
LOC_OS09G25690	-1.45017	-1.29919	-1.83825	0.365977	0.406354	0.279661	2.73241	2.46091	3.57575
LOC_OS01G04360	-1.164	-1.22055	-1.83146	0.446275	0.429118	0.28098	2.24077	2.33036	3.55897
LOC_OS11G03840	-2.00904	-2.42498	-1.82883	0.248439	0.186212	0.281493	4.02513	5.37022	3.55248
LOC_OS05G50710	-1.87305	-3.18609	-1.82749	0.272995	0.109873	0.281755	3.66307	9.10139	3.54918
LOC_OS03G12815	-1.2055	-4.8067	-1.82527	0.433619	0.0357306	0.282189	2.30617	27.9872	3.54373
LOC_OS07G46430	-1.49697	-1.39651	-1.82171	0.354296	0.379847	0.282886	2.8225	2.63264	3.53499
LOC_OS03G25820	-1.90076	-2.20067	-1.82099	0.267802	0.217537	0.283027	3.7341	4.59693	3.53323
LOC_OS03G58764	-1.27546	-1.86139	-1.81582	0.413094	0.275212	0.284043	2.42076	3.63357	3.52059
LOC_OS01G22600	-1.83784	-1.87148	-1.81281	0.279741	0.273293	0.284637	3.57473	3.65908	3.51325
LOC_OS08G15050	-1.13132	-1.12687	-1.81089	0.456497	0.457909	0.285015	2.19059	2.18384	3.50858
LOC_OS01G72940	-2.15335	-1.56108	-1.80561	0.224791	0.338897	0.28606	4.44858	2.95075	3.49577
LOC_OS03G60520	-1.39657	-2.35042	-1.80192	0.37983	0.196088	0.286792	2.63276	5.09974	3.48685
LOC_OS08G19420	-1.16063	-1.01199	-1.7896	0.447316	0.495862	0.289252	2.23556	2.01669	3.45719
LOC_OS03G12160	-1.5695	-1.54903	-1.78896	0.336925	0.341741	0.28938	2.96802	2.92619	3.45567
LOC_OS03G18160	-1.81812	-2.06315	-1.78868	0.283591	0.239293	0.289436	3.52621	4.17897	3.45499
LOC_OS01G69870	-1.23562	-2.16291	-1.78779	0.42466	0.223306	0.289615	2.35483	4.47816	3.45286
LOC_OS01G67630	-1.47645	-1.08657	-1.78371	0.359373	0.470881	0.290436	2.78262	2.12368	3.4431
LOC_OS06G42790	-1.36499	-1.3364	-1.77897	0.388237	0.396007	0.291391	2.57575	2.52521	3.43182
LOC_OS05G45410	-1.13299	-3.2317	-1.77868	0.455968	0.106454	0.291451	2.19314	9.39375	3.43111
LOC_OS01G52920	-1.23719	-2.52861	-1.77152	0.424199	0.173305	0.292901	2.35739	5.77017	3.41412
LOC_OS02G53210	-1.48408	-1.4199	-1.76902	0.357477	0.373739	0.293407	2.79738	2.67566	3.40823
LOC_OS02G06150	-2.58502	-2.73344	-1.76358	0.16666	0.150367	0.294516	6.00025	6.6504	3.3954
LOC_OS06G11450	-1.78145	-2.77208	-1.76296	0.29089	0.146393	0.294643	3.43772	6.83091	3.39393
LOC_OS12G07550	-1.12849	-1.24752	-1.75947	0.457395	0.421172	0.295357	2.18629	2.37433	3.38573
LOC_OS01G10640	-2.04072	-3.03076	-1.75687	0.243042	0.122363	0.295889	4.11452	8.17238	3.37965
LOC_OS09G22490	-1.57093	-1.56192	-1.75228	0.336591	0.3387	0.296833	2.97096	2.95247	3.3689
LOC_OS04G02910	-1.69718	-2.48949	-1.74808	0.308388	0.178069	0.297697	3.24267	5.61581	3.35912
LOC_OS01G06280	-3.19477	-3.97527	-1.74556	0.109214	0.0635804	0.298219	9.15636	15.7281	3.35324
LOC_OS01G49310	-1.19235	-2.2246	-1.74089	0.437589	0.213958	0.299185	2.28525	4.67381	3.34241
LOC_OS04G45480	-2.30128	-1.10923	-1.73947	0.202883	0.463542	0.29948	4.92895	2.1573	3.33912
LOC_OS02G47560	-1.79491	-1.71498	-1.73943	0.28819	0.304606	0.299488	3.46993	3.28293	3.33903
LOC_OS01G05660	-1.52496	-1.42035	-1.7394	0.347488	0.373623	0.299495	2.87779	2.6765	3.33895
LOC_OS03G12110	-1.39482	-1.05072	-1.73701	0.380293	0.482728	0.299991	2.62955	2.07156	3.33343
LOC_OS04G01740	-1.37639	-2.43551	-1.73601	0.385181	0.184859	0.300199	2.59618	5.40954	3.33112
LOC_OS05G45860	-1.56071	-3.47712	-1.73587	0.338984	0.0898016	0.300228	2.94999	11.1357	3.3308
LOC_OS01G41890	-1.55846	-2.43652	-1.7294	0.339514	0.184729	0.301578	2.94538	5.41335	3.31589
LOC_OS02G40090	-1.26375	-1.44357	-1.72782	0.41646	0.367657	0.301909	2.40119	2.71993	3.31226
LOC_OS01G60270	-1.26735	-1.3291	-1.72651	0.415421	0.398016	0.302182	2.40719	2.51246	3.30926
LOC_OS01G18800	-1.29923	-1.60201	-1.72631	0.406343	0.329418	0.302223	2.46098	3.03566	3.30881
LOC_OS11G43860	-1.9623	-1.1702	-1.72277	0.256619	0.444358	0.302967	3.89682	2.25044	3.30069
LOC_OS09G23660	-1.53704	-2.29885	-1.72144	0.344591	0.203225	0.303247	2.90199	4.92064	3.29765
LOC_OS05G40770	-1.29583	-3.02891	-1.71743	0.407302	0.12252	0.304089	2.45518	8.16194	3.28851
LOC_OS01G54480	-1.30246	-1.49199	-1.70869	0.405434	0.355523	0.305937	2.46649	2.81276	3.26865
LOC_OS01G51010	-1.8967	-2.35656	-1.70823	0.268557	0.195256	0.306036	3.7236	5.12149	3.26759
LOC_OS01G58220	-1.68354	-1.56866	-1.70567	0.311317	0.337122	0.306579	3.21216	2.96629	3.26181
LOC_OS03G05760	-1.38606	-1.43555	-1.70557	0.382609	0.369707	0.306599	2.61364	2.70484	3.26159
LOC_OS01G49430	-1.56526	-1.49112	-1.70226	0.337916	0.355737	0.307305	2.95932	2.81107	3.25409
LOC_OS03G05280	-1.22866	-1.39022	-1.6945	0.426713	0.381506	0.308961	2.3435	2.62119	3.23665
LOC_OS03G26210	-1.46943	-1.95127	-1.69161	0.361124	0.258588	0.30958	2.76913	3.86716	3.23018
LOC_OS01G47680	-1.52093	-1.5894	-1.6903	0.348461	0.33231	0.309864	2.86976	3.00924	3.22723
LOC_OS02G47650	-1.60879	-2.15393	-1.68804	0.327874	0.2247	0.310348	3.04995	4.45038	3.22219
LOC_OS04G53990	-1.69253	-1.51786	-1.68392	0.309385	0.349205	0.311236	3.23222	2.86365	3.21299
LOC_OS06G04380	-1.15144	-1.67764	-1.68154	0.450176	0.312594	0.31175	2.22135	3.19904	3.2077
LOC_OS01G48320	-1.29681	-1.13339	-1.66888	0.407026	0.455844	0.314497	2.45685	2.19373	3.17968
LOC_OS04G50720	-1.38513	-1.51655	-1.66693	0.382855	0.349522	0.314922	2.61196	2.86105	3.17539
LOC_OS04G59440	-1.01645	-2.05398	-1.66689	0.49433	0.240819	0.314932	2.02294	4.15249	3.17529
LOC_OS03G55560	-1.57861	-1.86019	-1.66203	0.334805	0.27544	0.315994	2.98681	3.63056	3.16461
LOC_OS11G17014	-1.51015	-2.18037	-1.66014	0.351075	0.22062	0.316409	2.84839	4.53269	3.16046
LOC_OS03G06090	-1.31842	-1.13976	-1.65595	0.400974	0.453836	0.317329	2.49393	2.20344	3.15131
LOC_OS03G43360	-1.30681	-1.24277	-1.648	0.404214	0.42256	0.319083	2.47394	2.36653	3.13398
LOC_OS03G18010	-1.62824	-3.27249	-1.64757	0.323482	0.103486	0.319177	3.09136	9.66312	3.13305
LOC_OS03G60710	-1.53037	-2.10392	-1.64218	0.346189	0.232625	0.320372	2.8886	4.29877	3.12137
LOC_OS05G45090	-2.53297	-2.87315	-1.63927	0.172783	0.136489	0.321019	5.7876	7.32661	3.11508
LOC_OS03G08770	-1.49324	-1.28636	-1.63687	0.355213	0.409985	0.321553	2.81521	2.43911	3.1099
LOC_OS03G04000	-1.14182	-1.0377	-1.63201	0.453188	0.487104	0.322638	2.20659	2.05295	3.09945
LOC_OS04G58710	-1.45322	-1.58167	-1.62757	0.365206	0.334095	0.323632	2.73818	2.99316	3.08993
LOC_OS03G43840	-1.12005	-1.0933	-1.62643	0.460078	0.468688	0.323888	2.17354	2.13362	3.08749
LOC_OS06G29110	-1.45435	-1.71927	-1.6261	0.36492	0.303701	0.323962	2.74033	3.29271	3.08678
LOC_OS05G51130	-1.68976	-1.70282	-1.62215	0.309979	0.307184	0.32485	3.22602	3.25538	3.07834
LOC_OS06G36070	-1.14315	-1.13939	-1.62192	0.452769	0.453953	0.324903	2.20863	2.20287	3.07784
LOC_OS12G08810	-1.46572	-1.12794	-1.61486	0.362056	0.45757	0.326496	2.76201	2.18546	3.06282
LOC_OS02G49590	-1.0619	-1.58021	-1.60889	0.479	0.334433	0.327851	2.08768	2.99013	3.05017
LOC_OS02G44770	-1.64112	-1.15712	-1.60808	0.320609	0.448406	0.328034	3.11907	2.23012	3.04846
LOC_OS07G25150	-1.2261	-1.34475	-1.60783	0.427472	0.393722	0.328091	2.33934	2.53986	3.04793
LOC_OS06G07070	-1.00036	-1.6524	-1.60749	0.499876	0.31811	0.328169	2.0005	3.14357	3.04721
LOC_OS08G06140	-1.31112	-1.5789	-1.60303	0.403009	0.334738	0.329185	2.48133	2.98741	3.0378
LOC_OS01G36950	-1.12159	-1.39903	-1.59879	0.459586	0.379183	0.330154	2.17587	2.63725	3.02889
LOC_OS02G42740	-1.3371	-1.14988	-1.59429	0.395816	0.450661	0.331186	2.52643	2.21896	3.01945
LOC_OS02G38080	-1.56437	-1.38058	-1.59007	0.338126	0.384065	0.332156	2.95748	2.60373	3.01063
LOC_OS01G24750	-1.1043	-1.24399	-1.57328	0.465129	0.422203	0.336043	2.14994	2.36853	2.97581
LOC_OS07G34070	-1.90937	-1.79934	-1.57027	0.266209	0.287306	0.336745	3.75645	3.48061	2.9696
LOC_OS10G26570	-1.70925	-1.72134	-1.56527	0.30582	0.303268	0.337915	3.2699	3.29742	2.95932
LOC_OS01G32660	-1.42233	-1.85994	-1.56452	0.373109	0.275488	0.338089	2.68018	3.62993	2.9578
LOC_OS03G18030	-2.18288	-5.67752	-1.54892	0.220236	0.0195387	0.341766	4.54059	51.1806	2.92598
LOC_OS05G04550	-1.27567	-1.25779	-1.54284	0.413032	0.418184	0.34321	2.42112	2.39129	2.91367
LOC_OS01G56070	-1.23507	-1.72155	-1.53608	0.424821	0.303223	0.344821	2.35393	3.2979	2.90005
[truncated: 114 more rows]
