# Supplementary material for: Rice DWARF AND LOW-TILLERING and the homeodomain protein OSH15 interact to regulate internode elongation via orchestrating brassinosteroid signaling and metabolism
Source: Plant Cell. 2022 Jul 5;34(10):3754–72. doi: 10.1093/plcell/koac196 (PMC9516196; doi:10.1093/plcell/koac196)
Supplement: koac196_Supplementary_Data [file koac196_supplementary_data.zip › koac196_Supplementary_Data/tpc.21.01109Supplemental Data Set S4 Full list of GO term enrichment.xlsx]

## Sheet: Sheet0
	Supplemental Data. Niu et al. (2022). Plant Cell
	Supplemental Dataset S4. Lists of significantly enriched GO terms in IN1 and IN2 of different mutants.
	Abbreviation for sheet name
	in1	IN1, the 1st internode
	in2	IN2, the 2nd internode
	t	dlt
	s	s140
	d	d140
	f	analysis using full DEG list
	n	analysis using downregulated DEGs
	go	gene ontology

## Sheet: in1.t.f.go
Ontology_ID	Input_ontology_count	Input_gene_count	Background_ontology_count	Background_gene_count	Uncorrected_pvalue	Category	Corrected_pvalue	Ontology_category	Ontology_name
GO:0003676	176	9862	741	27143	1.03064e-13	depletion	0	molecular_function	nucleic acid binding
GO:0003735	193	9862	307	27143	3.96256e-21	enrichement	0	molecular_function	structural constituent of ribosome
GO:0003777	32	9862	45	27143	2.71741e-06	enrichement	0.003	molecular_function	microtubule motor activity
GO:0003824	510	9862	1225	27143	9.84354e-05	enrichement	0.049	molecular_function	catalytic activity
GO:0003899	2	9862	45	27143	9.95325e-07	depletion	0	molecular_function	DNA-directed 5'-3' RNA polymerase activity
GO:0004386	29	9862	144	27143	3.72357e-05	depletion	0.014	molecular_function	helicase activity
GO:0004553	144	9862	262	27143	8.28966e-10	enrichement	0	molecular_function	hydrolase activity, hydrolyzing O-glycosyl compounds
GO:0004568	21	9862	27	27143	1.84616e-05	enrichement	0.008	molecular_function	chitinase activity
GO:0004601	82	9862	137	27143	3.01008e-08	enrichement	0	molecular_function	peroxidase activity
GO:0005198	42	9862	61	27143	3.1183e-07	enrichement	0	molecular_function	structural molecule activity
GO:0005506	191	9862	398	27143	1.63667e-06	enrichement	0	molecular_function	iron ion binding
GO:0005576	88	9862	166	27143	1.4822e-05	enrichement	0.006	cellular_component	extracellular region
GO:0005622	326	9862	749	27143	4.31494e-05	enrichement	0.019	cellular_component	intracellular
GO:0005840	187	9862	297	27143	9.9536e-21	enrichement	0	cellular_component	ribosome
GO:0005975	232	9862	442	27143	3.79907e-12	enrichement	0	biological_process	carbohydrate metabolic process
GO:0006412	188	9862	310	27143	2.64688e-18	enrichement	0	biological_process	translation
GO:0006414	25	9862	27	27143	1.48654e-09	enrichement	0	biological_process	translational elongation
GO:0006511	24	9862	122	27143	9.29133e-05	depletion	0.047	biological_process	ubiquitin-dependent protein catabolic process
GO:0006633	45	9862	75	27143	3.34325e-05	enrichement	0.012	biological_process	fatty acid biosynthetic process
GO:0006869	56	9862	93	27143	3.71988e-06	enrichement	0.003	biological_process	lipid transport
GO:0006952	208	9862	452	27143	2.12331e-05	enrichement	0.008	biological_process	defense response
GO:0006979	118	9862	231	27143	4.96517e-06	enrichement	0.003	biological_process	response to oxidative stress
GO:0007018	42	9862	56	27143	4.53005e-09	enrichement	0	biological_process	microtubule-based movement
GO:0008270	338	9862	1199	27143	1.1065e-09	depletion	0	molecular_function	zinc ion binding
GO:0009055	214	9862	441	27143	1.39685e-07	enrichement	0	molecular_function	electron transfer activity
GO:0009409	251	9862	541	27143	1.27291e-06	enrichement	0	biological_process	response to cold
GO:0009414	359	9862	831	27143	3.97344e-05	enrichement	0.016	biological_process	response to water deprivation
GO:0009507	183	9862	389	27143	1.57756e-05	enrichement	0.006	cellular_component	chloroplast
GO:0009522	15	9862	15	27143	2.52151e-07	enrichement	0	cellular_component	photosystem I
GO:0009523	25	9862	34	27143	1.55535e-05	enrichement	0.006	cellular_component	photosystem II
GO:0009535	50	9862	75	27143	1.05648e-07	enrichement	0	cellular_component	chloroplast thylakoid membrane
GO:0009658	71	9862	116	27143	5.73701e-08	enrichement	0	biological_process	chloroplast organization
GO:0009765	14	9862	14	27143	6.9462e-07	enrichement	0	biological_process	photosynthesis, light harvesting
GO:0009941	53	9862	94	27143	8.96516e-05	enrichement	0.044	cellular_component	chloroplast envelope
GO:0015979	54	9862	78	27143	4.23026e-09	enrichement	0	biological_process	photosynthesis
GO:0016021	607	9862	1445	27143	5.16681e-06	enrichement	0.003	cellular_component	integral component of membrane
GO:0016491	285	9862	645	27143	3.34306e-05	enrichement	0.012	molecular_function	oxidoreductase activity
GO:0016607	0	9862	23	27143	3.79083e-05	depletion	0.016	cellular_component	nuclear speck
GO:0016705	147	9862	284	27143	1.0852e-07	enrichement	0	molecular_function	oxidoreductase activity, acting on paired donors, with incorporation or reduction of molecular oxygen
GO:0019843	16	9862	19	27143	2.53827e-05	enrichement	0.01	molecular_function	rRNA binding
GO:0020037	228	9862	428	27143	7.84592e-13	enrichement	0	molecular_function	heme binding
GO:0022625	40	9862	52	27143	4.63386e-09	enrichement	0	cellular_component	cytosolic large ribosomal subunit
GO:0022627	30	9862	42	27143	5.70718e-06	enrichement	0.004	cellular_component	cytosolic small ribosomal subunit
GO:0030117	18	9862	20	27143	9.87119e-07	enrichement	0	cellular_component	membrane coat
GO:0030131	11	9862	11	27143	1.45156e-05	enrichement	0.006	cellular_component	clathrin adaptor complex
GO:0042542	78	9862	142	27143	6.61326e-06	enrichement	0.005	biological_process	response to hydrogen peroxide
GO:0043169	113	9862	205	27143	4.772e-08	enrichement	0	molecular_function	cation binding
GO:0045292	0	9862	22	27143	6.47255e-05	depletion	0.036	biological_process	mRNA cis splicing, via spliceosome
GO:0055114	554	9862	1152	27143	7.84958e-17	enrichement	0	biological_process	oxidation-reduction process

## Sheet: in1.t.n.go
Ontology_ID	Input_ontology_count	Input_gene_count	Background_ontology_count	Background_gene_count	Uncorrected_pvalue	Category	Corrected_pvalue	Ontology_category	Ontology_name
GO:0000278	30	5425	74	27143	5.28814e-05	enrichement	0.022	biological_process	mitotic cell cycle
GO:0003735	153	5425	307	27143	7.47599e-32	enrichement	0	molecular_function	structural constituent of ribosome
GO:0003777	32	5425	45	27143	1.76574e-13	enrichement	0	molecular_function	microtubule motor activity
GO:0003924	50	5425	127	27143	5.25397e-07	enrichement	0	molecular_function	GTPase activity
GO:0004553	87	5425	262	27143	4.99861e-07	enrichement	0	molecular_function	hydrolase activity, hydrolyzing O-glycosyl compounds
GO:0005198	32	5425	61	27143	1.74052e-08	enrichement	0	molecular_function	structural molecule activity
GO:0005507	59	5425	164	27143	1.79221e-06	enrichement	0.001	molecular_function	copper ion binding
GO:0005525	69	5425	203	27143	3.46889e-06	enrichement	0.001	molecular_function	GTP binding
GO:0005576	60	5425	166	27143	1.24107e-06	enrichement	0.001	cellular_component	extracellular region
GO:0005618	80	5425	215	27143	4.92411e-09	enrichement	0	cellular_component	cell wall
GO:0005622	243	5425	749	27143	3.85497e-16	enrichement	0	cellular_component	intracellular
GO:0005730	51	5425	112	27143	1.25822e-09	enrichement	0	cellular_component	nucleolus
GO:0005773	51	5425	139	27143	5.35319e-06	enrichement	0.004	cellular_component	vacuole
GO:0005783	62	5425	163	27143	1.04099e-07	enrichement	0	cellular_component	endoplasmic reticulum
GO:0005794	41	5425	113	27143	4.96432e-05	enrichement	0.021	cellular_component	Golgi apparatus
GO:0005840	145	5425	297	27143	5.97577e-29	enrichement	0	cellular_component	ribosome
GO:0005856	19	5425	37	27143	2.0851e-05	enrichement	0.012	cellular_component	cytoskeleton
GO:0005871	10	5425	12	27143	4.47059e-06	enrichement	0.003	cellular_component	kinesin complex
GO:0005874	22	5425	33	27143	7.5992e-09	enrichement	0	cellular_component	microtubule
GO:0005886	202	5425	689	27143	3.22781e-09	enrichement	0	cellular_component	plasma membrane
GO:0005975	140	5425	442	27143	4.54708e-09	enrichement	0	biological_process	carbohydrate metabolic process
GO:0006184	23	5425	50	27143	4.3512e-05	enrichement	0.018	biological_process	obsolete GTP catabolic process
GO:0006260	38	5425	69	27143	1.23575e-10	enrichement	0	biological_process	DNA replication
GO:0006270	11	5425	13	27143	1.05054e-06	enrichement	0.001	biological_process	DNA replication initiation
GO:0006412	145	5425	310	27143	1.51059e-26	enrichement	0	biological_process	translation
GO:0006414	21	5425	27	27143	1.67656e-10	enrichement	0	biological_process	translational elongation
GO:0006633	39	5425	75	27143	6.8826e-10	enrichement	0	biological_process	fatty acid biosynthetic process
GO:0006886	71	5425	150	27143	4.55157e-14	enrichement	0	biological_process	intracellular protein transport
GO:0007017	13	5425	21	27143	3.19703e-05	enrichement	0.014	biological_process	microtubule-based process
GO:0007018	41	5425	56	27143	1.2175e-17	enrichement	0	biological_process	microtubule-based movement
GO:0007049	32	5425	75	27143	7.43648e-06	enrichement	0.004	biological_process	cell cycle
GO:0007264	33	5425	82	27143	2.28787e-05	enrichement	0.013	biological_process	small GTPase mediated signal transduction
GO:0008270	182	5425	1199	27143	1.27482e-05	depletion	0.006	molecular_function	zinc ion binding
GO:0008610	15	5425	26	27143	2.56283e-05	enrichement	0.013	biological_process	lipid biosynthetic process
GO:0009414	217	5425	831	27143	1.50082e-05	enrichement	0.007	biological_process	response to water deprivation
GO:0009506	42	5425	96	27143	1.17252e-07	enrichement	0	cellular_component	plasmodesma
GO:0009664	16	5425	29	27143	2.94393e-05	enrichement	0.014	biological_process	plant-type cell wall organization
GO:0010143	12	5425	19	27143	4.90948e-05	enrichement	0.02	biological_process	cutin biosynthetic process
GO:0015031	47	5425	129	27143	1.27118e-05	enrichement	0.006	biological_process	protein transport
GO:0015935	13	5425	20	27143	1.49189e-05	enrichement	0.007	cellular_component	small ribosomal subunit
GO:0015979	2	5425	78	27143	1.14307e-05	depletion	0.004	biological_process	photosynthesis
GO:0016192	55	5425	108	27143	7.1824e-13	enrichement	0	biological_process	vesicle-mediated transport
GO:0016563	11	5425	15	27143	1.22956e-05	enrichement	0.005	molecular_function	obsolete transcription activator activity
GO:0022625	40	5425	52	27143	1.48615e-18	enrichement	0	cellular_component	cytosolic large ribosomal subunit
GO:0022627	30	5425	42	27143	8.41114e-13	enrichement	0	cellular_component	cytosolic small ribosomal subunit
GO:0030117	18	5425	20	27143	3.16639e-11	enrichement	0	cellular_component	membrane coat
GO:0030126	9	5425	9	27143	5.06255e-07	enrichement	0	cellular_component	COPI vesicle coat
GO:0030131	11	5425	11	27143	2.01667e-08	enrichement	0	cellular_component	clathrin adaptor complex
GO:0042542	61	5425	142	27143	5.10261e-10	enrichement	0	biological_process	response to hydrogen peroxide
GO:0051258	14	5425	21	27143	4.42576e-06	enrichement	0.003	biological_process	protein polymerization

## Sheet: in1.s.f.go
Ontology_ID	Input_ontology_count	Input_gene_count	Background_ontology_count	Background_gene_count	Uncorrected_pvalue	Category	Corrected_pvalue	Ontology_category	Ontology_name
GO:0003676	43	3473	737	26995	3.0077e-10	depletion	0	molecular_function	nucleic acid binding
GO:0003700	178	3473	775	26995	4.86441e-15	enrichement	0	molecular_function	DNA-binding transcription factor activity
GO:0003723	15	3473	392	26995	1.12529e-09	depletion	0	molecular_function	RNA binding
GO:0003735	5	3473	306	26995	1.5528e-12	depletion	0	molecular_function	structural constituent of ribosome
GO:0004386	4	3473	143	26995	4.60593e-05	depletion	0.024	molecular_function	helicase activity
GO:0004497	30	3473	101	26995	7.364e-06	enrichement	0.002	molecular_function	monooxygenase activity
GO:0004568	16	3473	27	26995	1.73948e-08	enrichement	0	molecular_function	chitinase activity
GO:0004674	174	3473	1001	26995	2.75105e-05	enrichement	0.009	molecular_function	protein serine/threonine kinase activity
GO:0005488	71	3473	880	26995	6.17768e-06	depletion	0.002	molecular_function	binding
GO:0005506	81	3473	384	26995	7.03057e-06	enrichement	0.002	molecular_function	iron ion binding
GO:0005622	54	3473	749	26995	7.34192e-07	depletion	0	cellular_component	intracellular
GO:0005730	1	3473	112	26995	6.19233e-06	depletion	0.002	cellular_component	nucleolus
GO:0005840	4	3473	296	26995	5.8512e-13	depletion	0	cellular_component	ribosome
GO:0006032	10	3473	16	26995	4.68303e-06	enrichement	0.002	biological_process	chitin catabolic process
GO:0006355	211	3473	1108	26995	2.85964e-09	enrichement	0	biological_process	regulation of transcription, DNA-templated
GO:0006412	6	3473	309	26995	7.82329e-12	depletion	0	biological_process	translation
GO:0006950	46	3473	188	26995	1.43727e-05	enrichement	0.005	biological_process	response to stress
GO:0006970	32	3473	109	26995	4.55543e-06	enrichement	0.002	biological_process	response to osmotic stress
GO:0008061	8	3473	13	26995	5.24385e-05	enrichement	0.032	molecular_function	chitin binding
GO:0009409	131	3473	542	26995	4.43877e-13	enrichement	0	biological_process	response to cold
GO:0009414	194	3473	826	26995	2.69358e-17	enrichement	0	biological_process	response to water deprivation
GO:0009415	9	3473	15	26995	2.29881e-05	enrichement	0.008	biological_process	response to water
GO:0009611	49	3473	180	26995	2.4502e-07	enrichement	0	biological_process	response to wounding
GO:0009651	182	3473	861	26995	5.94838e-12	enrichement	0	biological_process	response to salt stress
GO:0009723	29	3473	95	26995	7.08854e-06	enrichement	0.002	biological_process	response to ethylene
GO:0009737	97	3473	504	26995	5.08047e-05	enrichement	0.031	biological_process	response to abscisic acid
GO:0009738	37	3473	97	26995	2.85502e-10	enrichement	0	biological_process	abscisic acid-activated signaling pathway
GO:0009753	51	3473	206	26995	3.01918e-06	enrichement	0	biological_process	response to jasmonic acid
GO:0009787	14	3473	31	26995	1.02235e-05	enrichement	0.005	biological_process	regulation of abscisic acid-activated signaling pathway
GO:0009867	20	3473	57	26995	1.49519e-05	enrichement	0.005	biological_process	jasmonic acid mediated signaling pathway
GO:0016705	65	3473	270	26995	5.32365e-07	enrichement	0	molecular_function	oxidoreductase activity, acting on paired donors, with incorporation or reduction of molecular oxygen
GO:0020037	85	3473	415	26995	1.14749e-05	enrichement	0.005	molecular_function	heme binding
GO:0031410	24	3473	72	26995	6.04921e-06	enrichement	0.002	cellular_component	cytoplasmic vesicle
GO:0043565	83	3473	418	26995	4.72201e-05	enrichement	0.026	molecular_function	sequence-specific DNA binding
GO:0048364	35	3473	116	26995	8.72214e-07	enrichement	0	biological_process	root development

## Sheet: in1.s.n.go
Ontology_ID	Input_ontology_count	Input_gene_count	Background_ontology_count	Background_gene_count	Uncorrected_pvalue	Category	Corrected_pvalue	Ontology_category	Ontology_name
GO:0003700	116	1827	775	26995	5.21342e-16	enrichement	0	molecular_function	DNA-binding transcription factor activity
GO:0003735	1	1827	306	26995	1.60618e-08	depletion	0	molecular_function	structural constituent of ribosome
GO:0003824	129	1827	1221	26995	4.54043e-07	enrichement	0	molecular_function	catalytic activity
GO:0005509	43	1827	291	26995	1.46809e-06	enrichement	0.001	molecular_function	calcium ion binding
GO:0005634	148	1827	1560	26995	2.49585e-05	enrichement	0.007	cellular_component	nucleus
GO:0005840	1	1827	296	26995	3.51695e-08	depletion	0	cellular_component	ribosome
GO:0005992	9	1827	22	26995	6.47293e-06	enrichement	0.002	biological_process	trehalose biosynthetic process
GO:0006351	65	1827	526	26995	2.60502e-06	enrichement	0.001	biological_process	transcription, DNA-templated
GO:0006355	119	1827	1108	26995	4.82711e-07	enrichement	0	biological_process	regulation of transcription, DNA-templated
GO:0006412	2	1827	309	26995	1.57983e-07	depletion	0	biological_process	translation
GO:0006950	36	1827	188	26995	1.24718e-08	enrichement	0	biological_process	response to stress
GO:0006970	27	1827	109	26995	2.67206e-09	enrichement	0	biological_process	response to osmotic stress
GO:0009409	98	1827	542	26995	2.80932e-19	enrichement	0	biological_process	response to cold
GO:0009414	145	1827	826	26995	1.06992e-26	enrichement	0	biological_process	response to water deprivation
GO:0009415	7	1827	15	26995	2.54985e-05	enrichement	0.007	biological_process	response to water
GO:0009611	40	1827	180	26995	1.75533e-11	enrichement	0	biological_process	response to wounding
GO:0009651	131	1827	861	26995	1.56024e-18	enrichement	0	biological_process	response to salt stress
GO:0009688	8	1827	23	26995	8.46725e-05	enrichement	0.042	biological_process	abscisic acid biosynthetic process
GO:0009737	80	1827	504	26995	1.07923e-12	enrichement	0	biological_process	response to abscisic acid
GO:0009738	32	1827	97	26995	1.69378e-14	enrichement	0	biological_process	abscisic acid-activated signaling pathway
GO:0009753	41	1827	206	26995	3.69623e-10	enrichement	0	biological_process	response to jasmonic acid
GO:0009787	13	1827	31	26995	3.89491e-08	enrichement	0	biological_process	regulation of abscisic acid-activated signaling pathway
GO:0009788	7	1827	12	26995	3.76225e-06	enrichement	0.001	biological_process	negative regulation of abscisic acid-activated signaling pathway
GO:0009867	19	1827	57	26995	2.89801e-09	enrichement	0	biological_process	jasmonic acid mediated signaling pathway
GO:0010150	22	1827	124	26995	2.82617e-05	enrichement	0.015	biological_process	leaf senescence
GO:0048364	26	1827	116	26995	4.8232e-08	enrichement	0	biological_process	root development
GO:1900150	10	1827	29	26995	1.19572e-05	enrichement	0.004	biological_process	regulation of defense response to fungus

## Sheet: in1.d.f.go
Ontology_ID	Input_ontology_count	Input_gene_count	Background_ontology_count	Background_gene_count	Uncorrected_pvalue	Category	Corrected_pvalue	Ontology_category	Ontology_name
GO:0001666	11	8045	13	27159	6.35748e-05	enrichement	0.028	biological_process	response to hypoxia
GO:0003676	127	8045	742	27159	2.26132e-15	depletion	0	molecular_function	nucleic acid binding
GO:0003700	330	8045	776	27159	1.23787e-14	enrichement	0	molecular_function	DNA-binding transcription factor activity
GO:0003723	81	8045	395	27159	4.75626e-05	depletion	0.02	molecular_function	RNA binding
GO:0003735	128	8045	308	27159	7.54711e-06	enrichement	0.004	molecular_function	structural constituent of ribosome
GO:0003743	5	8045	60	27159	9.79957e-05	depletion	0.048	molecular_function	translation initiation factor activity
GO:0003777	27	8045	45	27159	2.49265e-05	enrichement	0.011	molecular_function	microtubule motor activity
GO:0003899	1	8045	45	27159	4.07845e-06	depletion	0.001	molecular_function	DNA-directed 5'-3' RNA polymerase activity
GO:0004386	18	8045	143	27159	2.06403e-06	depletion	0	molecular_function	helicase activity
GO:0004553	128	8045	265	27159	1.76769e-10	enrichement	0	molecular_function	hydrolase activity, hydrolyzing O-glycosyl compounds
GO:0004568	19	8045	27	27159	1.44354e-05	enrichement	0.007	molecular_function	chitinase activity
GO:0005488	198	8045	885	27159	9.04703e-07	depletion	0	molecular_function	binding
GO:0005506	156	8045	389	27159	9.18137e-06	enrichement	0.006	molecular_function	iron ion binding
GO:0005507	73	8045	162	27159	3.03811e-05	enrichement	0.013	molecular_function	copper ion binding
GO:0005840	120	8045	297	27159	6.96882e-05	enrichement	0.033	cellular_component	ribosome
GO:0005975	189	8045	445	27159	6.85562e-09	enrichement	0	biological_process	carbohydrate metabolic process
GO:0006355	411	8045	1120	27159	2.1022e-07	enrichement	0	biological_process	regulation of transcription, DNA-templated
GO:0006396	7	8045	74	27159	5.4601e-05	depletion	0.021	biological_process	RNA processing
GO:0006511	13	8045	120	27159	1.60641e-06	depletion	0	biological_process	ubiquitin-dependent protein catabolic process
GO:0006952	184	8045	452	27159	4.17584e-07	enrichement	0	biological_process	defense response
GO:0007018	32	8045	56	27159	2.30066e-05	enrichement	0.01	biological_process	microtubule-based movement
GO:0008270	279	8045	1196	27159	6.95594e-07	depletion	0	molecular_function	zinc ion binding
GO:0009055	179	8045	435	27159	2.4917e-07	enrichement	0	molecular_function	electron transfer activity
GO:0009408	117	8045	290	27159	9.76229e-05	enrichement	0.047	biological_process	response to heat
GO:0009409	235	8045	543	27159	1.0955e-11	enrichement	0	biological_process	response to cold
GO:0009414	361	8045	828	27159	5.25746e-18	enrichement	0	biological_process	response to water deprivation
GO:0009522	13	8045	15	27159	7.42124e-06	enrichement	0.003	cellular_component	photosystem I
GO:0009651	327	8045	866	27159	2.0374e-07	enrichement	0	biological_process	response to salt stress
GO:0009738	54	8045	95	27159	4.72611e-08	enrichement	0	biological_process	abscisic acid-activated signaling pathway
GO:0009751	76	8045	169	27159	2.89843e-05	enrichement	0.011	biological_process	response to salicylic acid
GO:0009753	96	8045	208	27159	5.41178e-07	enrichement	0	biological_process	response to jasmonic acid
GO:0009765	13	8045	14	27159	1.36336e-06	enrichement	0	biological_process	photosynthesis, light harvesting
GO:0009867	32	8045	56	27159	2.30066e-05	enrichement	0.01	biological_process	jasmonic acid mediated signaling pathway
GO:0016705	122	8045	277	27159	3.97343e-07	enrichement	0	molecular_function	oxidoreductase activity, acting on paired donors, with incorporation or reduction of molecular oxygen
GO:0020037	178	8045	421	27159	3.31878e-08	enrichement	0	molecular_function	heme binding
GO:0022625	32	8045	52	27159	2.05941e-06	enrichement	0	cellular_component	cytosolic large ribosomal subunit
GO:0043169	101	8045	207	27159	6.29736e-09	enrichement	0	molecular_function	cation binding
GO:0050832	162	8045	402	27159	4.49169e-06	enrichement	0.001	biological_process	defense response to fungus
GO:0055114	419	8045	1145	27159	2.35494e-07	enrichement	0	biological_process	oxidation-reduction process

## Sheet: in1.d.n.go
Ontology_ID	Input_ontology_count	Input_gene_count	Background_ontology_count	Background_gene_count	Uncorrected_pvalue	Category	Corrected_pvalue	Ontology_category	Ontology_name
GO:0000278	28	4213	74	27159	2.48831e-06	enrichement	0.002	biological_process	mitotic cell cycle
GO:0000786	19	4213	49	27159	6.75872e-05	enrichement	0.034	cellular_component	nucleosome
GO:0003677	270	4213	1278	27159	5.33847e-08	enrichement	0	molecular_function	DNA binding
GO:0003700	196	4213	776	27159	1.18101e-12	enrichement	0	molecular_function	DNA-binding transcription factor activity
GO:0003735	114	4213	308	27159	1.89907e-20	enrichement	0	molecular_function	structural constituent of ribosome
GO:0003777	27	4213	45	27159	1.2454e-11	enrichement	0	molecular_function	microtubule motor activity
GO:0004553	70	4213	265	27159	4.85578e-06	enrichement	0.002	molecular_function	hydrolase activity, hydrolyzing O-glycosyl compounds
GO:0005507	51	4213	162	27159	3.11336e-07	enrichement	0	molecular_function	copper ion binding
GO:0005618	56	4213	215	27159	6.12155e-05	enrichement	0.033	cellular_component	cell wall
GO:0005622	165	4213	752	27159	2.38748e-06	enrichement	0.002	cellular_component	intracellular
GO:0005634	350	4213	1560	27159	1.19132e-13	enrichement	0	cellular_component	nucleus
GO:0005730	34	4213	112	27159	6.61344e-05	enrichement	0.034	cellular_component	nucleolus
GO:0005840	107	4213	297	27159	2.82406e-18	enrichement	0	cellular_component	ribosome
GO:0005871	10	4213	12	27159	3.89712e-07	enrichement	0	cellular_component	kinesin complex
GO:0005886	158	4213	687	27159	1.93919e-07	enrichement	0	cellular_component	plasma membrane
GO:0005975	102	4213	445	27159	3.85735e-05	enrichement	0.017	biological_process	carbohydrate metabolic process
GO:0006260	31	4213	69	27159	6.44827e-09	enrichement	0	biological_process	DNA replication
GO:0006270	10	4213	13	27159	1.45172e-06	enrichement	0.001	biological_process	DNA replication initiation
GO:0006310	14	4213	30	27159	5.59308e-05	enrichement	0.027	biological_process	DNA recombination
GO:0006351	130	4213	529	27159	5.29712e-08	enrichement	0	biological_process	transcription, DNA-templated
GO:0006355	236	4213	1120	27159	4.86724e-07	enrichement	0	biological_process	regulation of transcription, DNA-templated
GO:0006412	107	4213	310	27159	9.50051e-17	enrichement	0	biological_process	translation
GO:0006886	46	4213	150	27159	3.73924e-06	enrichement	0.002	biological_process	intracellular protein transport
GO:0007018	31	4213	56	27159	7.31025e-12	enrichement	0	biological_process	microtubule-based movement
GO:0007049	27	4213	75	27159	1.42294e-05	enrichement	0.008	biological_process	cell cycle
GO:0008017	13	4213	27	27159	6.87451e-05	enrichement	0.035	molecular_function	microtubule binding
GO:0009408	74	4213	290	27159	9.05609e-06	enrichement	0.006	biological_process	response to heat
GO:0009409	167	4213	543	27159	2.33129e-19	enrichement	0	biological_process	response to cold
GO:0009414	241	4213	828	27159	7.83656e-24	enrichement	0	biological_process	response to water deprivation
GO:0009506	32	4213	95	27159	1.09221e-05	enrichement	0.007	cellular_component	plasmodesma
GO:0009611	51	4213	182	27159	1.88896e-05	enrichement	0.008	biological_process	response to wounding
GO:0009651	206	4213	866	27159	1.2339e-10	enrichement	0	biological_process	response to salt stress
GO:0009737	133	4213	503	27159	2.17178e-10	enrichement	0	biological_process	response to abscisic acid
GO:0009738	36	4213	95	27159	9.27031e-08	enrichement	0	biological_process	abscisic acid-activated signaling pathway
GO:0009751	49	4213	169	27159	8.72692e-06	enrichement	0.006	biological_process	response to salicylic acid
GO:0009753	67	4213	208	27159	1.7328e-09	enrichement	0	biological_process	response to jasmonic acid
GO:0009787	15	4213	32	27159	2.84488e-05	enrichement	0.012	biological_process	regulation of abscisic acid-activated signaling pathway
GO:0009826	26	4213	73	27159	2.43321e-05	enrichement	0.011	biological_process	unidimensional cell growth
GO:0009867	23	4213	56	27159	3.81596e-06	enrichement	0.002	biological_process	jasmonic acid mediated signaling pathway
GO:0016818	14	4213	28	27159	2.09908e-05	enrichement	0.009	molecular_function	hydrolase activity, acting on acid anhydrides, in phosphorus-containing anhydrides
GO:0022625	32	4213	52	27159	5.68355e-14	enrichement	0	cellular_component	cytosolic large ribosomal subunit
GO:0022627	20	4213	42	27159	9.86107e-07	enrichement	0.001	cellular_component	cytosolic small ribosomal subunit
GO:0030117	11	4213	20	27159	5.28251e-05	enrichement	0.023	cellular_component	membrane coat
GO:0030126	8	4213	9	27159	2.58761e-06	enrichement	0.002	cellular_component	COPI vesicle coat
GO:0042542	52	4213	141	27159	4.97984e-10	enrichement	0	biological_process	response to hydrogen peroxide
GO:0051726	18	4213	37	27159	2.3223e-06	enrichement	0.002	biological_process	regulation of cell cycle

## Sheet: in2.t.f.go
Ontology_ID	Input_ontology_count	Input_gene_count	Background_ontology_count	Background_gene_count	Uncorrected_pvalue	Category	Corrected_pvalue	Ontology_category	Ontology_name
GO:0003676	64	4841	737	26831	4.31896e-13	depletion	0	molecular_function	nucleic acid binding
GO:0003700	219	4841	764	26831	2.65716e-13	enrichement	0	molecular_function	DNA-binding transcription factor activity
GO:0003723	34	4841	393	26831	1.9938e-07	depletion	0	molecular_function	RNA binding
GO:0003735	13	4841	304	26831	6.01472e-13	depletion	0	molecular_function	structural constituent of ribosome
GO:0004497	36	4841	102	26831	4.27973e-05	enrichement	0.035	molecular_function	monooxygenase activity
GO:0004568	19	4841	27	26831	3.5789e-09	enrichement	0	molecular_function	chitinase activity
GO:0004601	51	4841	137	26831	1.35301e-07	enrichement	0	molecular_function	peroxidase activity
GO:0005506	117	4841	390	26831	8.04667e-09	enrichement	0	molecular_function	iron ion binding
GO:0005576	51	4841	155	26831	7.8944e-06	enrichement	0.006	cellular_component	extracellular region
GO:0005622	74	4841	742	26831	8.3357e-10	depletion	0	cellular_component	intracellular
GO:0005730	3	4841	112	26831	8.67497e-07	depletion	0	cellular_component	nucleolus
GO:0005840	14	4841	295	26831	1.39745e-11	depletion	0	cellular_component	ribosome
GO:0006351	132	4841	521	26831	3.18441e-05	enrichement	0.02	biological_process	transcription, DNA-templated
GO:0006355	261	4841	1100	26831	1.21384e-06	enrichement	0	biological_process	regulation of transcription, DNA-templated
GO:0006412	13	4841	307	26831	4.20164e-13	depletion	0	biological_process	translation
GO:0006511	5	4841	122	26831	8.04567e-06	depletion	0.006	biological_process	ubiquitin-dependent protein catabolic process
GO:0006869	32	4841	87	26831	3.26976e-05	enrichement	0.021	biological_process	lipid transport
GO:0006952	130	4841	447	26831	8.5873e-09	enrichement	0	biological_process	defense response
GO:0006979	72	4841	227	26831	5.57266e-07	enrichement	0	biological_process	response to oxidative stress
GO:0009055	123	4841	436	26831	1.50798e-07	enrichement	0	molecular_function	electron transfer activity
GO:0009409	159	4841	536	26831	3.12748e-11	enrichement	0	biological_process	response to cold
GO:0009413	20	4841	43	26831	1.69634e-05	enrichement	0.008	biological_process	response to flooding
GO:0009414	210	4841	824	26831	6.48367e-08	enrichement	0	biological_process	response to water deprivation
GO:0009611	70	4841	184	26831	1.30173e-10	enrichement	0	biological_process	response to wounding
GO:0009695	14	4841	26	26831	4.10453e-05	enrichement	0.032	biological_process	jasmonic acid biosynthetic process
GO:0009723	35	4841	94	26831	1.00986e-05	enrichement	0.007	biological_process	response to ethylene
GO:0009867	25	4841	55	26831	2.60911e-06	enrichement	0	biological_process	jasmonic acid mediated signaling pathway
GO:0016705	88	4841	278	26831	4.08663e-08	enrichement	0	molecular_function	oxidoreductase activity, acting on paired donors, with incorporation or reduction of molecular oxygen
GO:0020037	138	4841	421	26831	2.26202e-13	enrichement	0	molecular_function	heme binding
GO:0050832	111	4841	394	26831	6.23226e-07	enrichement	0	biological_process	defense response to fungus
GO:0055114	288	4841	1141	26831	5.65172e-10	enrichement	0	biological_process	oxidation-reduction process

## Sheet: in2.t.n.go
Ontology_ID	Input_ontology_count	Input_gene_count	Background_ontology_count	Background_gene_count	Uncorrected_pvalue	Category	Corrected_pvalue	Ontology_category	Ontology_name
GO:0002213	17	2654	58	26831	2.9597e-05	enrichement	0.016	biological_process	defense response to insect
GO:0002237	13	2654	31	26831	3.1267e-06	enrichement	0.001	biological_process	response to molecule of bacterial origin
GO:0003676	37	2654	737	26831	1.29675e-06	depletion	0	molecular_function	nucleic acid binding
GO:0003677	178	2654	1257	26831	7.40057e-07	enrichement	0	molecular_function	DNA binding
GO:0003700	150	2654	764	26831	2.32138e-16	enrichement	0	molecular_function	DNA-binding transcription factor activity
GO:0003723	9	2654	393	26831	3.98175e-09	depletion	0	molecular_function	RNA binding
GO:0003735	4	2654	304	26831	1.56876e-09	depletion	0	molecular_function	structural constituent of ribosome
GO:0005089	7	2654	12	26831	4.64512e-05	enrichement	0.027	molecular_function	Rho guanyl-nucleotide exchange factor activity
GO:0005634	217	2654	1549	26831	1.01797e-07	enrichement	0	cellular_component	nucleus
GO:0005840	4	2654	295	26831	3.29951e-09	depletion	0	cellular_component	ribosome
GO:0006260	20	2654	69	26831	7.28107e-06	enrichement	0.003	biological_process	DNA replication
GO:0006270	8	2654	13	26831	7.39223e-06	enrichement	0.003	biological_process	DNA replication initiation
GO:0006351	87	2654	521	26831	1.16917e-06	enrichement	0	biological_process	transcription, DNA-templated
GO:0006355	167	2654	1100	26831	1.60601e-08	enrichement	0	biological_process	regulation of transcription, DNA-templated
GO:0006412	4	2654	307	26831	1.07338e-09	depletion	0	biological_process	translation
GO:0006950	37	2654	186	26831	3.45384e-05	enrichement	0.021	biological_process	response to stress
GO:0009409	115	2654	536	26831	1.03359e-15	enrichement	0	biological_process	response to cold
GO:0009411	24	2654	97	26831	1.85931e-05	enrichement	0.008	biological_process	response to UV
GO:0009414	153	2654	824	26831	1.39033e-14	enrichement	0	biological_process	response to water deprivation
GO:0009611	51	2654	184	26831	5.91013e-12	enrichement	0	biological_process	response to wounding
GO:0009651	144	2654	862	26831	2.72605e-10	enrichement	0	biological_process	response to salt stress
GO:0009695	11	2654	26	26831	1.63739e-05	enrichement	0.007	biological_process	jasmonic acid biosynthetic process
GO:0009737	87	2654	505	26831	3.45091e-07	enrichement	0	biological_process	response to abscisic acid
GO:0009753	46	2654	205	26831	1.01174e-07	enrichement	0	biological_process	response to jasmonic acid
GO:0009787	12	2654	32	26831	2.91107e-05	enrichement	0.016	biological_process	regulation of abscisic acid-activated signaling pathway
GO:0009790	17	2654	58	26831	2.9597e-05	enrichement	0.016	biological_process	embryo development
GO:0009867	24	2654	55	26831	8.17936e-11	enrichement	0	biological_process	jasmonic acid mediated signaling pathway
GO:0010200	13	2654	37	26831	3.05833e-05	enrichement	0.017	biological_process	response to chitin
GO:0042742	67	2654	395	26831	1.22121e-05	enrichement	0.007	biological_process	defense response to bacterium
GO:0055114	154	2654	1141	26831	6.05554e-05	enrichement	0.046	biological_process	oxidation-reduction process
GO:1900150	12	2654	29	26831	8.87597e-06	enrichement	0.004	biological_process	regulation of defense response to fungus

## Sheet: in2.s.f.go
Ontology_ID	Input_ontology_count	Input_gene_count	Background_ontology_count	Background_gene_count	Uncorrected_pvalue	Category	Corrected_pvalue	Ontology_category	Ontology_name
GO:0002213	28	5261	58	26774	8.64592e-07	enrichement	0	biological_process	defense response to insect
GO:0002237	18	5261	31	26774	2.69298e-06	enrichement	0.001	biological_process	response to molecule of bacterial origin
GO:0003676	72	5261	739	26774	1.53081e-13	depletion	0	molecular_function	nucleic acid binding
GO:0003700	258	5261	769	26774	3.89537e-20	enrichement	0	molecular_function	DNA-binding transcription factor activity
GO:0003723	25	5261	392	26774	1.13909e-13	depletion	0	molecular_function	RNA binding
GO:0003735	28	5261	306	26774	6.80824e-07	depletion	0	molecular_function	structural constituent of ribosome
GO:0004386	5	5261	144	26774	1.90022e-08	depletion	0	molecular_function	helicase activity
GO:0004672	294	5261	1108	26774	1.25886e-08	enrichement	0	molecular_function	protein kinase activity
GO:0004674	257	5261	995	26774	1.24553e-06	enrichement	0.001	molecular_function	protein serine/threonine kinase activity
GO:0005488	108	5261	883	26774	3.16115e-09	depletion	0	molecular_function	binding
GO:0005506	114	5261	389	26774	4.40294e-06	enrichement	0.002	molecular_function	iron ion binding
GO:0005622	92	5261	747	26774	8.98617e-08	depletion	0	cellular_component	intracellular
GO:0005730	2	5261	112	26774	1.3998e-08	depletion	0	cellular_component	nucleolus
GO:0005840	28	5261	296	26774	2.09784e-06	depletion	0.001	cellular_component	ribosome
GO:0005975	122	5261	437	26774	2.60654e-05	enrichement	0.015	biological_process	carbohydrate metabolic process
GO:0006032	11	5261	16	26774	2.7199e-05	enrichement	0.015	biological_process	chitin catabolic process
GO:0006260	0	5261	69	26774	3.95972e-07	depletion	0	biological_process	DNA replication
GO:0006281	4	5261	113	26774	1.07671e-06	depletion	0.001	biological_process	DNA repair
GO:0006351	152	5261	519	26774	1.0022e-07	enrichement	0	biological_process	transcription, DNA-templated
GO:0006355	324	5261	1102	26774	2.56701e-15	enrichement	0	biological_process	regulation of transcription, DNA-templated
GO:0006412	28	5261	308	26774	5.08252e-07	depletion	0	biological_process	translation
GO:0006468	291	5261	1104	26774	3.58984e-08	enrichement	0	biological_process	protein phosphorylation
GO:0006886	11	5261	149	26774	4.50682e-05	depletion	0.025	biological_process	intracellular protein transport
GO:0006950	64	5261	186	26774	2.60671e-06	enrichement	0.001	biological_process	response to stress
GO:0006952	145	5261	449	26774	2.05224e-10	enrichement	0	biological_process	defense response
GO:0006979	73	5261	228	26774	1.09059e-05	enrichement	0.003	biological_process	response to oxidative stress
GO:0009055	133	5261	439	26774	7.98727e-08	enrichement	0	molecular_function	electron transfer activity
GO:0009409	175	5261	536	26774	7.79181e-13	enrichement	0	biological_process	response to cold
GO:0009414	264	5261	818	26774	4.22915e-18	enrichement	0	biological_process	response to water deprivation
GO:0009611	78	5261	180	26774	4.40305e-13	enrichement	0	biological_process	response to wounding
GO:0009651	257	5261	854	26774	1.30139e-13	enrichement	0	biological_process	response to salt stress
GO:0009737	137	5261	504	26774	3.42539e-05	enrichement	0.016	biological_process	response to abscisic acid
GO:0009738	36	5261	94	26774	3.65416e-05	enrichement	0.018	biological_process	abscisic acid-activated signaling pathway
GO:0009753	76	5261	203	26774	3.92216e-09	enrichement	0	biological_process	response to jasmonic acid
GO:0009787	16	5261	31	26774	6.97708e-05	enrichement	0.042	biological_process	regulation of abscisic acid-activated signaling pathway
GO:0009867	30	5261	54	26774	5.4711e-09	enrichement	0	biological_process	jasmonic acid mediated signaling pathway
GO:0010150	51	5261	126	26774	1.01224e-07	enrichement	0	biological_process	leaf senescence
GO:0010200	18	5261	37	26774	6.83154e-05	enrichement	0.041	biological_process	response to chitin
GO:0010229	83	5261	253	26774	6.45075e-07	enrichement	0	biological_process	inflorescence development
GO:0016705	87	5261	279	26774	4.52788e-06	enrichement	0.002	molecular_function	oxidoreductase activity, acting on paired donors, with incorporation or reduction of molecular oxygen
GO:0016772	289	5261	1106	26774	8.87659e-08	enrichement	0	molecular_function	transferase activity, transferring phosphorus-containing groups
GO:0020037	127	5261	421	26774	2.33757e-07	enrichement	0	molecular_function	heme binding
GO:0022625	0	5261	52	26774	2.49861e-05	depletion	0.013	cellular_component	cytosolic large ribosomal subunit
GO:0042742	111	5261	396	26774	5.49782e-05	enrichement	0.03	biological_process	defense response to bacterium
GO:0046872	183	5261	642	26774	4.82936e-08	enrichement	0	molecular_function	metal ion binding
GO:0050832	117	5261	391	26774	9.5106e-07	enrichement	0	biological_process	defense response to fungus
GO:0055114	306	5261	1141	26774	1.99581e-09	enrichement	0	biological_process	oxidation-reduction process
GO:1900150	18	5261	29	26774	6.78758e-07	enrichement	0	biological_process	regulation of defense response to fungus

[truncated: 3 more sheets: in2.s.n.go, in2.d.f.go, in2.d.n.go]
