# Supplementary material for: Rice DWARF AND LOW-TILLERING and the homeodomain protein OSH15 interact to regulate internode elongation via orchestrating brassinosteroid signaling and metabolism
Source: Plant Cell. 2022 Jul 5;34(10):3754–72. doi: 10.1093/plcell/koac196 (PMC9516196; doi:10.1093/plcell/koac196)
Supplement: koac196_Supplementary_Data [file koac196_supplementary_data.zip › koac196_Supplementary_Data/tpc.21.01109Supplemental Data Set S5 Full list of TO term enrichment.xlsx]

## Sheet: Sheet0
	Supplemental Data. Niu et al. (2022). Plant Cell
	Supplemental Dataset S5. Lists of significantly enriched TO terms in IN1 and IN2 of different mutants.
	Abbreviation for sheet name
	in1	IN1, the 1st internode
	in2	IN2, the 2nd internode
	t	dlt
	s	s140
	d	d140
	f	analysis using full DEG list
	n	analysis using downregulated DEGs
	to	trait ontology

## Sheet: in1.t.f.to
Ontology_ID	Input_ontology_count	Input_gene_count	Background_ontology_count	Background_gene_count	Uncorrected_pvalue	Category	Corrected_pvalue	Ontology_name
TO:0000021	52	9862	93	27143	0.00013288	enrichement	0.013	copper sensitivity
TO:0000255	33	9862	52	27143	7.51218e-05	enrichement	0.006	sheath blight disease resistance
TO:0000276	341	9862	793	27143	9.52257e-05	enrichement	0.007	drought tolerance
TO:0000293	38	9862	58	27143	7.28007e-06	enrichement	0	chlorophyll a content
TO:0000295	39	9862	59	27143	4.16049e-06	enrichement	0	chlorophyll b content
TO:0000303	213	9862	448	27143	1.09203e-06	enrichement	0	cold tolerance
TO:0000326	77	9862	138	27143	4.53849e-06	enrichement	0	leaf color
TO:0000495	70	9862	128	27143	2.76761e-05	enrichement	0.002	chlorophyll content
TO:0000496	27	9862	40	27143	9.06007e-05	enrichement	0.007	carotenoid content
TO:0002667	27	9862	39	27143	3.6024e-05	enrichement	0.005	abscisic acid content
TO:0002715	51	9862	78	27143	2.03788e-07	enrichement	0	chloroplast development trait

## Sheet: in1.t.n.to
Ontology_ID	Input_ontology_count	Input_gene_count	Background_ontology_count	Background_gene_count	Uncorrected_pvalue	Category	Corrected_pvalue	Ontology_name
TO:0000206	32	5425	81	27143	6.3492e-05	enrichement	0.006	leaf angle
TO:0000255	25	5425	52	27143	5.00567e-06	enrichement	0.001	sheath blight disease resistance
TO:0000276	210	5425	793	27143	7.66385e-06	enrichement	0.001	drought tolerance
TO:0002657	61	5425	155	27143	2.63722e-08	enrichement	0	oxidative stress
TO:0002667	19	5425	39	27143	5.37501e-05	enrichement	0.005	abscisic acid content

## Sheet: in1.s.f.to
Ontology_ID	Input_ontology_count	Input_gene_count	Background_ontology_count	Background_gene_count	Uncorrected_pvalue	Category	Corrected_pvalue	Ontology_name
TO:0000040	25	3473	94	26995	0.000296261	enrichement	0.044	panicle length
TO:0000074	76	3473	390	26995	0.000234161	enrichement	0.019	blast disease resistance
TO:0000095	31	3473	98	26995	1.03631e-06	enrichement	0	osmotic response sensitivity
TO:0000167	25	3473	92	26995	0.000226486	enrichement	0.018	cytokinin sensitivity
TO:0000172	55	3473	192	26995	6.26575e-09	enrichement	0	jasmonic acid sensitivity
TO:0000173	21	3473	65	26995	3.85571e-05	enrichement	0.004	ethylene sensitivity
TO:0000207	74	3473	363	26995	5.10143e-05	enrichement	0.004	plant height
TO:0000276	187	3473	788	26995	3.13526e-17	enrichement	0	drought tolerance
TO:0000303	120	3473	448	26995	1.90287e-15	enrichement	0	cold tolerance
TO:0000306	6	3473	8	26995	0.000100199	enrichement	0.008	root thickness
TO:0000429	42	3473	158	26995	3.48715e-06	enrichement	0	salt sensitivity
TO:0000576	15	3473	37	26995	2.43138e-05	enrichement	0.001	stem length
TO:0000615	94	3473	441	26995	6.1338e-07	enrichement	0	abscisic acid sensitivity
TO:0002667	18	3473	39	26995	3.74035e-07	enrichement	0	abscisic acid content
TO:0002736	8	3473	10	26995	2.63245e-06	enrichement	0	flower number trait
TO:0002757	7	3473	9	26995	1.64639e-05	enrichement	0.001	flag leaf length
TO:0006001	155	3473	690	26995	1.83528e-12	enrichement	0	salt tolerance

## Sheet: in1.s.n.to
Ontology_ID	Input_ontology_count	Input_gene_count	Background_ontology_count	Background_gene_count	Uncorrected_pvalue	Category	Corrected_pvalue	Ontology_name
TO:0000040	19	1827	94	26995	1.47188e-05	enrichement	0	panicle length
TO:0000074	54	1827	390	26995	6.58565e-07	enrichement	0	blast disease resistance
TO:0000095	25	1827	98	26995	5.35834e-09	enrichement	0	osmotic response sensitivity
TO:0000168	19	1827	106	26995	8.39529e-05	enrichement	0.004	abiotic stress trait
TO:0000172	46	1827	192	26995	2.94612e-14	enrichement	0	jasmonic acid sensitivity
TO:0000175	49	1827	370	26995	8.48109e-06	enrichement	0	rice bacterial blight disease resistance
TO:0000207	53	1827	363	26995	1.30004e-07	enrichement	0	plant height
TO:0000276	138	1827	788	26995	2.43853e-25	enrichement	0	drought tolerance
TO:0000303	88	1827	448	26995	8.07077e-20	enrichement	0	cold tolerance
TO:0000306	5	1827	8	26995	6.65181e-05	enrichement	0.004	root thickness
TO:0000429	34	1827	158	26995	1.38279e-09	enrichement	0	salt sensitivity
TO:0000576	12	1827	37	26995	3.35669e-06	enrichement	0	stem length
TO:0000615	80	1827	441	26995	4.72769e-16	enrichement	0	abscisic acid sensitivity
TO:0002667	14	1827	39	26995	1.21318e-07	enrichement	0	abscisic acid content
TO:0002736	8	1827	10	26995	1.72582e-08	enrichement	0	flower number trait
TO:0002757	7	1827	9	26995	2.05129e-07	enrichement	0	flag leaf length
TO:0006001	110	1827	690	26995	4.12584e-17	enrichement	0	salt tolerance

## Sheet: in1.d.f.to
Ontology_ID	Input_ontology_count	Input_gene_count	Background_ontology_count	Background_gene_count	Uncorrected_pvalue	Category	Corrected_pvalue	Ontology_name
TO:0000074	154	8045	397	27159	8.1241e-05	enrichement	0.008	blast disease resistance
TO:0000172	95	8045	193	27159	1.15474e-08	enrichement	0	jasmonic acid sensitivity
TO:0000207	143	8045	365	27159	8.34774e-05	enrichement	0.01	plant height
TO:0000259	89	8045	213	27159	0.00015394	enrichement	0.022	heat tolerance
TO:0000276	346	8045	789	27159	9.68477e-18	enrichement	0	drought tolerance
TO:0000303	206	8045	449	27159	2.48261e-13	enrichement	0	cold tolerance
TO:0000429	73	8045	160	27159	1.80086e-05	enrichement	0.003	salt sensitivity
TO:0000615	171	8045	440	27159	3.02856e-05	enrichement	0.004	abscisic acid sensitivity
TO:0006001	263	8045	694	27159	2.2638e-06	enrichement	0.001	salt tolerance

## Sheet: in1.d.n.to
Ontology_ID	Input_ontology_count	Input_gene_count	Background_ontology_count	Background_gene_count	Uncorrected_pvalue	Category	Corrected_pvalue	Ontology_name
TO:0000040	30	4213	94	27159	7.50326e-05	enrichement	0.007	panicle length
TO:0000172	70	4213	193	27159	1.4495e-12	enrichement	0	jasmonic acid sensitivity
TO:0000175	88	4213	370	27159	3.32989e-05	enrichement	0.003	rice bacterial blight disease resistance
TO:0000207	87	4213	365	27159	2.97435e-05	enrichement	0.003	plant height
TO:0000259	57	4213	213	27159	2.34745e-05	enrichement	0.003	heat tolerance
TO:0000276	234	4213	789	27159	2.65381e-24	enrichement	0	drought tolerance
TO:0000303	141	4213	449	27159	2.21669e-17	enrichement	0	cold tolerance
TO:0000429	49	4213	160	27159	1.49042e-06	enrichement	0	salt sensitivity
TO:0000432	42	4213	147	27159	5.06095e-05	enrichement	0.003	temperature response trait
TO:0000615	123	4213	440	27159	2.56256e-11	enrichement	0	abscisic acid sensitivity
TO:0002657	46	4213	153	27159	5.06575e-06	enrichement	0	oxidative stress
TO:0002667	16	4213	40	27159	0.000163101	enrichement	0.019	abscisic acid content
TO:0002736	7	4213	10	27159	0.000167044	enrichement	0.023	flower number trait
TO:0006001	165	4213	694	27159	8.06272e-09	enrichement	0	salt tolerance

## Sheet: in2.t.f.to
Ontology_ID	Input_ontology_count	Input_gene_count	Background_ontology_count	Background_gene_count	Uncorrected_pvalue	Category	Corrected_pvalue	Ontology_name
TO:0000074	115	4841	391	26831	2.96162e-08	enrichement	0	blast disease resistance
TO:0000172	55	4841	190	26831	0.000202663	enrichement	0.023	jasmonic acid sensitivity
TO:0000173	26	4841	65	26831	3.02393e-05	enrichement	0.003	ethylene sensitivity
TO:0000207	94	4841	363	26831	0.000192384	enrichement	0.022	plant height
TO:0000276	206	4841	782	26831	5.38223e-09	enrichement	0	drought tolerance
TO:0000303	137	4841	441	26831	2.17504e-11	enrichement	0	cold tolerance
TO:0000429	48	4841	158	26831	0.000158274	enrichement	0.019	salt sensitivity
TO:0000454	9	4841	15	26831	0.000350749	enrichement	0.034	stem borer resistance
TO:0002736	8	4841	10	26831	3.54916e-05	enrichement	0.004	flower number trait
TO:0002757	7	4841	9	26831	0.000158501	enrichement	0.019	flag leaf length

## Sheet: in2.t.n.to
Ontology_ID	Input_ontology_count	Input_gene_count	Background_ontology_count	Background_gene_count	Uncorrected_pvalue	Category	Corrected_pvalue	Ontology_name
TO:0000040	21	2654	94	26831	0.000339255	enrichement	0.036	panicle length
TO:0000074	69	2654	391	26831	2.0602e-06	enrichement	0.001	blast disease resistance
TO:0000095	22	2654	97	26831	0.000203622	enrichement	0.02	osmotic response sensitivity
TO:0000160	26	2654	96	26831	1.38375e-06	enrichement	0.001	UV light sensitivity
TO:0000172	47	2654	190	26831	2.47574e-09	enrichement	0	jasmonic acid sensitivity
TO:0000175	64	2654	367	26831	8.40851e-06	enrichement	0.002	rice bacterial blight disease resistance
TO:0000207	60	2654	363	26831	8.42903e-05	enrichement	0.008	plant height
TO:0000276	147	2654	782	26831	1.90916e-14	enrichement	0	drought tolerance
TO:0000303	100	2654	441	26831	1.71388e-15	enrichement	0	cold tolerance
TO:0000429	40	2654	158	26831	1.85055e-08	enrichement	0	salt sensitivity
TO:0000590	15	2654	53	26831	0.000133336	enrichement	0.013	dehulled grain weight
TO:0000615	79	2654	439	26831	1.72411e-07	enrichement	0.001	abscisic acid sensitivity
TO:0002667	12	2654	40	26831	0.000340104	enrichement	0.036	abscisic acid content
TO:0002736	8	2654	10	26831	3.4004e-07	enrichement	0.001	flower number trait
TO:0002757	7	2654	9	26831	2.76488e-06	enrichement	0.001	flag leaf length
TO:0006001	113	2654	690	26831	9.13147e-08	enrichement	0	salt tolerance

## Sheet: in2.s.f.to
Ontology_ID	Input_ontology_count	Input_gene_count	Background_ontology_count	Background_gene_count	Uncorrected_pvalue	Category	Corrected_pvalue	Ontology_name
TO:0000040	35	5261	94	26774	7.03487e-05	enrichement	0.013	panicle length
TO:0000074	130	5261	388	26774	1.08642e-10	enrichement	0	blast disease resistance
TO:0000172	78	5261	189	26774	8.68959e-12	enrichement	0	jasmonic acid sensitivity
TO:0000175	112	5261	368	26774	6.22147e-07	enrichement	0	rice bacterial blight disease resistance
TO:0000207	112	5261	363	26774	3.43825e-07	enrichement	0	plant height
TO:0000224	21	5261	50	26774	0.000262745	enrichement	0.03	iron sensitivity
TO:0000225	10	5261	14	26774	3.89715e-05	enrichement	0.004	stamen number
TO:0000249	41	5261	113	26774	3.94532e-05	enrichement	0.004	leaf senescence trait
TO:0000276	255	5261	778	26774	2.02735e-18	enrichement	0	drought tolerance
TO:0000303	154	5261	441	26774	4.33741e-14	enrichement	0	cold tolerance
TO:0000424	18	5261	38	26774	0.000106039	enrichement	0.018	brown planthopper resistance
TO:0000429	62	5261	156	26774	6.49705e-09	enrichement	0	salt sensitivity
TO:0000495	45	5261	127	26774	2.7607e-05	enrichement	0.003	chlorophyll content
TO:0000576	17	5261	36	26774	0.000172282	enrichement	0.02	stem length
TO:0000615	122	5261	440	26774	3.64113e-05	enrichement	0.004	abscisic acid sensitivity
TO:0000621	67	5261	206	26774	1.28685e-05	enrichement	0	inflorescence development trait
TO:0002667	18	5261	39	26774	0.000160915	enrichement	0.018	abscisic acid content
TO:0002736	9	5261	10	26774	3.57614e-06	enrichement	0	flower number trait
TO:0002757	8	5261	9	26774	1.64425e-05	enrichement	0	flag leaf length
TO:0006001	218	5261	681	26774	9.59204e-15	enrichement	0	salt tolerance

[truncated: 3 more sheets: in2.s.n.to, in2.d.f.to, in2.d.n.to]
