# Supplementary material for: Rice DWARF AND LOW-TILLERING and the homeodomain protein OSH15 interact to regulate internode elongation via orchestrating brassinosteroid signaling and metabolism
Source: Plant Cell. 2022 Jul 5;34(10):3754–72. doi: 10.1093/plcell/koac196 (PMC9516196; doi:10.1093/plcell/koac196)
Supplement: koac196_Supplementary_Data [file koac196_supplementary_data.zip › koac196_Supplementary_Data/tpc.21.01109Supplemental Data Set S6 Summary of statistical tests.xlsx]

## Sheet: Sheet0
	Supplemental Data. Niu et al. (2022). Plant Cell
	Supplemental Dataset S6. Summary of statistical tests.
	Asterisks denote statistical significance compared to control as determined by one-way ANOVA followed with Turkey's test or Student's t-test ( *P < 0.05, **P < 0.01).
	Sheet number	To support
	Sheet1	Figure 1
	Sheet2	Figure 4
	Sheet3	Figure 5
	Sheet4	Figure 6
	Sheet5	Figure 9
	Sheet6	Supplemental Figure S5
	Sheet7	Supplemental Figure S7
	Sheet8	Supplemental Figure S13

## Sheet: Sheet1
Figure 1B
		ANOVA						Tukey's multiple comparisons test
	Sum of Squares	dF	Mean Square	F	P value			Number	Subset for alpha = 0.05
Treatment (between groups)	58034	5	11606.8	2774.35	P<0.0001				1	2	3	4	5
Residual (within groups)	351.423	84	4.184				d76	15	38.506
Total	58385.4	89					d140	15	39.1667
							s76	15		49.17
							s140	15			53.2
							dlt	15				77.3667
							ZH11	15					110.18
							Sig.		0.949	1	1	1	1
							Means for groups in homogeneous subsets are displayed
							Uses Harmonic Mean Sample Size = 15

## Sheet: Sheet2
Figure 4A
		ANOVA						Tukey's multiple comparisons test
	Sum of Squares	dF	Mean Square	F	P value			Number	Subset for alpha = 0.05
Treatment (between groups)	0.00124	4	0.00031	30.3193	P<0.0001				1	2	3	4	5
Residual (within groups)	0	10	0				root	3	0.0003
Total	0.00124	14					leaf blade	3		0.0004
							leaf sheath	3			0.0008
							flag leaf	3				0.0012
							shoot	3					0.0028
							Sig.		1	1	1	1	1
							Means for groups in homogeneous subsets are displayed
							Uses Harmonic Mean Sample Size = 3
Figure 4B
		ANOVA						Tukey's multiple comparisons test
	Sum of Squares	dF	Mean Square	F	P value			Number	Subset for alpha = 0.05
Treatment (between groups)	0.004	4	0.001	1590.99	P<0.0001				1	2	3	4	5
Residual (within groups)	0	10	0				Panicle-25	3	0.0043
Total	0.004	14					Panicle-12.5	3		0.0069
							Panicle-5	3			0.0156
							IN1	3				0.0285
							IN2	3					0.0495
							Sig.		1	1	1	1	1
							Means for groups in homogeneous subsets are displayed
							Uses Harmonic Mean Sample Size = 3

## Sheet: Sheet3
Figure 5B
Student's t-test					Student's t-test					Student's t-test
data A	ZH11	ZH11	ZH11		data A	dlt	dlt	dlt		data A	s140	s140	s140
vs.	vs.	vs.	vs.		vs.	vs.	vs.	vs.		vs.	vs.	vs.	vs.
data B	ZH11-10	ZH11-100	ZH11-1000		data B	dlt-10	dlt-100	dlt-1000		data B	s140-10	s140-100	s140-1000
P value	5.96998e-06	2.87574e-07	5.55513e-11		P value	0.000346672	4.91356e-07	0.000525616		P value	0.000310734	0.000240941	3.12903e-06
P value summary	**	**	**		P value summary	**	**	**		P value summary	**	**	**
Significantly different (P < 0.05)?	Yes	Yes	Yes		Significantly different (P < 0.05)?	Yes	Yes	Yes		Significantly different (P < 0.05)?	Yes	Yes	Yes
One- or two-sided P value?	Two-sided	Two-sided	Two-sided		One- or two-sided P value?	Two-sided	Two-sided	Two-sided		One- or two-sided P value?	Two-sided	Two-sided	Two-sided
df	7	7	8		df	12	14	7		df	8	8	7
t	2.3646	2.3646	2.306		t	2.1788	2.1447	2.3646		t	2.306	2.306	2.3646
Student's t-test					Student's t-test					Student's t-test
data A	d140	d140	d140		data A	s76	s76	s76		data A	d76	d76	d76
vs.	vs.	vs.	vs.		vs.	vs.	vs.	vs.		vs.	vs.	vs.	vs.
data B	d140-10	d140-100	d140-1000		data B	s76-10	s76-100	s76-1000		data B	d76-10	d76-100	d76-1000
P value	3.11323e-06	3.94651e-06	8.133e-06		P value	0.000215685	4.01624e-06	2.46938e-05		P value	0.00495758	4.12928e-05	1.36078e-06
P value summary	**	**	**		P value summary	**	**	**		P value summary	**	**	**
Significantly different (P < 0.05)?	Yes	Yes	Yes		Significantly different (P < 0.05)?	Yes	Yes	Yes		Significantly different (P < 0.05)?	Yes	Yes	Yes
One- or two-sided P value?	Two-sided	Two-sided	Two-sided		One- or two-sided P value?	Two-sided	Two-sided	Two-sided		One- or two-sided P value?	Two-sided	Two-sided	Two-sided
df	8	7	7		df	10	9	7		df	13	12	12
t	2.306	2.3646	2.3646		t	2.2281	2.2622	2.3646		t	2.1604	2.1788	2.1788
Figure 5C
Student's t-test							Student's t-test							Student's t-test							Student's t-test
data A	ZH11-0.1	ZH11-0.1	ZH11-0.1	ZH11-0.1	ZH11-0.1		data A	ZH11-1	ZH11-1	ZH11-1	ZH11-1	ZH11-1		data A	ZH11-10	ZH11-10	ZH11-10	ZH11-10	ZH11-10		data A	ZH11-100	ZH11-100	ZH11-100	ZH11-100	ZH11
vs.	vs.	vs.	vs.	vs.	vs.		vs.	vs.	vs.	vs.	vs.	vs.		vs.	vs.	vs.	vs.	vs.	vs.		vs.	vs.	vs.	vs.	vs.	vs.
data B	dlt-0.1	s140-0.1	d140-0.1	s76-0.1	d76-0.1		data B	dlt-1	s140-1	d140-1	s76-1	d76-1		data B	dlt-10	s140-10	d140-10	s76-10	d76-10		data B	dlt-100	s140-100	d140-100	s76-100	d76-100
P value	0.792618	0.0333985	1.49957e-05	0.670708	0.054457		P value	0.0951319	0.0794849	0.000316172	0.00029215	0.0334234		P value	0.57681	0.972195	0.702017	0.00189656	0.409987		P value	0.0355113	0.0304214	0.322251	0.455701	0.39886
P value summary	-	*	**	ns	ns		P value summary	ns	ns	**	**	*		P value summary	ns	ns	ns	**	ns		P value summary	*	*	ns	ns	ns
Significantly different (P < 0.05)?	No	Yes	Yes	No	No		Significantly different (P < 0.05)?	No	No	Yes	Yes	Yes		Significantly different (P < 0.05)?	No	No	No	Yes	No		Significantly different (P < 0.05)?	Yes	Yes	No	No	No
One- or two-sided P value?	Two-sided	Two-sided	Two-sided	Two-sided	Two-sided		One- or two-sided P value?	Two-sided	Two-sided	Two-sided	Two-sided	Two-sided		One- or two-sided P value?	Two-sided	Two-sided	Two-sided	Two-sided	Two-sided		One- or two-sided P value?	Two-sided	Two-sided	Two-sided	Two-sided	Two-sided
df	14	14	14	14	14		df	14	14	14	14	14		df	14	14	14	14	14		df	14	14	14	14	14
t	0.2709	2.432	6.509	0.4345	2.099		t	1.836	1.945	5.095	5.271	2.531		t	0.5714	0.03594	0.3933	3.92	0.8584		t	2.327	2.458	1.026	0.7783	0.8742
Figure 5D
Student's t-test							Student's t-test							Student's t-test							Student's t-test
data A	ZH11-0.1	ZH11-0.1	ZH11-0.1	ZH11-0.1	ZH11-0.1		data A	ZH11-1	ZH11-1	ZH11-1	ZH11-1	ZH11-1		data A	ZH11-10	ZH11-10	ZH11-10	ZH11-10	ZH11-10		data A	ZH11-100	ZH11-100	ZH11-100	ZH11-100	ZH11
vs.	vs.	vs.	vs.	vs.	vs.		vs.	vs.	vs.	vs.	vs.	vs.		vs.	vs.	vs.	vs.	vs.	vs.		vs.	vs.	vs.	vs.	vs.	vs.
data B	dlt-0.1	s140-0.1	d140-0.1	s76-0.1	d76-0.1		data B	dlt-1	s140-1	d140-1	s76-1	d76-1		data B	dlt-10	s140-10	d140-10	s76-10	d76-10		data B	dlt-100	s140-100	d140-100	s76-100	d76-100
P value	4.25242e-06	0.000555451	2.36506e-05	0.00118861	1.93272e-05		P value	1.13077e-06	0.061835	0.000108185	0.000618257	0.026076		P value	0.00452499	0.00210596	0.000902034	0.010767	0.00274373		P value	7.79431e-05	3.18688e-05	1.74724e-05	0.000186402	3.83349e-06
P value summary	**	**	**	**	**		P value summary	**	ns	**	**	*		P value summary	**	**	**	*	**		P value summary	**	**	**	**	**
Significantly different (P < 0.05)?	Yes	Yes	Yes	Yes	Yes		Significantly different (P < 0.05)?	Yes	No	Yes	Yes	Yes		Significantly different (P < 0.05)?	Yes	Yes	Yes	Yes	Yes		Significantly different (P < 0.05)?	Yes	Yes	Yes	Yes	Yes
One- or two-sided P value?	Two-sided	Two-sided	Two-sided	Two-sided	Two-sided		One- or two-sided P value?	Two-sided	Two-sided	Two-sided	Two-sided	Two-sided		One- or two-sided P value?	Two-sided	Two-sided	Two-sided	Two-sided	Two-sided		One- or two-sided P value?	Two-sided	Two-sided	Two-sided	Two-sided	Two-sided
df	14	14	14	14	14		df	14	14	14	14	14		df	14	14	14	14	14		df	14	14	14	14	14
t	8.186	4.703	6.811	4.22	6.441		t	8.75	2.044	7.788	4.416	2.634		t	3.39	3.767	4.282	3.396	3.752		t	5.944	7.58	7.955	5.538	7.676
Figure 5E
D2			D11			BRD1
Student's t-test			Student's t-test			Student's t-test
data A	ZH11		data A	ZH11		data A	ZH11
vs.	vs.		vs.	vs.		vs.	vs.
data B	s140		data B	s140		data B	s140
P value	4.19181e-05		P value	0.000289581		P value	0.000127201
P value summary	**		P value summary	**		P value summary	**
Significantly different (P < 0.05)?	Yes		Significantly different (P < 0.05)?	Yes		Significantly different (P < 0.05)?	Yes
One- or two-sided P value?	Two-sided		One- or two-sided P value?	Two-sided		One- or two-sided P value?	Two-sided
df	3		df	3		df	2
t	3.1824		t	3.1824		t	4.3027

## Sheet: Sheet4
Figure 6B
		ANOVA						Tukey's multiple comparisons test
	Sum of Squares	dF	Mean Square	F	P value			Number	Subset for alpha = 0.05
Treatment (between groups)	1382.44	5	276.489	309.319	P<0.0001				1	2	3	4	5
Residual (within groups)	64.358	72	0.894				d76	13	13.2538
Total	1446.8	77					dlt	13		19.6923
							d140	13		20.1308
							s76	13			22.2462
							ZH11	13				24.9131
							s140	13					26.2
							Sig.		1	0.844	1	1	1
							Means for groups in homogeneous subsets are displayed
							Uses Harmonic Mean Sample Size = 13
Figure 6C
		ANOVA						Tukey's multiple comparisons test
	Sum of Squares	dF	Mean Square	F	P value			Number	Subset for alpha = 0.05
Treatment (between groups)	2217.34	5	443.467	92.528	P<0.0001				1	2	3	4
Residual (within groups)	316.324	66	4.793				dlt	12	6.2857
Total	2533.66	71					d76	12	8.6667	8.6667
							d140	12		9.8583
							ZH11	12			12.5
							s76	12				19.6
							s140	12				21.2
							Sig.		0.097	0.766	1	0.479
							Means for groups in homogeneous subsets are displayed
							Uses Harmonic Mean Sample Size = 12
Figure 6D
		ANOVA						Tukey's multiple comparisons test
	Sum of Squares	dF	Mean Square	F	P value			Number	Subset for alpha = 0.05
Treatment (between groups)	2257.16	5	451.432	535.863	P<0.0001				1	2	3	4
Residual (within groups)	55.601	66	0.842				d140	12	21.32
Total	2312.76	71					d76	12	22.3
							dlt	12		26.625
							s76	12		27.35
							s140	12			31
							ZH11	12				38
							Sig.		0.108	0.391	1	1
							Means for groups in homogeneous subsets are displayed
							Uses Harmonic Mean Sample Size = 12
Figure 6E
		ANOVA						Tukey's multiple comparisons test
	Sum of Squares	dF	Mean Square	F	P value			Number	Subset for alpha = 0.05
Treatment (between groups)	3292.01	5	658.401	2870.06	P<0.0001				1	2	3	4
Residual (within groups)	15.141	66	0.229				d76	12	3.4375
Total	3307.15	71					s76	12	3.45
							d140	12	3.6
							s140	12		4.2
							dlt	12			13.5
							ZH11	12				21
							Sig.		0.961	1	1	1
							Means for groups in homogeneous subsets are displayed
							Uses Harmonic Mean Sample Size = 12
Figure 6G
		ANOVA						Tukey's multiple comparisons test
	Sum of Squares	dF	Mean Square	F	P value			Number	Subset for alpha = 0.05
Treatment (between groups)	13.375	5	2.675	167.054	P<0.0001				1	2	3	4
Residual (within groups)	1.441	90	0.016				ZH11	16	6.915
Total	14.816	95					dlt	16	6.985
							d76	16		7.34
							s76	16		7.3513
							d140	16			7.6313
							s140	16				8.0113
							Sig.		0.624	1	1	1
							Means for groups in homogeneous subsets are displayed
							Uses Harmonic Mean Sample Size = 16
Figure 6H
		ANOVA					Tukey's multiple comparisons test
	Sum of Squares	dF	Mean Square	F	P value			Number	Subset for alpha = 0.05
Treatment (between groups)	17.559	5	3.512	484.478	P<0.0001				1	2	3	4	5
Residual (within groups)	0.652	90	0.007				ZH11	16	3.297
Total	18.212	95					dlt	16		3.7231
							s140	16			3.9638
							s76	16				4.07
							d140	16					4.495
							d76	16					4.5256
							Sig.		1	1	1	1	0.911
							Means for groups in homogeneous subsets are displayed
							Uses Harmonic Mean Sample Size = 16

## Sheet: Sheet5
Figure 9A					Figure 9B
Student's t-test					Student's t-test
data A	ZH11	ZH11	ZH11		data A	ZH11	ZH11	ZH11
vs.	vs.	vs.	vs.		vs.	vs.	vs.	vs.
data B	dlt	s140	d140		data B	dlt	s140	d140
P value	0.0019	0.003	0.0131		P value	0.7004	0.0096	0.0196
P value summary	**	**	*		P value summary	ns	**	*
Significantly different (P < 0.05)?	Yes	Yes	Yes		Significantly different (P < 0.05)?	No	Yes	Yes
One- or two-sided P value?	Two-sided	Two-sided	Two-sided		One- or two-sided P value?	Two-sided	Two-sided	Two-sided
df	4	4	4		df	4	4	4
t	7.226	6.422	4.259		t	0.4135	4.652	3.772
Figure 9C					Figure 9D
Student's t-test					Student's t-test
data A	ZH11	ZH11	ZH11		data A	ZH11	ZH11	ZH11
vs.	vs.	vs.	vs.		vs.	vs.	vs.	vs.
data B	dlt	s140	d140		data B	dlt	s140	d140
P value	0.2341	0.0007	0.0003		P value	0.0474	0.0013	0.0161
P value summary	ns	***	***		P value summary	*	**	*
Significantly different (P < 0.05)?	No	Yes	Yes		Significantly different (P < 0.05)?	Yes	Yes	Yes
One- or two-sided P value?	Two-sided	Two-sided	Two-sided		One- or two-sided P value?	Two-sided	Two-sided	Two-sided
df	4	4	4		df	4	4	4
t	1.4	9.526	12.12		t	2.828	8	4

## Sheet: Sheet6
Supplemental Figure S5B
Student's t-test
data A	ZH11	ZH11	ZH11
vs.	vs.	vs.	vs.
data B	dlt	s140	d140
P value	2.56106e-06	1.19015e-07	0.00850047
P value summary	**	**	**
Significantly different (P < 0.05)?	Yes	Yes	Yes
One- or two-sided P value?	Two-sided	Two-sided	Two-sided
df	21	21	21
t	2.0796	2.0796	2.0796

## Sheet: Sheet7
Supplemental Figure 9A																																		Supplemental Figure S7
LOC_Os01g58850							LOC_Os02g41954							LOC_Os02g52670							LOC_Os05g07010							LOC_Os06g03670						LOC_Os07g05940							LOC_Os08g04800							LOC_Os08g36920
		ANOVA							ANOVA							ANOVA							ANOVA							ANOVA						ANOVA							ANOVA
	Sum of Squares	dF	Mean Square	F	P value			Sum of Squares	dF	Mean Square	F	P value			Sum of Squares	dF	Mean Square	F	P value			Sum of Squares	dF	Mean Square	F	P value			Sum of Squares	dF	Mean Square	F	P value		Sum of Squares	dF	Mean Square	F	P value			Sum of Squares	dF	Mean Square	F	P value			Sum of Squares
Treatment (between groups)	0.017	3	0.006	44448.6	P<0.0001		Treatment (between groups)	0.671	3	0.224	173075	P<0.0001		Treatment (between groups)	0.145	3	0.048	13398.6	P<0.0001		Treatment (between groups)	0	3	0	1447.64	P<0.0001		Treatment (between groups)	1.695	3	0.565	6.90763e+06	P<0.0001	Treatment (between groups)	0.081	3	0.027	3738.5	P<0.0001		Treatment (between groups)	0	3	0	1959.5	P<0.0001		Treatment (between groups)	0.107
Residual (within groups)	0	8	0				Residual (within groups)	0	8	0				Residual (within groups)	0	8	0				Residual (within groups)	0	8	0				Residual (within groups)	0	8	0			Residual (within groups)	0	8	0				Residual (within groups)	0	8	0				Residual (within groups)	<0.0001
Total	0.017	11					Total	0.671	11					Total	0.145	11					Total	0	11					Total	1.695	11				Total	0.082	11					Total	0	11					Total	0.107
	Tukey's multiple comparisons test							Tukey's multiple comparisons test							Tukey's multiple comparisons test							Tukey's multiple comparisons test							Tukey's multiple comparisons test						Tukey's multiple comparisons test							Tukey's multiple comparisons test							Tukey's multiple comparisons test
	Number	Subset for alpha = 0.05						Number	Subset for alpha = 0.05						Number	Subset for alpha = 0.05						Number	Subset for alpha = 0.05						Number	Subset for alpha = 0.05					Number	Subset for alpha = 0.05						Number	Subset for alpha = 0.05						Number
		1	2	3					1	2	3	4				1	2	3	4				1	2						1	2	3	4			1	2						1	2
d140	3	0.0001					s140	3	0.0033					d140	3	0.0007					dlt	3	0					d140	3	0.0056				d140	3	0.0002					d140	3	0					d140	3
dlt	3	0.0006					d140	3		0.0076				dlt	3		0.0074				d140	3	0					dlt	3		0.0213			s140	3	0.0018					dlt	3	0.0001					dlt	3
s140	3		0.0033				dlt	3			0.0237			s140	3			0.136			s140	3	0.0001					s140	3			0.0572		dlt	3	0.0023					s140	3	0.0001					s140	3
ZH11	3			0.0888			ZH11	3				0.5574		ZH11	3				0.2612		ZH11	3		0.005				ZH11	3				0.895	ZH11	3		0.1917				ZH11	3		0.0085				ZH11	3
Sig.		0.443	1	1			Sig.		1	1	1	1		Sig.		1	1	1	1		Sig.		0.889	1				Sig.		1	1	1	1	Sig.		0.763	1				Sig.		0.821	1				Sig.
Means for groups in homogeneous subsets are displayed							Means for groups in homogeneous subsets are displayed							Means for groups in homogeneous subsets are displayed							Means for groups in homogeneous subsets are displayed							Means for groups in homogeneous subsets are displayed						Means for groups in homogeneous subsets are displayed							Means for groups in homogeneous subsets are displayed							Means for groups in homogeneous subsets are displayed
Uses Harmonic Mean Sample Size = 3							Uses Harmonic Mean Sample Size = 3							Uses Harmonic Mean Sample Size = 3							Uses Harmonic Mean Sample Size = 3							Uses Harmonic Mean Sample Size = 3						Uses Harmonic Mean Sample Size = 3							Uses Harmonic Mean Sample Size = 3							Uses Harmonic Mean Sample Size = 3
Supplemental Figure 9B
LOC_Os01g58850							LOC_Os02g41954							LOC_Os02g52670							LOC_Os05g07010							LOC_Os06g03670						LOC_Os07g05940							LOC_Os08g04800							LOC_Os08g36920
		ANOVA							ANOVA							ANOVA							ANOVA							ANOVA						ANOVA							ANOVA
	Sum of Squares	dF	Mean Square	F	P value			Sum of Squares	dF	Mean Square	F	P value			Sum of Squares	dF	Mean Square	F	P value			Sum of Squares	dF	Mean Square	F	P value			Sum of Squares	dF	Mean Square	F	P value		Sum of Squares	dF	Mean Square	F	P value			Sum of Squares	dF	Mean Square	F	P value			Sum of Squares
Treatment (between groups)	0	3	0	661.975	P<0.0001		Treatment (between groups)	0.024	3	0.008	10051.4	P<0.0001		Treatment (between groups)	0.018	3	0.006	2043.31	P<0.0001		Treatment (between groups)	0.001	3	0	2891.24	P<0.0001		Treatment (between groups)	0.583	3	0.194	583.7.057	P<0.0001	Treatment (between groups)	0.006	3	0.002	34956	P<0.0001		Treatment (between groups)	0	3	0	855.033	P<0.0001		Treatment (between groups)	0.047
Residual (within groups)	0	8	0				Residual (within groups)	0	8	0				Residual (within groups)	0	8	0				Residual (within groups)	0	8	0				Residual (within groups)	0	8	0			Residual (within groups)	0	8	0				Residual (within groups)	0	8	0				Residual (within groups)	0
Total	0	11					Total	0.024	11					Total	0.018	11					Total	0.001	11					Total	0.583	11				Total	0.006	11					Total	0	11					Total	0.047
	Tukey's multiple comparisons test							Tukey's multiple comparisons test							Tukey's multiple comparisons test							Tukey's multiple comparisons test							Tukey's multiple comparisons test						Tukey's multiple comparisons test							Tukey's multiple comparisons test							Tukey's multiple comparisons test
	Number	Subset for alpha = 0.05						Number	Subset for alpha = 0.05						Number	Subset for alpha = 0.05						Number	Subset for alpha = 0.05						Number	Subset for alpha = 0.05					Number	Subset for alpha = 0.05						Number	Subset for alpha = 0.05						Number
		1	2	3					1	2	3					1	2	3					1	2						1	2	3	4			1	2	3					1	2	3
d140	3	0					d140	3	0.0001					d140	3	0.0001					dlt	3	0					d140	3	0.0004				d140	3	0.0001					d140	3	0					d140	3
dlt	3	0.0003					s140	3	0.0014					s140	3	0.0022	0.0022				d140	3	0					s140	3		0.0138			s140	3		0.0022				s140	3	0					dlt	3
s140	3		0.0031				dlt	3		0.0256				dlt	3		0.0062				s140	3	0.0006					dlt	3			0.0192		dlt	3		0.0025				dlt	3		0.0013				s140	3
ZH11	3			0.014			ZH11	3			0.1106			ZH11	3			0.0913			ZH11	3		0.0162				ZH11	3				0.52	ZH11	3			0.0542			ZH11	3			0.0041			ZH11	3
Sig.		0.84	1	1			Sig.		0.397	1	1			Sig.		0.467	0.079	1			Sig.		0.112	1				Sig.		1	1	1	1	Sig.		1	0.338	1			Sig.		0.978	1	1			Sig.
Means for groups in homogeneous subsets are displayed							Means for groups in homogeneous subsets are displayed							Means for groups in homogeneous subsets are displayed							Means for groups in homogeneous subsets are displayed							Means for groups in homogeneous subsets are displayed						Means for groups in homogeneous subsets are displayed							Means for groups in homogeneous subsets are displayed							Means for groups in homogeneous subsets are displayed
Uses Harmonic Mean Sample Size = 3							Uses Harmonic Mean Sample Size = 3							Uses Harmonic Mean Sample Size = 3							Uses Harmonic Mean Sample Size = 3							Uses Harmonic Mean Sample Size = 3						Uses Harmonic Mean Sample Size = 3							Uses Harmonic Mean Sample Size = 3							Uses Harmonic Mean Sample Size = 3
Supplemental Figure 9C
LOC_Os01g58850							LOC_Os02g41954							LOC_Os02g52670							LOC_Os05g07010							LOC_Os06g03670						LOC_Os07g05940							LOC_Os08g04800							LOC_Os08g36920
		ANOVA							ANOVA							ANOVA							ANOVA							ANOVA						ANOVA							ANOVA
	Sum of Squares	dF	Mean Square	F	P value			Sum of Squares	dF	Mean Square	F	P value			Sum of Squares	dF	Mean Square	F	P value			Sum of Squares	dF	Mean Square	F	P value			Sum of Squares	dF	Mean Square	F	P value		Sum of Squares	dF	Mean Square	F	P value			Sum of Squares	dF	Mean Square	F	P value			Sum of Squares
Treatment (between groups)	0	3	0	77.622	P<0.0001		Treatment (between groups)	0	3	0	145.545	P<0.0001		Treatment (between groups)	0	3	0	114.952	P<0.0001		Treatment (between groups)	0	3	0	286.57	P<0.0001		Treatment (between groups)	0.691	3	0.23	4148.92	P<0.0001	Treatment (between groups)	0	3	0	160.079	P<0.0001		Treatment (between groups)	0	3	0	1064.8	P<0.0001		Treatment (between groups)	0.001
Residual (within groups)	0	8	0				Residual (within groups)	0	8	0				Residual (within groups)	0	8	0				Residual (within groups)	0	8	0				Residual (within groups)	0	8	0			Residual (within groups)	0	8	0				Residual (within groups)	0	8	0				Residual (within groups)	0
Total	0	11					Total	0	11					Total	0	11					Total	0	11					Total	0.692	11				Total	0	11					Total	0	11					Total	0.001
	Tukey's multiple comparisons test							Tukey's multiple comparisons test							Tukey's multiple comparisons test							Tukey's multiple comparisons test							Tukey's multiple comparisons test						Tukey's multiple comparisons test							Tukey's multiple comparisons test							Tukey's multiple comparisons test
	Number	Subset for alpha = 0.05						Number	Subset for alpha = 0.05						Number	Subset for alpha = 0.05						Number	Subset for alpha = 0.05						Number	Subset for alpha = 0.05					Number	Subset for alpha = 0.05						Number	Subset for alpha = 0.05						Number
		1	2	3					1	2	3					1	2	3	4				1	2	3	4				1	2	3	4			1	2	3					1	2	3	4
dlt	3	0.0008					ZH11	3	0.0035					dlt	3	0.001					dlt	3	0.001					ZH11	3	0.0892				dlt	3	0.0001					dlt	3	0.0001					dlt	3
ZH11	3	0.0011					s140	3		0.0066				ZH11	3		0.0019				ZH11	3		0.008				dlt	3		0.3645			ZH11	3	0.0002					ZH11	3		0.0002				ZH11	3
d140	3		0.0023				d140	3		0.0067				s140	3			0.0042			d140	3			0.0025			d140	3			0.5678		d140	3		0.0007				d140	3			0.0004			d140	3
s140	3			0.003			dlt	3			0.0088			d140	3				0.0062		s140	3				0.0046		s140	3				0.732	s140	3			0.0011			s140	3				0.0007		s140	3
Sig.		0.399	1	1			Sig.		1	0.991	1			Sig.		1	1	1	1		Sig.		1	1	1	1		Sig.		1	1	1	1	Sig.		0.102	1	1			Sig.		1	1	1	1		Sig.
Means for groups in homogeneous subsets are displayed							Means for groups in homogeneous subsets are displayed							Means for groups in homogeneous subsets are displayed							Means for groups in homogeneous subsets are displayed							Means for groups in homogeneous subsets are displayed						Means for groups in homogeneous subsets are displayed							Means for groups in homogeneous subsets are displayed							Means for groups in homogeneous subsets are displayed
Uses Harmonic Mean Sample Size = 3							Uses Harmonic Mean Sample Size = 3							Uses Harmonic Mean Sample Size = 3							Uses Harmonic Mean Sample Size = 3							Uses Harmonic Mean Sample Size = 3						Uses Harmonic Mean Sample Size = 3							Uses Harmonic Mean Sample Size = 3							Uses Harmonic Mean Sample Size = 3
[truncated: 16 more columns]

## Sheet: Sheet8
Supplemental Figure S13A
D2					D11					BRD1
Student's t-test					Student's t-test					Student's t-test
data A	ZH11	ZH11	ZH11		data A	ZH11	ZH11	ZH11		data A	ZH11	ZH11	ZH11
vs.	vs.	vs.	vs.		vs.	vs.	vs.	vs.		vs.	vs.	vs.	vs.
data B	dlt	s140	d140		data B	dlt	s140	d140		data B	dlt	s140	d140
P value	0.00373784	0.00993399	0.00734681		P value	1.49953e-05	0.260901	0.177419		P value	0.00667472	0.00846334	0.0128124
P value summary	**	**	**		P value summary	**	ns	ns		P value summary	**	**	*
Significantly different (P < 0.05)?	Yes	Yes	Yes		Significantly different (P < 0.05)?	Yes	No	No		Significantly different (P < 0.05)?	Yes	Yes	Yes
One- or two-sided P value?	Two-sided	Two-sided	Two-sided		One- or two-sided P value?	Two-sided	Two-sided	Two-sided		One- or two-sided P value?	Two-sided	Two-sided	Two-sided
df	3	2	2		df	4	4	4		df	2	2	2
t	3.1824	4.3027	4.3027		t	2.7764	4.3027	4.3027		t	4.3027	4.3027	4.3027
Supplemental Figure S13B
D2					D11					BRD1
Student's t-test					Student's t-test					Student's t-test
data A	ZH11	ZH11	ZH11		data A	ZH11	ZH11	ZH11		data A	ZH11	ZH11	ZH11
vs.	vs.	vs.	vs.		vs.	vs.	vs.	vs.		vs.	vs.	vs.	vs.
data B	dlt	s140	d140		data B	dlt	s140	d140		data B	dlt	s140	d140
P value	0.000829188	0.000294995	0.00221584		P value	0.007177	0.034725	0.002828		P value	0.00165548	0.00274219	0.00151809
P value summary	**	**	**		P value summary	**	*	**		P value summary	**	**	**
Significantly different (P < 0.05)?	Yes	Yes	Yes		Significantly different (P < 0.05)?	Yes	Yes	Yes		Significantly different (P < 0.05)?	Yes	Yes	Yes
One- or two-sided P value?	Two-sided	Two-sided	Two-sided		One- or two-sided P value?	Two-sided	Two-sided	Two-sided		One- or two-sided P value?	Two-sided	Two-sided	Two-sided
df	4	4	3		df	2	3	3		df	2	2	2
t	2.7764	2.7764	3.1824		t	4.3027	3.1824	3.1824		t	4.3027	4.3027	4.3027
Supplemental Figure S13C
D2					D11					BRD1
Student's t-test					Student's t-test					Student's t-test
data A	ZH11	ZH11	ZH11		data A	ZH11	ZH11	ZH11		data A	ZH11	ZH11	ZH11
vs.	vs.	vs.	vs.		vs.	vs.	vs.	vs.		vs.	vs.	vs.	vs.
data B	dlt	s140	d140		data B	dlt	s140	d140		data B	dlt	s140	d140
P value	0.0129917	0.00526535	0.000952095		P value	0.00831432	0.00763626	0.0011046		P value	0.00917074	0.354449	0.0099274
P value summary	*	**	**		P value summary	**	**	**		P value summary	**	**	**
Significantly different (P < 0.05)?	Yes	Yes	Yes		Significantly different (P < 0.05)?	Yes	Yes	Yes		Significantly different (P < 0.05)?	Yes	Yes	Yes
One- or two-sided P value?	Two-sided	Two-sided	Two-sided		One- or two-sided P value?	Two-sided	Two-sided	Two-sided		One- or two-sided P value?	Two-sided	Two-sided	Two-sided
df	3	3	3		df	2	4	3		df	2	2	2
t	3.1824	3.1824	3.1824		t	4.3027	2.7764	3.1824		t	4.3027	4.3027	4.3027
