# Supplementary material for: Rice DWARF AND LOW-TILLERING and the homeodomain protein OSH15 interact to regulate internode elongation via orchestrating brassinosteroid signaling and metabolism
Source: Plant Cell. 2022 Jul 5;34(10):3754–72. doi: 10.1093/plcell/koac196 (PMC9516196; doi:10.1093/plcell/koac196)
Supplement: koac196_Supplementary_Data [file koac196_supplementary_data.zip › koac196_Supplementary_Data/tpc.21.01109tpc.21.01109Supplemental Data Set S1 Seedling DEGs.xlsx]

## Sheet: Sheet0
	Supplemental Data. Niu et al. (2022). Plant Cell
	Supplemental Dataset S1. DEG list in seedlings of the three mutants.
	Four sheets were included, showing the DEGs or co-downregulated DEGs identified in dlt, s140, and d140 resepctively.

## Sheet: Seedling-dlt
Gene_id	log2FoldChange	pval	padj
Os08g0240200	8.86871	3.28603e-07	1.10239e-05
Os08g0167800	7.13409	1.70164e-05	0.000425939
Os03g0251000	6.20349	8.27812e-34	1.52886e-31
Os08g0262500	6.12118	9.80969e-07	3.06528e-05
Os10g0409400	6.06918	4.78613e-32	8.22549e-30
Os06g0306300	6.0176	4.11066e-26	5.46939e-24
Os07g0529000	6.00873	3.82677e-19	3.49465e-17
Os07g0523700	5.49962	5.68897e-07	1.838e-05
Os01g0607100	5.49557	0.00225322	0.0320694
Os09g0472200	5.08308	1.70217e-05	0.000425939
Os08g0203400	4.89477	2.19345e-21	2.28082e-19
Os01g0108500	4.78265	0.0024204	0.0340131
Os03g0629800	4.69	0.000209821	0.00407547
Os04g0400600	4.57804	0.00214297	0.0307728
Os07g0605350	4.46827	1.51148e-05	0.000380917
Os02g0823700	4.35564	0.00117504	0.0186095
Os10g0144700	4.27318	0.000121251	0.00249022
Os08g0375400	4.14349	0.000148894	0.00298851
Os01g0124401	4.10999	1.1392e-06	3.51095e-05
Os04g0249600	3.95913	1.72494e-10	8.74772e-09
Os12g0113600	3.78209	3.57886e-05	0.000841116
Os09g0307300	3.72591	1.43918e-06	4.37553e-05
Os01g0508500	3.6632	5.22433e-12	3.07106e-10
Os06g0653000	3.6354	1.12473e-05	0.000290249
Os08g0231400	3.4582	2.47216e-88	1.27461e-85
Os06g0591200	3.41838	5.9507e-06	0.000162547
Os06g0246200	3.35564	0.000659529	0.0112488
Os02g0306401	3.09826	7.00159e-21	7.04372e-19
Os02g0767300	3.04133	0.00346433	0.0460447
Os01g0878900	3.03812	4.84343e-87	2.3973e-84
Os11g0687100	3.00146	1.2064e-05	0.000310352
Os10g0512400	2.96065	3.99413e-05	0.000926398
Os04g0344100	2.92269	0.00326069	0.0438087
Os03g0363100	2.91974	2.69996e-05	0.000649355
Os03g0103200	2.89017	2.15443e-35	4.33478e-33
Os04g0468600	2.80816	3.51803e-08	1.34983e-06
Os05g0191500	2.78938	1.90136e-09	8.52441e-08
Os04g0688500	2.78067	0.000112342	0.00233242
Os09g0421300	2.73221	0.000812951	0.013539
Os04g0370900	2.65411	8.68248e-06	0.000229077
Os09g0248900	2.64515	1.11191e-24	1.39683e-22
Os04g0116800	2.61585	6.75545e-20	6.45497e-18
Os08g0351300	2.59322	0.00253068	0.0354038
Os03g0225900	2.55945	1.91432e-06	5.71479e-05
Os10g0569400	2.54773	3.57191e-05	0.000840281
Os09g0339000	2.50092	0.00173485	0.0258056
Os04g0337500	2.48571	1.08785e-06	3.36947e-05
Os07g0241500	2.48484	0.000725367	0.0122285
Os04g0486950	2.48272	4.57329e-21	4.67685e-19
Os01g0823700	2.44993	0.00092554	0.0151791
Os07g0683200	2.42301	2.12472e-09	9.40656e-08
Os02g0230875	2.37673	5.17532e-05	0.00117288
Os03g0314500	2.36308	4.37519e-05	0.00100723
Os05g0527800	2.297	1.30048e-05	0.000331797
Os02g0240300	2.28968	5.9044e-19	5.25619e-17
Os03g0181100	2.27318	0.000397933	0.00717788
Os09g0555150	2.19134	7.19436e-06	0.000193108
Os09g0287000	2.18389	2.99886e-08	1.16691e-06
Os08g0508800	2.17426	8.11293e-07	2.5675e-05
Os04g0524500	2.1612	0.000241137	0.00459051
Os04g0617050	2.10484	2.65393e-07	9.05924e-06
Os04g0175600	2.10246	4.19548e-08	1.59984e-06
Os05g0470000	2.08217	6.8141e-06	0.000183899
Os07g0232800	2.06119	4.76438e-13	3.00788e-11
Os10g0132300	2.05037	0.00302976	0.0412434
Os03g0405500	2.04305	2.51731e-10	1.25097e-08
Os01g0707500	2.03849	4.02836e-09	1.72481e-07
Os09g0541000	2.03372	0.0027258	0.0377493
Os07g0605400	2.00848	3.60581e-06	0.000102926
Os03g0382100	1.99208	5.38362e-07	1.75077e-05
Os05g0253200	1.98958	0.000158214	0.00314749
Os11g0649700	1.98409	0.000889369	0.0146441
Os01g0117200	1.97255	0.00104002	0.0166917
Os04g0452700	1.94009	1.39427e-06	4.25466e-05
Os01g0687400	1.93908	8.79656e-06	0.000231593
Os01g0392600	1.92957	1.3081e-25	1.71284e-23
Os02g0308800	1.92834	1.45342e-29	2.17995e-27
Os06g0328400	1.91933	0.000166952	0.00330539
Os01g0975300	1.91892	6.17998e-22	6.73754e-20
Os06g0582600	1.87571	1.59609e-08	6.43323e-07
Os12g0563000	1.87427	2.66153e-08	1.03892e-06
Os08g0378000	1.83972	0.000258063	0.00485705
Os08g0442400	1.81494	0.00145343	0.0223274
Os03g0397700	1.80269	0.00186403	0.0273287
Os04g0489600	1.80222	6.53824e-09	2.73787e-07
Os03g0432100	1.78601	0.000167119	0.00330604
Os03g0826900	1.78182	3.40911e-09	1.48015e-07
Os04g0688100	1.77653	7.47516e-13	4.65983e-11
Os01g0566800	1.77213	1.57357e-14	1.08174e-12
Os08g0489300	1.76997	1.20732e-14	8.46425e-13
Os10g0180800	1.75221	6.68513e-31	1.06054e-28
Os04g0396500	1.72262	7.89284e-07	2.50426e-05
Os01g0564300	1.70029	0.000609648	0.010514
Os06g0579100	1.693	9.55718e-06	0.000248708
Os03g0113000	1.68553	4.19274e-09	1.79209e-07
Os12g0115000	1.67994	4.32473e-54	1.37216e-51
Os12g0263050	1.66571	0.00329147	0.0441025
Os01g0803300	1.64752	6.26639e-06	0.000170545
Os04g0461600	1.64603	0.000935821	0.0153071
Os02g0731500	1.63718	0.00198042	0.0287289
Os03g0806800	1.60605	0.00218836	0.0312858
Os05g0189900	1.60396	1.81325e-13	1.17472e-11
Os11g0530600	1.60203	0.00180711	0.0266681
Os12g0550800	1.58181	0.000509545	0.00900087
Os04g0616700	1.57361	1.10334e-05	0.000285324
Os02g0589700	1.56382	2.81833e-05	0.000675853
Os05g0322900	1.55167	2.08351e-08	8.25003e-07
Os04g0525100	1.54601	0.00296321	0.040471
Os08g0355400	1.53515	0.000125896	0.00257707
Os03g0265900	1.51899	0.00255139	0.0356331
Os11g0256900	1.51248	1.69557e-08	6.80096e-07
Os01g0327400	1.50338	1.2879e-27	1.79062e-25
Os01g0326300	1.50044	5.36179e-05	0.0012074
Os01g0717000	1.49341	2.44858e-06	7.23985e-05
Os09g0426800	1.4934	2.94899e-10	1.44232e-08
Os06g0163300	1.49017	3.15535e-34	6.00682e-32
Os01g0770100	1.48294	0.00054617	0.00957946
Os02g0787600	1.47045	0.0025478	0.035603
Os04g0580800	1.46256	0.00356347	0.0472124
Os02g0526400	1.4503	6.04654e-07	1.94844e-05
Os05g0503100	1.44122	0.00375848	0.0494235
Os01g0192000	1.43948	0.00294296	0.0402388
Os01g0563000	1.43771	3.89095e-08	1.4883e-06
Os02g0455400	1.41638	5.60367e-05	0.00125049
Os08g0127100	1.41361	1.52685e-05	0.000383619
Os03g0175800	1.40914	0.00163203	0.0245827
Os05g0497200	1.40636	0.000641283	0.010983
Os06g0693100	1.39139	0.00278618	0.0384136
Os08g0464950	1.38615	0.00164664	0.0247276
Os01g0348900	1.37539	1.74036e-05	0.000434617
Os12g0559200	1.37079	1.26958e-21	1.35429e-19
Os07g0147500	1.36743	2.93784e-53	9.20324e-51
Os11g0115350	1.3542	8.29144e-27	1.12129e-24
Os04g0559200	1.34747	0.000295173	0.00548007
Os10g0555700	1.34447	4.56295e-07	1.50365e-05
Os05g0316800	1.34346	2.54709e-06	7.5042e-05
Os05g0135500	1.34326	0.00011366	0.0023519
Os06g0672400	1.33201	2.96118e-06	8.62158e-05
Os05g0514400	1.33034	1.32294e-05	0.000336929
Os04g0587500	1.31892	0.000168321	0.00332026
Os02g0720600	1.31707	0.000395562	0.00715075
Os09g0274900	1.30483	0.000106493	0.00222216
Os01g0253900	1.30381	2.03026e-06	6.05359e-05
Os09g0437500	1.29596	1.61982e-07	5.73627e-06
Os08g0536300	1.29424	0.000665304	0.0113239
Os05g0268500	1.29156	0.000671993	0.0114142
Os03g0122300	1.29133	0.000377571	0.0068606
Os05g0430900	1.28706	0.00364806	0.0480736
Os04g0408600	1.2804	0.00147653	0.02258
Os05g0258400	1.2799	0.00168617	0.0252751
Os10g0505700	1.27915	5.97024e-31	9.60698e-29
Os02g0178800	1.27502	6.03267e-05	0.00133181
Os03g0132900	1.27188	0.00154749	0.0235097
Os03g0189400	1.26793	0.000430761	0.00771939
Os02g0816300	1.26748	3.1977e-19	2.94188e-17
Os05g0438600	1.26545	0.0015232	0.0231976
Os12g0117600	1.26192	0.000838346	0.0139058
Os10g0158700	1.26062	0.000523029	0.00921932
Os01g0392800	1.23037	2.09916e-05	0.000517946
Os01g0851100	1.22319	0.00325633	0.0437963
Os06g0716100	1.20425	1.5964e-38	3.52747e-36
Os07g0553700	1.2039	0.00227999	0.0323724
Os02g0579800	1.20298	4.65224e-06	0.00013017
Os05g0390800	1.18572	0.000496877	0.00878964
Os04g0565500	1.17683	5.13543e-06	0.000142479
Os07g0106200	1.17646	3.46015e-09	1.49968e-07
Os01g0777200	1.17314	2.87653e-06	8.41343e-05
Os03g0339900	1.1696	0.00356363	0.0472124
Os01g0822900	1.16489	0.00176161	0.0261526
Os06g0725000	1.1635	0.000161926	0.00321617
Os03g0676300	1.15829	0.00273882	0.0378933
Os07g0650600	1.15632	0.000146534	0.00294831
Os02g0684400	1.15448	7.34953e-15	5.21164e-13
Os07g0663800	1.14957	5.30902e-12	3.11345e-10
Os07g0424400	1.14286	1.30374e-37	2.80564e-35
Os10g0565150	1.14068	3.21239e-06	9.29508e-05
Os12g0263000	1.12756	0.00207722	0.0299052
Os08g0139500	1.12369	0.00357523	0.0473407
Os08g0202300	1.1177	5.19106e-10	2.45637e-08
Os03g0270000	1.11203	0.000246762	0.00468317
Os05g0136900	1.10988	0.000113313	0.00234864
Os02g0731900	1.10982	1.49405e-09	6.77768e-08
Os06g0278000	1.10836	3.32937e-10	1.61243e-08
Os06g0354700	1.10816	7.46117e-06	0.000199405
Os01g0713200	1.09999	0.00360143	0.0476621
Os06g0561000	1.09314	0.000130215	0.00265231
Os06g0681600	1.09042	7.21754e-07	2.30477e-05
Os12g0115300	1.08947	1.10299e-22	1.25792e-20
Os01g0249200	1.08159	3.96426e-08	1.514e-06
Os06g0128700	1.08117	9.6511e-06	0.000250625
Os03g0804200	1.081	6.97018e-05	0.00151447
Os03g0231150	1.08039	0.000355509	0.00650269
Os07g0684800	1.07995	0.00147143	0.02252
Os04g0688300	1.0774	0.000156034	0.00311413
Os02g0612900	1.07263	4.11548e-06	0.00011587
Os01g0892800	1.07095	0.000997096	0.0161493
Os01g0124200	1.06438	6.1415e-09	2.58927e-07
Os01g0741900	1.06344	0.00255682	0.0356888
Os05g0507300	1.0597	0.000276202	0.00514717
Os02g0159700	1.05936	7.42429e-05	0.00160328
Os04g0629700	1.05837	0.00277832	0.038348
Os04g0482300	1.05257	1.09417e-35	2.2379e-33
Os07g0588900	1.05123	0.00226939	0.032259
Os07g0542400	1.04984	3.46657e-07	1.15914e-05
Os05g0477900	1.04775	0.000100547	0.00211235
Os02g0653400	1.04768	0.000312444	0.00577474
Os01g0850700	1.04349	1.0141e-21	1.08645e-19
Os07g0413800	1.04331	2.41529e-20	2.34407e-18
Os04g0311400	1.04153	1.42518e-09	6.49545e-08
Os01g0141000	1.03773	5.23446e-06	0.000144579
Os05g0382600	1.03657	5.61776e-15	4.07708e-13
Os02g0275200	1.03239	0.00362899	0.0478988
Os05g0363100	1.0295	0.00181425	0.0267415
Os05g0481100	1.01777	5.75671e-06	0.000157771
Os09g0115900	1.01741	2.01353e-08	7.98573e-07
Os01g0667900	1.01249	0.00128843	0.0202195
Os01g0962700	1.00866	7.02215e-23	8.08298e-21
Os06g0671900	-1.00084	4.82785e-07	1.58461e-05
Os05g0387200	-1.00775	0.000210191	0.00407666
Os07g0564700	-1.01114	0.003258	0.0437963
Os11g0635500	-1.01136	0.0017682	0.0262032
Os02g0104500	-1.01493	3.24098e-07	1.09126e-05
Os04g0542900	-1.02279	1.95793e-05	0.000485032
Os05g0395000	-1.02606	5.69338e-11	3.0301e-09
Os07g0562400	-1.03326	0.00187403	0.0274105
Os02g0666200	-1.0356	1.81546e-82	8.47716e-80
Os05g0559600	-1.03729	0.00281317	0.0387641
Os08g0434700	-1.03858	0.00312109	0.0422081
Os09g0114500	-1.04079	7.87514e-07	2.50185e-05
Os09g0416600	-1.05222	5.92236e-05	0.00131097
Os08g0505900	-1.05274	1.43748e-05	0.000363378
Os04g0531750	-1.05568	0.000602167	0.0103995
Os03g0234900	-1.0558	3.15479e-08	1.22183e-06
Os03g0705300	-1.05744	0.00214131	0.0307728
Os10g0516701	-1.06019	0.0019504	0.0283433
Os07g0678300	-1.06142	0.0002267	0.00435327
Os01g0955000	-1.06314	0.000640846	0.010983
Os06g0553200	-1.06317	0.00081865	0.0136156
Os09g0461500	-1.06394	5.57559e-05	0.00124535
Os03g0330300	-1.06618	0.000216354	0.00417654
Os07g0633600	-1.06769	1.23271e-05	0.000316136
Os07g0509800	-1.06804	3.70157e-57	1.23793e-54
Os06g0143900	-1.07249	0.000301431	0.00558788
Os07g0619800	-1.07535	5.82125e-05	0.00129206
Os06g0334300	-1.07552	0.00173511	0.0258056
Os05g0387700	-1.07955	1.28769e-05	0.000329212
Os02g0625300	-1.08149	2.28188e-13	1.47447e-11
Os06g0529900	-1.08352	5.92939e-05	0.00131135
Os02g0490500	-1.09266	0.000111593	0.0023188
Os09g0508500	-1.09333	3.63573e-05	0.000853673
Os11g0247300	-1.09415	5.06955e-30	7.84133e-28
Os06g0573600	-1.10114	1.63909e-20	1.60333e-18
Os12g0638300	-1.10172	1.5156e-07	5.41242e-06
Os12g0182200	-1.10555	0.000659413	0.0112488
Os03g0171600	-1.10901	1.20916e-07	4.39416e-06
Os04g0106000	-1.10955	0.00276468	0.0382023
Os04g0685300	-1.11192	7.23784e-06	0.000193855
Os04g0693400	-1.11472	4.26131e-06	0.00011982
Os01g0652800	-1.11517	0.000172543	0.00339706
Os01g0963600	-1.11669	5.68618e-05	0.00126662
Os07g0603300	-1.11752	9.9722e-07	3.1043e-05
Os03g0831200	-1.11756	0.00119939	0.0189422
Os05g0420600	-1.11854	0.000120204	0.00247282
Os01g0733500	-1.11908	3.38633e-19	3.10389e-17
Os03g0692700	-1.12232	1.52354e-15	1.15658e-13
Os01g0944700	-1.12333	0.000627361	0.0107819
Os07g0520400	-1.12343	0.000182583	0.00358049
Os04g0613700	-1.12447	9.31525e-05	0.00196701
Os04g0501800	-1.12454	0.00286752	0.0393378
Os01g0898300	-1.12615	0.00215724	0.0308955
Os12g0430000	-1.1275	0.00315305	0.0425241
Os08g0525600	-1.12774	0.000245998	0.00467226
Os06g0223800	-1.12924	3.49989e-07	1.16418e-05
Os08g0321000	-1.13095	1.30861e-34	2.5495e-32
Os03g0267600	-1.13291	0.00315149	0.0425241
Os01g0560000	-1.13916	5.06449e-05	0.00115305
Os01g0281400	-1.14162	3.27492e-10	1.58917e-08
Os07g0510200	-1.14177	1.23595e-07	4.47181e-06
Os03g0246800	-1.14951	7.70219e-06	0.000204961
Os08g0157400	-1.15198	0.00214842	0.0308049
Os05g0222200	-1.1538	1.91077e-19	1.77774e-17
Os10g0109300	-1.16189	6.95994e-35	1.37796e-32
Os01g0534900	-1.16235	5.5471e-07	1.79685e-05
Os04g0678300	-1.16242	0.0036283	0.0478988
Os05g0594500	-1.16567	2.01613e-19	1.86874e-17
Os05g0123200	-1.16665	4.28068e-08	1.62982e-06
Os08g0374800	-1.17562	1.21885e-06	3.7378e-05
Os03g0254000	-1.17566	9.54577e-06	0.000248672
Os08g0516600	-1.18113	0.000104282	0.00217971
Os06g0211300	-1.1812	8.25337e-05	0.0017593
Os06g0335500	-1.18569	6.2003e-15	4.46061e-13
Os08g0269700	-1.18648	7.55362e-05	0.00162837
Os09g0484200	-1.19153	1.64086e-06	4.93414e-05
Os06g0109100	-1.19255	6.39572e-09	2.68729e-07
Os10g0167300	-1.19682	6.495e-11	3.4127e-09
Os05g0482700	-1.19814	0.00327793	0.0439464
Os12g0623900	-1.19872	3.07625e-13	1.98258e-11
Os12g0596201	-1.19899	1.10125e-06	3.40672e-05
Os05g0457800	-1.20148	0.00236939	0.0333928
Os07g0617700	-1.20859	3.17374e-05	0.000752334
Os09g0524800	-1.21768	4.60554e-09	1.96514e-07
Os06g0729300	-1.21906	0.00177671	0.0263135
Os05g0474400	-1.21914	5.77268e-05	0.00128358
Os03g0825600	-1.22389	0.0022889	0.0324266
Os01g0602800	-1.22591	3.7465e-05	0.000875528
Os05g0107600	-1.22711	5.0391e-05	0.00115044
Os04g0612600	-1.22722	3.22423e-05	0.000762842
Os05g0190500	-1.22781	1.12725e-20	1.12037e-18
Os03g0712400	-1.2306	0.000747095	0.0125265
Os03g0760200	-1.23067	0.00103553	0.0166362
Os06g0203200	-1.23079	0.00163895	0.0246569
Os04g0666900	-1.23094	0.000240974	0.00459051
Os04g0674300	-1.2313	0.000882196	0.0145357
Os08g0117400	-1.23198	1.33322e-10	6.87387e-09
Os03g0695425	-1.23414	0.000215767	0.00416846
Os07g0445600	-1.24061	1.63492e-06	4.92825e-05
Os01g0844500	-1.24636	6.44185e-10	3.03085e-08
Os11g0124300	-1.24868	0.00018693	0.00365992
Os02g0674800	-1.24945	3.45313e-21	3.54598e-19
Os07g0503500	-1.25092	1.13411e-17	9.35563e-16
Os08g0409100	-1.25471	2.2217e-06	6.60848e-05
Os09g0478300	-1.25543	4.02312e-05	0.000931377
Os08g0152800	-1.25584	5.34557e-05	0.00120594
Os03g0337900	-1.25809	0.00268911	0.0373039
Os01g0205700	-1.25869	0.00145953	0.0223795
Os01g0653800	-1.25912	2.68517e-06	7.89223e-05
Os12g0561900	-1.25915	1.39175e-31	2.34306e-29
Os02g0697800	-1.26413	0.000786579	0.0131491
Os02g0809100	-1.26994	1.51463e-09	6.85268e-08
Os02g0820400	-1.27044	0.000456679	0.00814844
Os10g0516500	-1.27282	2.26619e-14	1.53234e-12
Os01g0559750	-1.27335	6.47428e-05	0.00141918
Os02g0738900	-1.27586	0.00102683	0.0165335
Os03g0227000	-1.27665	2.53096e-05	0.000614684
Os07g0520600	-1.27687	0.000126423	0.00258572
Os09g0537700	-1.27775	1.84021e-08	7.34539e-07
Os11g0448000	-1.279	8.50567e-06	0.000224891
Os03g0137600	-1.28002	3.33464e-08	1.28745e-06
Os06g0352900	-1.28428	0.00116244	0.0184529
Os04g0505200	-1.28431	6.69214e-11	3.50884e-09
Os01g0694900	-1.28505	0.0017027	0.0254921
Os02g0648300	-1.28607	0.000938275	0.015327
Os12g0530100	-1.28656	1.8878e-08	7.51114e-07
Os04g0685900	-1.29186	2.22184e-05	0.000547124
Os01g0949500	-1.29548	3.80932e-10	1.83411e-08
Os01g0709500	-1.297	2.86932e-24	3.51534e-22
Os06g0128200	-1.29876	2.53299e-10	1.25624e-08
Os09g0360500	-1.30095	0.000699753	0.011837
Os06g0106800	-1.30392	8.0356e-16	6.17593e-14
Os06g0731800	-1.30582	0.000167265	0.00330629
Os02g0644100	-1.30624	0.000183661	0.00359876
Os04g0101800	-1.31092	5.05431e-05	0.00115285
Os03g0303100	-1.31696	1.64117e-11	9.14766e-10
Os01g0780400	-1.32226	0.000369495	0.00673859
Os02g0156100	-1.32227	2.27389e-08	8.91825e-07
Os03g0271200	-1.32455	0.00115839	0.0184004
Os08g0487800	-1.32562	0.00179145	0.0264843
Os12g0566300	-1.32605	3.99378e-06	0.000112572
Os08g0139100	-1.32915	0.000528195	0.00929052
Os04g0390100	-1.33258	6.79559e-07	2.17283e-05
Os04g0663100	-1.3361	9.35607e-06	0.000244503
Os01g0279300	-1.33909	2.93594e-05	0.000702016
Os03g0242300	-1.34359	0.00231894	0.0327938
Os04g0212200	-1.34375	0.000266216	0.00499238
Os12g0238100	-1.34423	0.00170632	0.0255308
Os04g0599900	-1.34626	1.23959e-05	0.000317572
Os06g0708832	-1.347	1.79427e-10	9.05868e-09
Os04g0606500	-1.34782	0.000523725	0.00922501
Os04g0405500	-1.36827	3.72104e-06	0.00010597
Os02g0109800	-1.37	6.38976e-12	3.72957e-10
Os01g0547000	-1.37101	0.00260181	0.0361943
Os07g0690400	-1.37192	6.51312e-05	0.00142643
Os04g0102700	-1.37415	0.000452885	0.00808658
Os08g0525700	-1.37508	6.38356e-05	0.00140178
Os03g0712500	-1.3752	5.29261e-10	2.49965e-08
Os06g0538900	-1.3761	8.65326e-15	6.10117e-13
Os01g0143800	-1.3783	8.76156e-06	0.000230917
Os04g0569900	-1.37849	3.71568e-34	7.01951e-32
Os02g0103700	-1.37898	0.000349968	0.00642032
Os01g0660300	-1.38068	2.0036e-05	0.000495355
Os09g0526800	-1.38377	0.000240379	0.00458312
Os03g0178400	-1.38601	2.44225e-09	1.07165e-07
Os05g0476700	-1.38946	2.18005e-07	7.56688e-06
Os05g0156300	-1.3938	1.0374e-05	0.000268551
Os10g0363300	-1.3958	4.04215e-15	2.95962e-13
Os11g0455800	-1.39582	1.73581e-30	2.71886e-28
Os01g0179600	-1.3965	9.38851e-40	2.15136e-37
Os03g0843800	-1.39664	1.2814e-39	2.90937e-37
Os05g0391200	-1.39924	0.000214821	0.00415993
Os02g0802700	-1.403	0.000156638	0.00312366
Os08g0136100	-1.40594	9.00568e-07	2.83193e-05
Os01g0909400	-1.40977	0.00134317	0.0209457
Os04g0162500	-1.41477	0.00304997	0.0414199
Os08g0468100	-1.42421	4.38139e-19	3.97182e-17
Os05g0480600	-1.42707	3.84264e-05	0.000895414
Os03g0856100	-1.42777	0.000374906	0.00682437
Os08g0498100	-1.43094	3.30851e-44	8.52906e-42
Os08g0515700	-1.43453	0.0013122	0.0205274
Os05g0556400	-1.43796	2.93129e-12	1.73965e-10
Os10g0529300	-1.44903	3.06568e-10	1.49349e-08
Os09g0451500	-1.44987	0.00142025	0.0218992
Os10g0131200	-1.45108	0.00160172	0.0241999
Os02g0748800	-1.45369	0.00203832	0.029448
Os02g0818500	-1.45814	0.0013122	0.0205274
Os03g0143800	-1.45876	1.71714e-06	5.15102e-05
Os01g0975900	-1.45897	3.76254e-05	0.000877619
Os03g0854100	-1.45962	9.47966e-07	2.9659e-05
Os11g0104900	-1.46078	2.1212e-07	7.38332e-06
Os09g0553200	-1.46182	0.000649767	0.0111053
Os01g0825500	-1.46328	1.35988e-07	4.89163e-06
Os06g0336200	-1.46435	3.20498e-263	9.9146e-260
Os03g0113800	-1.46495	3.11061e-05	0.000739495
Os02g0762400	-1.46535	1.32392e-08	5.4156e-07
Os07g0489300	-1.46543	2.62095e-05	0.000632197
Os03g0849600	-1.47072	0.000281772	0.00523914
Os07g0568700	-1.47212	1.56691e-09	7.06338e-08
Os01g0958500	-1.47447	0.00325525	0.0437963
Os10g0576900	-1.47457	0.000390041	0.00706642
Os01g0917900	-1.47757	0.000119285	0.00246006
Os03g0249100	-1.47821	1.44313e-12	8.7967e-11
Os09g0526200	-1.48382	2.02977e-14	1.38002e-12
Os03g0805400	-1.48383	0.00291234	0.0398863
Os02g0526700	-1.485	3.80254e-06	0.000107672
Os03g0211700	-1.48566	4.91447e-06	0.000137118
Os12g0638200	-1.48747	3.50894e-06	0.000100859
Os05g0553700	-1.48992	2.16786e-08	8.54301e-07
Os09g0543100	-1.4918	3.25365e-13	2.09146e-11
Os07g0694700	-1.49242	9.54852e-21	9.5285e-19
Os04g0685400	-1.49268	2.00352e-05	0.000495355
Os04g0418800	-1.49606	3.85335e-08	1.4762e-06
Os08g0555200	-1.49934	1.56639e-05	0.000393153
Os11g0658800	-1.50058	0.00219392	0.0313301
Os01g0223600	-1.50089	5.22614e-09	2.21846e-07
Os03g0833100	-1.50566	1.69092e-06	5.0785e-05
Os10g0516551	-1.50675	1.30166e-12	7.97363e-11
Os10g0492400	-1.50708	2.71626e-10	1.34175e-08
Os01g0883900	-1.50765	1.51589e-06	4.60309e-05
Os01g0971400	-1.50883	1.33921e-05	0.000340624
Os01g0208600	-1.51201	2.08881e-09	9.2746e-08
Os07g0678600	-1.51274	0.000101934	0.00213604
Os06g0143400	-1.51355	0.000341862	0.00628559
Os02g0594651	-1.51703	3.28738e-07	1.10239e-05
Os09g0416900	-1.52964	0.00135858	0.0211593
Os07g0634400	-1.53354	0.000155433	0.00310464
Os02g0198700	-1.53624	0.000478883	0.00849562
Os03g0808100	-1.54052	3.44857e-05	0.000812037
Os05g0125200	-1.54099	1.14809e-18	1.00046e-16
Os02g0760200	-1.54138	0.00225346	0.0320694
Os07g0259700	-1.54433	5.30094e-05	0.00119806
Os12g0124500	-1.54857	0.000664003	0.0113095
Os05g0420500	-1.54945	0.000683903	0.0116006
Os06g0237800	-1.55016	0.00201276	0.0291298
Os04g0649700	-1.55057	8.89856e-05	0.00188546
Os02g0200800	-1.55243	0.00304299	0.0414008
Os03g0385400	-1.55761	2.8998e-66	1.08734e-63
Os10g0555900	-1.56209	3.50429e-09	1.51616e-07
Os06g0659300	-1.56292	5.30955e-06	0.000146326
Os01g0118000	-1.57237	5.89952e-05	0.00130708
Os03g0376600	-1.57669	0.000476749	0.00846992
Os03g0124900	-1.58099	5.44752e-05	0.00122155
Os02g0596900	-1.58111	0.000120776	0.00248252
Os02g0771700	-1.5841	4.56026e-14	3.01757e-12
Os05g0402700	-1.58542	3.2761e-18	2.77661e-16
Os07g0252400	-1.58757	1.36311e-11	7.68437e-10
Os03g0119300	-1.58773	3.3785e-13	2.16049e-11
Os11g0199200	-1.58913	1.89888e-11	1.05131e-09
Os09g0540400	-1.59311	9.956e-05	0.00209516
Os03g0356700	-1.5946	7.04272e-08	2.60528e-06
Os09g0526300	-1.59474	6.48156e-08	2.42452e-06
Os03g0708000	-1.60088	0.000962985	0.0156784
Os05g0208500	-1.60284	2.15765e-11	1.18398e-09
Os01g0939700	-1.60318	2.7932e-06	8.19029e-05
Os11g0470600	-1.60849	0.00162843	0.0245585
Os03g0760800	-1.60881	0.00283985	0.0390665
Os04g0271200	-1.60888	4.53109e-05	0.00104118
Os04g0519700	-1.60911	2.50603e-06	7.40086e-05
Os01g0888300	-1.61116	0.000406612	0.00731842
Os07g0489200	-1.61307	0.000249944	0.0047363
Os08g0120200	-1.61538	0.0011845	0.0187239
Os08g0512700	-1.61664	8.62461e-06	0.000227793
Os09g0426500	-1.62562	0.000396635	0.0071649
Os02g0315600	-1.62751	0.00350187	0.0464688
Os08g0115200	-1.63278	0.00115471	0.0183655
Os01g0128300	-1.63945	0.000727682	0.0122425
Os02g0552000	-1.64301	0.000841121	0.0139424
Os02g0759900	-1.65159	0.00051588	0.00909978
Os01g0806200	-1.65543	1.83479e-21	1.93223e-19
Os06g0367100	-1.65687	0.00294485	0.0402424
Os03g0273200	-1.65977	0.000945816	0.01544
Os03g0742900	-1.66095	8.31572e-05	0.00176954
Os11g0107000	-1.6643	6.06456e-06	0.000165475
Os04g0402100	-1.67106	5.94012e-19	5.26903e-17
Os12g0601400	-1.67615	7.17864e-06	0.000193105
Os04g0604300	-1.67678	0.00112591	0.0179537
Os03g0421800	-1.67769	0.00122823	0.019373
Os10g0554001	-1.67789	3.66498e-05	0.000859724
Os03g0238600	-1.68101	0.000238395	0.0045488
Os05g0396900	-1.68156	5.75701e-09	2.43963e-07
Os01g0910900	-1.68836	3.45576e-08	1.33006e-06
Os07g0637400	-1.68935	9.23503e-06	0.00024185
Os11g0704600	-1.69137	2.12664e-10	1.06324e-08
Os07g0626500	-1.6916	4.85863e-05	0.00111232
Os01g0649100	-1.69617	5.66523e-17	4.53732e-15
Os02g0652300	-1.69841	4.98277e-06	0.000138555
Os02g0781400	-1.6988	9.05219e-05	0.0019131
Os01g0901900	-1.70286	3.98278e-05	0.000924632
Os07g0625800	-1.70435	4.09607e-05	0.000946495
Os03g0125600	-1.70636	4.29748e-17	3.47562e-15
Os12g0145700	-1.71032	7.84488e-05	0.00167946
Os12g0236100	-1.71716	0.00277319	0.0382984
Os08g0242900	-1.71959	0.000727679	0.0122425
Os06g0625500	-1.71973	0.000397718	0.00717788
Os12g0472800	-1.7224	2.60744e-06	7.67287e-05
Os07g0498400	-1.72353	3.33921e-14	2.22147e-12
Os06g0210500	-1.724	0.000344369	0.00632698
Os02g0667100	-1.72615	0.000354249	0.00648444
Os05g0384800	-1.72711	7.02359e-08	2.60209e-06
Os03g0161400	-1.72898	1.10223e-08	4.57683e-07
Os11g0543100	-1.73292	4.02025e-07	1.33548e-05
Os02g0823100	-1.73697	3.45193e-13	2.20176e-11
Os02g0588500	-1.73711	0.00238888	0.0336483
Os07g0645500	-1.73887	7.79904e-05	0.00167109
Os04g0562800	-1.74193	0.00284637	0.0391127
Os03g0703000	-1.74403	5.47616e-21	5.55426e-19
Os05g0105100	-1.74457	0.00133111	0.0207708
Os01g0942900	-1.74749	0.0013696	0.0212908
Os08g0276000	-1.74819	0.000296896	0.00550794
Os10g0477100	-1.74869	0.000280336	0.00521636
Os03g0157300	-1.75055	1.05685e-06	3.28167e-05
Os05g0429900	-1.75679	0.0020563	0.0296558
Os07g0462200	-1.76181	0.000129196	0.00263372
Os05g0110300	-1.76288	7.87315e-06	0.000209285
Os05g0298900	-1.76409	0.000624193	0.0107373
Os07g0164300	-1.7719	0.0019329	0.0281385
Os05g0563600	-1.77509	2.656e-41	6.32026e-39
Os05g0363200	-1.77638	4.48056e-22	4.95022e-20
Os05g0582100	-1.77775	2.15352e-06	6.41338e-05
Os01g0940000	-1.78303	0.000147856	0.00297007
Os04g0623500	-1.78577	0.000568709	0.00988372
Os01g0211600	-1.7902	4.71325e-08	1.78901e-06
Os07g0574800	-1.79096	6.54376e-33	1.15675e-30
Os03g0751600	-1.79401	8.44959e-17	6.70226e-15
Os04g0654600	-1.7966	1.58691e-10	8.08083e-09
Os05g0102000	-1.79798	1.43006e-19	1.3508e-17
Os03g0292800	-1.80118	2.82367e-05	0.000676478
Os11g0174000	-1.8047	6.67084e-14	4.36746e-12
Os03g0861100	-1.80556	2.67951e-07	9.13396e-06
Os11g0708400	-1.80647	0.000119875	0.00246812
Os03g0223000	-1.81621	1.61699e-54	5.26544e-52
Os05g0117798	-1.81756	0.000562058	0.00979564
Os02g0736400	-1.82455	1.22725e-05	0.000315062
Os03g0266800	-1.82545	8.11355e-11	4.23616e-09
Os02g0775400	-1.82625	5.38482e-08	2.03456e-06
Os10g0573400	-1.82691	2.82771e-28	4.0451e-26
Os05g0441400	-1.82923	0.00115572	0.0183698
Os06g0681300	-1.83058	0.00184401	0.0270994
Os08g0101600	-1.83198	0.00278202	0.0383776
Os02g0128800	-1.83486	0.00189595	0.027682
Os06g0129000	-1.83607	0.000351317	0.00644029
Os09g0127800	-1.83782	0.00362316	0.047873
Os05g0543400	-1.83952	0.00206701	0.0297756
Os06g0234200	-1.84108	0.000248105	0.00470506
Os04g0412200	-1.84514	5.04548e-06	0.000140141
Os05g0189300	-1.84808	1.48605e-12	9.03606e-11
Os01g0618900	-1.85655	3.47428e-07	1.15914e-05
Os07g0201100	-1.85813	1.09607e-09	5.04194e-08
Os06g0612951	-1.86237	0.000224997	0.00432988
Os10g0130800	-1.86281	0.00092906	0.0152208
Os03g0599800	-1.86596	4.71886e-35	9.41793e-33
Os06g0703300	-1.87469	0.00282069	0.0388461
Os02g0220400	-1.88184	3.47686e-07	1.15914e-05
Os02g0115900	-1.88467	2.38402e-05	0.000583
Os08g0561800	-1.88579	0.000128476	0.00262121
Os03g0329500	-1.89674	9.54825e-09	3.97812e-07
Os04g0583500	-1.89706	8.78017e-05	0.00186356
Os07g0634900	-1.90114	3.40708e-05	0.000803799
Os03g0773600	-1.90246	0.00013848	0.0028022
Os09g0372700	-1.90287	0.00247597	0.0346776
Os05g0462500	-1.90819	8.52535e-07	2.69114e-05
Os01g0750000	-1.91004	0.0003898	0.00706642
Os01g0300200	-1.9128	3.34439e-13	2.14422e-11
Os07g0689600	-1.9135	1.51858e-05	0.000381929
Os11g0128300	-1.91508	1.39237e-05	0.00035342
Os07g0100900	-1.9169	0.00183013	0.0269435
Os05g0389000	-1.9285	0.000846917	0.0140291
Os03g0364500	-1.93591	0.000202577	0.00394133
Os03g0356638	-1.93837	5.92218e-11	3.13167e-09
Os07g0448800	-1.94166	2.48393e-216	4.09815e-213
Os02g0317400	-1.9485	0.000310204	0.0057419
Os04g0486600	-1.95038	5.97816e-31	9.60698e-29
Os08g0247600	-1.95055	1.45043e-07	5.18718e-06
Os12g0122000	-1.95514	4.20576e-07	1.3915e-05
Os03g0683700	-1.9623	7.65325e-05	0.00164412
Os11g0696200	-1.96314	0.000475478	0.0084534
Os06g0728800	-1.96522	0.000229212	0.00439391
Os08g0492000	-1.97564	1.78495e-06	5.34147e-05
Os03g0308200	-1.97584	1.34349e-06	4.10986e-05
Os05g0373400	-1.97734	6.92823e-05	0.00150668
Os03g0196400	-1.99116	6.8431e-05	0.00148947
Os09g0546900	-1.99419	0.00291635	0.0399192
Os06g0554300	-1.99648	0.000998425	0.0161558
Os04g0570800	-1.9987	0.00105773	0.0169538
Os03g0117300	-2.0063	0.00145851	0.0223777
Os09g0297400	-2.01037	9.38584e-07	2.94026e-05
Os01g0166500	-2.01068	6.34813e-06	0.000171698
Os08g0452100	-2.01108	0.00241448	0.0339509
Os05g0417000	-2.01289	0.000598153	0.0103374
Os10g0510400	-2.02648	5.88156e-06	0.000161014
Os05g0535900	-2.02707	6.78358e-06	0.000183275
Os01g0978000	-2.03246	0.000157584	0.00313748
Os05g0401000	-2.03538	0.000624332	0.0107373
Os09g0439400	-2.03838	2.69347e-09	1.17979e-07
Os10g0371000	-2.03885	1.57957e-24	1.96438e-22
Os01g0969100	-2.04532	0.000175137	0.00344265
Os01g0827400	-2.05077	0.00054849	0.00959974
Os11g0210300	-2.05683	1.9837e-10	9.93776e-09
Os02g0806350	-2.05976	0.000178061	0.00349734
Os04g0568400	-2.06021	1.63993e-06	4.93414e-05
Os05g0332300	-2.06221	1.9692e-08	7.82242e-07
Os08g0225000	-2.06306	0.000238075	0.0045462
Os04g0467100	-2.06376	0.000114386	0.00236494
Os03g0136200	-2.06746	5.17324e-19	4.65554e-17
Os02g0525900	-2.0752	3.38768e-11	1.83856e-09
Os01g0716200	-2.08521	3.26624e-07	1.09827e-05
Os08g0280600	-2.08946	0.000994598	0.0161194
Os02g0794500	-2.09112	0.00138067	0.021409
Os01g0727100	-2.09203	2.9392e-10	1.44038e-08
Os03g0709300	-2.09249	0.00115246	0.0183415
Os03g0647800	-2.10274	5.47294e-07	1.77516e-05
Os04g0611200	-2.1046	1.27711e-46	3.51176e-44
Os07g0591100	-2.11545	0.000745655	0.0125108
Os07g0257200	-2.11684	0.00177881	0.0263289
Os09g0536200	-2.11756	2.51126e-05	0.000611699
Os07g0529600	-2.124	5.84387e-11	3.09688e-09
Os02g0755000	-2.12453	6.34288e-06	0.000171698
Os01g0375200	-2.1319	0.000855143	0.0141464
Os12g0616400	-2.13281	5.65969e-14	3.72516e-12
Os04g0106500	-2.13621	0.00142115	0.0218995
Os11g0104400	-2.14164	0.00284376	0.0390985
Os10g0413400	-2.14195	1.13477e-12	6.96857e-11
Os02g0805000	-2.14221	5.87736e-05	0.00130334
Os10g0377300	-2.14306	0.000169744	0.0033446
Os09g0538400	-2.14346	7.57856e-06	0.000202106
Os09g0449400	-2.15026	8.27126e-07	2.61427e-05
Os02g0219800	-2.15245	1.94473e-07	6.79777e-06
Os01g0876800	-2.15788	1.76645e-08	7.07379e-07
Os01g0939600	-2.15815	6.86225e-11	3.59042e-09
Os05g0132100	-2.16039	2.09147e-28	3.00928e-26
Os11g0213600	-2.16526	0.00139203	0.0215312
Os06g0227250	-2.16701	9.03726e-07	2.83825e-05
Os05g0503000	-2.16711	6.52182e-09	2.73563e-07
Os06g0207500	-2.17336	6.02352e-05	0.00133098
Os10g0450800	-2.17615	0.00155926	0.0236305
Os05g0127300	-2.17913	4.26196e-13	2.71144e-11
Os06g0192100	-2.18607	1.28317e-08	5.27507e-07
Os12g0624000	-2.18614	1.7795e-35	3.60976e-33
Os01g0330100	-2.19195	0.00058572	0.0101437
Os07g0616200	-2.19675	7.04422e-06	0.000189902
Os02g0327000	-2.19879	1.39705e-09	6.37898e-08
Os07g0560300	-2.2011	5.30557e-27	7.25427e-25
Os05g0177500	-2.2062	1.97308e-15	1.46636e-13
Os02g0209000	-2.20708	3.23629e-07	1.09117e-05
Os01g0769700	-2.21622	3.27417e-21	3.37621e-19
Os05g0448300	-2.21887	3.84308e-18	3.24602e-16
Os11g0147500	-2.22129	2.86548e-10	1.40984e-08
Os12g0230600	-2.22138	1.56839e-07	5.58483e-06
Os01g0907200	-2.22237	0.000139223	0.00281494
Os11g0488400	-2.22367	4.78222e-10	2.28036e-08
Os10g0504600	-2.227	2.87949e-06	8.41343e-05
Os02g0130600	-2.22768	5.65224e-06	0.00015508
Os07g0658300	-2.22895	1.32757e-11	7.51826e-10
Os05g0480400	-2.22932	3.73685e-06	0.000106176
Os01g0874700	-2.25742	5.23436e-23	6.08169e-21
Os05g0218400	-2.26165	1.36771e-23	1.64311e-21
Os01g0559825	-2.26194	1.23059e-11	7.00108e-10
Os06g0203800	-2.26251	1.80844e-05	0.000450254
Os03g0327600	-2.2642	7.27154e-16	5.60611e-14
Os06g0211200	-2.26579	5.41854e-05	0.00121686
Os02g0695800	-2.26691	1.79173e-06	5.35528e-05
Os03g0269601	-2.268	0.00261852	0.0364063
Os05g0554400	-2.268	0.000228139	0.00437673
Os01g0875300	-2.26872	7.96574e-05	0.00170386
Os06g0132550	-2.26961	7.5461e-10	3.53695e-08
Os10g0560700	-2.26973	1.15993e-08	4.80837e-07
Os03g0861400	-2.27371	0.00314205	0.0424434
Os01g0133500	-2.27849	1.72379e-07	6.07699e-06
Os04g0340300	-2.28037	1.19487e-06	3.67336e-05
Os06g0240001	-2.28519	1.21365e-14	8.48455e-13
Os11g0102500	-2.28645	4.83383e-05	0.00110766
Os07g0134200	-2.2915	1.78261e-21	1.88531e-19
Os01g0840100	-2.29195	1.56311e-23	1.86879e-21
Os04g0689500	-2.30207	4.14454e-25	5.28707e-23
Os01g0842500	-2.30636	8.54986e-08	3.13935e-06
Os04g0613200	-2.30879	9.36589e-10	4.33247e-08
Os06g0649800	-2.31219	8.81433e-05	0.00186921
Os03g0355700	-2.32524	1.62019e-07	5.73627e-06
Os02g0757100	-2.33346	1.85433e-05	0.000460752
Os11g0121400	-2.33511	0.00172093	0.0256718
Os11g0489250	-2.34435	2.03609e-07	7.10708e-06
Os09g0252100	-2.34845	1.61361e-06	4.86996e-05
Os06g0130100	-2.34914	1.48532e-15	1.13104e-13
Os03g0106200	-2.35245	0.00136663	0.0212579
Os02g0778400	-2.35315	0.000670781	0.0114014
Os01g0938200	-2.36025	1.55708e-07	5.55253e-06
Os05g0466900	-2.36272	0.000273008	0.00510303
Os02g0138000	-2.36317	2.33638e-05	0.000573619
Os02g0723200	-2.37056	1.03724e-07	3.78049e-06
Os10g0522601	-2.37123	6.30071e-36	1.29942e-33
Os02g0120800	-2.38204	1.00563e-12	6.20629e-11
Os07g0645000	-2.38927	6.94735e-15	4.96063e-13
Os03g0582800	-2.39351	0.00192653	0.0280622
Os06g0196700	-2.39612	2.60257e-05	0.000628375
Os03g0118100	-2.40263	5.03337e-05	0.00115019
Os08g0387200	-2.40532	1.84252e-05	0.000458277
Os02g0829000	-2.40698	0.000145783	0.00293798
Os04g0218400	-2.40923	1.21606e-07	4.41276e-06
Os05g0461600	-2.41254	0.000376177	0.00684029
Os01g0829100	-2.41535	3.93903e-16	3.05589e-14
Os08g0106100	-2.41662	0.000321096	0.00593022
Os03g0278000	-2.42006	1.40976e-68	5.53789e-66
Os01g0779800	-2.42797	1.44312e-07	5.1685e-06
Os02g0817500	-2.42974	0.0022666	0.0322379
Os05g0542800	-2.43074	1.84757e-09	8.29829e-08
Os09g0452200	-2.43522	6.77114e-05	0.00147771
Os01g0388200	-2.43798	0.000585048	0.0101392
Os01g0323000	-2.43995	9.92529e-07	3.09359e-05
Os05g0386900	-2.44655	0.000251095	0.00475084
Os04g0577200	-2.45958	3.1347e-10	1.52412e-08
Os01g0262500	-2.463	1.34883e-10	6.93989e-09
Os02g0625500	-2.46307	1.04421e-27	1.47669e-25
Os05g0355300	-2.47189	2.42891e-05	0.000593393
Os07g0246200	-2.47249	1.35828e-38	3.02836e-36
Os12g0577200	-2.47784	1.28959e-08	5.29267e-07
Os01g0176400	-2.48125	1.58702e-19	1.48771e-17
Os03g0669300	-2.48363	1.26021e-42	3.18242e-40
Os06g0153200	-2.48522	0.000138141	0.00279764
Os08g0490600	-2.49837	1.84522e-10	9.28158e-09
Os05g0119850	-2.50004	9.0476e-06	0.000237696
Os05g0238400	-2.50234	0.000179341	0.00351969
Os03g0238800	-2.51635	2.05413e-09	9.15957e-08
Os06g0208100	-2.52026	0.00112343	0.0179257
Os06g0132500	-2.5331	0.00185114	0.0271881
Os04g0690100	-2.54798	7.32138e-15	5.20659e-13
Os03g0106000	-2.55319	6.34727e-06	0.000171698
Os04g0233400	-2.55403	0	0
Os06g0679500	-2.55794	0.000559441	0.00975691
Os06g0207966	-2.56058	1.62253e-09	7.30078e-08
Os06g0182100	-2.56859	5.20786e-13	3.26289e-11
Os08g0544500	-2.56941	1.95234e-15	1.45532e-13
Os06g0676700	-2.57079	0.00232865	0.0328936
Os01g0263300	-2.57345	1.00436e-24	1.26815e-22
Os06g0638500	-2.57398	8.93278e-32	1.51417e-29
Os10g0502100	-2.57982	0.00162373	0.0245025
Os08g0285600	-2.5848	0.00183977	0.0270532
Os08g0103500	-2.58654	3.17801e-08	1.2289e-06
Os02g0621300	-2.59242	5.1124e-05	0.00116182
Os01g0738300	-2.59298	2.89348e-10	1.42079e-08
Os09g0246500	-2.59779	2.63707e-05	0.000634847
Os03g0785800	-2.59782	1.3461e-07	4.84911e-06
Os03g0646100	-2.59789	0.00145435	0.0223277
Os03g0114800	-2.59922	2.16315e-10	1.07931e-08
Os11g0291475	-2.60074	2.74406e-160	3.23381e-157
Os10g0512800	-2.60436	1.52334e-11	8.52932e-10
Os07g0104100	-2.61763	3.35447e-08	1.29309e-06
Os01g0140400	-2.61848	2.52039e-14	1.69958e-12
Os08g0432800	-2.62827	0.00230953	0.0326981
Os01g0174300	-2.62872	0.00319787	0.0430582
Os09g0394300	-2.63291	1.91258e-18	1.64349e-16
Os11g0463700	-2.64317	7.50805e-08	2.76914e-06
Os01g0805900	-2.64353	4.1807e-47	1.16252e-44
Os05g0513100	-2.66267	1.9067e-15	1.42559e-13
Os05g0555100	-2.66438	0.000578236	0.0100422
Os01g0651350	-2.67226	0.0015144	0.0230778
Os10g0498500	-2.67368	0.000900674	0.0148204
Os03g0692400	-2.67635	2.20471e-07	7.64176e-06
Os03g0374600	-2.67816	1.84311e-21	1.93277e-19
Os01g0326000	-2.67998	0.000158512	0.00315089
Os09g0492700	-2.68198	4.38541e-36	9.12017e-34
Os01g0358100	-2.68515	1.40224e-06	4.27161e-05
Os01g0357900	-2.69364	1.07414e-34	2.10974e-32
Os08g0230200	-2.6988	7.57246e-10	3.5426e-08
Os06g0150400	-2.7038	0.000367412	0.00670554
Os04g0640700	-2.71109	2.76126e-06	8.10624e-05
Os10g0462900	-2.71572	2.91703e-05	0.000698168
Os07g0596000	-2.72306	3.84607e-05	0.000895414
Os05g0356700	-2.73567	2.41781e-06	7.15742e-05
Os04g0673700	-2.73589	0.00307983	0.0417184
Os12g0443600	-2.73983	3.97553e-14	2.6377e-12
Os08g0525000	-2.74668	8.68358e-07	2.73759e-05
Os06g0634500	-2.75288	2.07688e-12	1.25057e-10
Os11g0614400	-2.75402	1.3814e-05	0.000350995
Os09g0459900	-2.7577	0.00274862	0.0380016
Os07g0634600	-2.76095	5.71109e-11	3.033e-09
Os08g0532800	-2.76278	4.59133e-71	1.92587e-68
Os03g0651700	-2.76973	0.00032395	0.00597401
Os07g0676800	-2.77511	0.00170889	0.0255475
Os05g0436100	-2.78223	2.11638e-14	1.43496e-12
Os05g0459700	-2.78679	4.03909e-33	7.24343e-31
Os12g0144600	-2.79003	3.68777e-06	0.000105144
Os05g0551100	-2.79483	0.0015257	0.0232214
Os03g0328000	-2.79593	1.56265e-08	6.30871e-07
Os08g0475100	-2.79803	1.20805e-23	1.45838e-21
Os01g0744000	-2.79844	1.12099e-09	5.14699e-08
Os11g0442380	-2.80134	9.7963e-05	0.00206331
Os10g0162400	-2.80897	0.000432885	0.00774624
Os04g0625000	-2.81144	9.7298e-12	5.54823e-10
Os04g0541100	-2.81374	2.00079e-28	2.89565e-26
Os03g0161100	-2.8199	0.00059496	0.0102894
Os09g0511900	-2.82391	1.21155e-10	6.27267e-09
Os03g0295600	-2.824	0.000215241	0.00416155
Os01g0110800	-2.82426	2.43369e-07	8.36513e-06
Os03g0270700	-2.82641	1.60678e-07	5.70509e-06
Os12g0614600	-2.82652	5.32931e-05	0.00120337
Os11g0233800	-2.83631	7.95145e-07	2.51962e-05
Os10g0347800	-2.83761	0.0032979	0.0441647
Os01g0125600	-2.83982	4.42142e-06	0.00012392
Os08g0344600	-2.84147	3.12561e-05	0.000742348
Os05g0153000	-2.84403	6.76776e-05	0.00147771
Os02g0739900	-2.84448	2.35892e-12	1.41353e-10
Os04g0465100	-2.84576	1.40093e-08	5.70234e-07
Os10g0571300	-2.84613	0.00112693	0.0179583
Os04g0412900	-2.86227	1.04941e-08	4.36485e-07
Os03g0346500	-2.86571	0.000535999	0.0094144
Os05g0140100	-2.87419	4.95014e-21	5.0414e-19
Os01g0151700	-2.87647	1.4787e-10	7.56091e-09
Os06g0531000	-2.87893	0.00060501	0.0104413
Os08g0441100	-2.88164	2.33667e-07	8.06941e-06
Os09g0497700	-2.88202	0.00138529	0.0214538
Os01g0543100	-2.90174	0.00191016	0.027873
Os02g0726500	-2.905	4.72856e-06	0.00013208
Os11g0168100	-2.91382	0.000742061	0.012459
Os07g0564200	-2.92038	4.51456e-10	2.16524e-08
Os06g0711800	-2.92253	1.9041e-15	1.42559e-13
Os03g0391300	-2.9234	0.000150378	0.00301341
Os06g0218600	-2.9287	5.80255e-49	1.65059e-46
Os12g0541700	-2.92976	1.59663e-10	8.11363e-09
Os03g0637800	-2.93219	8.26924e-10	3.83953e-08
Os02g0236600	-2.93591	3.77737e-31	6.27398e-29
Os08g0249100	-2.94039	0.000982051	0.0159474
Os03g0170701	-2.94272	1.49394e-10	7.62307e-09
Os08g0327400	-2.94275	3.81349e-06	0.000107859
Os09g0456100	-2.94858	3.23973e-05	0.000765777
Os09g0555300	-2.95564	1.35337e-20	1.32909e-18
Os01g0757600	-2.96809	0.000329916	0.00607498
Os01g0104900	-2.97212	1.4828e-25	1.92127e-23
Os02g0175400	-2.97415	5.21697e-06	0.000144418
Os03g0258900	-2.97751	0.00125098	0.0196942
Os02g0182600	-2.97926	1.06404e-07	3.87247e-06
Os04g0493600	-2.98797	1.02534e-09	4.72536e-08
Os05g0582000	-2.99143	1.46689e-16	1.15613e-14
Os05g0543600	-2.99308	5.20296e-19	4.66532e-17
Os12g0236400	-3.00496	0.00135825	0.0211593
Os04g0531100	-3.00727	1.94741e-14	1.32767e-12
Os02g0655800	-3.00818	5.91248e-14	3.88122e-12
Os03g0167400	-3.00866	0.000644252	0.0110262
Os08g0547800	-3.01255	7.97442e-10	3.71659e-08
Os03g0713600	-3.01722	0.000992622	0.0160979
Os10g0474800	-3.0218	1.2859e-11	7.29894e-10
Os11g0549620	-3.0296	7.54145e-09	3.15263e-07
Os01g0226200	-3.03396	3.10039e-07	1.04677e-05
Os01g0652100	-3.03416	1.42203e-05	0.000360208
Os12g0233100	-3.03483	0.000333073	0.00612855
Os06g0219500	-3.04239	0.000404914	0.00729316
Os03g0327900	-3.05227	0.0010359	0.0166362
Os03g0329200	-3.05375	0.000375026	0.00682437
Os04g0396800	-3.05529	5.51045e-06	0.000151357
Os02g0830700	-3.05559	3.36491e-06	9.7057e-05
Os11g0703600	-3.06268	2.65991e-18	2.27777e-16
Os11g0157400	-3.07062	3.44088e-05	0.000810999
Os05g0412800	-3.07184	3.00805e-07	1.01838e-05
Os03g0290900	-3.08329	6.01385e-24	7.33157e-22
Os08g0276400	-3.08331	8.00766e-15	5.6621e-13
Os03g0149200	-3.0873	0.00314337	0.0424434
Os04g0169666	-3.08828	2.57172e-12	1.53482e-10
Os02g0679700	-3.0937	0.00010101	0.00212026
Os03g0782400	-3.09773	0.002288	0.0324266
Os07g0606900	-3.09878	3.08286e-19	2.84682e-17
Os09g0510500	-3.10551	0.00219984	0.0313966
Os12g0624100	-3.11196	0.00011353	0.00235117
Os09g0338500	-3.1165	7.89223e-30	1.19826e-27
Os06g0671800	-3.1224	1.88568e-08	7.51114e-07
Os01g0740350	-3.1277	0.00341005	0.0454454
Os05g0362100	-3.13123	0.000127584	0.0026073
Os06g0133600	-3.13699	2.90126e-22	3.27856e-20
Os10g0516400	-3.14008	2.73497e-18	2.32595e-16
Os01g0702700	-3.14197	4.25623e-07	1.40632e-05
Os01g0631400	-3.14336	6.05603e-22	6.63162e-20
Os07g0681700	-3.15667	0.000137953	0.00279704
Os08g0376300	-3.15727	2.81494e-09	1.23082e-07
Os09g0567800	-3.16478	1.43954e-09	6.54883e-08
Os04g0665400	-3.17284	1.74241e-05	0.000434689
Os01g0644600	-3.1756	1.41951e-14	9.81287e-13
Os09g0246300	-3.18165	0.000266282	0.00499238
Os02g0152400	-3.18709	4.97045e-06	0.000138522
Os03g0209500	-3.19066	0.000187996	0.00367789
Os03g0250200	-3.19138	1.82493e-08	7.2962e-07
Os11g0496500	-3.20201	5.48738e-05	0.00122897
Os04g0415600	-3.20445	3.66165e-09	1.58147e-07
Os04g0619900	-3.22173	1.73399e-17	1.42055e-15
Os10g0404900	-3.22275	6.07997e-15	4.39962e-13
Os09g0371625	-3.23983	2.71467e-07	9.22839e-06
Os01g0180400	-3.24891	0.00258313	0.0359748
Os09g0265800	-3.25485	6.39319e-05	0.00140265
Os03g0738900	-3.25534	4.06295e-50	1.18294e-47
Os01g0868900	-3.25864	1.21505e-58	4.2352e-56
Os12g0609600	-3.26714	1.53549e-06	4.65691e-05
Os01g0226300	-3.2673	1.13508e-06	3.5026e-05
Os03g0170600	-3.27066	5.97693e-07	1.92851e-05
Os04g0540900	-3.28209	1.37757e-11	7.74818e-10
Os07g0132300	-3.29149	0.000310497	0.00574303
Os03g0724300	-3.29654	5.9212e-09	2.50065e-07
Os03g0158700	-3.30905	0.000276188	0.00514717
Os10g0457200	-3.32149	5.06373e-05	0.00115305
Os12g0169000	-3.32237	6.5351e-30	9.98338e-28
Os06g0137400	-3.32384	0.000924097	0.0151655
Os09g0538700	-3.32699	2.54188e-05	0.000615703
Os09g0498500	-3.33372	4.22861e-20	4.07197e-18
Os01g0312500	-3.33784	3.19469e-05	0.000756577
Os01g0841100	-3.35344	3.11562e-09	1.35749e-07
Os02g0720200	-3.35565	0.00301923	0.0411226
Os07g0166700	-3.36198	5.89452e-32	1.00605e-29
Os02g0258800	-3.36305	7.79005e-12	4.46269e-10
Os04g0463000	-3.37567	1.58008e-06	4.77458e-05
Os01g0799500	-3.37843	2.11732e-69	8.73325e-67
Os07g0573900	-3.38664	1.09348e-43	2.78983e-41
Os02g0696500	-3.39149	1.81708e-41	4.36594e-39
Os09g0463600	-3.40369	2.52513e-05	0.000613869
Os04g0672300	-3.40846	0.00339452	0.0452627
Os02g0528100	-3.44655	0.00135967	0.021163
Os07g0565500	-3.44987	0.00194024	0.0282287
Os05g0496500	-3.45607	5.08942e-10	2.41289e-08
Os03g0323900	-3.46636	7.32328e-21	7.33751e-19
Os02g0635800	-3.47441	7.01574e-12	4.03781e-10
Os04g0376400	-3.47924	0.000252394	0.00477177
Os03g0157600	-3.48266	0.00165228	0.0247973
Os08g0546700	-3.48615	2.0354e-25	2.62354e-23
Os09g0298500	-3.49546	5.22974e-06	0.000144579
Os04g0689400	-3.49878	0.000103452	0.00216419
Os01g0880300	-3.53237	1.17635e-09	5.3812e-08
Os07g0178700	-3.53776	1.55447e-08	6.28594e-07
Os05g0563550	-3.54451	3.03262e-11	1.64948e-09
Os05g0470900	-3.5474	2.87351e-09	1.25421e-07
Os03g0853600	-3.54935	0.000157337	0.00313508
Os03g0717000	-3.55658	1.72017e-28	2.50417e-26
Os03g0837100	-3.55668	3.19381e-42	7.98389e-40
Os05g0512600	-3.56151	3.96483e-06	0.000111883
Os01g0531400	-3.56505	0.00164154	0.0246809
Os03g0758500	-3.59739	6.71268e-12	3.89052e-10
Os07g0600700	-3.60772	6.38063e-34	1.18728e-31
Os04g0530100	-3.61556	0.00023008	0.00440714
Os03g0761500	-3.61725	1.06937e-79	4.81177e-77
Os03g0336400	-3.63244	8.71754e-05	0.00185186
Os03g0264600	-3.63871	0.00176562	0.0261945
Os06g0505700	-3.64256	1.9947e-09	8.92671e-08
Os01g0616300	-3.66395	0.00156392	0.0236866
Os02g0537000	-3.66514	0.000631378	0.0108434
Os01g0140100	-3.66617	1.52816e-232	3.15158e-229
Os10g0562700	-3.66651	1.15173e-20	1.14012e-18
Os08g0380100	-3.69308	2.59904e-24	3.20005e-22
Os04g0525700	-3.6947	0.00214315	0.0307728
Os03g0780800	-3.70667	3.16653e-05	0.000751345
Os06g0113900	-3.72091	1.78152e-144	1.69574e-141
Os10g0159600	-3.72855	0.000705476	0.0119256
Os01g0102000	-3.74265	2.24443e-09	9.90109e-08
Os07g0440100	-3.74287	9.22468e-06	0.000241835
Os01g0936600	-3.7443	1.51998e-14	1.04781e-12
Os01g0836600	-3.75215	4.80981e-10	2.2891e-08
Os12g0599800	-3.75914	2.05719e-05	0.000508098
Os03g0767600	-3.7607	0.000963584	0.0156784
Os02g0483500	-3.76082	6.17631e-15	4.45631e-13
Os07g0109400	-3.76181	9.72139e-13	6.01462e-11
Os03g0111200	-3.77424	3.25001e-29	4.83735e-27
Os01g0925300	-3.78657	3.79906e-06	0.000107672
Os03g0710700	-3.78985	2.78537e-15	2.05156e-13
Os05g0180300	-3.8015	1.08456e-52	3.35508e-50
Os07g0587200	-3.80363	1.49844e-08	6.07926e-07
Os02g0714200	-3.80897	1.38751e-08	5.65702e-07
Os07g0159700	-3.81428	0.000262276	0.00492474
Os02g0834300	-3.82923	3.10435e-05	0.000738715
Os01g0860900	-3.83418	2.98462e-05	0.000711594
Os12g0630600	-3.83418	2.98462e-05	0.000711594
Os10g0505500	-3.8499	5.75311e-08	2.1638e-06
Os01g0577600	-3.8532	7.23369e-05	0.0015669
Os03g0656100	-3.85576	0.000119717	0.00246691
Os06g0544100	-3.86739	2.13751e-11	1.17554e-09
Os01g0547133	-3.87111	1.21918e-07	4.41762e-06
Os02g0790600	-3.87148	3.73903e-05	0.000875435
Os01g0264400	-3.87841	0.000879421	0.0144996
Os07g0108200	-3.87841	0.000879421	0.0144996
Os03g0703100	-3.88912	1.64331e-07	5.80152e-06
Os04g0509000	-3.9088	0.000431332	0.00772402
Os01g0296450	-3.91114	1.25347e-07	4.52858e-06
Os01g0621200	-3.92029	5.16139e-13	3.25023e-11
Os07g0564500	-3.92048	0.00218524	0.0312783
Os07g0642800	-3.92762	1.75602e-07	6.16426e-06
Os10g0550500	-3.92976	7.64799e-10	3.57118e-08
Os02g0816200	-3.94605	4.78364e-152	4.73542e-149
Os06g0478600	-3.96166	5.46831e-22	6.01466e-20
Os06g0683950	-3.96886	1.77293e-06	5.31193e-05
Os04g0619300	-3.99229	2.95731e-23	3.4686e-21
Os12g0538800	-3.99625	1.60432e-14	1.09983e-12
Os01g0315600	-4.00294	1.29302e-05	0.000330234
Os03g0113500	-4.0172	9.43076e-204	1.4587e-200
Os07g0178800	-4.03299	9.14604e-07	2.86877e-05
Os05g0478300	-4.03925	0.00068232	0.0115817
Os04g0683600	-4.0455	6.9657e-18	5.82389e-16
Os01g0732300	-4.04913	1.76019e-10	8.90821e-09
Os08g0433400	-4.05048	9.98151e-05	0.00209875
Os02g0702600	-4.05248	1.31393e-13	8.55711e-12
Os08g0550600	-4.0878	9.09781e-15	6.39638e-13
Os11g0179000	-4.09112	7.56245e-05	0.00162886
Os05g0440000	-4.09439	0.00363471	0.0479488
Os05g0419800	-4.09968	2.37663e-07	8.19175e-06
Os11g0178800	-4.10616	4.17582e-32	7.22679e-30
Os02g0116800	-4.11545	0.00334747	0.0447317
Os11g0297800	-4.11947	1.48057e-08	6.01661e-07
Os07g0604800	-4.13234	6.44301e-17	5.1436e-15
Os03g0108300	-4.1328	2.4768e-36	5.19456e-34
Os11g0300700	-4.13621	2.96453e-07	1.00639e-05
Os07g0606800	-4.1444	1.95047e-23	2.30958e-21
Os06g0729400	-4.1452	0.00149602	0.0228399
Os12g0628400	-4.14648	3.02207e-11	1.64736e-09
Os05g0108400	-4.17183	0.00132438	0.0206918
Os03g0758100	-4.17574	0.000647497	0.0110741
Os01g0663300	-4.17778	2.11005e-123	1.74065e-120
Os09g0363900	-4.191	1.88603e-10	9.46763e-09
Os03g0122100	-4.19125	1.20572e-06	3.70212e-05
Os01g0195200	-4.19675	9.29603e-18	7.72104e-16
Os02g0445100	-4.21021	4.98792e-07	1.63282e-05
Os09g0571000	-4.213	0.00273925	0.0378933
Os02g0656100	-4.22521	0.000118881	0.00245376
Os10g0508000	-4.23317	0.00252385	0.0353281
Os02g0707000	-4.23574	0.00204753	0.0295465
Os01g0785900	-4.24967	0.000101436	0.0021274
Os03g0761000	-4.25307	0.00232565	0.0328699
Os03g0127700	-4.25353	1.8783e-12	1.13376e-10
Os11g0461000	-4.25671	5.4267e-31	8.83553e-29
Os08g0148300	-4.26292	0.00223256	0.0318452
Os04g0554800	-4.27063	3.17645e-21	3.28915e-19
Os07g0565400	-4.27371	9.48884e-06	0.00024745
Os02g0178700	-4.28242	0.0020576	0.0296572
Os06g0572400	-4.28559	2.42849e-08	9.49451e-07
Os07g0501800	-4.28722	1.46628e-10	7.51295e-09
Os03g0640000	-4.29325	9.53776e-08	3.48657e-06
Os03g0130700	-4.29477	7.27618e-23	8.33662e-21
Os02g0617100	-4.2981	0.000722256	0.0121843
Os10g0533150	-4.29971	0.00015524	0.00310329
Os08g0478000	-4.30613	7.21515e-06	0.000193457
Os07g0194300	-4.30969	3.48005e-07	1.15914e-05
Os03g0102500	-4.32064	0.00174833	0.025971
Os01g0827300	-4.33213	1.31144e-08	5.37342e-07
Os08g0549600	-4.33937	0.00161186	0.0243383
Os03g0397600	-4.34353	5.38758e-05	0.00121211
Os08g0335600	-4.36887	0.00258713	0.0360103
EPlOSAG00000025719	-4.39924	0.00228904	0.0324266
Os09g0375000	-4.39924	7.14368e-06	0.000192374
Os12g0443500	-4.40188	2.06438e-40	4.81973e-38
Os02g0802200	-4.4078	2.94197e-06	8.57573e-05
Os03g0281900	-4.4149	4.65814e-16	3.60249e-14
Os06g0179100	-4.42273	5.18957e-13	3.25968e-11
Os02g0162200	-4.43829	0.00103291	0.0166097
Os12g0121600	-4.43877	0.00194521	0.0282844
Os10g0556100	-4.44808	8.36468e-93	4.6002e-90
Os03g0756300	-4.46294	9.67769e-06	0.000251052
Os05g0406800	-4.46689	1.31863e-34	2.5495e-32
Os01g0743200	-4.46859	2.18183e-05	0.000537809
Os04g0656800	-4.47063	8.05464e-10	3.74692e-08
Os09g0423500	-4.48635	2.14874e-30	3.34447e-28
Os01g0631700	-4.49065	4.80112e-33	8.54806e-31
Os03g0323500	-4.49387	3.56512e-26	4.76917e-24
Os05g0586400	-4.49818	1.69911e-11	9.44933e-10
Os01g0788700	-4.50777	0.000235877	0.0045112
Os03g0219100	-4.50854	1.40491e-11	7.88404e-10
Os02g0658800	-4.52448	6.82307e-08	2.53159e-06
Os06g0160600	-4.52853	0.000209422	0.00407131
Os03g0645000	-4.5331	0.0012978	0.0203536
Os03g0576600	-4.53538	0.000201288	0.00391934
Os03g0797800	-4.53865	4.4358e-19	4.00646e-17
Os10g0532200	-4.55382	0.000460713	0.0082145
Os01g0170500	-4.56173	1.61352e-15	1.21372e-13
Os10g0159700	-4.56203	2.69149e-07	9.16217e-06
Os06g0692800	-4.58335	2.13674e-07	7.42698e-06
Os02g0653200	-4.58511	2.05239e-09	9.15957e-08
Os03g0115000	-4.58687	3.38728e-06	9.75885e-05
Os03g0825300	-4.60218	3.85241e-11	2.0726e-09
Os04g0495400	-4.60547	1.36637e-107	8.6705e-105
Os04g0450701	-4.61767	9.87879e-07	3.08298e-05
Os05g0120300	-4.61784	0.000428222	0.00767982
Os06g0613500	-4.62475	5.32252e-15	3.87417e-13
Os02g0741800	-4.63304	4.19373e-05	0.000967255
Os03g0793800	-4.63794	1.13555e-19	1.07673e-17
Os07g0222200	-4.64821	0.000365349	0.0066728
Os01g0177900	-4.657	1.1135e-50	3.28058e-48
Os11g0507200	-4.66376	1.96847e-38	4.31112e-36
Os03g0165400	-4.67226	8.4613e-25	1.07385e-22
Os03g0401300	-4.68327	2.95171e-05	0.000705106
Os03g0371800	-4.69529	1.83122e-14	1.25191e-12
Os09g0277800	-4.69692	1.24158e-06	3.80279e-05
Os03g0680700	-4.69987	0.000276966	0.00515753
Os08g0401800	-4.70829	5.17898e-08	1.96278e-06
Os02g0312600	-4.74974	0.00140202	0.0216587
Os02g0247100	-4.75047	2.57736e-07	8.8222e-06
Os05g0398800	-4.76369	1.84833e-67	7.03729e-65
Os01g0756600	-4.76408	1.35926e-25	1.77047e-23
Os01g0821900	-4.77511	6.76848e-08	2.51511e-06
Os11g0181400	-4.77621	0.0004081	0.00733986
Os04g0551200	-4.78829	0.000125219	0.00256533
Os06g0704500	-4.79021	2.20569e-09	9.74756e-08
Os01g0232200	-4.79156	4.03186e-05	0.000932529
Os09g0414900	-4.80297	0.00354784	0.0470535
Os05g0345100	-4.82327	0.00101882	0.0164366
Os07g0109100	-4.82327	0.00101882	0.0164366
Os11g0135300	-4.8248	0.000136584	0.00277292
Os01g0577450	-4.82551	0.00327212	0.0439145
Os07g0691700	-4.84329	3.57302e-11	1.9349e-09
Os11g0673200	-4.86924	3.77175e-84	1.83026e-81
Os01g0668100	-4.88736	0	0
Os05g0513800	-4.89465	0.000217679	0.00419885
Os06g0678800	-4.90488	3.43244e-15	2.52066e-13
Os03g0338400	-4.91862	0.000659134	0.0112488
Os04g0382900	-4.9228	1.59506e-05	0.000399944
Os09g0345500	-4.92744	7.32997e-05	0.00158568
Os02g0232900	-4.92878	4.48578e-96	2.58172e-93
Os07g0142200	-4.93322	0.00218955	0.0312858
Os12g0568900	-4.93322	0.00218955	0.0312858
Os09g0488800	-4.93354	1.37334e-18	1.18837e-16
Os05g0125100	-4.93744	1.57131e-15	1.1892e-13
Os07g0142300	-4.93977	6.78393e-05	0.00147789
Os11g0114900	-4.93977	6.78393e-05	0.00147789
Os05g0153300	-4.94589	6.52656e-05	0.00142811
Os01g0952000	-4.94936	3.52202e-42	8.71629e-40
Os02g0321600	-4.95199	6.27909e-05	0.00138006
Os05g0277500	-4.95529	4.38846e-05	0.00100935
Os01g0580200	-4.95918	1.36523e-12	8.34243e-11
Os08g0562500	-4.97215	2.88445e-121	2.16316e-118
Os09g0547100	-4.97415	0.00186683	0.0273465
Os05g0541750	-4.97617	0.000500616	0.00884946
Os01g0937900	-4.97732	3.19012e-20	3.08395e-18
Os03g0159600	-5.00657	3.0322e-10	1.48009e-08
Os10g0146200	-5.00693	3.10405e-05	0.000738715
Os01g0616366	-5.04154	2.97096e-22	3.34206e-20
Os01g0819100	-5.0495	8.91852e-05	0.00188807
Os01g0265100	-5.11578	5.47542e-11	2.92038e-09
Os06g0140700	-5.11736	8.1637e-63	2.97111e-60
Os10g0412700	-5.12414	5.62644e-05	0.00125444
Os06g0229400	-5.13621	0.000954991	0.0155692
Os04g0105200	-5.16478	0.000189695	0.00370819
Os03g0210500	-5.17183	0.000816996	0.0135972
Os07g0175600	-5.18209	5.553e-27	7.55087e-25
Os03g0310000	-5.22609	6.29143e-06	0.000170911
Os11g0462100	-5.22816	9.32001e-06	0.000243818
Os02g0828900	-5.22932	0.00307519	0.0416784
Os07g0105900	-5.23719	5.96188e-08	2.23552e-06
Os01g0615500	-5.25307	1.08341e-06	3.35994e-05
Os06g0696500	-5.25722	0.00055449	0.00969104
Os04g0137100	-5.2585	4.73048e-10	2.26004e-08
Os01g0236400	-5.27371	0.000513351	0.00906164
Os02g0219200	-5.29541	0.00242893	0.034096
Os11g0558300	-5.29687	5.50867e-06	0.000151357
Os02g0258300	-5.30613	0.000440188	0.00787123
Os04g0461800	-5.31071	3.20445e-06	9.28616e-05
Os04g0192350	-5.31678	0.00224617	0.0320024
Os07g0418600	-5.3189	2.36397e-08	9.25687e-07
Os09g0480400	-5.34826	0.00199823	0.0289364
Os02g0788600	-5.3586	0.00192202	0.028013
Os02g0205200	-5.36703	3.1477e-06	9.1431e-05
Os02g0575200	-5.37194	1.26494e-08	5.21385e-07
Os03g0301700	-5.4132	1.50914e-12	9.15396e-11
Os08g0103900	-5.41419	0.000258082	0.00485705
Os09g0414500	-5.41419	0.000258082	0.00485705
Os07g0480800	-5.41568	6.45416e-31	1.0305e-28
Os05g0363500	-5.42649	4.02324e-45	1.08225e-42
Os04g0545600	-5.43459	3.34251e-17	2.72107e-15
Os01g0167900	-5.43877	0.00141057	0.0217772
Os03g0186900	-5.44912	8.25061e-93	4.6002e-90
Os04g0639100	-5.46533	1.41777e-07	5.09245e-06
Os08g0524400	-5.47725	1.26885e-40	2.99061e-38
Os07g0674400	-5.48671	5.02052e-10	2.3848e-08
Os03g0859100	-5.49902	1.65824e-155	1.86198e-152
Os06g0193200	-5.51281	2.17728e-24	2.69417e-22
Os04g0619800	-5.52026	3.53959e-33	6.39401e-31
Os02g0190500	-5.52263	5.0537e-07	1.65217e-05
Os02g0639600	-5.52394	0.000999456	0.0161558
Os02g0629800	-5.5331	0.00096213	0.0156753
Os03g0694500	-5.53879	6.59004e-08	2.45988e-06
Os02g0693700	-5.54955	2.49724e-108	1.67031e-105
Os02g0285300	-5.56635	1.35494e-32	2.37815e-30
Os04g0560100	-5.57091	1.21586e-76	5.27894e-74
Os04g0382800	-5.58246	8.59734e-10	3.9844e-08
Os01g0607900	-5.58678	1.73047e-155	1.86198e-152
Os03g0793900	-5.60436	0.00071065	0.0120001
Os07g0590700	-5.61471	3.57075e-83	1.6994e-80
Os01g0198500	-5.61647	1.13749e-05	0.000293108
Os03g0311600	-5.63348	1.08067e-12	6.65287e-11
Os05g0363566	-5.63765	2.22645e-08	8.74606e-07
Os03g0817500	-5.63871	0.000611359	0.0105362
Os11g0522900	-5.64083	7.50904e-05	0.00162017
Os05g0304900	-5.64717	7.23683e-05	0.0015669
Os10g0563900	-5.67382	1.13687e-15	8.7106e-14
Os01g0786500	-5.68896	1.75138e-07	6.15669e-06
Os04g0553650	-5.68896	1.75138e-07	6.15669e-06
Os07g0502900	-5.69139	3.26425e-29	4.83735e-27
Os04g0662200	-5.69284	7.87372e-07	2.50185e-05
Os06g0704450	-5.69692	0.000470522	0.0083713
Os03g0832200	-5.73711	0.00039071	0.00707336
Os03g0844600	-5.74128	3.97788e-19	3.61928e-17
Os04g0517000	-5.76615	2.26051e-20	2.20249e-18
Os11g0644100	-5.76715	7.96106e-08	2.92749e-06
Os02g0786500	-5.78435	6.66106e-08	2.47892e-06
Os03g0339400	-5.78435	6.66106e-08	2.47892e-06
Os08g0546900	-5.80297	0.00305277	0.0414199
Os07g0142500	-5.82177	0.000260411	0.00489716
Os10g0531700	-5.82449	2.57374e-12	1.53482e-10
Os08g0442000	-5.82551	2.32744e-07	8.05589e-06
Os04g0507700	-5.84461	3.51538e-08	1.34983e-06
Os11g0653300	-5.86956	0.00243623	0.034179
Os09g0487200	-5.88623	8.70919e-13	5.41545e-11
Os05g0587000	-5.90809	6.50739e-12	3.78929e-10
Os08g0506400	-5.91926	3.65852e-69	1.48428e-66
Os02g0730400	-5.92976	0.000150777	0.00301896
Os10g0551700	-5.93669	1.26617e-08	5.21385e-07
Os06g0474500	-5.94283	1.18052e-08	4.87737e-07
Os12g0613250	-5.96403	7.41444e-07	2.3646e-05
Os01g0636400	-5.97835	1.17275e-27	1.64905e-25
Os01g0284500	-5.97892	3.05003e-22	3.41549e-20
Os03g0807700	-5.98724	1.29517e-37	2.80564e-35
Os05g0458300	-5.99694	6.2981e-09	2.65077e-07
Os04g0602500	-6.0041	5.21644e-07	1.70088e-05
Os01g0954900	-6.02373	0.00139833	0.0216152
Os08g0401500	-6.03717	2.77111e-16	2.16339e-14
Os01g0529800	-6.04726	3.68565e-153	3.80052e-150
Os05g0376800	-6.07727	2.38764e-09	1.04954e-07
Os01g0741200	-6.09227	2.33787e-07	8.06941e-06
Os11g0300600	-6.0935	3.93434e-12	2.31826e-10
Os01g0315700	-6.1043	3.43031e-06	9.87132e-05
Os01g0855000	-6.13348	2.53718e-65	9.37167e-63
Os01g0516200	-6.13621	0.000904348	0.0148611
Os07g0510900	-6.13621	0.000904348	0.0148611
Os04g0141400	-6.1452	0.000872364	0.0144024
Os07g0112700	-6.14719	2.40215e-45	6.5328e-43
Os05g0499300	-6.15196	1.4784e-51	4.40813e-49
Os06g0266800	-6.17858	9.2972e-18	7.72104e-16
Os10g0555300	-6.1806	0.000755693	0.0126621
Os03g0664400	-6.19279	8.89747e-08	3.26214e-06
Os02g0617400	-6.20536	4.61816e-10	2.21064e-08
Os12g0554800	-6.2066	1.59995e-15	1.20718e-13
Os07g0668300	-6.26054	4.49387e-08	1.70836e-06
Os10g0117000	-6.27371	8.9124e-07	2.80616e-05
Os06g0653200	-6.33261	1.42561e-05	0.000360747
Os07g0101000	-6.33784	5.16824e-07	1.68738e-05
Os05g0191700	-6.34202	2.14681e-22	2.43712e-20
Os06g0653100	-6.34826	1.2863e-05	0.000329196
Os02g0639500	-6.37159	4.53394e-11	2.42345e-09
Os05g0590000	-6.42292	1.8671e-26	2.51125e-24
Os10g0524000	-6.42899	7.4594e-06	0.000199405
Os02g0320800	-6.43633	0.000245549	0.00466732
Os07g0175500	-6.45332	6.29907e-06	0.000170931
Os10g0160100	-6.48026	2.67531e-18	2.28305e-16
Os07g0489950	-6.48671	4.97601e-06	0.000138522
Os10g0543800	-6.48671	2.6112e-15	1.92902e-13
Os02g0666500	-6.50844	1.91745e-49	5.51779e-47
Os12g0108000	-6.51472	0.000168374	0.00332026
Os01g0753800	-6.5661	4.26613e-99	2.51377e-96
Os03g0791700	-6.62391	6.19318e-30	9.5198e-28
Os08g0502400	-6.71313	1.71304e-17	1.40844e-15
Os01g0728100	-6.737	6.54586e-123	5.2257e-120
Os06g0604000	-6.79198	1.17224e-51	3.58156e-49
Os09g0425400	-6.86956	0.00285309	0.0391833
Os09g0542700	-6.90527	1.45986e-13	9.4826e-12
Os01g0651932	-6.91277	1.1274e-47	3.17056e-45
Os06g0643500	-6.91407	1.24919e-13	8.15698e-12
Os02g0706900	-6.99419	1.13818e-05	0.000293108
Os06g0119600	-7.02698	5.58784e-08	2.10805e-06
Os03g0286500	-7.04184	1.39167e-51	4.20014e-49
Os04g0465600	-7.0439	1.86211e-235	4.1894e-232
Os03g0291200	-7.0904	0.00137831	0.0213984
Os04g0631200	-7.10759	1.73924e-17	1.42055e-15
Os03g0320800	-7.1211	2.20907e-08	8.69158e-07
Os01g0756200	-7.21089	5.64058e-21	5.69767e-19
Os03g0335500	-7.21942	3.36973e-16	2.62246e-14
Os04g0689300	-7.26549	0.000727134	0.0122425
Os09g0132900	-7.27985	5.47643e-42	1.32873e-39
Os02g0719000	-7.28189	3.08765e-14	2.06522e-12
Os03g0651800	-7.28846	1.04358e-18	9.19095e-17
Os11g0245500	-7.29271	6.97357e-17	5.54926e-15
Os10g0150800	-7.30064	0	0
Os04g0413500	-7.32682	1.34799e-14	9.35451e-13
Os01g0211800	-7.33156	1.23384e-14	8.6014e-13
Os02g0579300	-7.39171	6.71766e-07	2.15069e-05
Os07g0145400	-7.39924	0.000428243	0.00767982
Os02g0264800	-7.40424	9.97751e-10	4.60678e-08
Os12g0114500	-7.45453	4.05337e-07	1.34468e-05
Os09g0548200	-7.46225	2.079e-21	2.17094e-19
Os04g0644400	-7.48246	2.16952e-101	1.30955e-98
Os06g0140400	-7.54899	1.66714e-19	1.55692e-17
Os11g0523700	-7.58081	6.11618e-26	8.09429e-24
Os08g0267300	-7.59782	8.96871e-11	4.66297e-09
Os10g0195600	-7.61	4.42199e-17	3.56467e-15
Os01g0741250	-7.63446	0.000153596	0.00307291
Os07g0689800	-7.644	3.14065e-14	2.09501e-12
Os02g0747900	-7.6908	1.34943e-14	9.35451e-13
Os03g0675300	-7.74797	3.01489e-08	1.17131e-06
Os02g0753400	-7.76265	8.31313e-05	0.00176954
Os03g0134900	-7.76498	1.30182e-18	1.13043e-16
Os05g0217000	-7.78582	7.40692e-05	0.00160093
Os03g0120000	-7.79156	7.19677e-05	0.00156096
Os03g0822000	-7.84219	5.56147e-05	0.00124332
Os02g0662100	-7.84468	1.04249e-111	7.16653e-109
Os03g0239000	-7.88037	9.08973e-31	1.43282e-28
Os11g0115100	-7.90515	7.54965e-259	2.07599e-255
Os09g0323500	-8.15302	9.17749e-19	8.11159e-17
Os12g0580950	-8.16301	9.18868e-06	0.000241147
Os06g0497500	-8.18279	2.80045e-10	1.38059e-08
Os01g0205900	-8.24124	1.02051e-28	1.50331e-26
Os01g0814100	-8.29213	3.35615e-108	2.18574e-105
Os03g0807500	-8.33392	4.21024e-11	2.2602e-09
Os11g0210100	-8.34306	1.27215e-87	6.42512e-85
Os08g0460000	-8.39688	0	0
Os01g0201600	-8.40674	1.59895e-11	8.93247e-10
Os01g0957100	-8.41275	3.43805e-91	1.84967e-88
Os10g0361000	-8.44728	9.17723e-12	5.24522e-10
Os04g0553500	-8.46748	2.10005e-27	2.90346e-25
Os01g0839900	-8.6087	1.32292e-29	1.99632e-27
Os04g0465300	-8.8199	7.8672e-08	2.89728e-06
Os06g0691200	-8.97163	2.17412e-15	1.61093e-13
Os02g0616100	-9.2242	1.99131e-33	3.6236e-31
Os02g0308400	-9.3094	1.11142e-57	3.76788e-55
Os05g0518300	-9.32232	1.89536e-135	1.61746e-132
Os07g0565800	-9.39791	0	0
Os01g0251400	-9.55827	4.29414e-78	1.8977e-75
Os10g0150300	-9.63263	1.02925e-68	4.10839e-66
Os10g0463200	-9.65977	6.53251e-22	7.09064e-20
Os02g0256100	-9.68156	7.69804e-12	4.42021e-10
Os12g0114800	-9.68223	2.21262e-236	5.47578e-233
Os02g0733300	-9.73165	2.65617e-54	8.53701e-52
Os12g0274200	-9.86685	5.90606e-13	3.69099e-11
Os08g0535200	-9.88171	4.75608e-13	3.00788e-11
Os06g0636700	-10.7681	1.29644e-38	2.91675e-36
Os10g0148100	-11.05	1.48715e-44	3.95743e-42
Os06g0711900	-11.1129	7.69912e-24	9.34009e-22
Os10g0150700	-11.5406	1.32537e-187	1.82224e-184
Os05g0454200	-11.6883	1.74871e-61	6.27205e-59
Os10g0150400	-12.5346	1.73473e-231	3.30239e-228
Os10g0150600	-13.3308	7.62198e-139	6.73674e-136
Os07g0658600	-13.7705	4.76433e-172	6.20567e-169

## Sheet: Seedling-s140
Gene_id	log2FoldChange	pval	padj
Os08g0262500	8.97646	4.1e-32	7.18e-30
Os06g0317400	8.11927	1.05e-12	7.03e-11
Os04g0223901	7.96007	8.76e-05	0.00205864
Os09g0542600	7.93931	6.37e-15	5.03e-13
Os11g0641800	7.84343	1.61e-28	2.49e-26
Os11g0128500	7.35555	5.64e-32	9.81e-30
Os08g0167800	6.92882	5.38e-05	0.00132464
Os04g0354600	6.72155	8.49e-30	1.38e-27
Os01g0854800	6.68045	4.93e-06	0.000146816
Os04g0353600	6.50248	1.74e-54	5.5e-52
Os12g0125000	6.31833	7.35e-51	2.08e-48
Os06g0257600	5.66789	4.25e-06	0.000128928
Os02g0814200	5.42068	5.75e-96	3.15e-93
Os01g0899700	5.41575	0.0029367	0.044506
Os01g0357200	5.35086	4.83e-07	1.7e-05
Os09g0518000	5.33195	1.14e-78	5.12e-76
Os06g0317600	5.19626	8.54e-36	1.76e-33
Os01g0924933	5.13564	1.6e-10	8.65e-09
Os11g0643100	5.13513	5.73e-06	0.000168217
Os09g0426800	5.00851	0	0
Os09g0472200	5.00572	1.53e-05	0.000419574
Os01g0647200	4.97646	0.00107655	0.0189075
Os03g0382100	4.83709	1.18e-88	6.09e-86
Os03g0251000	4.78337	2.48e-13	1.73e-11
Os01g0150800	4.74453	0.000395346	0.00779183
Os02g0767300	4.66005	2.85e-09	1.32e-07
Os04g0400600	4.53122	0.00253464	0.0394081
Os09g0307300	4.50132	2.53e-11	1.49e-09
Os11g0503900	4.4804	0.000133328	0.00302183
Os06g0148200	4.38537	0.000234946	0.00496342
Os05g0226900	4.33328	0.000633256	0.0119015
Os04g0400700	4.31922	0.000925533	0.0165434
Os06g0653000	4.2026	2.01e-08	8.49e-07
Os04g0594100	4.16468	1.91e-07	7.06e-06
Os11g0471300	4.03669	0.000829582	0.0149771
Os02g0308800	3.95704	1.05e-238	1.47e-235
Os03g0804200	3.95032	1.15e-126	8.28e-124
Os10g0512400	3.94996	7.17e-11	4.09e-09
Os01g0126900	3.93187	7.98e-08	3.1e-06
Os02g0646200	3.90689	0.000220819	0.00469066
Os03g0392600	3.86125	2.12e-09	1.01e-07
Os01g0942300	3.85772	1.25e-13	8.93e-12
Os08g0203400	3.82476	6.61e-10	3.31e-08
Os01g0508500	3.8056	1.84e-13	1.31e-11
Os03g0314500	3.71172	4.52e-16	3.79e-14
Os01g0878900	3.69206	3.81e-160	3.84e-157
Os04g0116800	3.69047	1.64e-54	5.24e-52
Os11g0460800	3.6782	5.42e-24	7.27e-22
Os07g0687100	3.66333	2.38e-13	1.67e-11
Os10g0108700	3.66287	3.24e-32	5.76e-30
Os07g0605350	3.58978	0.0027826	0.0425804
Os02g0653400	3.58696	3.79e-82	1.74e-79
Os08g0375400	3.58156	0.0028854	0.0438341
Os07g0241500	3.57199	4.2e-09	1.93e-07
Os06g0553200	3.55514	1.74e-137	1.33e-134
Os07g0677600	3.53122	1.77e-06	5.75e-05
Os01g0106300	3.512	7.41e-58	2.43e-55
Os05g0527800	3.50907	1.84e-16	1.59e-14
Os11g0457000	3.50886	1.19e-05	0.000331894
Os11g0115350	3.47231	0	0
Os08g0240000	3.46305	0.00243023	0.0379897
Os06g0306300	3.40125	0.00014275	0.00320652
Os07g0204400	3.37854	6.31e-06	0.00018362
Os12g0115000	3.32641	0	0
Os03g0265900	3.27285	1.09e-18	1.05e-16
Os02g0136900	3.25528	0.0019739	0.0318665
Os11g0649600	3.16707	1.7e-05	0.000460177
Os06g0112100	3.14529	2.64e-05	0.000695724
Os09g0127300	3.14268	1.44e-11	8.63e-10
Os07g0601600	3.08016	3.23e-16	2.74e-14
Os02g0732800	3.07579	2.75e-06	8.69e-05
Os04g0439600	3.05318	5.66e-10	2.85e-08
Os09g0555150	3.05237	3.59e-13	2.48e-11
Os06g0285400	3.04869	0.00209715	0.0335159
Os02g0178800	3.04296	8.31e-39	1.82e-36
Os11g0155100	3.04144	3.09e-10	1.62e-08
Os04g0337500	2.97014	2.2e-10	1.18e-08
Os06g0217700	2.94268	0.00071355	0.0131267
Os06g0299100	2.86226	7.64e-08	2.98e-06
Os05g0427400	2.83078	1.6e-06	5.22e-05
Os05g0585800	2.80479	0.00275981	0.0423602
Os01g0106400	2.79368	1.99e-10	1.07e-08
Os04g0107300	2.79126	0.000634839	0.0119199
Os01g0842400	2.77786	1.18e-13	8.47e-12
Os08g0393600	2.73571	0.000135476	0.00306625
Os05g0514400	2.71282	1.19e-29	1.93e-27
Os05g0435800	2.70694	2.71e-48	7.27e-46
Os05g0215000	2.70435	5.21e-20	5.52e-18
Os02g0554100	2.69089	1.46e-17	1.35e-15
Os03g0130100	2.66306	0.000791781	0.0143563
Os06g0316800	2.64341	0.00120538	0.0208505
Os11g0449600	2.62631	0.00237977	0.0373226
Os11g0457300	2.61268	0.000360023	0.00719561
Os11g0499600	2.60077	6.9e-70	2.72e-67
Os05g0584300	2.57209	1.37e-10	7.5e-09
Os02g0768300	2.48029	0.000732687	0.0134591
Os01g0813800	2.47089	3.67e-05	0.000938185
Os01g0908600	2.43702	3.58e-06	0.000110177
Os05g0201700	2.42462	0.000767213	0.0139711
Os03g0140200	2.41732	1.73e-22	2.13e-20
Os02g0796600	2.41249	9.21e-05	0.00215149
Os05g0470000	2.41249	3.2e-08	1.3e-06
Os11g0530600	2.40896	6.45e-08	2.55e-06
Os03g0113000	2.39878	2.53e-21	2.95e-19
Os12g0111500	2.39294	3.43e-05	0.00088326
Os06g0128600	2.30433	0.000246574	0.00517867
Os03g0819600	2.30298	3.97e-66	1.45e-63
Os03g0397700	2.29776	1.5e-05	0.000412622
Os02g0207400	2.29651	6.64e-09	2.96e-07
Os07g0537500	2.29385	0.000326945	0.00660785
Os03g0103300	2.28297	2.03e-11	1.21e-09
Os04g0625200	2.28037	3.55e-07	1.27e-05
Os03g0245700	2.28018	3.59e-44	8.86e-42
Os05g0568300	2.27898	7.72e-08	3.01e-06
Os12g0119800	2.2747	0.000558302	0.0106115
Os07g0489800	2.2505	0.000296766	0.0060611
Os03g0339300	2.2479	6.69e-21	7.63e-19
Os12g0563600	2.23968	0	0
Os05g0231700	2.23878	4.92e-10	2.5e-08
Os11g0111900	2.21545	2.76e-05	0.000722921
Os10g0474800	2.20852	1.3e-34	2.47e-32
Os03g0304800	2.1978	0.00154015	0.0259121
Os06g0270200	2.19425	1.09e-07	4.14e-06
Os01g0317800	2.19255	1.81e-15	1.47e-13
Os04g0396500	2.1808	1.2e-11	7.25e-10
Os06g0317200	2.17393	4.41e-05	0.00111152
Os10g0320100	2.15636	0.000550951	0.0105114
Os01g0119100	2.14753	4.72e-18	4.46e-16
Os12g0115700	2.14285	4.34e-12	2.75e-10
Os04g0630300	2.14064	0.00109418	0.0191637
Os10g0545500	2.10249	0.00106373	0.0186953
Os04g0408600	2.08634	2.41e-09	1.13e-07
Os09g0514200	2.08546	0.000190231	0.00411268
Os08g0464950	2.08163	9.2e-08	3.54e-06
Os04g0271700	2.07303	0.00257227	0.0399193
Os06g0288300	2.06645	7.87e-28	1.2e-25
Os10g0552700	2.06554	1.35e-10	7.42e-09
Os10g0554900	2.05513	1.24e-07	4.71e-06
Os12g0174700	2.05318	2.45e-06	7.84e-05
Os11g0116300	2.03165	1.9e-08	8.09e-07
Os10g0577500	2.03146	5.26e-07	1.84e-05
Os01g0249200	2.02845	5.1e-34	9.31e-32
Os04g0559200	2.01853	1.05e-09	5.14e-08
Os10g0528900	2.01268	7.6e-06	0.000218489
Os07g0198300	2.00553	3.53e-33	6.41e-31
Os08g0474500	1.99066	0.000635181	0.0119199
Os04g0528300	1.98664	5.01e-41	1.16e-38
Os10g0450900	1.98156	7.04e-11	4.02e-09
Os09g0274900	1.97775	3.78e-11	2.19e-09
Os12g0159600	1.96807	2.28e-09	1.08e-07
Os01g0720500	1.96119	0	0
Os08g0238200	1.95541	8.65e-05	0.00203405
Os11g0629400	1.9518	1.17e-10	6.5e-09
Os04g0305700	1.94691	1.5e-14	1.14e-12
Os02g0589700	1.94545	2.46e-08	1.02e-06
Os05g0217800	1.93671	1.55e-36	3.26e-34
Os02g0816300	1.93619	1.64e-53	4.86e-51
Os03g0781000	1.93245	4.72e-07	1.67e-05
Os05g0458600	1.93032	0.00216645	0.0344486
Os04g0454200	1.92572	0.000100509	0.00232185
Os03g0103200	1.92093	2.78e-12	1.78e-10
Os05g0191500	1.89818	0.000450513	0.00876778
Os04g0382900	1.89093	6.37e-08	2.52e-06
Os01g0141000	1.8908	5.45e-22	6.57e-20
Os06g0128700	1.88498	6.47e-19	6.39e-17
Os01g0899500	1.87861	1.67e-05	0.00045256
Os01g0819700	1.87824	5.29e-05	0.00130317
Os10g0109300	1.87468	2.75e-249	4.08e-246
Os03g0852400	1.86251	7.97e-10	3.95e-08
Os05g0134400	1.86052	9.04e-155	8.44e-152
Os04g0554200	1.85136	0.00315342	0.0473351
Os08g0437300	1.83526	1.97e-08	8.35e-07
Os01g0758200	1.83389	0.000760669	0.0138652
Os01g0872566	1.82333	0.002248	0.0355212
Os10g0576900	1.80825	1.4e-14	1.08e-12
Os06g0681600	1.80277	1.6e-20	1.79e-18
Os01g0813700	1.79676	0.000947915	0.0168836
Os03g0637600	1.78458	4.79e-06	0.000143229
Os08g0157500	1.7726	1.46e-89	7.65e-87
Os11g0286800	1.76956	2.51e-08	1.04e-06
Os10g0317900	1.76148	3.72e-12	2.37e-10
Os03g0850700	1.75336	2.08e-35	4.17e-33
Os07g0490100	1.74284	6.66e-05	0.00160472
Os04g0685400	1.73778	3.15e-18	2.99e-16
Os04g0489600	1.71788	4.75e-08	1.91e-06
Os03g0399800	1.71612	5.09e-33	9.16e-31
Os09g0287000	1.71256	6.02e-05	0.00146503
Os02g0575700	1.70899	3.41e-12	2.18e-10
Os01g0285300	1.70815	0.000126727	0.00288779
Os06g0538900	1.6958	8.27e-60	2.82e-57
Os06g0664200	1.67441	7.95e-05	0.00188694
Os06g0163300	1.67058	2.29e-45	5.78e-43
Os03g0196400	1.6695	2.84e-10	1.5e-08
Os05g0430900	1.66783	5.55e-05	0.00135961
Os07g0510400	1.66179	4.05e-28	6.22e-26
Os03g0764000	1.65123	0.00120368	0.0208354
Os03g0719000	1.64998	8.53e-05	0.00201141
Os02g0187800	1.64607	1.77e-12	1.17e-10
Os10g0200700	1.63499	1.31e-05	0.000362824
Os01g0118400	1.61366	1.06e-08	4.65e-07
Os01g0611000	1.59281	6.18e-24	8.24e-22
Os09g0439500	1.58973	1.96e-13	1.38e-11
Os04g0416700	1.58889	3.94e-39	8.79e-37
Os08g0109800	1.58593	0.000209127	0.00447041
Os01g0294700	1.57013	3.94e-37	8.35e-35
Os03g0692700	1.56701	1.01e-70	4.1e-68
Os03g0126300	1.56611	3.46e-05	0.000890227
Os01g0378100	1.55212	4.87e-34	8.95e-32
Os03g0730500	1.53358	6.76e-06	0.00019565
Os05g0189300	1.5104	3.46e-25	4.73e-23
Os11g0592600	1.50974	0.00052771	0.0101217
Os02g0781400	1.50538	1.4e-09	6.79e-08
Os10g0503250	1.49675	1.7e-12	1.12e-10
Os10g0503300	1.48823	7.93e-07	2.71e-05
Os01g0707500	1.48579	9.49e-05	0.00220601
Os02g0177600	1.48548	0.00161408	0.0268868
Os03g0241600	1.48119	6.07e-23	7.64e-21
Os06g0596300	1.474	1.2e-12	7.97e-11
Os11g0549620	1.4714	8.62e-10	4.25e-08
Os12g0611300	1.46735	3.56e-10	1.84e-08
Os06g0145600	1.46576	5.18e-06	0.000153043
Os01g0516200	1.45722	0.0032466	0.0484166
Os06g0165800	1.4476	4.67e-51	1.35e-48
Os04g0569300	1.41973	0.000471114	0.00911941
Os03g0243900	1.41762	1.06e-18	1.03e-16
Os06g0647400	1.4149	9.5e-08	3.65e-06
Os06g0593200	1.40551	0.000182593	0.00396716
Os11g0550800	1.40162	9.06e-11	5.11e-09
Os01g0151500	1.39766	4.88e-06	0.000145902
Os02g0656600	1.37805	6.93e-05	0.00166348
Os02g0720600	1.37662	0.000177968	0.00388677
Os08g0417000	1.37199	4.25e-13	2.93e-11
Os07g0539100	1.36988	0.000744874	0.0136234
Os06g0304600	1.36008	0.00041785	0.00817629
Os08g0355400	1.35828	0.000980342	0.0174014
Os03g0602300	1.35382	0.00105335	0.0185388
Os03g0658800	1.35252	6.06e-19	6.04e-17
Os01g0662300	1.35248	3.06e-17	2.76e-15
Os03g0149700	1.34368	0.000262218	0.0054214
Os06g0308000	1.32844	8.74e-07	2.96e-05
Os01g0566800	1.31823	1.21e-07	4.62e-06
Os04g0321700	1.31654	0.000296687	0.0060611
Os05g0337400	1.3146	2.22e-10	1.18e-08
Os07g0162500	1.31047	9.91e-13	6.68e-11
Os10g0566700	1.30221	7.25e-07	2.5e-05
Os08g0515700	1.28973	3.48e-06	0.000107427
Os09g0376700	1.28808	7.11e-13	4.84e-11
Os11g0116200	1.28077	1.32e-58	4.38e-56
Os04g0474800	1.27785	0.0019604	0.0317232
Os03g0158300	1.27168	2.04e-07	7.53e-06
Os06g0632200	1.27068	3.26e-07	1.18e-05
Os01g0150200	1.26802	7.27e-06	0.000209441
Os01g0150000	1.26357	3.74e-14	2.77e-12
Os02g0192700	1.26207	1.82e-15	1.48e-13
Os06g0528700	1.25817	3.8e-06	0.000116593
Os05g0135500	1.25645	0.000367309	0.00730646
Os08g0441500	1.25384	1.27e-06	4.2e-05
Os06g0683200	1.24308	1.54e-10	8.38e-09
Os02g0771600	1.2425	1.16e-31	1.99e-29
Os12g0530100	1.24174	3.61e-17	3.22e-15
Os05g0210600	1.23844	3.89e-06	0.000119036
Os01g0777200	1.23587	5.96e-07	2.07e-05
Os04g0612500	1.2353	2.27e-23	2.93e-21
Os03g0122200	1.22959	2.62e-12	1.68e-10
Os02g0137200	1.22884	8.61e-28	1.3e-25
Os03g0751400	1.22526	0.00080358	0.0145598
Os08g0231400	1.223	1.65e-06	5.38e-05
Os05g0190500	1.22241	6.86e-46	1.75e-43
Os03g0265400	1.21361	7.16e-20	7.49e-18
Os01g0135600	1.20701	0.00161157	0.0268868
Os04g0485300	1.20537	2.58e-06	8.21e-05
Os06g0247900	1.20508	0.000251229	0.00524719
Os10g0445600	1.19748	4.13e-16	3.47e-14
Os09g0441400	1.19591	1.07e-13	7.69e-12
Os11g0120100	1.19545	0.00141689	0.0239663
Os03g0769100	1.1948	2.9e-11	1.7e-09
Os02g0751600	1.19205	5.52e-05	0.00135366
Os04g0505200	1.18923	1.46e-20	1.63e-18
Os02g0762100	1.18484	0.00171066	0.0282714
Os01g0580500	1.18154	0.00114334	0.0198749
Os02g0538700	1.1793	8.95e-19	8.78e-17
Os11g0283500	1.17676	9.41e-05	0.00219458
Os02g0603600	1.17404	0.000537745	0.0102907
Os03g0828500	1.17097	0.00161571	0.0268962
Os01g0511600	1.16914	2.18e-09	1.04e-07
Os02g0754300	1.16882	2.8e-07	1.02e-05
Os03g0284400	1.16253	2.06e-21	2.44e-19
Os02g0822600	1.16232	4.8e-08	1.92e-06
Os02g0652600	1.15867	2.22e-11	1.32e-09
Os06g0196900	1.15379	7.29e-07	2.51e-05
Os01g0563000	1.15321	2.63e-05	0.000692863
Os03g0227900	1.14561	0.00175177	0.0288372
Os04g0678700	1.14423	0	0
Os05g0136900	1.14355	6.13e-05	0.00148689
Os07g0105600	1.14326	0.000129614	0.00294826
Os08g0202300	1.13531	2.27e-10	1.21e-08
Os03g0108300	1.13392	6.75e-18	6.32e-16
Os06g0332800	1.13212	3.66e-06	0.000112727
Os01g0265200	1.13064	0.00297975	0.0450231
Os02g0589000	1.12902	0.000342586	0.0068947
Os12g0562100	1.12281	7.7e-05	0.00183321
Os06g0476200	1.12114	8.73e-06	0.000248447
Os02g0177700	1.1186	4.83e-05	0.0012042
Os05g0222200	1.11831	1.51e-38	3.29e-36
Os05g0103300	1.11453	5.21e-05	0.00128454
Os04g0461100	1.11184	2.73e-10	1.45e-08
Os01g0500900	1.10702	0.000680585	0.0126402
Os10g0536500	1.10429	0.000760138	0.0138652
Os06g0483200	1.10298	3.47e-06	0.000107343
Os06g0108900	1.10234	2.82e-08	1.16e-06
Os06g0647100	1.10214	9.98e-11	5.59e-09
Os04g0691600	1.10162	2.83e-29	4.51e-27
Os08g0390200	1.09915	7.47e-07	2.57e-05
Os03g0412300	1.09706	0.000179738	0.00392202
Os05g0168500	1.09281	0.000346196	0.00695232
Os05g0149300	1.09068	3.04e-05	0.000789516
Os01g0862200	1.08956	0.000154961	0.00345008
Os01g0135900	1.08841	1.1e-20	1.24e-18
Os06g0637500	1.08681	0.000738108	0.0135308
Os03g0828100	1.07124	2.16e-12	1.41e-10
Os02g0110600	1.07114	2.9e-06	9.11e-05
Os02g0240300	1.07067	0.000743705	0.0136119
Os03g0704000	1.06634	1.38e-09	6.71e-08
Os03g0356300	1.06288	8.35e-08	3.23e-06
Os10g0363300	1.06103	5.4e-20	5.69e-18
Os12g0548300	1.06032	1.54e-05	0.000420216
Os03g0843400	1.05616	2.44e-17	2.22e-15
Os03g0219900	1.05226	5.01e-10	2.53e-08
Os03g0183000	1.04751	0.00180825	0.0296316
Os06g0289900	1.04029	2.63e-21	3.06e-19
Os06g0554800	1.03781	7.89e-10	3.91e-08
Os05g0202800	1.03627	0.000162351	0.00358925
Os04g0533500	1.03587	6.8e-05	0.00163708
Os04g0105700	1.03366	2.09e-06	6.7e-05
Os02g0589400	1.02568	8.59e-08	3.32e-06
Os01g0749200	1.02372	8.63e-11	4.87e-09
Os02g0176000	1.02308	1.24e-06	4.1e-05
Os07g0617000	1.02084	0.00197625	0.0318665
Os02g0711400	1.02001	0.000521175	0.0100116
Os07g0485400	1.01498	0.000760315	0.0138652
Os04g0650000	1.01392	1.07e-07	4.1e-06
Os01g0805000	1.01253	2.47e-07	9.07e-06
Os04g0643200	1.01151	0.000393298	0.00776217
Os12g0115500	1.0109	1.73e-19	1.76e-17
Os09g0538400	1.00873	0.000267901	0.00551627
Os03g0123500	1.00516	1.62e-12	1.07e-10
Os06g0102100	1.00227	6.79e-08	2.67e-06
Os05g0272800	1.00071	0.000343334	0.00690035
Os02g0594651	-1.00366	0.000216277	0.00460762
Os10g0167300	-1.00481	1.35e-08	5.88e-07
Os04g0421900	-1.0051	0.00035585	0.00712915
Os03g0823400	-1.00663	4.16e-14	3.06e-12
Os07g0677200	-1.01255	4.96e-05	0.00123129
Os05g0396900	-1.01413	7.82e-05	0.00185847
Os01g0560000	-1.01415	0.000221105	0.00469066
Os10g0463200	-1.01471	5.93e-06	0.000173169
Os12g0569500	-1.01471	0.000682285	0.0126625
Os11g0545300	-1.01599	6.25e-15	4.95e-13
Os04g0530500	-1.01636	0.000775241	0.0141071
Os07g0206700	-1.01721	0.00177315	0.0291132
Os03g0707600	-1.01829	8.66e-40	1.97e-37
Os09g0439400	-1.0208	0.000370417	0.00735976
Os07g0548800	-1.02221	1.03e-10	5.76e-09
Os02g0674800	-1.02305	7.62e-16	6.3e-14
Os01g0913100	-1.02483	0.000325661	0.00658719
Os07g0584100	-1.0276	0.00144169	0.0243531
Os03g0750100	-1.02782	0.000696431	0.0128776
Os03g0832600	-1.02975	0.00032183	0.0065254
Os03g0316200	-1.0305	9e-06	0.000255798
Os01g0747300	-1.03232	0.000122963	0.00280457
Os07g0657200	-1.03407	5.57e-08	2.22e-06
Os08g0243900	-1.03583	4.75e-05	0.00118646
Os01g0534900	-1.03971	4.59e-06	0.000138131
Os04g0449900	-1.0414	3.86e-10	1.98e-08
Os05g0553700	-1.04915	2.01e-05	0.000539778
Os02g0723200	-1.0524	0.00294632	0.0446251
Os07g0617700	-1.05251	0.000191956	0.00414202
Os12g0476200	-1.05712	0.00269876	0.0415609
Os10g0541000	-1.0579	0.000252683	0.00526311
Os01g0840100	-1.05803	1.03e-08	4.54e-07
Os02g0156100	-1.0585	2.7e-06	8.53e-05
Os05g0144400	-1.06024	6.6e-06	0.000191722
Os10g0492900	-1.0622	5.37e-07	1.87e-05
Os03g0705300	-1.0623	0.00202201	0.0324576
Os03g0329700	-1.06243	1.15e-05	0.000321473
Os04g0175900	-1.06351	0.000440429	0.00858478
Os03g0216600	-1.0639	0.000182986	0.00397226
Os01g0652800	-1.06571	0.000286716	0.00588445
Os09g0397300	-1.06578	6.6e-09	2.95e-07
Os02g0176100	-1.06681	0.000484844	0.00935645
Os01g0975300	-1.06695	0.00139318	0.0236129
Os03g0743650	-1.06739	9.49e-05	0.00220601
Os04g0599900	-1.07003	0.000261557	0.00541217
Os02g0254600	-1.07578	0.00025395	0.00528037
Os02g0810100	-1.07726	3.07e-05	0.000797016
Os04g0569900	-1.07753	8.88e-24	1.17e-21
Os07g0562400	-1.07824	0.00125759	0.0215466
Os08g0117400	-1.08616	5.94e-09	2.67e-07
Os07g0600700	-1.08713	1.4e-08	6.07e-07
Os04g0685900	-1.08763	0.000210431	0.00449449
Os04g0690100	-1.08905	1.8e-05	0.000484997
Os03g0133300	-1.08975	5.11e-06	0.000151254
Os04g0486600	-1.09017	5.51e-14	4.03e-12
Os06g0728600	-1.09107	7.47e-06	0.000214842
Os02g0689900	-1.0925	0.000372434	0.0073851
Os01g0279300	-1.09407	0.000359235	0.00719125
Os01g0281400	-1.09453	1.16e-09	5.63e-08
Os02g0550600	-1.0978	2.54e-05	0.000671525
Os02g0483500	-1.09969	0.000290355	0.00594462
Os05g0568600	-1.09995	0.00228065	0.0359469
Os07g0223100	-1.10322	0.000106693	0.00245793
Os12g0104800	-1.11041	0.00269949	0.0415609
Os09g0484200	-1.11159	5.57e-06	0.000163476
Os03g0158500	-1.11508	2.6e-07	9.53e-06
Os03g0620800	-1.11572	0.000621149	0.0117002
Os10g0516701	-1.11636	0.00121197	0.0209347
Os08g0374800	-1.11996	2.92e-06	9.18e-05
Os03g0246800	-1.12004	1.14e-05	0.00031873
Os01g0844500	-1.12038	1.29e-08	5.64e-07
Os03g0272900	-1.12349	8.13e-05	0.00192374
Os12g0425800	-1.12438	4.91e-06	0.000146671
Os06g0708500	-1.12509	4.96e-08	1.99e-06
Os10g0565150	-1.1265	0.00186896	0.0304876
Os03g0227000	-1.12676	0.000132261	0.00300034
Os04g0218400	-1.12802	0.00194326	0.0314756
Os01g0955000	-1.12824	0.000332462	0.00671397
Os04g0101800	-1.12866	0.000308485	0.00628516
Os05g0125500	-1.131	8.51e-06	0.000242716
Os01g0273300	-1.13517	0.000181942	0.00395982
Os01g0915000	-1.13605	0.00037093	0.00736106
Os02g0109800	-1.13622	2.77e-09	1.29e-07
Os07g0166700	-1.13636	4.66e-09	2.12e-07
Os02g0762400	-1.1377	2.89e-06	9.09e-05
Os10g0180800	-1.13783	5.2e-06	0.000153318
Os03g0695425	-1.13904	0.000505692	0.00972897
Os11g0170900	-1.14	9.57e-09	4.24e-07
Os05g0176700	-1.1424	5.92e-09	2.66e-07
Os03g0130500	-1.14335	4.97e-05	0.00123211
Os08g0516600	-1.14492	0.000149466	0.00334311
Os01g0939600	-1.14535	3.57e-05	0.000915553
Os05g0447700	-1.14552	0.00109636	0.0191753
Os05g0355400	-1.14725	0.00110534	0.0193189
Os03g0703000	-1.14897	6.09e-12	3.76e-10
Os06g0334300	-1.14959	0.000929097	0.0165954
Os02g0456000	-1.15234	0.000641995	0.012015
Os02g0232900	-1.15243	6.98e-21	7.92e-19
Os10g0554001	-1.15296	0.00185811	0.03035
Os04g0106000	-1.1548	0.00196107	0.0317232
Os06g0715500	-1.15546	0.000150078	0.00334931
Os02g0655600	-1.15548	0.000692937	0.0128224
Os06g0210000	-1.15675	0.000362848	0.00722913
Os07g0637400	-1.15676	0.000850083	0.0152706
Os01g0346250	-1.15851	0.00232245	0.0365145
Os12g0596201	-1.1604	1.97e-06	6.37e-05
Os01g0276600	-1.16418	8.12e-06	0.000232354
Os07g0498400	-1.16984	1.37e-08	5.97e-07
Os08g0555200	-1.17239	0.000342779	0.0068947
Os07g0164500	-1.17286	0.00083333	0.0150232
Os05g0569300	-1.17431	0.000526077	0.010098
Os10g0510400	-1.17801	0.0022405	0.0354695
Os07g0681500	-1.17841	0.00277698	0.0425201
Os09g0360500	-1.18382	0.00161371	0.0268868
Os04g0290000	-1.18879	0.00107864	0.0189311
Os03g0385400	-1.18882	1.25e-44	3.12e-42
Os03g0333200	-1.18999	3.76e-08	1.52e-06
Os05g0503000	-1.19418	0.000149626	0.00334311
Os10g0413400	-1.19523	2.8e-06	8.81e-05
Os06g0226700	-1.19736	9.5e-06	0.000269271
Os10g0572300	-1.19803	0.00131331	0.0224251
Os02g0638900	-1.20029	2.4e-05	0.000637732
Os09g0547300	-1.20066	9.15e-06	0.00025971
Os07g0634600	-1.2028	0.000180091	0.00392293
Os03g0742900	-1.20285	0.00199614	0.0321462
Os10g0516500	-1.20811	2.11e-13	1.48e-11
Os01g0266800	-1.20864	8.59e-12	5.27e-10
Os10g0573400	-1.20876	4.09e-16	3.45e-14
Os03g0265700	-1.20975	4.69e-05	0.00117327
Os05g0582000	-1.21098	5.11e-06	0.000151254
Os07g0448800	-1.21122	7.23e-110	4.79e-107
Os06g0352900	-1.21195	0.0018754	0.0305729
Os04g0212200	-1.21326	0.000742376	0.0135975
Os11g0247300	-1.21528	2.52e-35	4.99e-33
Os09g0297400	-1.21627	0.00064762	0.0120993
Os09g0526200	-1.21679	4.67e-11	2.68e-09
Os06g0207966	-1.21762	0.000287487	0.00589548
Os04g0654600	-1.21777	1.57e-06	5.13e-05
Os09g0132900	-1.2201	7.26e-11	4.13e-09
Os07g0574800	-1.22282	1.88e-19	1.91e-17
Os02g0208900	-1.22811	0.00112185	0.0195533
Os07g0634400	-1.23257	0.00133445	0.0227244
Os04g0481100	-1.23266	0.000625418	0.011763
Os11g0637800	-1.23314	0.00168986	0.028001
Os09g0408000	-1.23509	5.97e-05	0.00145463
Os11g0240600	-1.24035	5.07e-06	0.000150614
Os02g0831600	-1.24155	0.00249065	0.03882
Os01g0205700	-1.24498	0.00157155	0.0263525
Os11g0444700	-1.24806	1.13e-06	3.75e-05
Os07g0201100	-1.25142	4.92e-06	0.000146816
Os11g0115100	-1.25158	7.49e-67	2.82e-64
Os03g0124900	-1.25202	0.000700373	0.0129315
Os07g0684100	-1.25214	0.000158145	0.00350547
Os06g0207000	-1.25396	0.00224434	0.0355
Os09g0453100	-1.25692	0.000532315	0.0101945
Os03g0648400	-1.25724	5.03e-07	1.77e-05
Os05g0387700	-1.25761	7.97e-07	2.72e-05
Os06g0662200	-1.26157	0.000179936	0.00392293
Os04g0297800	-1.26196	9.8e-10	4.82e-08
Os01g0743300	-1.26249	0.00221955	0.035182
Os06g0606800	-1.26262	8.65e-05	0.00203405
Os01g0780900	-1.26389	0.00104905	0.0184761
Os02g0465400	-1.26479	0.00164449	0.0272852
Os02g0120800	-1.26536	4.14e-06	0.000126234
Os09g0487100	-1.26599	8.5e-05	0.00200682
Os04g0507500	-1.2702	1.89e-06	6.13e-05
Os01g0123900	-1.28508	3.97e-08	1.6e-06
Os07g0658300	-1.2858	4.14e-06	0.000126234
Os03g0808100	-1.28889	0.000287736	0.00589578
Os07g0134200	-1.28943	1.74e-10	9.41e-09
Os12g0122000	-1.2917	0.000172228	0.00378436
Os02g0107600	-1.29388	0.00161974	0.026933
Os01g0777000	-1.29725	0.00201993	0.0324463
Os04g0501800	-1.30076	0.000804741	0.0145703
Os06g0659300	-1.30097	7.12e-05	0.00170187
Os02g0557200	-1.30291	1.16e-10	6.44e-09
Os07g0564700	-1.30415	0.000302049	0.006159
Os06g0227250	-1.3055	0.000578426	0.0109527
Os02g0497700	-1.30572	0.00193394	0.0313649
Os06g0128200	-1.30636	1.95e-10	1.05e-08
Os03g0136200	-1.30649	1.24e-10	6.82e-09
Os09g0526300	-1.30872	3.02e-06	9.46e-05
Os03g0857600	-1.30897	1.55e-09	7.45e-08
Os02g0655800	-1.30973	1.1e-05	0.000308129
Os05g0491200	-1.31168	5.8e-06	0.000169874
Os03g0323500	-1.31498	7.37e-08	2.88e-06
Os01g0936600	-1.32026	3.59e-05	0.000918762
Os03g0250200	-1.32043	0.00125521	0.021537
Os03g0267600	-1.3222	0.000835691	0.0150456
Os03g0819900	-1.32317	0.000381515	0.00755922
Os04g0476100	-1.32406	5.35e-17	4.71e-15
Os06g0696600	-1.3258	2.25e-20	2.47e-18
Os11g0163100	-1.32629	1.09e-18	1.05e-16
Os05g0540000	-1.32883	0.000546613	0.0104524
Os03g0683700	-1.32952	0.00273918	0.0420693
Os07g0560300	-1.32978	3.62e-14	2.69e-12
Os09g0555300	-1.33374	2.53e-08	1.04e-06
Os03g0113500	-1.33496	1.29e-58	4.32e-56
Os03g0323900	-1.33505	1.69e-07	6.33e-06
Os07g0690400	-1.3359	8.86e-05	0.00207616
Os01g0654100	-1.33783	0.000156556	0.00347861
Os01g0805900	-1.33862	4.81e-20	5.14e-18
Os09g0114500	-1.33914	1.5e-09	7.21e-08
Os03g0292800	-1.34134	0.000717054	0.0131816
Os12g0166700	-1.34609	0.00256516	0.0398336
Os02g0596900	-1.34619	0.000636695	0.0119395
Os02g0738900	-1.34721	0.000602997	0.0113838
Os07g0178700	-1.34742	0.00161029	0.0268868
Os07g0682800	-1.35131	0.00284969	0.0434009
Os06g0669600	-1.35287	4.75e-06	0.0001423
Os10g0493300	-1.35468	7.39e-10	3.69e-08
Os03g0712400	-1.35802	0.000266238	0.00549099
Os11g0141800	-1.35971	3.83e-10	1.97e-08
Os05g0208500	-1.3628	2.77e-09	1.29e-07
Os03g0266800	-1.36345	1.38e-07	5.21e-06
Os02g0209000	-1.36433	0.000250745	0.00524719
Os12g0230600	-1.36791	0.000176159	0.00385394
Os02g0523500	-1.371	2.67e-09	1.25e-07
Os03g0793800	-1.37549	2.08e-06	6.68e-05
Os09g0461500	-1.37641	7.51e-07	2.57e-05
Os03g0701200	-1.37899	9.45e-13	6.39e-11
Os04g0666900	-1.38029	5.84e-05	0.00142484
Os01g0883900	-1.39032	5.78e-06	0.000169496
Os05g0156300	-1.39297	1.01e-05	0.000285446
Os07g0616200	-1.39326	0.00103519	0.0182574
Os04g0415600	-1.39448	0.000433141	0.00845582
Os03g0712500	-1.39475	3.21e-10	1.68e-08
Os09g0532800	-1.3956	0.00284189	0.043356
Os04g0568400	-1.39628	0.000260851	0.005402
Os06g0716700	-1.39678	3.66e-07	1.31e-05
Os07g0564200	-1.39809	9.9e-05	0.00229098
Os01g0806200	-1.39905	3.73e-17	3.32e-15
Os03g0157300	-1.40095	3.22e-05	0.000833577
Os04g0418800	-1.40271	1.54e-07	5.78e-06
Os12g0113500	-1.40526	1.51e-06	4.95e-05
Os11g0175900	-1.41147	0.000556212	0.0105958
Os03g0308200	-1.41226	0.00013569	0.00306708
Os01g0208600	-1.41319	1.16e-08	5.07e-07
Os01g0644600	-1.41605	3.12e-06	9.74e-05
Os08g0103500	-1.41616	0.000202317	0.00433957
Os03g0347900	-1.41645	3.32e-10	1.73e-08
Os03g0831200	-1.4205	9.1e-05	0.00212644
Os02g0753300	-1.42482	4.2e-12	2.66e-10
Os09g0513600	-1.42785	0.00154652	0.0259846
Os08g0115200	-1.42908	0.00315795	0.0473749
Os03g0737900	-1.43052	0.00193581	0.0313751
Os03g0195300	-1.43112	0.000127228	0.00289659
Os10g0516551	-1.43284	7.62e-12	4.69e-10
Os02g0739900	-1.43715	5.93e-06	0.000173169
Os12g0538300	-1.43728	0.00287414	0.0437157
Os07g0259700	-1.44097	0.000119803	0.00273743
Os01g0716200	-1.44447	7.48e-05	0.00178236
Os01g0978000	-1.44793	0.00323107	0.0482706
Os02g0817600	-1.44804	1.17e-14	9.14e-13
Os10g0492400	-1.45061	7.83e-10	3.89e-08
Os11g0658800	-1.45068	0.0027725	0.0424774
Os05g0355300	-1.45301	0.00301846	0.045499
Os03g0738900	-1.45363	9.05e-20	9.39e-18
Os09g0407950	-1.45795	0.000454252	0.00883372
Os09g0526800	-1.46609	0.000121752	0.00277945
Os11g0199200	-1.4674	2.25e-10	1.2e-08
Os02g0806350	-1.47004	0.00299453	0.0452193
Os05g0480600	-1.47102	2.45e-05	0.000651534
Os06g0731800	-1.47347	3.58e-05	0.000917947
Os03g0238800	-1.47493	2.49e-05	0.000660748
Os01g0825800	-1.47516	1.29e-06	4.25e-05
Os08g0490600	-1.4755	6.72e-06	0.000194914
Os05g0480400	-1.48051	0.000458717	0.00891367
Os02g0775400	-1.48322	2.66e-06	8.43e-05
Os05g0496500	-1.48394	0.000167674	0.00369072
Os02g0652300	-1.48521	3.32e-05	0.000858871
Os01g0267900	-1.48831	0.00128912	0.0220269
Os07g0568700	-1.48878	1.07e-09	5.21e-08
Os04g0675500	-1.49448	0.000267059	0.00550342
Os02g0802700	-1.49584	7.09e-05	0.00169659
Os06g0636700	-1.50926	1.1e-19	1.12e-17
Os06g0211200	-1.51195	0.00210371	0.0335994
Os03g0113800	-1.52194	1.77e-05	0.000478335
Os03g0849600	-1.5231	0.000188778	0.00409095
Os11g0704600	-1.5247	3.54e-09	1.64e-07
Os07g0619800	-1.52479	1.27e-07	4.83e-06
Os02g0541325	-1.52778	5.47e-06	0.000161177
Os03g0805400	-1.52944	0.00229083	0.0360848
Os03g0119300	-1.53805	1.05e-12	7.01e-11
Os01g0907200	-1.54077	0.00290452	0.0440714
Os07g0606800	-1.54102	5.4e-09	2.45e-07
Os01g0888300	-1.54196	0.000601593	0.0113658
Os05g0594500	-1.54477	3.9e-29	6.17e-27
Os02g0799300	-1.54635	0.000241376	0.00507796
Os01g0880300	-1.54817	0.000165122	0.0036441
Os03g0280700	-1.54837	0.00183551	0.0300587
Os06g0182100	-1.5498	1.92e-07	7.11e-06
Os08g0269700	-1.55169	1.13e-06	3.74e-05
Os01g0132000	-1.55247	3.41e-05	0.000880473
Os06g0671900	-1.55467	1.12e-12	7.44e-11
Os09g0394300	-1.55593	4.05e-10	2.08e-08
Os09g0252100	-1.56095	0.000251294	0.00524719
Os02g0115900	-1.56153	0.000207793	0.00444567
Os01g0962100	-1.56317	4.06e-05	0.00102963
Os04g0644750	-1.56371	0.000362761	0.00722913
Os04g0597000	-1.56408	0.00225935	0.0356559
Os06g0336200	-1.56505	3.76e-291	6.77e-288
Os01g0732300	-1.56757	0.000142124	0.00319532
Os05g0384800	-1.56935	4.58e-07	1.62e-05
Os01g0559825	-1.57156	1.06e-07	4.05e-06
Os08g0380100	-1.57456	3.54e-10	1.84e-08
Os07g0603300	-1.57878	1.64e-10	8.86e-09
Os01g0836600	-1.57915	0.000130837	0.00297339
Os12g0503000	-1.58332	4.12e-09	1.9e-07
Os04g0678300	-1.58504	0.000221708	0.00469951
Os12g0438600	-1.58768	6.03e-21	6.93e-19
Os01g0653800	-1.58906	2.09e-08	8.81e-07
Os04g0462500	-1.59324	0.000981865	0.0174145
Os09g0543100	-1.59555	1.79e-14	1.35e-12
Os04g0535200	-1.60012	1.78e-08	7.59e-07
Os04g0571300	-1.60191	6.23e-07	2.16e-05
Os02g0667100	-1.60331	0.000685482	0.0126938
Os03g0637800	-1.6051	2.26e-05	0.000604596
Os02g0818500	-1.60548	0.000550231	0.0105057
Os06g0133600	-1.60756	8.37e-11	4.74e-09
Os06g0625500	-1.60938	0.000713286	0.0131267
Os11g0104900	-1.61024	2.42e-08	1e-06
Os03g0303100	-1.61094	4.39e-15	3.5e-13
Os02g0760200	-1.61878	0.00151922	0.0255942
Os07g0209000	-1.62441	0.00020779	0.00444567
Os06g0196700	-1.62552	0.00108829	0.0190738
Os11g0461000	-1.63036	2.52e-12	1.63e-10
Os06g0104400	-1.63184	0.00118018	0.0204708
Os05g0389000	-1.63434	0.00287067	0.0436893
Os09g0246500	-1.63553	0.00173757	0.028641
Os03g0336700	-1.6376	0.00210985	0.033676
Os02g0653200	-1.63992	0.000346724	0.00695738
Os03g0825300	-1.64121	7.99e-05	0.00189525
Os03g0125600	-1.64579	2.28e-16	1.95e-14
Os09g0521400	-1.65049	0.00170584	0.0282287
Os11g0703900	-1.65052	8.47e-100	4.97e-97
Os10g0456400	-1.65143	5.5e-09	2.5e-07
Os05g0363500	-1.65754	1.13e-16	9.87e-15
Os04g0526800	-1.65796	0.000422587	0.00825617
Os11g0150400	-1.65821	0.000238058	0.0050185
Os06g0210500	-1.6586	0.00048452	0.00935645
Os06g0132550	-1.65876	5.47e-07	1.9e-05
Os06g0671800	-1.6602	0.000114146	0.0026153
Os06g0109100	-1.66269	7.71e-14	5.6e-12
Os05g0586400	-1.66549	4.54e-05	0.00113785
Os03g0356700	-1.6656	2.53e-08	1.04e-06
Os02g0830700	-1.6673	0.00123241	0.0212162
Os04g0482300	-1.67164	3.71e-35	7.26e-33
Os01g0133500	-1.67618	1.9e-05	0.000513085
Os08g0327100	-1.68018	7.06e-08	2.77e-06
Os01g0969100	-1.68471	0.000980438	0.0174014
Os03g0238600	-1.68601	0.00022532	0.00476405
Os06g0207500	-1.69431	0.000663	0.01235
Os12g0169000	-1.69615	1.34e-14	1.03e-12
Os02g0315600	-1.69669	0.00258564	0.0400774
Os08g0537900	-1.69921	9.48e-05	0.00220601
Os06g0529900	-1.70096	1.39e-08	6.04e-07
Os08g0230200	-1.70493	3.72e-06	0.000114317
Os03g0647800	-1.71338	1.22e-05	0.000339008
Os02g0236600	-1.71482	4.75e-17	4.22e-15
Os06g0612951	-1.71625	0.000477296	0.00922493
Os05g0247100	-1.72255	5.59e-54	1.7e-51
Os09g0474800	-1.72609	2.27e-05	0.000607089
Os03g0143800	-1.7308	5.8e-08	2.3e-06
Os01g0702700	-1.73137	0.000364136	0.00724907
Os11g0297000	-1.73462	0.000114986	0.00263214
Os06g0237800	-1.73481	0.000787343	0.0142861
Os04g0402100	-1.73807	5.21e-20	5.52e-18
Os01g0634300	-1.73871	0.00211461	0.0337307
Os03g0371800	-1.74767	1.92e-06	6.21e-05
Os04g0517500	-1.74999	0.00294833	0.0446286
Os03g0859500	-1.75418	0.00262822	0.0406374
Os07g0491800	-1.75418	2.46e-08	1.02e-06
Os09g0463300	-1.75418	0.000606422	0.0114399
Os04g0467100	-1.75728	0.000519727	0.00999136
Os07g0194300	-1.75774	0.00119592	0.0207153
Os03g0640000	-1.76066	0.000674763	0.0125413
Os03g0122100	-1.76191	0.00184141	0.0301357
Os04g0545600	-1.77245	2.02e-07	7.44e-06
Os01g0660200	-1.77456	0.000299618	0.0061144
Os03g0114800	-1.78308	5e-07	1.76e-05
Os02g0671100	-1.78359	0.000149494	0.00334311
Os01g0326000	-1.7853	0.00324398	0.0484062
Os01g0211600	-1.79435	4.24e-08	1.71e-06
Os08g0120200	-1.79554	0.00046569	0.00903525
Os05g0513100	-1.79725	4.28e-10	2.19e-08
Os10g0150800	-1.80736	1.39e-164	1.59e-161
Os03g0355700	-1.80773	8.1e-06	0.000231868
Os01g0382400	-1.81076	0.0011901	0.0206288
Os10g0477100	-1.81412	0.00018922	0.00409699
Os05g0412800	-1.81582	0.00016233	0.00358925
Os03g0329500	-1.83135	1.98e-08	8.38e-07
Os08g0512700	-1.83831	1.08e-06	3.6e-05
Os07g0500300	-1.84115	2.42e-18	2.32e-16
Os02g0805000	-1.8437	0.000264302	0.00545554
Os10g0522601	-1.84387	1.25e-26	1.83e-24
Os06g0129000	-1.84667	0.000324756	0.00657415
Os12g0443500	-1.84824	2.93e-18	2.79e-16
Os07g0604800	-1.85169	2.55e-08	1.05e-06
Os11g0210100	-1.8532	4.18e-42	9.85e-40
Os04g0606500	-1.85611	1.18e-05	0.000328641
Os10g0371000	-1.8689	4.14e-22	5.05e-20
Os11g0174000	-1.86914	1.48e-14	1.13e-12
Os05g0298900	-1.87045	0.000360652	0.00719907
Os04g0540900	-1.87258	8.1e-07	2.75e-05
Os08g0267300	-1.87951	1.5e-05	0.000413027
Os03g0146100	-1.88193	0.000616937	0.0116295
Os09g0451500	-1.88424	0.000116844	0.00267225
Os01g0668100	-1.88918	1.77e-146	1.49e-143
Os10g0562700	-1.89534	5.34e-11	3.06e-09
Os04g0683600	-1.89661	4.3e-09	1.97e-07
Os03g0709300	-1.8988	0.00224525	0.0355
Os01g0388200	-1.89983	0.00321216	0.0480166
Os01g0151700	-1.90125	5.06e-07	1.77e-05
Os01g0685400	-1.90174	0.000420839	0.00822839
Os02g0175400	-1.90282	0.000438533	0.00855445
Os10g0512800	-1.9093	2.29e-08	9.57e-07
Os04g0625000	-1.91665	5.59e-08	2.23e-06
Os04g0450701	-1.91815	0.00114833	0.0199458
Os03g0270700	-1.9232	2.95e-05	0.000768924
Os07g0440100	-1.92788	0.00172415	0.028457
Os12g0443600	-1.92959	8.28e-10	4.09e-08
Os01g0104900	-1.93067	3.8e-16	3.22e-14
Os03g0807500	-1.94066	3.17e-06	9.87e-05
Os04g0372400	-1.94181	1.05e-05	0.000295867
Os05g0373400	-1.94525	8.04e-05	0.00190522
Os11g0539200	-1.95046	1.61e-17	1.48e-15
Os11g0448000	-1.95505	1.33e-09	6.46e-08
Os01g0909400	-1.95962	4.92e-05	0.00122368
Os04g0412900	-1.96126	4.39e-06	0.000132637
Os05g0554400	-1.96327	0.000753023	0.0137625
Os06g0649800	-1.96623	0.000396232	0.00780175
Os11g0113700	-1.97242	2.07e-08	8.73e-07
Os06g0725000	-1.975	0.000196441	0.00422792
Os03g0418700	-1.97657	0.00224981	0.0355275
Os03g0837100	-1.98098	1.8e-23	2.34e-21
Os04g0583500	-1.98329	5.19e-05	0.00128256
Os10g0416800	-1.98452	1.06e-05	0.000297581
Os03g0200600	-1.99519	0.00197581	0.0318665
Os01g0709500	-1.99962	6.46e-44	1.58e-41
Os07g0606900	-2.00714	2.08e-12	1.36e-10
Os05g0105100	-2.00725	0.000408619	0.00802058
Os05g0542800	-2.00728	8.74e-08	3.37e-06
Os06g0150400	-2.02221	0.0026658	0.0410924
Os08g0561800	-2.02337	5.84e-05	0.00142484
Os12g0256000	-2.02337	0.00134505	0.0228895
Os04g0619900	-2.02512	4.28e-11	2.47e-09
Os11g0661900	-2.02563	0.00103498	0.0182574
Os01g0514600	-2.02655	0.00312124	0.046964
Os03g0599800	-2.0273	4.63e-39	1.02e-36
Os10g0150600	-2.02824	6.8e-162	7.14e-159
Os02g0552000	-2.03061	0.000110873	0.00254725
Os05g0486200	-2.03258	0.0020639	0.0330264
Os07g0625800	-2.03595	3.57e-06	0.000110177
Os07g0573900	-2.03703	4.91e-26	7.08e-24
Os06g0728800	-2.03839	0.000156657	0.00347861
Os12g0541700	-2.05607	1.68e-07	6.29e-06
Os05g0102000	-2.06317	2.9e-23	3.72e-21
Os10g0556100	-2.06577	8.38e-47	2.2e-44
Os08g0376300	-2.06829	2.48e-06	7.91e-05
Os10g0150400	-2.07184	1.31e-238	1.74e-235
Os02g0794500	-2.07611	0.0014241	0.0240722
Os12g0599800	-2.07845	0.00159752	0.0267346
Os11g0178800	-2.07966	1.86e-17	1.7e-15
Os11g0102500	-2.08675	0.000150169	0.00334931
Os10g0150700	-2.09146	7.3e-164	8e-161
Os01g0829100	-2.09606	7.45e-14	5.43e-12
Os07g0480800	-2.09819	1.54e-15	1.26e-13
Os02g0625300	-2.09913	6.48e-33	1.16e-30
Os07g0246200	-2.1021	3.94e-32	6.94e-30
Os09g0449400	-2.10283	1.12e-06	3.73e-05
Os12g0601300	-2.10525	2.17e-12	1.41e-10
Os07g0687900	-2.10764	1.14e-11	6.95e-10
Os06g0711800	-2.10963	3.67e-11	2.14e-09
Os03g0669300	-2.11538	1.47e-35	2.97e-33
Os10g0361000	-2.11571	2.97e-07	1.08e-05
Os01g0876800	-2.11938	2.4e-08	1e-06
Os07g0230400	-2.12341	0.000760844	0.0138652
Os03g0356638	-2.12626	3.34e-12	2.14e-10
Os06g0203800	-2.12764	3.56e-05	0.000913748
Os01g0263300	-2.1332	3.55e-20	3.84e-18
Os08g0544500	-2.1345	1.01e-12	6.79e-11
Os06g0638500	-2.13684	6.74e-26	9.65e-24
Os02g0200800	-2.13766	0.000221086	0.00469066
Os02g0648300	-2.14797	1.86e-06	6.06e-05
Os09g0323500	-2.15481	3.55e-11	2.08e-09
Os11g0291475	-2.15492	2.67e-129	1.98e-126
Os02g0802200	-2.1607	0.000702212	0.0129537
Os05g0535900	-2.16256	2.62e-06	8.33e-05
Os02g0714200	-2.1639	1.75e-05	0.000473082
Os08g0550600	-2.1797	8.25e-09	3.67e-07
Os11g0104400	-2.1801	0.00250278	0.038985
Os05g0459700	-2.18155	1.59e-25	2.21e-23
Os06g0130100	-2.19148	1.82e-14	1.37e-12
Os02g0702300	-2.20931	3.55e-21	4.11e-19
Os08g0242900	-2.21085	6.42e-05	0.00154768
Os01g0855000	-2.21352	4.34e-34	8.11e-32
Os01g0223600	-2.216	2.33e-14	1.75e-12
Os11g0587300	-2.21984	5.4e-05	0.00132836
Os07g0626500	-2.22137	1.09e-06	3.63e-05
Os01g0226300	-2.2249	6.97e-05	0.00167172
Os01g0769700	-2.22792	2.07e-21	2.44e-19
Os03g0785800	-2.23394	1.31e-06	4.32e-05
Os02g0658800	-2.23896	7.04e-05	0.0016873
Os03g0651700	-2.24666	0.00137989	0.0234508
Os01g0140100	-2.26349	1.84e-145	1.45e-142
Os09g0298500	-2.26543	0.000251874	0.00525496
Os05g0466900	-2.28469	0.000351823	0.0070541
Os03g0859100	-2.28662	4.26e-83	1.99e-80
Os11g0703600	-2.2891	8e-14	5.8e-12
Os12g0556900	-2.29697	0.000317398	0.00645112
Os04g0560100	-2.30602	1.04e-41	2.44e-39
Os06g0113900	-2.30793	9.1e-92	4.88e-89
Os02g0730000	-2.30894	0.00196513	0.0317685
Os04g0619300	-2.31516	1.18e-14	9.21e-13
Os02g0635800	-2.31801	2.14e-08	9.01e-07
Os04g0405500	-2.31881	2.71e-11	1.59e-09
Os03g0291500	-2.31972	5.37e-25	7.32e-23
Os05g0238400	-2.32676	0.000321042	0.00651467
Os12g0601400	-2.32968	2.4e-08	1e-06
Os01g0744000	-2.33208	3.52e-08	1.43e-06
Os06g0119600	-2.35217	4.23e-05	0.00106938
Os07g0590700	-2.35646	2.59e-46	6.73e-44
Os09g0452200	-2.35882	8.94e-05	0.00209256
Os01g0621200	-2.3645	1.11e-08	4.87e-07
Os11g0258900	-2.36716	0.00287849	0.0437555
Os04g0494100	-2.37607	0.00115441	0.0200375
Os01g0140400	-2.37867	4.84e-13	3.32e-11
Os04g0169666	-2.38033	9.96e-10	4.89e-08
Os10g0531700	-2.38147	1.93e-07	7.12e-06
Os01g0195200	-2.38176	2.34e-11	1.39e-09
Os04g0577200	-2.38825	5.77e-10	2.9e-08
Os03g0120000	-2.39732	0.00179509	0.029435
Os02g0285300	-2.39773	6.44e-19	6.39e-17
Os08g0276400	-2.40403	8.79e-12	5.36e-10
Os05g0180300	-2.40673	5.59e-35	1.08e-32
Os01g0607900	-2.41313	2.49e-88	1.25e-85
Os10g0404900	-2.41653	1.59e-11	9.5e-10
Os01g0110800	-2.41839	2.02e-06	6.51e-05
Os04g0602500	-2.43304	0.000155246	0.00345337
Os05g0499300	-2.43774	3.62e-30	6.01e-28
Os06g0606100	-2.44752	0.00270179	0.0415709
Os02g0327000	-2.45088	9.59e-11	5.38e-09
Os06g0219500	-2.45177	0.00156088	0.0262085
Os05g0376800	-2.45532	6.03e-06	0.00017579
Os02g0308400	-2.45681	8.62e-44	2.07e-41
Os02g0726500	-2.46853	2.65e-05	0.000696045
Os05g0543600	-2.46918	7.53e-16	6.24e-14
Os03g0158700	-2.47956	0.00162164	0.026933
Os03g0327600	-2.48242	1.46e-17	1.35e-15
Os04g0662200	-2.48299	0.000167567	0.00369072
Os09g0456100	-2.49114	0.000140263	0.00316195
Os01g0841100	-2.49336	3.01e-07	1.09e-05
Os02g0219800	-2.49834	1.2e-08	5.26e-07
Os09g0338500	-2.49967	3.52e-24	4.75e-22
Os01g0799500	-2.50077	3.38e-52	9.92e-50
Os03g0374600	-2.51349	3.46e-20	3.76e-18
Os03g0281900	-2.5183	1.15e-10	6.4e-09
Os03g0724300	-2.51858	3.46e-07	1.24e-05
Os12g0428000	-2.52327	2.62e-46	6.74e-44
Os09g0492700	-2.53082	4.41e-34	8.18e-32
Os03g0692400	-2.53145	4.9e-07	1.72e-05
Os11g0168100	-2.55254	0.0016222	0.026933
Os03g0290900	-2.55941	3.94e-20	4.24e-18
Os02g0247100	-2.57702	4.49e-05	0.00112824
Os10g0159700	-2.59503	3.76e-05	0.00095688
Os02g0256100	-2.61023	3.07e-10	1.62e-08
Os03g0336200	-2.61797	4.5e-09	2.06e-07
Os07g0159700	-2.61902	0.00201152	0.0323525
Os04g0233400	-2.623	0	0
Os08g0460000	-2.62883	0	0
Os10g0543800	-2.64524	3.25e-10	1.7e-08
Os03g0311600	-2.65543	1.77e-08	7.58e-07
Os03g0853600	-2.66036	0.000931692	0.0166299
Os06g0179100	-2.66219	3.48e-09	1.62e-07
Os01g0938200	-2.68097	1.64e-08	7.04e-07
Os07g0596000	-2.68433	4.26e-05	0.00107678
Os10g0208500	-2.69148	1.19e-25	1.68e-23
Os08g0525000	-2.69678	1.06e-06	3.54e-05
Os10g0162400	-2.69678	0.000558158	0.0106115
Os02g0834300	-2.71024	0.000336135	0.00678272
Os05g0218400	-2.71251	9.59e-29	1.51e-26
Os10g0550500	-2.71315	1.49e-07	5.6e-06
Os09g0549300	-2.7157	0.00171712	0.0283594
Os03g0717000	-2.72389	9.85e-23	1.23e-20
Os09g0375000	-2.7267	0.000195492	0.00421109
Os04g0541100	-2.7386	8.89e-28	1.33e-25
Os06g0683950	-2.73883	4.36e-05	0.00109826
Os09g0423500	-2.75705	1.75e-21	2.08e-19
Os05g0406800	-2.76043	1.79e-24	2.43e-22
Os09g0498500	-2.76988	3.54e-17	3.17e-15
Os05g0356700	-2.77745	1.93e-06	6.22e-05
Os07g0109400	-2.78455	3.69e-10	1.9e-08
Os11g0233800	-2.78735	9.51e-07	3.2e-05
Os02g0138000	-2.79117	3.36e-06	0.000104334
Os10g0195600	-2.81113	9.25e-13	6.27e-11
Os09g0538700	-2.81198	9.68e-05	0.00224861
Os03g0756300	-2.81787	0.000197973	0.00425727
Os01g0547133	-2.84358	3.29e-06	0.000102113
Os02g0588500	-2.84412	3.92e-05	0.000996785
Os01g0785900	-2.85458	0.000864942	0.0155154
Os06g0653100	-2.86189	0.000312341	0.00635858
Os03g0295600	-2.86482	0.000188322	0.00408457
Os02g0629000	-2.86966	0.000250905	0.00524719
Os06g0505700	-2.88707	5.67e-08	2.25e-06
Os07g0105900	-2.89168	6.75e-06	0.00019555
Os01g0176400	-2.89564	7.96e-23	9.98e-21
Os11g0297800	-2.90805	7.77e-07	2.66e-05
Os05g0130400	-2.91645	0.00276679	0.0424158
Os07g0664600	-2.91724	0.000410566	0.00805252
Os09g0536200	-2.91875	4.1e-07	1.45e-05
Os01g0284500	-2.93073	6.63e-16	5.51e-14
Os08g0562500	-2.93689	1.54e-86	7.45e-84
Os09g0414500	-2.96177	0.00219134	0.0347786
Os01g0205900	-2.96682	1.5e-23	1.96e-21
Os12g0614600	-2.96847	3.35e-05	0.000866143
Os10g0502100	-2.97657	0.000671818	0.0124958
Os07g0676800	-2.9832	0.00112079	0.0195483
Os09g0497700	-2.9832	0.00112079	0.0195483
Os03g0329200	-2.99364	0.000415676	0.00814009
Os01g0875300	-2.9967	4.18e-06	0.000127019
Os08g0475100	-3.00096	2.55e-25	3.54e-23
Os12g0538800	-3.02383	5.61e-12	3.49e-10
Os09g0487200	-3.02817	1.48e-09	7.15e-08
Os07g0668300	-3.03051	3.44e-06	0.000106549
Os01g0819100	-3.0352	0.000822528	0.014871
Os10g0117000	-3.04369	2.91e-05	0.000759759
Os05g0587000	-3.0458	5.72e-09	2.58e-07
Os03g0165400	-3.05367	5e-19	5.02e-17
Os05g0362100	-3.05874	0.00014673	0.003293
Os02g0730400	-3.0623	0.00127029	0.0217346
Os02g0696500	-3.0813	2.19e-38	4.72e-36
Os08g0535200	-3.0869	2.03e-13	1.43e-11
Os01g0616366	-3.09023	6.59e-17	5.79e-15
Os03g0328000	-3.10303	2.5e-09	1.18e-07
Os12g0628400	-3.10713	2.33e-09	1.1e-07
Os02g0621300	-3.10782	8.63e-06	0.00024586
Os03g0703100	-3.14096	1.42e-06	4.65e-05
Os01g0177900	-3.14639	1.37e-39	3.08e-37
Os08g0524400	-3.14705	1.27e-30	2.14e-28
Os01g0860900	-3.14959	0.000109659	0.00252166
Os04g0495400	-3.15751	2.97e-84	1.41e-81
Os03g0761500	-3.15977	1.03e-71	4.26e-69
Os01g0944700	-3.16276	1.26e-11	7.57e-10
Os05g0458300	-3.17217	5.12e-07	1.79e-05
Os06g0692800	-3.17275	4.37e-06	0.000132074
Os01g0925300	-3.17322	1.59e-05	0.000433804
Os06g0678800	-3.18182	5.28e-12	3.3e-10
Os08g0103900	-3.18417	0.00153229	0.0257972
Os10g0159600	-3.19896	0.00141588	0.0239654
Os03g0186900	-3.20341	1.43e-70	5.72e-68
Os10g0377300	-3.21789	2.66e-06	8.44e-05
Os08g0106100	-3.23099	2.86e-05	0.000747998
Os06g0572400	-3.24197	4.07e-07	1.45e-05
Os05g0304900	-3.24722	0.00053043	0.0101661
Os01g0740350	-3.24817	0.00285	0.0434009
Os04g0465100	-3.25253	1.41e-09	6.84e-08
Os07g0691700	-3.25337	4.39e-09	2.01e-07
Os01g0663300	-3.25497	7.82e-104	4.81e-101
Os02g0190500	-3.25865	1.1e-05	0.000308129
Os02g0702600	-3.26157	7.52e-12	4.64e-10
Os04g0486950	-3.27865	4.4e-06	0.000132945
Os03g0576600	-3.28025	0.000705726	0.0130018
Os12g0554800	-3.29304	2.25e-12	1.46e-10
Os03g0219100	-3.29644	1.02e-09	4.99e-08
Os11g0300700	-3.2985	2.19e-06	7.03e-05
Os09g0488800	-3.29944	5.06e-15	4.02e-13
Os01g0125600	-3.30167	7.99e-07	2.72e-05
Os02g0757100	-3.3073	2.81e-07	1.03e-05
Os03g0826800	-3.31529	7.44e-08	2.91e-06
Os05g0436100	-3.32358	8.22e-17	7.2e-15
Os11g0181400	-3.39418	0.00138636	0.0235448
Os04g0531100	-3.39563	5.75e-16	4.79e-14
Os06g0229400	-3.40368	0.00306596	0.0461873
Os03g0780800	-3.42934	5.2e-05	0.00128256
Os03g0710700	-3.42952	2.47e-14	1.85e-12
Os04g0340300	-3.45185	1.84e-09	8.8e-08
Os02g0162200	-3.45679	0.00240491	0.0376466
Os09g0463600	-3.46912	2.11e-05	0.000566078
Os03g0170701	-3.46942	4.98e-12	3.13e-10
Os06g0613500	-3.4695	7.03e-13	4.8e-11
Os11g0462100	-3.47614	6.34e-05	0.00153286
Os07g0501800	-3.47777	2.07e-09	9.85e-08
Os02g0617100	-3.48311	0.00157119	0.0263525
Os01g0631700	-3.49049	1.41e-28	2.21e-26
Os03g0694500	-3.50141	1.12e-06	3.72e-05
Os03g0832200	-3.50709	0.00139241	0.0236129
Os02g0741800	-3.51404	0.000157579	0.00349601
Os07g0565500	-3.5247	0.00174031	0.0286674
Os03g0170600	-3.5283	2.48e-07	9.08e-06
Os04g0461800	-3.56611	2.25e-05	0.000601654
Os03g0115000	-3.57257	1.55e-05	0.00042251
Os07g0674400	-3.57315	1.58e-08	6.82e-07
Os04g0659300	-3.58281	2.82e-18	2.69e-16
Os03g0826900	-3.59548	2.53e-06	8.05e-05
Os07g0257200	-3.62378	3.67e-05	0.000937644
Os10g0148100	-3.62685	2.29e-62	8.02e-60
Os01g0814100	-3.63729	6.11e-105	3.85e-102
Os03g0758500	-3.64976	4.74e-12	2.99e-10
Os01g0821900	-3.652	5.07e-07	1.77e-05
Os02g0258300	-3.66107	0.00123444	0.0212366
Os03g0159600	-3.66107	5.73e-09	2.58e-07
Os07g0587200	-3.66107	2.19e-08	9.2e-07
Os04g0465600	-3.67192	6.42e-207	8.09e-204
Os01g0679500	-3.68018	0.000269433	0.00554329
Os11g0673200	-3.68816	3.36e-73	1.43e-70
Os07g0109100	-3.69278	0.00217592	0.0345773
Os04g0553500	-3.69314	2.26e-27	3.37e-25
Os06g0140700	-3.697	4.32e-54	1.34e-51
Os02g0579300	-3.70225	2.29e-06	7.34e-05
Os09g0345500	-3.71147	0.000220751	0.00469066
Os08g0442000	-3.72101	1.89e-06	6.12e-05
Os03g0134900	-3.7276	1.53e-17	1.41e-15
Os07g0658600	-3.72885	0	0
Os10g0516400	-3.7484	6.18e-21	7.08e-19
Os03g0339400	-3.76103	5.89e-07	2.05e-05
Os01g0937900	-3.7611	7.3e-18	6.82e-16
Os02g0205200	-3.77256	1.51e-05	0.000415118
Os03g0797800	-3.77329	2.1e-17	1.91e-15
Os07g0175600	-3.77564	1.27e-23	1.67e-21
Os03g0127700	-3.77839	1.01e-11	6.12e-10
Os09g0537700	-3.80868	2.33e-27	3.45e-25
Os06g0544100	-3.83154	2.27e-11	1.35e-09
Os01g0631400	-3.84761	1.5e-25	2.1e-23
Os11g0507200	-3.84877	5.3e-35	1.03e-32
Os04g0689400	-3.85371	5.62e-05	0.00137561
Os06g0711900	-3.86794	7.1e-35	1.36e-32
Os02g0639600	-3.87887	0.00208091	0.0332774
Os01g0753800	-3.88023	2.54e-88	1.26e-85
Os01g0232200	-3.89857	9.36e-05	0.00218443
Os01g0779800	-3.91297	5.2e-11	2.98e-09
Os05g0187500	-3.9241	0.00169621	0.0280877
Os12g0613250	-3.94045	3.28e-06	0.000101958
Os02g0482400	-3.94883	0.000390242	0.00770789
Os04g0493400	-3.98	3.72e-07	1.33e-05
Os07g0175500	-4.0009	1.78e-05	0.000482574
Os03g0327900	-4.02388	0.000250928	0.00524719
Os05g0513800	-4.0272	0.000396928	0.00780935
Os05g0398800	-4.09899	3.11e-63	1.1e-60
Os02g0753400	-4.11758	8.4e-05	0.00198516
Os03g0130700	-4.13726	1.62e-22	2.01e-20
Os12g0108000	-4.16922	0.000292695	0.00598766
Os07g0502900	-4.21916	5.67e-27	8.36e-25
Os11g0300600	-4.22605	2.67e-11	1.57e-09
Os02g0816200	-4.25503	2.53e-159	2.45e-156
Os01g0636400	-4.28889	8.93e-26	1.26e-23
Os09g0571000	-4.30613	0.00254261	0.0395076
Os11g0558300	-4.31537	1.1e-05	0.000308129
Os04g0493600	-4.32603	2.17e-12	1.41e-10
Os03g0336400	-4.32841	3.3e-05	0.000853451
Os06g0604000	-4.33956	1.37e-49	3.84e-47
Os12g0580950	-4.34802	4.56e-06	0.000137191
Os03g0239000	-4.35266	6.31e-32	1.09e-29
Os10g0524000	-4.36889	1.31e-05	0.000362609
Os02g0178700	-4.37556	0.00190924	0.0310642
Os04g0382800	-4.40135	2.77e-09	1.29e-07
Os03g0102500	-4.41377	0.00162202	0.026933
Os06g0704500	-4.42526	3.69e-09	1.71e-07
Os02g0719000	-4.43519	3.22e-14	2.4e-12
Os04g0619800	-4.4692	1.66e-31	2.83e-29
Os05g0512600	-4.47588	7.16e-07	2.47e-05
Os01g0741200	-4.5212	4.5e-07	1.59e-05
Os06g0266800	-4.53352	4.88e-17	4.31e-15
Os03g0335500	-4.54461	2.85e-16	2.42e-14
Os02g0693700	-4.54614	2.14e-103	1.29e-100
Os05g0217000	-4.5558	4.79e-05	0.00119525
Os08g0148300	-4.56153	0.00185694	0.03035
Os01g0954900	-4.57131	0.00178306	0.0292569
Os03g0675300	-4.57934	1.34e-08	5.85e-07
Os05g0125100	-4.58784	3.18e-15	2.56e-13
Os04g0413500	-4.61137	7.64e-15	5.99e-13
Os01g0577600	-4.62317	2.99e-05	0.000777596
Os05g0590000	-4.65586	8.78e-26	1.25e-23
Os07g0112700	-4.66082	7.47e-44	1.81e-41
Os10g0563900	-4.6712	3.81e-15	3.06e-13
Os05g0440000	-4.67172	0.00263123	0.0406591
Os04g0553650	-4.70746	2.85e-07	1.04e-05
Os04g0639100	-4.7328	2.17e-07	8e-06
Os03g0320800	-4.73907	1.74e-08	7.46e-07
Os11g0245500	-4.74076	2.68e-17	2.42e-15
Os07g0145400	-4.74135	0.000338894	0.00682746
Os02g0264800	-4.75918	4.91e-10	2.5e-08
Os03g0264600	-4.77125	0.000736092	0.0135118
Os06g0474500	-4.80087	1.86e-08	7.91e-07
Os02g0666500	-4.81757	7.12e-49	1.93e-46
Os06g0704450	-4.82947	0.000557266	0.0106078
Os09g0548200	-4.84318	2.34e-22	2.87e-20
Os01g0577450	-4.85852	0.00318297	0.0476368
Os03g0281201	-4.85852	0.00318297	0.0476368
Os02g0706900	-4.88969	9.57e-06	0.000270919
Os08g0433400	-4.93593	4.61e-05	0.00115523
Os09g0480400	-4.96623	0.00212854	0.03391
Os10g0146200	-4.99929	3.01e-05	0.000783226
Os03g0301700	-5.03117	1.96e-12	1.29e-10
Os04g0689300	-5.03546	0.000554485	0.0105709
Os05g0153300	-5.03903	6.07e-05	0.00147439
Os01g0756600	-5.03958	4.32e-26	6.26e-24
Os04g0530100	-5.05796	5.81e-05	0.00141985
Os06g0140400	-5.06262	9.86e-21	1.11e-18
Os07g0689800	-5.09205	3.15e-15	2.55e-13
Os02g0629800	-5.15107	0.0010029	0.017775
Os03g0807700	-5.15775	2.34e-37	4.99e-35
Os04g0656800	-5.1792	2.85e-10	1.51e-08
Os11g0522900	-5.18841	7.94e-05	0.00188681
Os02g0321600	-5.2506	5.42e-05	0.00133168
Os03g0844600	-5.25668	4.83e-19	4.87e-17
Os12g0274200	-5.31489	1.19e-17	1.11e-15
Os06g0691200	-5.37237	6.85e-19	6.75e-17
Os07g0418600	-5.4108	2.15e-08	9.01e-07
Os03g0286500	-5.46091	9.01e-54	2.7e-51
Os06g0653200	-5.46515	1.3e-05	0.000359337
Os03g0645000	-5.473	0.000947529	0.0168836
Os10g0412700	-5.47907	4.96e-05	0.00123129
Os01g0957100	-5.50298	5.19e-107	3.35e-104
Os03g0791700	-5.51172	1.51e-30	2.52e-28
Os01g0728100	-5.51406	3.35e-126	2.35e-123
Os05g0191700	-5.51638	1.28e-22	1.58e-20
Os07g0642800	-5.52357	2.39e-08	9.97e-07
Os04g0517000	-5.53612	2.08e-20	2.29e-18
Os08g0506400	-5.56865	2.29e-69	8.89e-67
Os09g0414900	-5.57294	0.00301714	0.045499
Os03g0310000	-5.58103	5.53e-06	0.000162659
Os10g0160100	-5.59419	1.4e-18	1.35e-16
Os01g0309100	-5.59548	0.00279307	0.0426887
Os11g0135300	-5.60884	0.00010541	0.00243059
Os09g0542700	-5.67525	5.04e-14	3.7e-12
Os01g0211800	-5.68649	1.59e-15	1.3e-13
Os01g0529800	-5.7001	5.06e-154	4.55e-151
Os08g0502400	-5.71443	6.13e-18	5.77e-16
Os10g0508000	-5.75418	0.00157687	0.0264065
Os01g0756200	-5.7574	4.24e-22	5.13e-20
Os01g0786500	-5.7821	1.66e-07	6.22e-06
Os01g0651932	-5.81399	1.84e-49	5.09e-47
Os03g0822000	-5.87519	2.1e-05	0.000564069
Os05g0345100	-5.91517	0.000836363	0.0150456
Os06g0729400	-5.91517	0.000836363	0.0150456
Os04g0507700	-5.93775	3.36e-08	1.36e-06
Os01g0839900	-6.03763	2.77e-35	5.45e-33
Os04g0465300	-6.16201	2.56e-09	1.2e-07
Os07g0222200	-6.16922	0.000271858	0.00558862
Os05g0454200	-6.32899	3e-114	2.04e-111
Os07g0489950	-6.4266	4.67e-06	0.000140273
Os02g0733300	-6.47778	6.76e-74	2.94e-71
Os10g0505500	-6.52677	6.82e-09	3.04e-07
Os02g0786500	-6.56839	8.2e-08	3.18e-06
Os02g0747900	-6.5863	1.24e-15	1.02e-13
Os03g0680700	-6.80584	0.000250354	0.00524719
Os11g0114900	-7.04573	7.75e-05	0.00184531
Os12g0114500	-7.2245	3.07e-07	1.11e-05
Os01g0251400	-7.45378	2.46e-98	1.41e-95
Os11g0523700	-7.47631	3.1e-26	4.52e-24
Os04g0525700	-7.50907	0.00125033	0.0214934
Os05g0120300	-7.7238	0.000570471	0.0108183
Os06g0643500	-7.85396	7.69e-13	5.23e-11
Os11g0644100	-7.87312	3.46e-07	1.24e-05
Os02g0639500	-7.89259	3.41e-10	1.78e-08
Os01g0741250	-7.98939	0.00019027	0.00411268
Os02g0617400	-8.31132	6.44e-09	2.89e-07
Os06g0497500	-8.53772	5.59e-10	2.82e-08
Os07g0565800	-8.59138	0	0
Os04g0631200	-8.68492	2.26e-15	1.83e-13
Os05g0518300	-8.72306	2.47e-146	2.01e-143
Os01g0201600	-8.76167	3.69e-11	2.14e-09
Os03g0651800	-8.80946	2.12e-16	1.83e-14
Os05g0419800	-8.91405	1.02e-06	3.44e-05
Os10g0150300	-9.72577	4.36e-68	1.67e-65

## Sheet: Seedling-d140
Gene	log2FoldChange	pval	padj
Os12g0508400	5.97827	0.00304128	0.0303103
Os03g0251000	5.09838	1.42127e-16	8.17382e-15
Os04g0249600	4.67337	1.05221e-17	6.45978e-16
Os07g0605350	4.40506	2.24662e-05	0.000397435
Os03g0629800	4.08733	0.00195823	0.0209718
Os10g0144700	4.05465	0.000419103	0.0054168
Os09g0307300	4.04035	2.9489e-08	8.22911e-07
Os03g0103200	3.61901	2.88458e-70	7.87073e-68
Os08g0375400	3.58949	0.00271026	0.0275024
Os07g0432201	3.58386	9.97444e-05	0.00149264
Os03g0382100	3.50717	9.68376e-31	1.12172e-28
Os06g0496400	3.44075	0.00364714	0.0351365
Os04g0354600	3.34122	0.00165337	0.0180855
Os03g0283200	3.28938	0.00507338	0.0465224
Os08g0206950	3.21723	0.00177465	0.0192662
Os04g0594100	3.20212	0.000676581	0.00832405
Os03g0752500	3.12648	2.03643e-15	1.10151e-13
Os09g0541000	3.08447	4.28615e-08	1.17603e-06
Os07g0241500	3.08217	2.99731e-06	6.24299e-05
Os12g0113600	3.05373	0.00312603	0.030979
Os06g0481200	3.01823	7.49495e-06	0.000145843
Os02g0262800	2.96255	7.36011e-06	0.000143446
Os04g0612301	2.93518	3.14315e-05	0.000536761
Os03g0201901	2.77699	1.11881e-14	5.70015e-13
Os02g0589700	2.77432	3.40037e-20	2.48521e-18
Os05g0500600	2.76472	3.81811e-05	0.000638479
Os05g0470000	2.68996	8.68066e-11	3.24461e-09
Os09g0555150	2.63962	4.36753e-09	1.34234e-07
Os10g0555700	2.59583	5.55074e-34	6.99023e-32
Os01g0547600	2.5823	4.71439e-16	2.64318e-14
Os10g0577500	2.55444	4.90529e-12	2.09131e-10
Os06g0640599	2.52394	0.00125864	0.0141977
Os05g0527800	2.51168	6.65745e-07	1.52506e-05
Os05g0562800	2.46963	1.72496e-06	3.73874e-05
Os10g0320100	2.46271	3.01512e-05	0.000517778
Os08g0485900	2.44958	4.43435e-08	1.20994e-06
Os03g0397700	2.4306	2.62013e-06	5.50406e-05
Os06g0270200	2.42098	9.81373e-10	3.2878e-08
Os02g0323600	2.40383	0.000396622	0.00515882
Os06g0352200	2.36896	6.51598e-06	0.000128434
Os11g0530600	2.32559	2.49134e-07	6.08755e-06
Os11g0155100	2.31562	2.25786e-05	0.000398895
Os10g0536500	2.29751	5.69997e-18	3.58908e-16
Os12g0528100	2.21923	1.93227e-05	0.000346609
Os04g0650700	2.21266	1.78542e-29	1.95735e-27
Os02g0240300	2.17098	1.04717e-16	6.0793e-15
Os10g0112500	2.14416	0.000285561	0.00384037
Os08g0371200	2.11595	0.00353063	0.0342153
Os01g0606400	2.11174	0.00537965	0.0488204
Os04g0454200	2.111	1.0096e-05	0.000190454
Os10g0368100	2.10721	0.00509753	0.0466916
Os11g0134700	2.1045	1.59621e-05	0.000289928
Os04g0116800	2.08593	2.49751e-11	9.87622e-10
Os02g0667500	2.06974	2.46256e-05	0.000431335
Os05g0319100	2.04817	2.48315e-06	5.23423e-05
Os12g0189900	2.04035	0.00249252	0.025664
Os06g0610800	2.0192	6.14766e-40	9.49485e-38
Os02g0204700	2.01656	0.000349473	0.00460161
Os03g0370400	2.01357	4.65342e-15	2.46812e-13
Os01g0118400	1.9945	3.57509e-14	1.75939e-12
Os03g0729600	1.97478	3.0646e-06	6.36156e-05
Os06g0244000	1.97143	0.000721213	0.00878949
Os05g0593900	1.9659	1.2791e-07	3.26176e-06
Os04g0612500	1.96027	3.15174e-72	9.10555e-70
Os01g0782200	1.94852	0.000770038	0.00927407
Os01g0511600	1.93876	5.88327e-30	6.59706e-28
Os01g0566800	1.92631	6.96502e-18	4.33013e-16
Os01g0850700	1.90859	7.11154e-93	2.86292e-90
Os01g0119100	1.89301	2.39435e-13	1.1351e-11
Os05g0215000	1.88251	2.93558e-08	8.20125e-07
Os01g0717000	1.84801	4.67827e-10	1.61354e-08
Os04g0191500	1.84219	2.67859e-08	7.5261e-07
Os03g0816500	1.82975	0.000586146	0.00733418
Os01g0819700	1.8295	9.02435e-05	0.00136628
Os04g0636400	1.80621	0.00201526	0.0214515
Os03g0254200	1.77015	4.08521e-06	8.33919e-05
Os11g0172100	1.75688	0.000548754	0.00690356
Os01g0720500	1.74713	0	0
Os04g0457000	1.73493	1.76811e-10	6.45164e-09
Os09g0452800	1.71791	4.99894e-07	1.1658e-05
Os11g0241700	1.70333	9.92345e-05	0.00148592
Os02g0114200	1.69989	3.4064e-11	1.32569e-09
Os01g0611000	1.69773	4.67762e-28	4.78618e-26
Os02g0589000	1.68835	3.29164e-09	1.02062e-07
Os01g0876300	1.67872	1.06766e-07	2.76276e-06
Os10g0196000	1.67774	2.41431e-09	7.6898e-08
Os12g0274700	1.66703	4.59877e-76	1.37722e-73
Os12g0550800	1.66631	0.000189528	0.00265502
Os02g0575700	1.61814	7.77467e-11	2.92826e-09
Os01g0294700	1.61319	7.09519e-40	1.08898e-37
Os06g0304600	1.61169	1.1869e-05	0.000221647
Os06g0110000	1.60212	1.39126e-30	1.58908e-28
Os08g0556900	1.59536	2.28523e-36	3.17054e-34
Os03g0102700	1.58958	0.000382231	0.0049981
Os01g0851100	1.58558	4.50021e-05	0.000735275
Os06g0475400	1.58163	0.0044176	0.0413111
Os04g0550200	1.57501	0.000166139	0.00236378
Os12g0159600	1.56852	8.29962e-06	0.000159479
Os01g0849000	1.55803	0.000155035	0.00222383
Os01g0559600	1.55427	3.59228e-27	3.55708e-25
Os06g0528700	1.53543	2.94387e-09	9.24459e-08
Os04g0311400	1.52148	4.76649e-22	3.78805e-20
Os03g0279950	1.50929	0.000223774	0.00309068
Os08g0130400	1.50019	0.00275625	0.027923
Os08g0238200	1.49424	0.00548238	0.0495513
Os04g0447800	1.49223	2.25276e-11	8.9807e-10
Os05g0453700	1.48642	0.000526698	0.00666707
Os06g0120200	1.4674	0.00101223	0.0118144
Os04g0408600	1.46049	0.000170813	0.00242605
Os11g0116300	1.46035	0.000242734	0.00332821
Os01g0348900	1.45022	4.0288e-06	8.24461e-05
Os01g0717400	1.44457	0.00350463	0.0340171
Os11g0559600	1.4258	5.39269e-17	3.19104e-15
Os01g0839200	1.41854	0.000155335	0.00222569
Os01g0878900	1.41467	2.90646e-12	1.26325e-10
Os04g0401000	1.41213	2.46184e-63	6.10661e-61
Os02g0554100	1.39343	0.000403496	0.00523436
Os06g0105700	1.37215	0.0046367	0.0429998
Os06g0128700	1.35079	5.89954e-09	1.77543e-07
Os01g0700100	1.3486	8.64143e-07	1.94686e-05
Os01g0899500	1.33165	0.00537339	0.0487816
Os03g0118200	1.32929	0.00323651	0.0317916
Os09g0439500	1.31524	6.02446e-09	1.8108e-07
Os01g0695700	1.31265	0.00318385	0.0313999
Os02g0553200	1.30975	1.06246e-43	1.81187e-41
Os03g0227400	1.30497	1.34756e-07	3.41155e-06
Os12g0601800	1.30399	7.21516e-05	0.00112354
Os06g0254700	1.29903	0.000476099	0.00608619
Os02g0589400	1.29741	1.08451e-12	4.88664e-11
Os10g0552700	1.28225	0.000482529	0.00615557
Os05g0579600	1.27778	6.9807e-05	0.00109188
Os12g0291100	1.26629	1.88179e-83	6.79575e-81
Os12g0208950	1.26608	0.000330788	0.00438615
Os09g0517000	1.2634	1.7877e-06	3.86449e-05
Os01g0862200	1.25778	6.51661e-06	0.000128434
Os01g0770100	1.25035	0.00491394	0.0453482
Os06g0102100	1.24996	1.85254e-12	8.18215e-11
Os02g0581100	1.2441	1.2358e-50	2.40853e-48
Os07g0212200	1.24062	2.26683e-80	7.73145e-78
Os04g0650000	1.22358	2.57956e-11	1.01679e-09
Os02g0177700	1.22085	5.97903e-06	0.000118696
Os02g0504000	1.2171	6.93922e-08	1.84423e-06
Os08g0441500	1.21387	3.01044e-06	6.25972e-05
Os03g0348200	1.21173	2.02557e-08	5.76384e-07
Os08g0468700	1.20129	0.00123977	0.0140467
Os05g0496200	1.19741	1.23205e-69	3.28864e-67
Os04g0448300	1.19516	3.14826e-09	9.7863e-08
Os12g0115700	1.17752	0.00124434	0.0140843
Os10g0502000	1.17098	1.15451e-11	4.77296e-10
Os06g0108900	1.16193	3.03505e-09	9.48241e-08
Os04g0305700	1.14603	7.81724e-05	0.00120281
Os08g0276100	1.1433	7.93539e-11	2.98422e-09
Os03g0195300	1.13975	1.771e-06	3.83176e-05
Os04g0439100	1.13818	1.5143e-16	8.68849e-15
Os01g0869800	1.13615	2.92982e-146	1.94453e-143
Os10g0499600	1.12923	0.000741438	0.00899579
Os03g0413000	1.12789	7.59887e-17	4.45359e-15
Os10g0148400	1.11372	0.00360829	0.0348442
Os01g0851700	1.11239	0.00102388	0.0119389
Os07g0435300	1.11063	8.14992e-81	2.81884e-78
Os10g0100300	1.10573	4.01907e-25	3.6965e-23
Os10g0516100	1.10474	7.63296e-35	9.9176e-33
Os05g0477900	1.10463	3.17985e-05	0.000542274
Os05g0566400	1.1033	1.13283e-05	0.000212199
Os06g0646100	1.10303	0.00535867	0.048684
Os05g0560000	1.10053	2.0174e-170	1.70832e-167
Os04g0559200	1.09358	0.00474171	0.0439239
Os06g0705100	1.0922	1.00743e-11	4.19314e-10
Os04g0527400	1.08906	0.00373997	0.0358619
Os01g0266500	1.08837	0.00112366	0.0129426
Os09g0419200	1.08779	1.80053e-24	1.61371e-22
Os01g0974200	1.08768	7.8776e-05	0.00120906
Os08g0489300	1.08608	2.39407e-05	0.000420839
Os03g0341300	1.08519	4.446e-05	0.0007269
Os05g0495000	1.08467	0.00241921	0.0250352
Os02g0257300	1.08464	5.15557e-21	3.93184e-19
Os02g0834700	1.08245	2.9101e-07	7.07557e-06
Os08g0126700	1.08233	8.50533e-38	1.24325e-35
Os03g0796600	1.07705	3.83327e-20	2.78502e-18
Os01g0170051	1.07635	4.56712e-06	9.24607e-05
Os06g0554800	1.07606	1.24127e-10	4.58375e-09
Os02g0110600	1.06976	2.81512e-06	5.88347e-05
Os03g0140100	1.06957	0.00314732	0.0311523
Os05g0291700	1.06698	9.42747e-49	1.76414e-46
Os07g0577600	1.06687	0	0
Os03g0343900	1.06668	4.06512e-66	1.03987e-63
Os08g0435900	1.06526	0	0
Os01g0919600	1.05776	3.44765e-23	2.94996e-21
Os04g0430200	1.05667	8.99832e-06	0.000172068
Os01g0959900	1.05158	4.6598e-05	0.000759328
Os04g0602100	1.05106	1.6866e-19	1.15692e-17
Os11g0416900	1.04779	2.92392e-05	0.000503878
Os03g0152600	1.04508	0.000334236	0.0044271
Os04g0659100	1.04452	2.48294e-103	1.08881e-100
Os06g0320500	1.04406	0	0
Os05g0514400	1.04277	0.00109994	0.0127171
Os11g0264500	1.04246	3.39054e-05	0.000573426
Os06g0264800	1.04123	7.81749e-58	1.79415e-55
Os10g0503800	1.03921	2.6334e-09	8.33354e-08
Os03g0161900	1.03844	1.4164e-05	0.000260739
Os06g0196300	1.02311	2.22265e-21	1.71641e-19
Os03g0778100	1.02077	9.73845e-118	5.43516e-115
Os03g0170900	1.01929	4.09944e-05	0.000679743
Os07g0187400	1.01739	5.41846e-08	1.46061e-06
Os04g0573000	1.01382	7.68697e-07	1.74302e-05
Os08g0102000	1.01186	1.23248e-07	3.14943e-06
Os09g0526700	1.01131	2.86453e-05	0.000495033
Os04g0680400	1.0099	0.000743157	0.00900775
Os03g0149300	1.00976	0.00194002	0.0208131
Os09g0115900	1.00841	2.42962e-08	6.85008e-07
Os09g0511600	1.00338	4.13167e-10	1.44121e-08
Os01g0682500	1.00143	1.43729e-10	5.28377e-09
Os03g0782200	1.00013	2.92212e-36	3.98659e-34
Os01g0575500	-1.00141	0.000804211	0.00963367
Os08g0486200	-1.00243	0.0039519	0.0375859
Os07g0694700	-1.00296	6.65549e-12	2.80341e-10
Os06g0334300	-1.00318	0.002958	0.0295985
Os11g0455800	-1.00501	6.49807e-19	4.32448e-17
Os03g0756000	-1.00721	3.33033e-06	6.88408e-05
Os03g0408300	-1.00744	2.05414e-06	4.39022e-05
Os06g0701100	-1.00801	7.42411e-06	0.000144579
Os03g0692700	-1.01029	1.92937e-13	9.18208e-12
Os03g0139100	-1.01306	8.72388e-05	0.00132652
Os01g0881300	-1.01323	1.07464e-08	3.14978e-07
Os12g0586600	-1.01451	0.00453281	0.0422277
Os06g0687600	-1.0157	9.75881e-09	2.87692e-07
Os01g0851000	-1.01576	0.00203027	0.0215926
Os05g0373700	-1.0164	0.00532089	0.0484124
Os07g0667900	-1.01811	0.000714164	0.00872523
Os12g0507200	-1.01818	4.01421e-05	0.000668318
Os01g0693400	-1.01909	4.64112e-09	1.42287e-07
Os11g0637700	-1.02192	0.000825781	0.00985838
Os01g0860800	-1.03181	2.80037e-05	0.000485311
Os02g0718900	-1.03199	2.85167e-09	8.98952e-08
Os11g0189600	-1.033	0.00450238	0.042008
Os05g0350600	-1.03419	0.0028249	0.0285008
Os02g0524600	-1.03501	1.4993e-05	0.000274149
Os03g0823400	-1.03543	8.81435e-15	4.54735e-13
Os01g0836800	-1.03575	0.000355235	0.00466747
Os01g0179800	-1.03657	5.27253e-12	2.22981e-10
Os02g0801900	-1.03812	2.50589e-05	0.000437676
Os05g0445500	-1.03952	7.22633e-06	0.000141063
Os09g0487100	-1.04569	0.000720365	0.00878682
Os01g0205500	-1.0489	0.00283145	0.0285552
Os03g0345200	-1.05118	0.000306359	0.00409987
Os05g0227600	-1.05672	6.00001e-21	4.5476e-19
Os08g0431500	-1.05695	0.00330763	0.0323995
Os12g0150100	-1.05754	0.00145318	0.0161037
Os03g0670700	-1.05987	3.66751e-78	1.18504e-75
Os09g0533900	-1.06186	7.74501e-11	2.92157e-09
Os12g0164800	-1.06248	0.00199999	0.021322
Os05g0552300	-1.06292	0.00161454	0.017716
Os01g0805700	-1.06491	0.00106348	0.0123537
Os03g0234200	-1.06539	4.13556e-06	8.43497e-05
Os08g0431300	-1.06726	1.80925e-09	5.85371e-08
Os11g0489250	-1.06842	0.00300025	0.0299501
Os01g0338000	-1.06854	0.000548052	0.00689827
Os05g0420600	-1.07024	0.000193196	0.00270485
Os05g0461300	-1.07366	0.000318185	0.00423735
Os05g0227700	-1.07555	0.00363185	0.0350201
Os01g0253300	-1.07632	3.32561e-07	7.9753e-06
Os10g0457600	-1.07675	0.00336507	0.0328051
Os01g0191500	-1.07689	0.000151112	0.00217646
Os01g0595600	-1.0772	6.81739e-05	0.00107248
Os05g0217700	-1.07827	9.94065e-25	9.04121e-23
Os12g0299300	-1.07889	6.86562e-08	1.82664e-06
Os03g0141000	-1.08057	0.000401629	0.00521566
Os11g0482000	-1.0808	7.16482e-06	0.000139973
Os01g0898300	-1.08084	0.0028713	0.0288978
Os02g0785800	-1.08388	6.82507e-05	0.001073
Os08g0157400	-1.08394	0.00333085	0.032575
Os02g0767500	-1.08453	5.26693e-09	1.60671e-07
Os01g0666950	-1.08493	0.00241372	0.0249889
Os02g0610600	-1.08517	1.10723e-07	2.85913e-06
Os10g0572300	-1.08586	0.00290382	0.0292011
Os06g0143000	-1.08728	0.00440781	0.0412667
Os05g0559900	-1.08743	0.00042295	0.00546364
Os04g0473400	-1.08913	0.00507306	0.0465224
Os06g0346201	-1.09	0.00316875	0.0313012
Os04g0421900	-1.09101	0.000128383	0.00187662
Os05g0582800	-1.09107	0.000145707	0.00210849
Os11g0124300	-1.09242	0.000741436	0.00899579
Os06g0715500	-1.09379	0.000275426	0.00372447
Os05g0355500	-1.09454	0.00294255	0.029494
Os05g0476700	-1.09506	1.5689e-05	0.000286025
Os01g0654100	-1.09799	0.00118081	0.0134745
Os07g0207100	-1.09888	9.12512e-05	0.00138069
Os05g0387200	-1.09921	6.39687e-05	0.00101151
Os03g0143700	-1.09974	0.00115558	0.013273
Os10g0465800	-1.10097	0.000173194	0.00245703
Os02g0327700	-1.10183	0.00487529	0.0450084
Os10g0503250	-1.10212	0.000894878	0.0105804
Os05g0120100	-1.10296	0.00265553	0.0270476
Os06g0152100	-1.10354	2.45305e-09	7.79411e-08
Os02g0823100	-1.10374	2.18056e-07	5.36553e-06
Os06g0167100	-1.10406	0.000257738	0.00351041
Os07g0661400	-1.10481	0.00038906	0.00507929
Os09g0114500	-1.10486	1.90329e-07	4.72588e-06
Os04g0449900	-1.105	4.46907e-11	1.7148e-09
Os02g0816300	-1.10539	1.94657e-07	4.8236e-06
Os05g0568000	-1.10793	3.84209e-08	1.06011e-06
Os03g0755000	-1.11149	0.00351452	0.0340862
Os02g0675700	-1.11194	0.0033568	0.0327766
Os06g0103300	-1.11223	0.00264712	0.0269732
Os03g0333200	-1.1126	1.71297e-07	4.27494e-06
Os07g0148800	-1.11518	0.00063284	0.00786072
Os01g0239700	-1.11595	1.00016e-09	3.34616e-08
Os03g0216600	-1.11968	9.20376e-05	0.00139087
Os08g0318500	-1.12057	7.59783e-05	0.00117346
Os08g0269700	-1.12101	0.000144759	0.00209726
Os08g0247600	-1.12159	0.00045297	0.00581474
Os12g0610300	-1.12375	2.28371e-11	9.08933e-10
Os11g0151300	-1.12643	0.00131192	0.0147244
Os06g0642900	-1.12691	0.00219937	0.0231306
Os05g0597200	-1.12913	0.00208662	0.0220867
Os11g0163100	-1.1312	5.79994e-15	3.04987e-13
Os01g0231000	-1.13137	0.000177794	0.00251358
Os01g0328400	-1.1321	3.29458e-06	6.81592e-05
Os04g0169100	-1.13327	0.00196573	0.0210429
Os12g0167900	-1.13499	4.19976e-07	9.93579e-06
Os09g0397300	-1.1351	9.26925e-10	3.11389e-08
Os01g0351300	-1.13675	7.32788e-05	0.00113893
Os01g0679700	-1.13676	0.000167891	0.00238733
Os08g0160500	-1.13852	4.55251e-11	1.74409e-09
Os05g0490100	-1.13863	0.00346385	0.0336745
Os06g0256800	-1.13905	0.000765108	0.00922374
Os07g0657200	-1.14118	3.61032e-09	1.1152e-07
Os02g0781400	-1.1429	0.00357474	0.0346155
Os07g0208000	-1.14302	0.000343657	0.00453232
Os03g0690500	-1.14318	0.000575792	0.00721415
Os01g0256500	-1.14318	5.9237e-83	2.10824e-80
Os01g0150000	-1.14318	6.02282e-06	0.000119469
Os08g0116500	-1.14386	3.73635e-10	1.31264e-08
Os08g0117300	-1.14577	9.64757e-07	2.15967e-05
Os02g0802700	-1.14637	0.0011776	0.0134528
Os05g0208000	-1.1499	0.00323909	0.0318042
Os03g0750100	-1.1499	0.00019548	0.0027275
Os09g0440200	-1.1507	0.0022452	0.0235119
Os09g0520700	-1.15121	7.35981e-05	0.00114317
Os03g0272900	-1.15153	5.56181e-05	0.000891524
Os01g0780400	-1.15359	0.00131047	0.0147192
Os06g0646700	-1.15391	1.3896e-05	0.000256382
Os04g0530500	-1.15417	0.000185719	0.0026091
Os06g0140800	-1.15435	0.00334157	0.0326577
Os05g0168700	-1.15668	0.00321668	0.0316601
Os05g0392700	-1.15693	0.00244317	0.0252406
Os03g0115200	-1.15749	0.00116172	0.0133061
Os05g0563600	-1.15817	9.32001e-23	7.78474e-21
Os07g0581000	-1.15873	1.18648e-06	2.63201e-05
Os10g0363300	-1.15913	8.70169e-12	3.63414e-10
Os03g0705300	-1.15946	0.000892443	0.0105567
Os08g0500700	-1.16128	2.73065e-07	6.65244e-06
Os12g0572000	-1.16128	0.00240692	0.024929
Os01g0574800	-1.1633	8.90379e-15	4.58387e-13
Os05g0553400	-1.1639	0.00547129	0.0494693
Os06g0210000	-1.16442	0.000324784	0.00431923
Os08g0390000	-1.16469	0.000564641	0.00708527
Os12g0597700	-1.1666	9.20106e-05	0.00139087
Os05g0110300	-1.16878	0.000969884	0.0113579
Os03g0249100	-1.16881	2.96188e-09	9.28925e-08
Os03g0362200	-1.1696	9.31063e-06	0.000177516
Os04g0395600	-1.17296	0.000176506	0.00249968
Os12g0563600	-1.17312	4.56828e-43	7.68379e-41
Os05g0178400	-1.17342	0.00143623	0.0159591
Os04g0504000	-1.17439	0.00506459	0.0464939
Os05g0429100	-1.17527	2.59362e-05	0.000451713
Os03g0232400	-1.17707	0.00246259	0.0254092
Os08g0511700	-1.17809	5.34924e-08	1.44512e-06
Os04g0644750	-1.17877	0.00395767	0.0376262
Os02g0489400	-1.17998	0.00156044	0.0171838
Os02g0806600	-1.17998	7.67758e-09	2.29087e-07
Os05g0449200	-1.18146	0.00404926	0.0383337
Os02g0717800	-1.18407	1.82216e-05	0.000328537
Os08g0327100	-1.18437	3.30076e-05	0.000560171
Os04g0532400	-1.18457	7.94747e-09	2.36565e-07
Os04g0372800	-1.18487	0.000261413	0.00355663
Os07g0603500	-1.18525	2.87042e-05	0.000495702
Os05g0274900	-1.18531	0.00506121	0.0464803
Os12g0567700	-1.18798	3.19633e-14	1.57932e-12
Os08g0141300	-1.18941	2.07027e-06	4.42084e-05
Os02g0129800	-1.19066	0.0022105	0.0232377
Os03g0832600	-1.19087	4.9761e-05	0.000806588
Os02g0699600	-1.19219	7.086e-05	0.00110669
Os02g0541325	-1.19263	0.000162249	0.00231514
Os02g0218200	-1.19514	0.00076032	0.00917052
Os12g0554400	-1.19631	0.000179855	0.00253833
Os01g0905800	-1.19647	2.18559e-16	1.2424e-14
Os03g0171600	-1.19813	1.55128e-08	4.47121e-07
Os03g0669200	-1.19837	0.00323458	0.0317916
Os04g0376000	-1.19876	0.000285045	0.00383554
Os02g0829900	-1.19955	0.00371271	0.0356842
Os03g0158500	-1.19999	4.3355e-08	1.18824e-06
Os03g0343500	-1.20089	7.17351e-05	0.00111777
Os02g0175600	-1.20132	7.76655e-12	3.25466e-10
Os07g0662500	-1.20221	1.00184e-05	0.000189247
Os06g0555400	-1.20347	0.00136688	0.0152853
Os06g0547400	-1.20427	1.9275e-06	4.13756e-05
Os02g0229000	-1.20703	0.000340103	0.00449269
Os01g0232800	-1.20734	1.07538e-05	0.000202362
Os05g0447700	-1.20798	0.000637633	0.00790826
Os11g0637800	-1.2159	0.00184541	0.0199422
Os06g0728600	-1.21927	9.1029e-07	2.04333e-05
Os02g0786000	-1.22483	0.00138941	0.0155019
Os09g0508500	-1.22532	5.51211e-06	0.000110318
Os02g0162500	-1.2266	0.000100411	0.00149897
Os03g0775200	-1.22668	0.00494365	0.045571
Os03g0288300	-1.22753	3.1378e-06	6.50254e-05
Os08g0323700	-1.22815	4.07391e-05	0.000675966
Os03g0125300	-1.22828	0.00259063	0.0264745
Os09g0478300	-1.2298	4.92978e-05	0.000800666
Os08g0516600	-1.23099	5.62608e-05	0.000900062
Os01g0557500	-1.23167	4.81036e-06	9.69057e-05
Os04g0171800	-1.23167	0.00456913	0.0425016
Os01g0185300	-1.23225	5.9761e-10	2.04679e-08
Os03g0424800	-1.23749	3.24454e-07	7.82674e-06
Os12g0621900	-1.23885	0.000689383	0.00845191
Os12g0443700	-1.23889	0.000429476	0.00554212
Os03g0811900	-1.23907	1.20465e-11	4.97187e-10
Os05g0177500	-1.23964	1.14945e-07	2.95262e-06
Os01g0772700	-1.24096	0.00126989	0.0143049
Os08g0191100	-1.24276	0.00104206	0.0121337
Os01g0276000	-1.24311	0.00124011	0.0140467
Os08g0359500	-1.24482	0.00339342	0.0330552
Os05g0519400	-1.24545	2.35135e-05	0.000414219
Os05g0247100	-1.24587	3.66765e-34	4.66666e-32
Os03g0209000	-1.24609	6.8509e-05	0.00107569
Os07g0663800	-1.24612	7.09113e-07	1.61537e-05
Os03g0799100	-1.24642	3.04197e-06	6.31993e-05
Os05g0559600	-1.24758	0.000500398	0.00636699
Os08g0128500	-1.24822	0.00107121	0.0124201
Os01g0290800	-1.24838	0.00538579	0.0488548
Os03g0182600	-1.24934	9.0116e-08	2.36429e-06
Os06g0562600	-1.25018	0.00501944	0.0461484
Os04g0399000	-1.2502	0.000220959	0.00305523
Os07g0539300	-1.25041	0.000224251	0.00309552
Os07g0194000	-1.25055	1.43071e-05	0.000262783
Os07g0223400	-1.25092	0.0001533	0.00220538
Os08g0485000	-1.25196	4.21844e-05	0.000694783
Os03g0721400	-1.25406	0.00254446	0.0261113
Os07g0597400	-1.25506	0.00266297	0.0271121
Os01g0785300	-1.25644	0.00425589	0.0399969
Os04g0608100	-1.25777	2.80344e-22	2.24981e-20
Os06g0172600	-1.2579	7.64454e-05	0.00117845
Os10g0163310	-1.2579	0.00516153	0.0471546
Os03g0119300	-1.25796	8.56498e-10	2.89711e-08
Os05g0112000	-1.26066	6.65516e-06	0.000130849
Os05g0446500	-1.26116	0.00204673	0.0217489
Os11g0543100	-1.26264	5.70407e-05	0.000909577
Os04g0598200	-1.26328	0.00224103	0.0234937
Os08g0326400	-1.26547	1.31566e-06	2.88986e-05
Os07g0420700	-1.26649	0.00225452	0.0235994
Os07g0150200	-1.26714	9.8382e-05	0.00147585
Os04g0685900	-1.26739	2.69242e-05	0.000467594
Os02g0287000	-1.26743	0.000688634	0.00844695
Os04g0527000	-1.26759	0.00301611	0.030095
Os05g0491200	-1.26774	9.53324e-06	0.000180933
Os03g0265700	-1.26969	2.23403e-05	0.000396069
Os09g0482100	-1.27283	4.56146e-11	1.74479e-09
Os02g0780550	-1.27514	0.00195513	0.0209477
Os02g0332200	-1.27521	0.000392315	0.00511229
Os06g0659300	-1.27651	8.6647e-05	0.00131997
Os12g0145700	-1.27829	0.00139481	0.015541
Os09g0258600	-1.27934	1.65219e-08	4.73981e-07
Os02g0503400	-1.27981	1.06733e-11	4.42745e-10
Os08g0515800	-1.28097	0.00377508	0.0361281
Os01g0102700	-1.28147	0.00157266	0.0173105
Os01g0267100	-1.2815	4.01014e-07	9.5055e-06
Os08g0136100	-1.28196	4.27578e-06	8.69928e-05
Os03g0390000	-1.28277	5.19907e-05	0.000837203
Os01g0560000	-1.28286	7.74139e-06	0.000150162
Os05g0477300	-1.28297	1.88703e-10	6.84489e-09
Os07g0690400	-1.2849	0.000136453	0.00198865
Os01g0106200	-1.28515	8.15926e-05	0.00124606
Os09g0485900	-1.28577	3.72025e-15	1.98605e-13
Os03g0748300	-1.28866	0.000633924	0.00786623
Os06g0226700	-1.28896	2.53598e-06	5.33642e-05
Os10g0413101	-1.29096	2.42493e-07	5.943e-06
Os12g0508300	-1.29157	0.000577678	0.00723408
Os05g0459900	-1.29214	1.40463e-08	4.06284e-07
Os05g0107600	-1.29297	2.21101e-05	0.000392594
Os01g0686800	-1.29416	1.65956e-11	6.78098e-10
Os02g0557200	-1.29498	1.25927e-10	4.64322e-09
Os04g0349500	-1.29779	4.33704e-11	1.66935e-09
Os08g0156800	-1.29793	0.000808215	0.00967219
Os01g0844400	-1.29936	0.0037656	0.0360566
Os06g0606800	-1.29968	5.66759e-05	0.000905524
Os02g0482200	-1.30111	0.00394083	0.0374951
Os03g0424500	-1.30172	6.8108e-07	1.55729e-05
Os09g0474300	-1.30398	1.39028e-06	3.04559e-05
Os07g0585000	-1.30618	1.16202e-25	1.07278e-23
Os04g0660400	-1.30967	2.28183e-05	0.00040284
Os05g0160200	-1.31085	4.32405e-07	1.01808e-05
Os04g0555600	-1.31194	0.00151695	0.0167649
Os01g0865100	-1.31235	0.00322439	0.0317106
Os03g0708250	-1.31481	0.00284444	0.0286744
Os04g0689500	-1.31504	1.80932e-12	8.00568e-11
Os01g0514300	-1.31643	0.0032408	0.0318083
Os01g0952600	-1.31665	0.000489934	0.00624354
Os06g0699600	-1.31793	0.00113787	0.0130818
Os08g0525700	-1.31907	9.99728e-05	0.00149515
Os03g0267600	-1.31916	0.000825279	0.00985718
Os01g0618400	-1.31958	0.00155519	0.0171413
Os04g0676400	-1.32048	3.43608e-05	0.000580728
Os07g0616000	-1.32068	0.000466458	0.0059785
Os07g0496000	-1.32175	7.84629e-05	0.00120652
Os01g0670800	-1.3222	0.00198462	0.0212082
Os07g0510200	-1.32273	2.45341e-09	7.79411e-08
Os08g0117200	-1.32287	8.1953e-05	0.00125001
Os02g0591700	-1.32347	5.6237e-08	1.51261e-06
Os03g0126100	-1.32491	0.00510105	0.0467064
Os08g0558000	-1.32909	0.00301982	0.0301087
Os03g0598800	-1.32936	4.18437e-05	0.000691108
Os06g0701400	-1.33007	0.000937826	0.0110192
Os07g0229900	-1.33166	0.000218471	0.00302593
Os02g0209100	-1.33187	0.00209549	0.0221424
Os05g0519300	-1.33487	1.42326e-05	0.000261805
Os01g0825800	-1.33585	6.67439e-06	0.000131122
Os05g0391200	-1.33706	0.000329023	0.00436747
Os03g0223301	-1.3383	1.54129e-06	3.36439e-05
Os11g0433500	-1.33882	0.00399901	0.0379605
Os08g0544800	-1.33944	1.75682e-11	7.14275e-10
Os07g0180900	-1.33986	4.78027e-15	2.52993e-13
Os01g0834600	-1.3402	0.00250646	0.0257752
Os03g0355600	-1.3409	4.2795e-08	1.17552e-06
Os01g0854000	-1.34151	0.000122876	0.00179933
Os07g0608700	-1.34357	0.000586268	0.00733418
Os03g0825700	-1.34373	0.00437691	0.0410087
Os06g0118700	-1.34383	1.3697e-22	1.13251e-20
Os04g0501000	-1.3451	0.000100635	0.00150023
Os03g0356700	-1.3452	1.84343e-06	3.97447e-05
Os03g0856100	-1.3465	0.000630847	0.0078439
Os02g0525600	-1.34822	7.09018e-12	2.9763e-10
Os02g0708400	-1.34878	2.01568e-06	4.31552e-05
Os12g0577200	-1.34911	0.000154911	0.00222383
Os03g0798600	-1.34973	8.55341e-07	1.9288e-05
Os04g0616400	-1.35019	0.0053004	0.0482797
Os03g0818400	-1.35233	0.00250219	0.0257421
Os09g0467200	-1.35316	1.25639e-05	0.000233656
Os05g0426300	-1.35341	0.000162462	0.00231682
Os01g0140500	-1.35637	9.0943e-08	2.38344e-06
Os03g0773600	-1.35637	0.00269549	0.0273752
Os06g0264500	-1.3565	7.88168e-06	0.000152162
Os05g0539400	-1.35698	4.05951e-05	0.000674488
Os09g0467700	-1.35869	1.11814e-09	3.71558e-08
Os02g0107600	-1.36077	0.00101506	0.0118417
Os04g0429450	-1.36093	3.79091e-18	2.40551e-16
Os05g0462500	-1.36154	0.000104653	0.00155378
Os06g0115200	-1.36427	0.000700233	0.00856356
Os08g0143400	-1.36542	8.12141e-05	0.00124105
Os08g0102100	-1.36796	0.0030485	0.0303577
Os07g0509800	-1.3683	2.09614e-84	7.68283e-82
Os08g0345700	-1.36855	3.51392e-05	0.000593067
Os04g0666900	-1.36861	6.21462e-05	0.000983328
Os07g0693600	-1.36955	0.000903832	0.01068
Os02g0135500	-1.37158	1.65944e-10	6.07314e-09
Os07g0616600	-1.37262	4.89497e-05	0.000795537
Os03g0130500	-1.37304	2.66574e-06	5.58555e-05
Os02g0550600	-1.37306	4.75331e-07	1.11381e-05
Os08g0129800	-1.37357	8.62186e-15	4.45741e-13
Os03g0429000	-1.37373	0.00310616	0.0308568
Os07g0622100	-1.37387	6.58121e-10	2.23843e-08
Os02g0138000	-1.3776	0.00329618	0.0323131
Os05g0519900	-1.37946	0.00040967	0.00530325
Os12g0430000	-1.38004	0.000510926	0.00649085
Os09g0553200	-1.38041	0.0010347	0.0120537
Os08g0234000	-1.38181	0.00213877	0.0225609
Os04g0281900	-1.38309	9.14211e-15	4.69671e-13
Os05g0355400	-1.38429	0.000151551	0.0021815
Os11g0571900	-1.38547	5.24015e-08	1.42034e-06
Os06g0207000	-1.3861	0.000930683	0.0109563
Os03g0101800	-1.3869	0.000210905	0.00293106
Os09g0543100	-1.38792	4.16897e-12	1.78358e-10
Os07g0593332	-1.38817	0.00167125	0.0182485
Os11g0240600	-1.38867	5.98817e-07	1.37689e-05
Os03g0796501	-1.38905	1.61938e-09	5.28232e-08
Os07g0580500	-1.39058	7.33697e-07	1.66673e-05
Os12g0596201	-1.39076	3.96228e-08	1.09205e-06
Os05g0332300	-1.3954	1.83297e-05	0.000330243
Os03g0807800	-1.39572	1.2499e-16	7.22206e-15
Os03g0237000	-1.39621	2.84264e-08	7.95064e-07
Os02g0690700	-1.3963	0.000742036	0.0089986
Os08g0276000	-1.39973	0.00199223	0.0212709
Os09g0266400	-1.40155	0.000285022	0.00383554
Os03g0340700	-1.40503	5.75343e-05	0.000916258
Os04g0212200	-1.40521	0.000150668	0.00217133
Os07g0445600	-1.40536	1.14406e-07	2.94494e-06
Os12g0566300	-1.40892	1.21977e-06	2.69368e-05
Os10g0411800	-1.40921	2.73621e-13	1.29218e-11
Os03g0150600	-1.40953	4.05051e-06	8.28214e-05
Os01g0631100	-1.41257	0.00141849	0.0157976
Os09g0474800	-1.41301	0.000240979	0.00330599
Os06g0568000	-1.41367	0.00104669	0.0121817
Os03g0831700	-1.41393	9.57304e-05	0.00144137
Os05g0491100	-1.41422	6.01378e-10	2.05397e-08
Os08g0127600	-1.41829	0.00255399	0.0261872
Os05g0571100	-1.41844	0.000818944	0.00978628
Os01g0780900	-1.42474	0.000314971	0.00420138
Os03g0417900	-1.42496	0.0033433	0.0326577
Os03g0246500	-1.42503	4.43116e-10	1.53262e-08
Os01g0909400	-1.42537	0.00116107	0.0133049
Os01g0887700	-1.42772	0.00173735	0.0189031
Os03g0825600	-1.42945	0.000553461	0.00695566
Os07g0674200	-1.42961	7.10572e-05	0.00110861
Os03g0576700	-1.43035	3.35381e-08	9.27471e-07
Os04g0650800	-1.43063	0.00295474	0.02958
Os10g0481000	-1.43114	2.99383e-09	9.37749e-08
Os01g0546800	-1.43224	0.000781351	0.00938271
Os01g0142300	-1.43369	0.000750359	0.00908159
Os02g0797700	-1.43424	1.80469e-09	5.84668e-08
Os01g0888300	-1.4354	0.00110441	0.0127568
Os12g0238100	-1.43558	0.000923267	0.0108846
Os04g0408900	-1.44026	0.000165587	0.00235729
Os07g0613200	-1.44106	8.07499e-07	1.82594e-05
Os09g0437500	-1.44139	0.000270208	0.00365794
Os11g0455500	-1.44177	1.21055e-52	2.51927e-50
Os07g0620300	-1.44368	0.00115552	0.013273
Os03g0411800	-1.44621	3.34569e-07	8.01561e-06
Os05g0323900	-1.4463	0.00258575	0.0264356
Os04g0674300	-1.44706	0.000155346	0.00222569
Os02g0308800	-1.44716	2.10975e-06	4.49733e-05
Os04g0518100	-1.44791	2.61903e-20	1.92562e-18
Os03g0211700	-1.448	6.71606e-06	0.000131835
Os01g0733500	-1.44938	3.65968e-28	3.79202e-26
Os01g0938600	-1.45139	0.00112767	0.0129766
Os01g0694900	-1.45264	0.000537482	0.00677911
Os05g0395000	-1.45646	4.27551e-18	2.69907e-16
Os02g0759900	-1.45802	0.00144929	0.0160751
Os02g0741700	-1.45817	2.04859e-05	0.000365075
Os11g0562100	-1.45843	6.90468e-07	1.57582e-05
Os02g0674800	-1.4587	1.17517e-26	1.14066e-24
Os10g0170200	-1.45974	5.68213e-09	1.7142e-07
Os01g0273300	-1.46201	4.92676e-06	9.90881e-05
Os03g0297100	-1.46245	1.14074e-05	0.000213515
Os10g0576900	-1.46385	0.000394391	0.00513524
Os03g0305400	-1.46421	0.00116446	0.0133189
Os04g0612600	-1.46443	1.7287e-06	3.74354e-05
Os11g0111000	-1.46506	0.00495367	0.0456463
Os02g0184100	-1.46576	0.0026382	0.0268935
Os10g0471400	-1.46709	0.00107305	0.0124356
Os05g0541900	-1.46895	9.91486e-05	0.00148554
Os12g0124200	-1.46947	1.869e-11	7.54886e-10
Os11g0704600	-1.47278	7.87524e-09	2.34699e-07
Os02g0478600	-1.47362	0.000100679	0.00150023
Os01g0337900	-1.47465	0.00359456	0.03478
Os01g0654500	-1.47626	2.46508e-09	7.81987e-08
Os03g0308100	-1.47706	0.00208861	0.0220982
Os11g0181100	-1.47789	0.00413792	0.0390676
Os08g0246800	-1.47796	0.00391229	0.0372669
Os01g0743300	-1.47955	0.000535151	0.00675319
Os07g0448800	-1.48038	1.34642e-149	9.44689e-147
Os05g0437300	-1.48194	0.000684923	0.00840982
Os04g0685300	-1.48645	1.63395e-08	4.69297e-07
Os01g0911200	-1.49019	3.7437e-05	0.000628824
Os09g0248900	-1.49059	0.00457478	0.042538
Os04g0688300	-1.49106	0.00075532	0.00913265
Os07g0572600	-1.49193	0.00350609	0.0340178
Os02g0771700	-1.49225	4.04773e-13	1.88258e-11
Os05g0540000	-1.49256	0.000153867	0.00221095
Os07g0633600	-1.49281	1.16635e-08	3.40166e-07
Os04g0502200	-1.49523	0.000218872	0.00302979
Os11g0127900	-1.49748	1.27119e-12	5.70688e-11
Os11g0708400	-1.49763	0.000725737	0.00883264
Os09g0526200	-1.49847	9.91391e-15	5.08258e-13
Os02g0219800	-1.49945	4.52696e-05	0.000739153
Os05g0474400	-1.50063	2.17252e-06	4.62712e-05
Os01g0610500	-1.50132	0.00159006	0.0174864
Os03g0297300	-1.50159	0.00421088	0.0396497
Os11g0245900	-1.50175	0.00115801	0.013276
Os01g0896700	-1.50366	4.69586e-14	2.30632e-12
Os05g0301500	-1.50524	0.00409586	0.0387152
Os02g0625300	-1.50623	1.57867e-21	1.22682e-19
Os10g0560700	-1.50732	1.39779e-05	0.000257506
Os01g0928100	-1.50741	0.00109671	0.0126858
Os02g0821200	-1.50842	2.91434e-05	0.000502933
Os11g0444700	-1.50998	1.67158e-08	4.78985e-07
Os04g0693400	-1.51041	5.08322e-09	1.55259e-07
Os05g0127200	-1.51058	7.57954e-06	0.000147255
Os01g0747300	-1.51268	2.07883e-07	5.14098e-06
Os04g0283900	-1.51276	0.0022816	0.0238422
Os07g0520900	-1.51296	0.00134892	0.0151102
Os05g0457800	-1.51315	0.000268922	0.00364455
Os02g0456000	-1.51322	2.41834e-05	0.000424498
Os01g0709500	-1.51329	1.75125e-30	1.98181e-28
Os07g0223100	-1.51424	6.80746e-07	1.55729e-05
Os11g0170900	-1.51453	7.7315e-13	3.50947e-11
Os10g0516500	-1.51501	2.05914e-18	1.33773e-16
Os02g0831600	-1.51519	0.000415496	0.005373
Os01g0652800	-1.51536	1.71695e-06	3.72467e-05
Os03g0200500	-1.51623	1.00931e-07	2.62281e-06
Os01g0710000	-1.51624	6.13189e-06	0.000121338
Os02g0526400	-1.52077	0.00168299	0.018344
Os02g0111700	-1.52098	0.000100317	0.00149897
Os02g0671100	-1.52347	0.000679357	0.00835402
Os07g0164500	-1.52385	4.18972e-05	0.000691108
Os06g0133900	-1.52423	1.56637e-06	3.4161e-05
Os06g0571400	-1.52605	0.00053859	0.00678961
Os02g0705300	-1.52637	0.00122563	0.0139278
Os07g0166600	-1.52788	2.95832e-05	0.000509092
Os05g0556900	-1.52912	0.00244702	0.0252698
Os05g0557000	-1.52953	0.00535416	0.0486611
Os01g0547000	-1.52957	0.00102501	0.0119465
Os11g0448000	-1.53208	2.93171e-07	7.12106e-06
Os07g0102300	-1.53268	0.00204312	0.0217198
Os02g0315400	-1.53325	0.00361488	0.0348941
Os06g0283400	-1.5339	0.00382285	0.0364857
Os07g0154300	-1.5373	0.00163721	0.0179487
Os04g0693000	-1.5425	0.000688539	0.00844695
Os01g0922600	-1.54343	0.00133077	0.0149223
Os09g0416600	-1.54571	5.30291e-08	1.43418e-06
Os09g0526800	-1.54681	6.09529e-05	0.000966314
Os03g0146100	-1.5475	0.0027718	0.0280573
Os09g0541700	-1.54861	0.00513004	0.0469207
Os01g0834200	-1.55158	8.18833e-05	0.00124973
Os07g0252400	-1.55237	2.33965e-11	9.29687e-10
Os03g0227000	-1.55344	9.21095e-07	2.06569e-05
Os10g0167300	-1.55538	1.10801e-15	6.03311e-14
Os10g0512700	-1.55556	0.00458227	0.0425754
Os03g0303100	-1.55715	1.66908e-14	8.36482e-13
Os02g0617300	-1.55796	7.05821e-08	1.86776e-06
Os04g0519700	-1.56306	3.64097e-06	7.49465e-05
Os11g0481200	-1.56425	0.00505205	0.0464135
Os01g0266000	-1.56532	0.00115712	0.013276
Os03g0819900	-1.56533	5.31414e-05	0.000854612
Os09g0507800	-1.56534	3.39359e-10	1.19908e-08
Os01g0123900	-1.56572	1.63614e-10	6.00577e-09
Os11g0545300	-1.56708	5.63023e-28	5.73699e-26
Os05g0123200	-1.56764	5.21652e-12	2.21247e-10
Os01g0907200	-1.56937	0.00247456	0.0255006
Os10g0413500	-1.5695	0.00224519	0.0235119
Os03g0620800	-1.56992	8.06604e-06	0.000155233
Os09g0408000	-1.57222	1.3444e-06	2.94771e-05
Os07g0195400	-1.57398	0.00254271	0.0261042
Os07g0597200	-1.57415	0.00172423	0.0187686
Os03g0349600	-1.57421	1.92869e-10	6.98569e-09
Os03g0794700	-1.5754	1.34286e-06	2.94698e-05
Os03g0760800	-1.57632	0.00313269	0.0310325
Os07g0631900	-1.57847	3.43885e-09	1.06358e-07
Os08g0490000	-1.57879	0.00317554	0.0313557
Os08g0117400	-1.5804	6.54255e-15	3.41841e-13
Os02g0208900	-1.58459	7.40008e-05	0.00114725
Os05g0373400	-1.58738	0.000596531	0.00745497
Os06g0166400	-1.5898	8.92114e-05	0.001354
Os08g0530200	-1.59254	1.69177e-06	3.67329e-05
Os01g0823900	-1.59372	5.28e-07	1.22628e-05
Os03g0223400	-1.59609	1.02868e-07	2.66468e-06
Os06g0223800	-1.5963	2.52054e-11	9.95128e-10
Os05g0117798	-1.59719	0.00155803	0.0171649
EPlOSAG00000047708	-1.59763	0.00539448	0.0489008
Os07g0106700	-1.59797	0.000277259	0.0037472
Os02g0762400	-1.59832	1.16145e-09	3.85428e-08
Os01g0208600	-1.59959	3.58328e-10	1.26067e-08
Os03g0140200	-1.59961	0.00124842	0.0141083
Os04g0106000	-1.60067	6.78895e-05	0.00106869
Os02g0814700	-1.60068	7.97287e-06	0.000153681
Os12g0623900	-1.60248	6.84334e-20	4.82908e-18
Os01g0634300	-1.6091	0.00353046	0.0342153
Os08g0293100	-1.61194	0.00127909	0.0143968
Os03g0364400	-1.61282	5.31175e-20	3.80294e-18
Os11g0168200	-1.61335	7.22461e-05	0.0011243
Os08g0492000	-1.615	2.97332e-05	0.000510957
Os03g0262700	-1.61705	0.000756944	0.00913878
Os08g0323600	-1.61792	0.00277761	0.028093
Os04g0501700	-1.61856	0.00537077	0.0487759
Os06g0143900	-1.61904	6.17149e-07	1.41639e-05
Os06g0352900	-1.61905	0.000103734	0.001542
Os03g0292800	-1.62236	9.29738e-05	0.00140329
Os01g0559825	-1.62438	4.75748e-08	1.29236e-06
Os01g0150200	-1.62485	0.000480335	0.00613076
Os01g0867700	-1.62503	0.000631568	0.0078489
Os08g0321000	-1.62577	1.785e-59	4.21483e-57
Os05g0542900	-1.62657	0.00332332	0.0325272
Os12g0156400	-1.62855	0.000182393	0.00256825
Os03g0108500	-1.62882	9.86922e-07	2.20727e-05
Os07g0564700	-1.63133	1.844e-05	0.000331988
Os08g0341700	-1.63136	0.00309448	0.0307781
Os12g0609600	-1.63229	0.00136184	0.0152358
Os01g0179200	-1.63279	0.00542789	0.0491855
Os02g0644100	-1.63407	8.94208e-06	0.000171154
Os12g0106300	-1.63633	3.89792e-05	0.000651165
Os04g0663100	-1.63662	2.2587e-07	5.54668e-06
Os09g0524800	-1.63772	1.79743e-13	8.58747e-12
Os06g0561200	-1.63823	0.00304519	0.030337
Os02g0460200	-1.63947	8.107e-33	9.85562e-31
Os09g0533300	-1.64106	0.00370217	0.0356107
Os02g0490500	-1.64115	1.14737e-07	2.95036e-06
Os03g0854600	-1.64726	3.19606e-15	1.71741e-13
Os09g0407950	-1.64996	0.000118552	0.00174257
Os12g0616400	-1.6508	2.10829e-10	7.56921e-09
Os06g0671900	-1.65403	8.52804e-14	4.16348e-12
Os07g0520400	-1.65592	4.35605e-07	1.02365e-05
Os05g0384800	-1.65673	1.45178e-07	3.66031e-06
Os11g0442380	-1.65802	0.00474468	0.0439348
Os02g0236600	-1.65842	2.04443e-16	1.16756e-14
Os03g0726100	-1.6587	9.82873e-45	1.69975e-42
Os02g0465400	-1.65878	0.000110237	0.00163078
Os06g0699500	-1.66009	0.00222271	0.0233261
Os09g0526300	-1.66231	2.21682e-08	6.27171e-07
Os03g0737900	-1.66234	0.000520146	0.00659434
Os11g0470600	-1.66599	0.00117043	0.0133809
Os07g0100900	-1.66666	0.00447133	0.04175
Os01g0223600	-1.66683	2.43936e-10	8.71957e-09
Os05g0473500	-1.66917	5.27556e-12	2.22981e-10
Os03g0703000	-1.66927	5.3753e-20	3.83725e-18
Os02g0321900	-1.67238	0.000324861	0.00431923
Os03g0854100	-1.67248	5.3676e-08	1.44849e-06
Os01g0205700	-1.67426	7.57502e-05	0.00117141
Os03g0329700	-1.67676	4.32973e-10	1.50251e-08
Os07g0645500	-1.67753	0.000108974	0.00161306
Os04g0118500	-1.67778	0.000306651	0.00410154
Os08g0243900	-1.68233	3.15884e-09	9.80679e-08
Os06g0226000	-1.68288	2.23542e-05	0.000396069
Os02g0678200	-1.68471	8.44748e-09	2.50537e-07
Os04g0467100	-1.68562	0.000724989	0.00883113
Os04g0571300	-1.68567	2.17575e-07	5.35907e-06
Os01g0949300	-1.68813	1.55949e-09	5.113e-08
Os04g0678300	-1.68839	0.000106733	0.0015818
Os01g0534900	-1.69074	2.4602e-11	9.74439e-10
Os01g0221600	-1.69932	0.00269771	0.0273864
Os05g0417000	-1.70151	0.00209442	0.0221406
Os10g0573400	-1.70305	5.01581e-26	4.75572e-24
Os02g0794500	-1.7056	0.00507686	0.046537
Os03g0223000	-1.70595	1.42912e-50	2.76338e-48
Os03g0743650	-1.70665	2.11517e-08	5.99795e-07
Os02g0523500	-1.70793	2.33837e-12	1.02359e-10
Os08g0359200	-1.70794	4.35909e-05	0.000714593
Os10g0456400	-1.70954	2.0639e-09	6.61662e-08
Os01g0962100	-1.71108	1.12851e-05	0.00021171
Os04g0271200	-1.7112	1.8568e-05	0.000334047
Os02g0554800	-1.71768	0.000101683	0.00151426
Os09g0452200	-1.71809	0.00138579	0.0154685
Os02g0176700	-1.71828	0.000168303	0.0023918
Os02g0648300	-1.71868	3.77318e-05	0.000632909
Os01g0128400	-1.721	7.67004e-06	0.000148896
Os05g0582100	-1.72124	3.24896e-06	6.72721e-05
Os03g0275300	-1.724	9.36298e-10	3.14107e-08
Os08g0498100	-1.72498	5.65605e-58	1.31034e-55
Os01g0685400	-1.72635	0.00093463	0.0109895
Os07g0584100	-1.72856	1.93698e-06	4.15428e-05
Os07g0574800	-1.72872	1.09166e-31	1.3077e-29
Os11g0439600	-1.73137	0.00172021	0.0187331
Os11g0175900	-1.73491	5.74127e-05	0.000914915
Os12g0104800	-1.73593	2.44197e-05	0.000428033
Os04g0297800	-1.73711	7.79203e-15	4.0369e-13
Os01g0769900	-1.73827	0.00236618	0.0245796
Os02g0497700	-1.73875	0.000122691	0.00179769
Os06g0708500	-1.73922	2.97907e-14	1.48091e-12
Os06g0729300	-1.73964	4.24086e-05	0.00069754
Os07g0503500	-1.74074	4.16419e-28	4.29664e-26
Os01g0777000	-1.74125	0.000119144	0.00174989
Os09g0521400	-1.74278	0.00107841	0.0124918
Os02g0810100	-1.74319	1.67803e-09	5.46519e-08
Os01g0580500	-1.74625	0.00370188	0.0356107
Os02g0742200	-1.74625	0.00263721	0.0268935
Os09g0416900	-1.74625	0.000402412	0.00522306
Os11g0308800	-1.74625	0.00263721	0.0268935
Os01g0266800	-1.74762	1.91167e-19	1.30766e-17
Os05g0222200	-1.74892	3.06752e-35	4.04995e-33
Os10g0493300	-1.75366	8.68408e-14	4.23125e-12
Os11g0117700	-1.75473	0.00293928	0.0294732
Os06g0496800	-1.75487	9.642e-20	6.70761e-18
Os06g0652000	-1.75488	0.00319925	0.0315138
Os07g0619800	-1.75609	4.59477e-09	1.41042e-07
Os03g0128000	-1.75615	7.71821e-45	1.35383e-42
Os10g0504600	-1.75787	5.70054e-05	0.000909577
Os02g0220600	-1.76151	0.000115538	0.00170508
Os01g0118000	-1.76206	1.20889e-05	0.000225583
Os08g0497300	-1.76273	0.00243601	0.0251878
Os05g0417200	-1.7648	0.00422766	0.0397772
Os03g0246800	-1.765	5.56951e-10	1.91555e-08
Os05g0387700	-1.76595	1.9555e-10	7.06193e-09
Os10g0505700	-1.76662	2.86905e-21	2.20173e-19
Os01g0276600	-1.76863	9.25925e-10	3.11389e-08
Os03g0385400	-1.7694	8.44888e-80	2.84218e-77
Os10g0554001	-1.77306	1.63055e-05	0.000295945
Os02g0652300	-1.77716	2.19855e-06	4.67444e-05
Os05g0302700	-1.78066	1.19451e-06	2.64505e-05
Os02g0496500	-1.7808	0.00277744	0.028093
Os01g0128300	-1.78209	0.000318425	0.00423825
Os03g0143800	-1.78268	2.80945e-08	7.86678e-07
Os08g0249900	-1.78577	0.00293113	0.0294035
Os12g0175700	-1.79483	0.000497957	0.00633938
Os02g0125400	-1.7949	3.73341e-07	8.90111e-06
Os12g0538300	-1.79732	0.000444732	0.00572995
Os01g0133500	-1.79871	6.64484e-06	0.000130751
Os06g0336200	-1.80725	0	0
Os03g0178400	-1.80736	3.74586e-13	1.7488e-11
Os06g0669600	-1.80955	1.42452e-08	4.11552e-07
Os07g0106200	-1.8096	5.28189e-08	1.43007e-06
Os03g0337900	-1.81049	8.05101e-05	0.00123337
Os02g0220400	-1.81381	5.95721e-07	1.37105e-05
Os10g0516551	-1.81412	4.09522e-16	2.31187e-14
Os03g0363400	-1.81487	0.000856724	0.0101832
Os02g0128800	-1.81745	0.00193408	0.0207675
Os04g0597000	-1.81918	0.000654665	0.00809497
Os08g0543400	-1.82743	0.000137303	0.00199867
Os09g0568400	-1.83031	0.00310961	0.0308668
Os02g0236800	-1.83138	1.19787e-14	6.0903e-13
Os07g0230400	-1.83344	0.00217433	0.0228966
Os03g0831200	-1.83471	2.3834e-06	5.0326e-05
Os02g0103700	-1.83895	9.74207e-06	0.000184453
Os07g0162900	-1.83935	0.00372439	0.0357544
Os04g0569900	-1.84171	1.78469e-51	3.56314e-49
Os12g0638200	-1.84316	5.66231e-08	1.52133e-06
Os02g0629000	-1.84542	0.00480631	0.0444552
Os06g0211300	-1.84758	3.55306e-08	9.81467e-07
Os06g0708832	-1.84817	7.72707e-16	4.25457e-14
Os03g0355700	-1.84912	5.49467e-06	0.000110059
Os03g0695425	-1.84934	5.54224e-07	1.27794e-05
Os11g0499600	-1.84934	5.62641e-09	1.70157e-07
Os08g0243100	-1.85405	0.00119927	0.0136724
Os01g0723200	-1.85543	0.00193956	0.0208131
Os01g0652100	-1.85607	0.00106955	0.0124067
Os07g0684100	-1.8562	4.23541e-07	1.00105e-05
Os08g0101600	-1.86062	0.00239295	0.0248158
Os01g0827400	-1.86172	0.0011268	0.0129728
Os08g0555200	-1.86172	4.19436e-07	9.93259e-06
Os09g0502200	-1.86502	0.00231874	0.0242097
Os01g0279300	-1.8653	9.41698e-08	2.46276e-06
Os01g0660300	-1.86604	1.01967e-07	2.64694e-06
Os03g0280700	-1.86654	0.000364701	0.00478672
Os04g0486600	-1.86661	1.55352e-29	1.71846e-27
Os07g0682800	-1.86815	0.000155644	0.00222866
Os07g0164300	-1.86858	0.00123757	0.0140309
Os06g0104400	-1.87294	0.000342837	0.00452393
Os02g0156100	-1.8747	4.6591e-13	2.15063e-11
Os04g0372400	-1.87498	1.58345e-05	0.000288036
Os05g0163300	-1.87668	0.000141936	0.00206
Os11g0696200	-1.88838	0.000399821	0.00519767
Os03g0266300	-1.88852	0.000774694	0.009321
Os03g0336700	-1.88876	0.000663176	0.00818373
Os03g0852400	-1.8892	0.00110285	0.0127448
Os08g0363000	-1.89144	0.00441361	0.0412985
Os12g0256000	-1.89387	0.00208575	0.0220867
Os01g0958500	-1.89714	0.000407869	0.00528272
Os01g0382400	-1.89825	0.000790375	0.0094818
Os01g0861700	-1.90724	0.00221913	0.0232985
Os04g0101800	-1.91104	8.81454e-08	2.31507e-06
Os12g0122000	-1.91512	5.34701e-07	1.23874e-05
Os01g0545100	-1.91747	0.00440523	0.0412583
Os05g0585400	-1.92004	0.000215005	0.00298129
Os06g0128200	-1.92124	3.26224e-17	1.94444e-15
Os10g0477100	-1.92458	9.77341e-05	0.00146792
Os08g0143500	-1.92465	7.49783e-05	0.00116094
Os11g0703900	-1.92487	1.23777e-123	7.41363e-121
Os02g0550400	-1.92505	0.00195269	0.0209306
Os11g0147500	-1.92606	7.40732e-09	2.21291e-07
Os10g0131200	-1.92682	0.000106001	0.00157191
Os03g0760200	-1.93252	4.58785e-06	9.28038e-05
Os03g0824100	-1.93449	7.02468e-08	1.8609e-06
Os02g0200800	-1.93535	0.000514445	0.00653217
Os04g0606500	-1.93859	6.06983e-06	0.000120304
Os02g0775400	-1.94173	1.24351e-08	3.62241e-07
Os04g0501800	-1.94224	7.12307e-06	0.00013938
Os04g0397000	-1.94294	0.00253333	0.0260256
Os02g0697800	-1.94555	3.96859e-06	8.13494e-05
Os10g0500300	-1.94726	0.000181472	0.00255822
Os05g0498900	-1.95026	0.00424982	0.0399705
Os03g0266800	-1.95113	8.62878e-12	3.60983e-10
Os01g0312500	-1.95304	0.00188407	0.0203104
Os01g0211600	-1.95338	5.87408e-09	1.76994e-07
Os04g0412200	-1.95534	1.88017e-06	4.04657e-05
Os06g0145600	-1.95534	0.000751747	0.00909392
Os03g0712400	-1.95714	2.03583e-06	4.35487e-05
Os05g0190300	-1.96266	6.04048e-28	6.12959e-26
Os03g0183000	-1.96325	0.000500933	0.00637049
Os05g0556400	-1.96437	2.22327e-18	1.44055e-16
Os08g0152800	-1.96864	1.87638e-08	5.35793e-07
Os11g0104400	-1.96864	0.00451642	0.042091
Os09g0372700	-1.9709	0.00185791	0.0200372
Os02g0130600	-1.981	2.31457e-05	0.000408326
Os04g0568400	-1.98271	2.63902e-06	5.53902e-05
Os05g0353500	-1.98331	1.7801e-29	1.95735e-27
Os01g0883900	-1.9855	4.71187e-09	1.44276e-07
Os01g0875300	-1.98877	0.000265012	0.00359947
Os02g0632500	-1.9898	0.00205512	0.0218191
Os03g0805400	-1.99685	0.000231194	0.00318421
Os05g0587300	-1.99778	0.00355384	0.0344267
Os03g0683700	-2.00213	5.67184e-05	0.000905614
Os12g0605100	-2.00456	0.00209121	0.0221162
Os06g0593100	-2.00663	0.00143182	0.0159178
Os03g0635800	-2.00695	0.00549056	0.049607
Os01g0565900	-2.00928	0.00060198	0.00750456
Os08g0139200	-2.00928	0.00274828	0.027863
Os02g0588500	-2.01087	0.000756276	0.00913878
Os07g0147500	-2.01238	1.21367e-36	1.69341e-34
Os07g0529600	-2.01509	2.02285e-10	7.28373e-09
Os02g0109800	-2.01619	1.06607e-19	7.39533e-18
Os07g0181000	-2.01673	2.35169e-07	5.76927e-06
Os04g0290000	-2.01708	1.44421e-06	3.15846e-05
Os04g0416700	-2.01714	4.75419e-19	3.18116e-17
Os05g0420500	-2.01792	4.19049e-05	0.000691108
Os07g0437000	-2.01926	0.000361082	0.00474176
Os06g0538900	-2.02099	1.3742e-24	1.24067e-22
Os09g0453100	-2.02753	2.65078e-06	5.55894e-05
Os01g0132000	-2.03091	5.62071e-07	1.29482e-05
Os05g0322900	-2.03092	7.45291e-05	0.00115471
Os02g0667100	-2.03103	6.19975e-05	0.000981608
Os08g0139100	-2.0337	2.41112e-06	5.08677e-05
Os02g0182600	-2.03575	1.7311e-05	0.000313731
Os12g0601400	-2.03575	2.66635e-07	6.50224e-06
Os03g0336200	-2.04471	3.91407e-07	9.29572e-06
Os12g0133050	-2.04621	0.00296132	0.0296095
Os07g0568000	-2.04664	0.00358525	0.0347036
Os05g0503000	-2.04793	1.86561e-08	5.33338e-07
Os05g0429400	-2.05057	2.6931e-34	3.44451e-32
Os08g0242900	-2.05482	0.000129503	0.00189073
Os01g0969100	-2.05529	0.000155812	0.00222977
Os08g0120200	-2.06426	0.000117503	0.0017309
Os07g0201100	-2.06521	5.1882e-11	1.9753e-09
Os06g0716700	-2.0674	1.80941e-11	7.33228e-10
Os05g0542800	-2.06778	4.49295e-08	1.22457e-06
Os04g0655300	-2.07097	0.000400341	0.00520167
Os03g0200600	-2.07165	0.00147757	0.0163666
Os04g0599900	-2.07444	2.46789e-09	7.81987e-08
Os01g0281400	-2.07729	1.52162e-22	1.25391e-20
Os05g0363200	-2.07842	4.51048e-27	4.44835e-25
Os01g0653800	-2.08317	1.35095e-11	5.53845e-10
Os01g0290600	-2.08398	0.000161706	0.00231007
Os08g0342400	-2.08454	0.000209273	0.00291169
Os04g0507500	-2.08606	9.59941e-12	4.00225e-10
Os06g0566500	-2.08632	0.00173959	0.0189106
Os01g0844500	-2.0867	2.59279e-19	1.75887e-17
Os05g0553700	-2.08747	1.20873e-12	5.43642e-11
Os03g0161400	-2.08862	7.23352e-11	2.73282e-09
Os05g0156300	-2.08947	3.94787e-09	1.21641e-07
Os06g0109100	-2.09198	2.03402e-18	1.32844e-16
Os03g0161100	-2.10082	0.00360104	0.0348015
Os01g0939700	-2.10162	1.51366e-08	4.36792e-07
Os01g0306800	-2.10239	6.88008e-05	0.00107958
Os11g0247300	-2.10502	3.96049e-76	1.20071e-73
Os03g0238600	-2.10549	1.74169e-05	0.000315418
Os08g0248900	-2.10629	5.76395e-05	0.000917339
Os03g0136200	-2.10815	1.28374e-19	8.85525e-18
Os03g0271200	-2.10882	5.72713e-06	0.000114342
Os11g0104900	-2.11033	1.77346e-11	7.19849e-10
Os12g0230600	-2.1125	3.29382e-07	7.92227e-06
Os12g0188500	-2.11319	0.0051088	0.0467599
Os07g0456700	-2.11605	0.00122661	0.0139324
Os01g0303600	-2.11624	7.25503e-05	0.00112832
Os02g0120800	-2.11656	2.66325e-11	1.04642e-09
Os03g0608700	-2.12154	0.000545526	0.00686999
Os11g0141800	-2.1245	8.54248e-18	5.28407e-16
Os09g0484200	-2.12467	2.78163e-13	1.3111e-11
Os03g0843800	-2.12689	1.57229e-70	4.33828e-68
Os06g0234200	-2.12919	5.12395e-05	0.000826993
Os01g0267900	-2.13044	3.57407e-05	0.000602805
Os07g0516200	-2.13054	0.000956679	0.0112193
Os03g0308200	-2.13542	3.3148e-07	7.96076e-06
Os12g0182200	-2.13608	3.20338e-08	8.89881e-07
Os12g0556900	-2.13704	0.000552741	0.00695016
Os06g0335500	-2.13841	4.46034e-33	5.47663e-31
Os03g0849600	-2.13965	2.28155e-06	4.83e-05
Os10g0155500	-2.14372	0.00399019	0.0378913
Os04g0418800	-2.14479	1.48555e-12	6.60882e-11
Os12g0583300	-2.14493	5.41058e-12	2.28295e-10
Os08g0515700	-2.14528	1.97095e-05	0.00035226
Os01g0915800	-2.14618	6.03284e-05	0.000957031
Os11g0150400	-2.14862	1.15476e-05	0.000215975
Os03g0125600	-2.15022	6.72232e-23	5.65342e-21
Os01g0806200	-2.15188	4.17478e-30	4.70275e-28
Os07g0189700	-2.15379	3.1839e-07	7.69558e-06
Os09g0439700	-2.15555	0.0034551	0.0336161
Os11g0463700	-2.15915	1.58533e-06	3.45439e-05
Os01g0769700	-2.16693	7.5483e-21	5.7035e-19
Os07g0259700	-2.16697	3.13679e-07	7.59667e-06
Os03g0826900	-2.17251	0.000263624	0.00358462
Os07g0562400	-2.17673	6.73866e-08	1.79871e-06
Os08g0200100	-2.17807	1.01159e-08	2.97861e-07
Os06g0625500	-2.17863	3.14307e-05	0.000536761
Os01g0262500	-2.17941	2.02191e-09	6.49047e-08
Os03g0637800	-2.17966	1.75344e-07	4.37148e-06
Os02g0778400	-2.18014	0.00110582	0.0127611
Os10g0413400	-2.18341	4.75289e-13	2.18981e-11
Os02g0686500	-2.184	0.00290803	0.0292314
Os05g0396900	-2.18726	3.13423e-12	1.35506e-10
Os12g0113500	-2.18832	5.4507e-11	2.06993e-09
Os01g0191100	-2.19153	0.00379242	0.0362799
Os05g0218400	-2.19572	5.28615e-23	4.47627e-21
Os07g0626500	-2.19584	1.20757e-06	2.67155e-05
Os12g0428000	-2.19607	9.09298e-40	1.38693e-37
Os04g0649700	-2.1961	6.16943e-07	1.41639e-05
Os04g0560600	-2.20081	0.00129667	0.0145731
Os10g0462900	-2.20568	0.000194772	0.00271917
Os07g0209000	-2.2081	4.87748e-06	9.81772e-05
Os05g0132100	-2.20963	1.98618e-29	2.15817e-27
Os03g0402400	-2.21294	0.000182061	0.00256504
Os03g0817800	-2.21318	6.19208e-64	1.55162e-61
Os03g0113800	-2.21497	2.76429e-08	7.75803e-07
Os10g0462800	-2.21699	1.59114e-05	0.000289219
Os10g0522601	-2.22082	1.26903e-33	1.58191e-31
Os08g0537900	-2.22329	2.9083e-06	6.07306e-05
Os04g0675500	-2.22723	1.6003e-06	3.48392e-05
Os03g0157300	-2.22795	9.18982e-09	2.7157e-07
Os03g0376600	-2.22802	9.41591e-06	0.000179107
Os02g0748800	-2.22811	3.27812e-05	0.000556713
Os07g0510100	-2.23055	0.00255864	0.0262021
Os05g0480600	-2.23102	1.85634e-08	5.31308e-07
Os11g0679700	-2.23126	6.42192e-07	1.47248e-05
Os02g0712700	-2.23167	0.00415509	0.0391996
Os06g0227250	-2.23208	5.02332e-07	1.17038e-05
Os01g0300200	-2.23309	6.63584e-16	3.67847e-14
Os01g0326000	-2.23343	0.00063326	0.00786196
Os06g0649800	-2.23929	0.000111749	0.00165215
Os06g0210500	-2.2396	1.93591e-05	0.000347009
Os12g0541700	-2.24078	3.06619e-08	8.52733e-07
Os09g0237600	-2.2447	6.54427e-05	0.00103349
Os07g0440100	-2.24552	0.000530928	0.00671715
Os09g0338500	-2.24591	1.2866e-21	1.00302e-19
Os03g0861400	-2.24726	0.003218	0.0316604
Os05g0210600	-2.25243	4.25e-06	8.654e-05
Os09g0529900	-2.25354	0.0043458	0.0407537
Os03g0238800	-2.25733	1.61024e-08	4.63573e-07
Os09g0451500	-2.25845	1.42457e-05	0.00026185
Os05g0555100	-2.25931	0.00166035	0.0181537
Os10g0536400	-2.25991	0.00419485	0.0395444
Os01g0938200	-2.26364	2.75349e-07	6.70143e-06
Os06g0203200	-2.2665	1.12496e-06	2.5046e-05
Os04g0180900	-2.27051	0.000188113	0.00263821
Os02g0755000	-2.27598	2.21244e-06	4.69991e-05
Os09g0555300	-2.2781	5.41174e-16	3.02037e-14
Os02g0299200	-2.28079	3.10487e-07	7.52679e-06
Os11g0488400	-2.28243	2.08234e-10	7.48698e-09
Os07g0616200	-2.28502	3.77824e-06	7.7577e-05
Os12g0166700	-2.28883	1.26001e-05	0.000234054
Os08g0475100	-2.28901	2.31528e-19	1.57497e-17
Os03g0254000	-2.28927	9.28866e-13	4.20077e-11
Os02g0315600	-2.29644	0.000227799	0.00314096
Os12g0623600	-2.29691	1.0272e-07	2.66367e-06
Os02g0658800	-2.30073	5.06967e-05	0.000820131
Os05g0402700	-2.30142	3.69232e-29	3.95949e-27
Os04g0102700	-2.30301	4.97899e-07	1.16225e-05
Os09g0127800	-2.30346	0.000726859	0.00884075
Os03g0751600	-2.30442	8.09234e-23	6.78237e-21
Os03g0346500	-2.30893	0.00202733	0.0215706
Os12g0236100	-2.30927	0.000264379	0.0035929
Os02g0736400	-2.30988	3.17349e-07	7.67796e-06
Os08g0490600	-2.31344	9.22167e-10	3.11067e-08
Os06g0529900	-2.31525	3.32391e-12	1.43202e-10
Os03g0301800	-2.31656	0.00253399	0.0260256
Os02g0738900	-2.32478	5.41508e-07	1.25215e-05
Os05g0582000	-2.32915	4.28956e-13	1.99128e-11
Os07g0500300	-2.33199	2.17594e-24	1.93603e-22
Os02g0655800	-2.33246	4.80876e-11	1.83653e-09
Os03g0356638	-2.33369	1.43664e-13	6.91754e-12
Os09g0246500	-2.33637	7.08894e-05	0.00110669
Os05g0238400	-2.33744	0.000297236	0.00398865
Os01g0143800	-2.33782	1.40812e-10	5.1843e-09
Os04g0396800	-2.33816	7.61774e-05	0.00117579
Os11g0658800	-2.33912	3.36115e-05	0.000569633
Os07g0200000	-2.33962	0.00182898	0.0197947
Os04g0402100	-2.33999	7.89602e-29	8.39405e-27
Os10g0575900	-2.34061	0.00317946	0.03137
Os03g0651100	-2.34349	0.00284724	0.0286909
Os06g0651000	-2.34376	9.45423e-05	0.00142522
Os02g0812500	-2.34508	0.00496903	0.0457363
Os04g0106500	-2.34786	0.000684332	0.00840677
Os02g0726500	-2.35253	4.17885e-05	0.000691043
Os12g0169100	-2.35505	0.000194045	0.00271365
Os05g0389000	-2.35989	0.000140742	0.00204508
Os09g0556000	-2.3619	0.000987146	0.0115435
Os04g0564700	-2.36292	0.00498298	0.0458304
Os12g0561900	-2.36434	4.17382e-74	1.2202e-71
Os05g0543400	-2.36709	0.00027871	0.0037613
Os02g0233200	-2.37312	0.00319687	0.031503
Os08g0441100	-2.37359	2.97926e-06	6.21594e-05
Os01g0124200	-2.37476	7.008e-13	3.19287e-11
Os05g0156500	-2.37488	0.00384789	0.0366962
Os03g0308700	-2.38566	0.00221533	0.0232786
Os09g0280300	-2.38578	0.00297437	0.029728
Os01g0618900	-2.38625	1.93942e-09	6.26663e-08
Os07g0658300	-2.38775	1.40544e-12	6.27514e-11
Os10g0492400	-2.38917	6.09992e-18	3.8116e-16
Os01g0738300	-2.39029	1.47388e-09	4.83877e-08
Os02g0596900	-2.39308	3.80399e-07	9.0518e-06
Os02g0805000	-2.40175	1.51653e-05	0.000277094
Os01g0514600	-2.40276	0.000993742	0.0116151
Os09g0511900	-2.40841	3.06904e-09	9.56425e-08
Os02g0209000	-2.40921	1.12968e-07	2.91403e-06
Os10g0512800	-2.41021	8.79797e-11	3.28346e-09
Os08g0417000	-2.41081	3.35804e-11	1.31102e-09
Os01g0940700	-2.41106	9.60584e-05	0.00144541
Os06g0237800	-2.41329	3.19424e-05	0.00054435
Os04g0613200	-2.41417	2.74615e-10	9.77349e-09
Os03g0765400	-2.4157	9.61591e-06	0.000182346
Os06g0211200	-2.41798	2.4952e-05	0.000436741
Os06g0240001	-2.41958	1.08192e-15	5.90417e-14
Os08g0559600	-2.42181	0.00267329	0.0271947
Os03g0712500	-2.42189	4.96497e-20	3.56505e-18
Os02g0806350	-2.42236	3.19908e-05	0.000544797
Os05g0461600	-2.42697	0.000336941	0.00445811
Os01g0357900	-2.42825	2.27545e-31	2.71254e-29
Os01g0649100	-2.42876	2.75052e-26	2.62819e-24
Os06g0728800	-2.43006	2.41307e-05	0.000423875
Os06g0711800	-2.43303	4.6425e-13	2.147e-11
Os01g0375200	-2.43646	0.000281809	0.00379824
Os01g0133832	-2.43882	0.000375784	0.00491642
Os08g0154300	-2.44459	0.00138473	0.0154637
Os06g0133600	-2.45313	9.26057e-18	5.71386e-16
Os02g0802200	-2.45364	0.000244482	0.00334657
Os12g0124500	-2.45406	3.6144e-06	7.44622e-05
Os12g0438600	-2.45421	5.4143e-36	7.3458e-34
Os03g0329500	-2.45469	1.25803e-11	5.17479e-10
Os05g0401000	-2.45639	0.000115405	0.00170415
Os08g0544500	-2.4634	6.50763e-15	3.40742e-13
Os01g0978000	-2.46385	2.50887e-05	0.000437884
Os03g0123500	-2.46423	1.75031e-21	1.35591e-19
Os01g0241000	-2.46506	0.00207256	0.0219852
Os04g0640700	-2.46597	7.83692e-06	0.000151584
Os02g0115900	-2.47181	4.93204e-07	1.15349e-05
Os02g0106600	-2.47402	0.000390401	0.00509408
Os09g0544800	-2.4792	0.000143127	0.00207484
Os09g0537700	-2.48614	4.6588e-19	3.12585e-17
Os07g0603800	-2.48673	4.58502e-05	0.000748135
Os08g0561800	-2.4888	4.79672e-06	9.67101e-05
Os06g0129000	-2.4894	1.37822e-05	0.000254473
Os07g0178700	-2.49085	1.61859e-06	3.52062e-05
Os06g0192100	-2.49397	6.37918e-10	2.17273e-08
Os03g0324700	-2.49598	0.00240173	0.0248858
Os02g0317400	-2.49642	2.42464e-05	0.000425299
Os12g0624000	-2.49707	1.25569e-41	2.02868e-39
Os05g0105100	-2.49757	5.10052e-05	0.000824036
Os03g0364500	-2.49864	1.24004e-05	0.000230869
Os03g0117300	-2.50086	0.000253801	0.0034587
Os09g0456100	-2.50339	0.000128631	0.00187912
Os02g0695800	-2.50611	3.60744e-07	8.6259e-06
Os08g0230200	-2.50678	2.91088e-09	9.15269e-08
Os01g0840100	-2.50758	3.47414e-26	3.30676e-24
Os10g0510400	-2.512	2.13941e-07	5.27927e-06
Os01g0618700	-2.51492	0.000775412	0.00932507
Os05g0491000	-2.51883	0.00149183	0.016517
Os03g0761500	-2.52045	1.21925e-57	2.77234e-55
Os12g0601300	-2.5222	4.18441e-15	2.22417e-13
Os02g0327000	-2.52463	4.05904e-11	1.56726e-09
Os02g0654300	-2.52469	0.00143816	0.0159733
Os04g0570800	-2.52503	0.000148304	0.00214112
Os01g0183000	-2.52628	0.000183771	0.00258617
Os05g0550300	-2.52853	7.8394e-06	0.000151584
Os04g0415600	-2.52908	1.45774e-07	3.67155e-06
Os10g0404900	-2.53093	3.92676e-12	1.68583e-10
Os01g0750000	-2.53715	2.1779e-05	0.000387275
Os06g0731800	-2.53844	2.90339e-09	9.14083e-08
Os06g0567000	-2.53859	0.00166359	0.018181
Os05g0480400	-2.53885	5.28322e-07	1.22628e-05
Os03g0196400	-2.53979	3.49194e-06	7.19996e-05
Os11g0199200	-2.5408	6.00772e-20	4.27627e-18
Os02g0654700	-2.54189	0.000720571	0.00878682
Os08g0487800	-2.54231	1.09947e-06	2.45007e-05
Os02g0229800	-2.54734	0.000153514	0.00220717
Os01g0543100	-2.54831	0.00359839	0.0347896
Os03g0106200	-2.5536	0.000746655	0.00904569
Os06g0182100	-2.55389	4.82807e-13	2.22028e-11
Os02g0594651	-2.55418	5.3503e-13	2.45584e-11
Os03g0808100	-2.55495	7.11342e-09	2.1277e-07
Os01g0915000	-2.56316	3.17787e-10	1.12773e-08
Os06g0207500	-2.56819	8.67953e-06	0.000166388
Os05g0237200	-2.56879	0.00465966	0.0431964
Os05g0298900	-2.57207	1.32406e-05	0.000245026
Os05g0125200	-2.57474	3.5197e-35	4.6221e-33
Os07g0637400	-2.5793	5.55475e-09	1.68197e-07
Os05g0378900	-2.57992	3.95811e-05	0.000659874
Os12g0225900	-2.58051	0.00185202	0.0199837
Os01g0621200	-2.58922	1.59647e-09	5.22726e-08
Os01g0166500	-2.59687	1.21133e-07	3.09861e-06
Os08g0452100	-2.59909	0.000374457	0.00490168
Os07g0498400	-2.60446	4.89093e-23	4.15594e-21
Os01g0874700	-2.61307	3.45998e-27	3.43994e-25
Os06g0367100	-2.61685	6.4717e-05	0.00102269
Os11g0233800	-2.62071	1.9662e-06	4.21327e-05
Os04g0483500	-2.62391	0.0018445	0.0199422
Os11g0297000	-2.62812	5.19284e-07	1.20873e-05
Os10g0162400	-2.62872	0.000641162	0.00794802
Os08g0115200	-2.63345	9.53405e-06	0.000180933
Os02g0189400	-2.63352	0.000479787	0.00612695
Os02g0258800	-2.6341	1.00255e-09	3.3496e-08
Os06g0726200	-2.63465	6.8548e-07	1.56589e-05
Os05g0554400	-2.63606	5.39864e-05	0.000867032
Os04g0465100	-2.63637	4.36842e-08	1.1946e-06
Os07g0664600	-2.64012	0.000767342	0.00924614
Os01g0303800	-2.64282	5.74718e-10	1.97114e-08
Os05g0513100	-2.6471	1.737e-15	9.43704e-14
Os03g0767600	-2.64827	0.00462922	0.0429467
Os05g0453500	-2.65039	3.64178e-05	0.000612963
Os07g0568700	-2.65225	5.27207e-19	3.51811e-17
Os06g0219500	-2.65242	0.000918534	0.0108392
Os09g0439400	-2.65442	2.65199e-12	1.15675e-10
Os01g0323000	-2.66142	2.46855e-07	6.03787e-06
Os02g0552000	-2.66378	5.19773e-06	0.000104367
Os09g0297400	-2.66873	5.37702e-09	1.63826e-07
Os04g0685400	-2.66918	4.1569e-10	1.44796e-08
Os05g0486200	-2.67177	0.000277632	0.00375017
Os02g0818500	-2.67389	1.62519e-06	3.53184e-05
Os04g0611200	-2.67625	8.45427e-62	2.07611e-59
Os08g0512700	-2.68902	6.66967e-10	2.26538e-08
Os01g0703300	-2.69432	0.00368333	0.0354573
Os01g0140400	-2.70367	6.73526e-15	3.51163e-13
Os01g0555200	-2.70443	0.00263604	0.0268935
Os10g0371000	-2.70727	6.13051e-34	7.68096e-32
Os03g0111200	-2.71148	2.12586e-22	1.73437e-20
Os09g0438700	-2.71176	8.8525e-09	2.62233e-07
Os01g0104900	-2.7134	1.20886e-23	1.06022e-21
Os05g0208500	-2.71387	5.79836e-21	4.40837e-19
Os11g0128300	-2.7156	7.12181e-08	1.88257e-06
Os01g0151700	-2.71855	4.03692e-10	1.41218e-08
Os05g0119850	-2.71993	3.00996e-06	6.25972e-05
Os02g0809100	-2.72811	4.09941e-24	3.63427e-22
Os11g0661900	-2.72957	8.69756e-05	0.00132333
Os04g0623500	-2.73034	6.98788e-06	0.000136952
Os04g0673700	-2.73894	0.00292898	0.029394
Os03g0278000	-2.74716	2.51163e-79	8.33489e-77
Os06g0553200	-2.75244	8.31575e-11	3.11771e-09
Os03g0760700	-2.75291	9.52719e-06	0.000180933
Os12g0571700	-2.75822	0.000934414	0.0109895
Os09g0567800	-2.75842	1.30804e-08	3.80587e-07
Os11g0645400	-2.75881	1.82189e-48	3.31409e-46
Os09g0449400	-2.76232	1.05907e-08	3.11095e-07
Os04g0463000	-2.76332	1.13284e-05	0.000212199
Os11g0107000	-2.76657	4.33188e-10	1.50251e-08
Os03g0374600	-2.76718	2.38075e-22	1.92316e-20
Os04g0218400	-2.7683	9.50557e-09	2.80563e-07
Os07g0134200	-2.77021	1.97875e-26	1.91308e-24
Os08g0547800	-2.77459	3.11188e-09	9.68549e-08
Os06g0544100	-2.77551	5.42341e-09	1.64887e-07
Os06g0681300	-2.77904	5.58155e-05	0.00089352
Os07g0625800	-2.78049	2.41579e-08	6.81892e-07
Os01g0679500	-2.78472	0.0012448	0.0140843
Os03g0290900	-2.78506	5.23755e-22	4.14898e-20
Os11g0174000	-2.78944	1.00633e-22	8.34877e-21
Os04g0169666	-2.78972	2.24368e-11	8.95904e-10
Os03g0182800	-2.79242	0.000643974	0.00797482
Os04g0405500	-2.79524	1.21789e-13	5.88733e-12
Os02g0645100	-2.79623	0.000117742	0.00173241
Os08g0527700	-2.79954	0.00289712	0.0291457
Os07g0570100	-2.80129	0.00336001	0.0327818
Os05g0153000	-2.80199	7.11484e-05	0.00110933
Os03g0717000	-2.81298	1.41477e-23	1.232e-21
Os01g0910900	-2.81964	2.78546e-14	1.38747e-12
Os07g0645000	-2.82001	1.05718e-17	6.47412e-16
Os03g0327600	-2.82133	4.82695e-20	3.47611e-18
Os07g0166700	-2.822	1.22413e-27	1.22199e-25
Os04g0625000	-2.8252	6.9308e-12	2.91438e-10
Os03g0599800	-2.82672	4.93009e-57	1.11072e-54
Os03g0647800	-2.83747	2.25011e-09	7.19479e-08
Os01g0762900	-2.84057	0.000883576	0.010472
Os05g0158500	-2.84057	0.000883576	0.010472
Os06g0150400	-2.84436	0.00023842	0.00327637
Os03g0164300	-2.84641	9.00657e-05	0.00136443
Os06g0531000	-2.84742	0.000612135	0.00761896
Os03g0206150	-2.84798	3.33272e-11	1.30321e-09
Os07g0681700	-2.8516	0.000265156	0.00359947
Os03g0114800	-2.85571	2.03561e-11	8.15472e-10
Os11g0614400	-2.86001	8.48966e-06	0.000162876
Os03g0692400	-2.86055	7.27355e-08	1.92061e-06
Os10g0180800	-2.86079	1.54944e-17	9.39499e-16
Os03g0106000	-2.86172	1.44437e-06	3.15846e-05
Os09g0382400	-2.86172	0.000655889	0.00810194
Os11g0249400	-2.86408	0.000148153	0.00214112
Os02g0816400	-2.86839	4.34037e-07	1.02094e-05
Os11g0256900	-2.87251	4.8122e-07	1.12653e-05
Os05g0156700	-2.87316	0.0027492	0.027863
Os02g0790600	-2.87968	0.000253463	0.00345603
Os03g0209500	-2.88055	0.00035123	0.00462227
Os08g0546700	-2.88109	7.49775e-22	5.90135e-20
Os01g0330100	-2.88291	5.57242e-05	0.000892641
Os02g0175400	-2.88375	6.54721e-06	0.000128933
Os09g0394300	-2.89211	2.35722e-20	1.73833e-18
Os04g0583500	-2.8929	4.2769e-07	1.00795e-05
Os09g0536200	-2.8929	4.2769e-07	1.00795e-05
Os03g0304500	-2.90113	0.00478729	0.044296
Os05g0537100	-2.90321	0.00235324	0.0244867
Os05g0362100	-2.90994	0.000201895	0.00281381
Os01g0687400	-2.91205	0.00381364	0.036412
Os01g0644600	-2.9121	1.17143e-13	5.67393e-12
Os07g0634600	-2.9124	1.3552e-11	5.54661e-10
Os02g0625500	-2.91954	3.44716e-33	4.25386e-31
Os01g0174300	-2.92682	0.00173898	0.0189106
Os07g0132300	-2.928	0.000598038	0.00746999
Os07g0634900	-2.92826	7.98872e-08	2.10267e-06
Os03g0269601	-2.92911	0.000497971	0.00633938
Os03g0861100	-2.93266	5.00594e-12	2.13052e-10
Os06g0137400	-2.93387	0.00167272	0.0182565
Os03g0742900	-2.93794	2.08738e-08	5.92597e-07
Os03g0152000	-2.93889	0.0023331	0.0243184
Os02g0621300	-2.93942	1.3954e-05	0.000257258
Os04g0562800	-2.94007	3.94056e-05	0.000657841
Os03g0859500	-2.94418	3.79481e-05	0.00063567
Os03g0158700	-2.94555	0.00053298	0.00673269
Os05g0535900	-2.94877	2.06962e-08	5.88238e-07
Os01g0110800	-2.94887	1.1594e-07	2.97508e-06
Os04g0690500	-2.96175	0.00143187	0.0159178
Os01g0226200	-2.96592	3.67157e-07	8.76216e-06
Os04g0390100	-2.97165	5.45915e-17	3.2226e-15
Os11g0157400	-2.97284	4.17387e-05	0.000690685
Os07g0598000	-2.97415	5.67455e-10	1.94895e-08
Os02g0714200	-2.97665	2.65184e-07	6.47329e-06
Os06g0130100	-2.97801	8.11559e-20	5.69413e-18
Os11g0432600	-2.97819	0.000118575	0.00174257
Os01g0646300	-2.98303	8.89236e-06	0.000170335
Os08g0276400	-2.98671	1.51187e-14	7.59242e-13
Os04g0412900	-2.98931	4.26803e-09	1.31341e-07
Os05g0412800	-2.99075	3.74074e-07	8.90993e-06
Os04g0233400	-2.99543	0	0
Os01g0829100	-3.00104	4.29271e-20	3.10048e-18
Os03g0602600	-3.00258	0.00359803	0.0347896
Os05g0441400	-3.00631	1.21232e-05	0.000226051
Os11g0181400	-3.00774	0.00237994	0.0246913
Os04g0573900	-3.01019	7.58116e-05	0.00117162
Os06g0203800	-3.01435	4.71731e-07	1.10643e-05
Os01g0531400	-3.02753	0.00319511	0.0314983
Os10g0556100	-3.02889	1.79686e-71	5.07191e-69
Os03g0710700	-3.03302	4.42427e-13	2.04994e-11
Os11g0448700	-3.03423	7.50325e-05	0.00116104
Os02g0755900	-3.03575	0.000517487	0.00656401
Os02g0482400	-3.04043	0.00134937	0.0151102
Os07g0596000	-3.04204	1.23342e-05	0.000229811
Os06g0218600	-3.04234	3.49576e-51	6.92302e-49
Os03g0151600	-3.04393	0.00295179	0.0295625
Os01g0702700	-3.04536	5.51553e-07	1.27298e-05
Os02g0126600	-3.05437	0.00518498	0.0473337
Os03g0132900	-3.05437	0.000307694	0.00411101
Os04g0642000	-3.06215	0.000532069	0.00672812
Os06g0683950	-3.06432	1.45896e-05	0.000267172
Os09g0252100	-3.06583	2.76922e-08	7.76298e-07
Os03g0785800	-3.07036	8.01547e-09	2.383e-07
Os01g0180400	-3.07235	0.00315927	0.0312416
Os02g0831500	-3.07689	0.00381022	0.0364076
Os03g0758500	-3.0831	1.04372e-10	3.87754e-09
Os07g0109400	-3.08328	3.90596e-11	1.51291e-09
Os10g0416800	-3.08411	1.39278e-08	4.03459e-07
Os08g0106100	-3.08556	3.96227e-05	0.000660119
Os08g0525000	-3.09368	1.59177e-07	3.99276e-06
Os10g0163370	-3.10882	4.86985e-05	0.000792505
Os06g0153200	-3.11052	1.70498e-05	0.000309225
Os11g0592200	-3.11905	0.00131809	0.0147868
Os03g0646100	-3.11998	0.000449989	0.00577949
Os12g0236400	-3.12064	0.00105377	0.0122525
Os07g0573900	-3.13418	2.57168e-41	4.12763e-39
Os01g0936600	-3.1357	6.69136e-13	3.05427e-11
Os05g0586400	-3.14064	2.33679e-09	7.45254e-08
Os03g0418700	-3.14267	6.89348e-05	0.00108099
Os01g0744000	-3.14544	9.37317e-11	3.48753e-09
Os10g0502100	-3.14921	0.000462014	0.00592464
Os07g0246200	-3.15382	1.5873e-49	3.02166e-47
Os03g0115000	-3.16128	3.81938e-05	0.000638479
Os03g0234900	-3.16464	6.56389e-31	7.67569e-29
Os04g0683600	-3.17334	2.85523e-15	1.54101e-13
Os03g0669300	-3.17927	7.33793e-55	1.60891e-52
Os11g0210300	-3.18068	4.10526e-16	2.31222e-14
Os01g0176400	-3.18189	6.1476e-25	5.63308e-23
Os07g0245200	-3.18462	0.00180994	0.0195973
Os03g0837100	-3.18569	5.13161e-39	7.63739e-37
Os05g0466900	-3.19035	1.88876e-05	0.000339301
Os10g0498500	-3.19577	0.0002709	0.00366528
Os10g0108700	-3.20758	0.00160614	0.0176474
Os03g0421800	-3.21907	1.84141e-06	3.9736e-05
Os08g0344600	-3.22018	9.00382e-06	0.000172068
Os01g0757600	-3.22198	0.000178792	0.00252624
Os06g0582600	-3.22329	5.53201e-05	0.000887325
Os11g0258900	-3.22429	0.000449553	0.00577691
Os02g0793100	-3.22657	0.000561185	0.00704912
Os06g0196700	-3.22855	8.29485e-07	1.87221e-05
Os06g0612951	-3.23404	3.88797e-07	9.24267e-06
Os06g0208100	-3.23499	0.000206051	0.00286848
Os04g0531100	-3.23795	1.79305e-15	9.72008e-14
Os09g0491740	-3.23929	0.00459682	0.0426945
Os05g0355300	-3.24072	1.13676e-06	2.52856e-05
Os05g0525900	-3.24271	8.07436e-17	4.70979e-15
Os02g0723200	-3.24682	3.19449e-10	1.13036e-08
Os07g0178800	-3.24875	5.3348e-06	0.000106944
Os11g0703600	-3.24875	2.19698e-19	1.49865e-17
Os12g0443600	-3.24931	1.60926e-16	9.21181e-15
Os11g0113700	-3.25291	1.11317e-13	5.40238e-12
Os02g0525900	-3.2551	1.68003e-17	1.01119e-15
Os06g0306600	-3.25526	0.000598398	0.0074707
Os01g0511000	-3.25836	2.54837e-10	9.08276e-09
Os06g0703300	-3.26017	4.05712e-05	0.000674488
Os07g0564500	-3.26748	0.00407008	0.0385011
Os09g0547500	-3.26924	3.75432e-05	0.000630176
Os05g0543600	-3.2697	1.17921e-20	8.88279e-19
Os08g0376300	-3.26981	1.33669e-09	4.40015e-08
Os02g0526700	-3.27631	5.88943e-14	2.88676e-12
Os01g0876800	-3.28138	1.40446e-12	6.27514e-11
Os10g0486100	-3.28487	3.68372e-37	5.29012e-35
Os02g0769200	-3.28598	0.00375294	0.0359582
Os04g0577200	-3.29562	2.34709e-13	1.11485e-11
Os07g0603300	-3.3002	2.70384e-23	2.32161e-21
Os08g0387200	-3.30121	4.27075e-07	1.00795e-05
Os08g0103900	-3.30176	0.00124524	0.0140843
Os01g0594300	-3.30512	0.000123891	0.00181311
Os02g0247100	-3.30605	3.71798e-06	7.64038e-05
Os06g0678800	-3.30633	2.00097e-12	8.80608e-11
Os01g0663300	-3.31054	6.48673e-106	3.06336e-103
Os01g0901900	-3.31446	1.23057e-09	4.0617e-08
Os02g0549200	-3.31509	0.00195071	0.0209185
Os04g0602500	-3.31548	9.16537e-06	0.000175019
Os06g0671800	-3.3174	6.57071e-09	1.97017e-07
Os03g0708000	-3.32227	3.26722e-07	7.8737e-06
Os05g0386900	-3.32698	1.75509e-05	0.00031761
Os03g0328000	-3.33326	6.8156e-10	2.31175e-08
Os03g0738900	-3.34428	1.05072e-51	2.11496e-49
Os01g0860900	-3.35111	6.73067e-05	0.00106088
Os03g0391300	-3.35529	5.00477e-05	0.000810701
Os03g0167400	-3.35566	0.00031785	0.00423518
Os06g0207966	-3.37115	4.13853e-12	1.77364e-10
Os10g0516400	-3.38432	1.39761e-19	9.61374e-18
Os04g0535200	-3.39538	1.61833e-18	1.05977e-16
Os01g0836600	-3.39613	1.73536e-09	5.63693e-08
Os11g0461000	-3.39627	4.70758e-27	4.62416e-25
Os05g0140100	-3.39669	1.87879e-24	1.67772e-22
Os01g0681200	-3.40659	9.8496e-05	0.00147666
Os09g0265800	-3.40921	4.2081e-05	0.000693546
Os09g0371625	-3.4135	1.28055e-07	3.26207e-06
Os01g0841100	-3.42033	1.95403e-09	6.30554e-08
Os01g0917900	-3.42197	1.64491e-10	6.02896e-09
Os06g0221200	-3.42562	0.000467025	0.00598264
Os08g0225000	-3.42636	1.29038e-06	2.84195e-05
Os01g0318202	-3.43214	0.000448779	0.00576998
Os05g0429900	-3.44083	5.91545e-06	0.000117624
Os09g0538700	-3.44451	1.77326e-05	0.000320427
Os01g0388200	-3.44549	4.1344e-05	0.000684615
Os05g0190500	-3.44706	1.18126e-71	3.37306e-69
Os04g0509000	-3.44845	0.000727471	0.00884381
Os03g0329200	-3.4552	0.000162212	0.00231514
Os10g0377300	-3.45612	1.2197e-06	2.69368e-05
Os02g0739900	-3.45896	1.35711e-14	6.85732e-13
Os03g0709300	-3.46118	2.03639e-05	0.000363164
Os03g0250200	-3.46683	4.75337e-09	1.45366e-07
Os04g0619900	-3.47287	1.10714e-18	7.32829e-17
Os03g0295600	-3.47356	4.39154e-05	0.000719434
Os12g0528000	-3.48321	0.00370783	0.0356512
Os08g0532800	-3.48341	2.39614e-88	9.33999e-86
Os12g0472800	-3.48649	1.92714e-12	8.49637e-11
Os06g0478600	-3.487	2.15888e-20	1.59943e-18
Os05g0551100	-3.48975	0.000423322	0.00546557
Os09g0360500	-3.49363	3.99991e-10	1.40123e-08
Os06g0505700	-3.4948	3.00173e-09	9.39026e-08
Os03g0122100	-3.49872	4.42373e-06	8.97056e-05
Os04g0505200	-3.49921	4.40869e-34	5.58063e-32
Os06g0634500	-3.50162	3.03602e-15	1.63499e-13
Os09g0539800	-3.50275	0.000390818	0.00509682
Os03g0323900	-3.52385	2.70347e-21	2.08116e-19
Os08g0103500	-3.52526	1.22131e-10	4.51683e-09
Os02g0730000	-3.53979	0.000120626	0.00176954
Os09g0487200	-3.54292	8.65723e-11	3.24079e-09
Os03g0270700	-3.54998	5.45681e-09	1.6564e-07
Os04g0386300	-3.56567	0.00133626	0.014977
Os02g0152400	-3.57157	1.51528e-06	3.31056e-05
Os03g0118100	-3.57745	7.52468e-07	1.7078e-05
Os05g0563550	-3.58433	2.02363e-11	8.11997e-10
Os12g0144600	-3.58449	1.93624e-07	4.80285e-06
Os01g0266400	-3.59233	0.00321258	0.0316325
Os04g0541100	-3.61371	2.01371e-35	2.67301e-33
Os02g0757100	-3.61487	9.45944e-08	2.47123e-06
Os04g0619300	-3.6252	4.56116e-22	3.63664e-20
Os06g0679500	-3.63077	4.395e-05	0.00071952
Os07g0178600	-3.64241	0.0052678	0.048054
Os02g0617100	-3.6451	0.00125661	0.0141813
Os10g0533150	-3.64671	0.000307313	0.00410816
Os01g0226300	-3.64993	3.19886e-07	7.72414e-06
Os03g0596600	-3.66628	0.00078907	0.00947077
Os01g0358100	-3.66739	2.35125e-08	6.64438e-07
Os01g0631700	-3.67146	8.6904e-30	9.70046e-28
Os05g0217000	-3.67339	0.000127841	0.00186979
Os03g0780800	-3.67516	3.07873e-05	0.000527595
Os11g0168100	-3.67586	0.000179236	0.00253106
Os11g0260100	-3.6773	4.30407e-05	0.00070699
Os12g0510900	-3.68966	0.00301722	0.030095
Os01g0660200	-3.69791	6.16115e-08	1.64814e-06
Os01g0925300	-3.70294	4.08117e-06	8.33788e-05
Os05g0130400	-3.71587	0.000871844	0.0103429
Os03g0170600	-3.722	1.30765e-07	3.32079e-06
Os02g0696500	-3.72312	8.19765e-45	1.42773e-42
Os12g0169000	-3.72487	7.84802e-33	9.58825e-31
Os12g0530100	-3.72929	8.0891e-27	7.8827e-25
Os11g0587300	-3.73386	1.61667e-07	4.05109e-06
Os10g0542900	-3.73619	0.00362685	0.0349959
Os03g0651700	-3.74123	3.74013e-05	0.000628654
Os05g0459700	-3.74216	9.32335e-43	1.5366e-40
Os01g0727100	-3.7581	1.58112e-17	9.56344e-16
Os05g0102000	-3.76178	9.71703e-42	1.58027e-39
Os01g0944700	-3.77236	3.10622e-13	1.46129e-11
Os02g0656100	-3.78372	0.000185839	0.00260929
Os09g0505000	-3.79355	0.000117569	0.0017309
Os02g0635800	-3.80004	1.06889e-12	4.82511e-11
Os01g0939600	-3.80113	3.84997e-18	2.43669e-16
Os01g0779800	-3.8256	6.36696e-11	2.41286e-09
Os03g0327900	-3.83537	0.000299392	0.00401539
Os09g0497700	-3.842	0.000287573	0.0038632
Os05g0496500	-3.85554	7.98048e-11	2.99659e-09
Os05g0180300	-3.86429	9.88087e-54	2.12846e-51
Os07g0194300	-3.87242	6.98883e-07	1.59354e-05
Os05g0478250	-3.87278	0.00482536	0.0446146
Os01g0732300	-3.88156	2.51228e-10	8.96717e-09
Os11g0178800	-3.88517	2.32498e-31	2.75819e-29
Os02g0834300	-3.88673	2.603e-05	0.000453026
Os09g0538400	-3.89343	1.61611e-09	5.28232e-08
Os03g0853600	-3.89635	8.6861e-05	0.00132241
Os10g0457200	-3.89982	1.52893e-05	0.000279151
Os01g0716200	-3.90903	2.343e-12	1.02379e-10
Os10g0571300	-3.91302	0.000184747	0.00259739
Os10g0478000	-3.92074	7.33587e-08	1.93498e-06
Os08g0285600	-3.9318	0.000163775	0.00233419
Os05g0189300	-3.94185	5.17426e-26	4.86837e-24
Os04g0494100	-3.9531	3.69757e-05	0.000621925
Os06g0132500	-3.96256	0.000134	0.00195405
Os04g0450701	-3.96467	2.27682e-06	4.82415e-05
Os05g0202800	-3.96624	1.17738e-09	3.90187e-08
Os01g0296450	-3.96864	9.57406e-08	2.49851e-06
Os01g0880300	-3.96864	1.93463e-10	6.99688e-09
Os04g0635100	-3.96864	0.00331823	0.0324903
Os05g0526400	-3.96864	0.00207041	0.021972
Os05g0127300	-3.97712	2.23745e-22	1.81337e-20
Os07g0108200	-3.9844	0.000749639	0.00907736
Os01g0805900	-3.98631	4.4251e-67	1.14387e-64
Os04g0672300	-3.99647	0.00182988	0.0197957
Os02g0528100	-4	0.000691057	0.00846821
Os07g0604800	-4.00129	9.09981e-17	5.29536e-15
Os08g0433400	-4.01046	9.72466e-05	0.0014615
Os01g0140100	-4.01773	2.26477e-249	2.92715e-246
Os01g0125600	-4.03998	9.88324e-08	2.57646e-06
Os03g0397600	-4.0625	6.78483e-05	0.00106869
Os08g0472400	-4.0936	0.000150012	0.00216315
Os07g0480800	-4.09593	2.399e-28	2.49628e-26
Os09g0363900	-4.09988	2.01325e-10	7.25983e-09
Os03g0258900	-4.10212	0.000237333	0.00326327
Os01g0971400	-4.11784	3.07623e-14	1.52612e-12
Os07g0676800	-4.12211	0.000210322	0.00292462
Os03g0797800	-4.12381	2.05e-18	1.33533e-16
Os10g0562700	-4.12899	2.17614e-22	1.76952e-20
Os01g0616300	-4.13648	0.000949976	0.0111513
Os07g0564200	-4.1368	6.63843e-13	3.03575e-11
Os04g0461800	-4.14314	7.86951e-06	0.000152047
Os02g0497600	-4.15224	0.00151504	0.0167514
Os05g0245300	-4.17127	0.00242299	0.0250638
Os09g0423500	-4.18293	1.14771e-29	1.27531e-27
Os05g0304900	-4.18682	0.000140714	0.00204508
Os10g0159600	-4.19103	0.000414563	0.00536377
Os05g0512600	-4.19231	1.00567e-06	2.24511e-05
Os03g0210500	-4.19691	0.00123435	0.0140009
Os05g0108400	-4.19691	0.00123435	0.0140009
Os01g0263300	-4.20056	6.07046e-37	8.667e-35
Os01g0167900	-4.20081	0.00214092	0.0225739
Os01g0863500	-4.20568	4.10529e-05	0.000680254
Os01g0756600	-4.20965	1.62943e-24	1.46571e-22
Os08g0546900	-4.21769	0.00441457	0.0412985
Os06g0132550	-4.22429	2.38213e-16	1.35099e-14
Os03g0170701	-4.23201	1.33975e-13	6.46371e-12
Os04g0493400	-4.2351	2.11301e-07	5.22023e-06
Os12g0614600	-4.24064	1.8728e-06	4.03425e-05
Os04g0530100	-4.24267	9.81121e-05	0.0014727
Os06g0113900	-4.24656	4.28453e-158	3.39404e-155
Os06g0613500	-4.26126	1.27398e-14	6.45055e-13
Os12g0443500	-4.26889	3.52559e-40	5.47962e-38
Os09g0375000	-4.27676	7.51253e-06	0.000146069
Os12g0624100	-4.27839	1.32866e-05	0.000245691
Os07g0560300	-4.28282	1.10359e-48	2.03765e-46
Os07g0142600	-4.28429	0.00343979	0.0334804
Os02g0219200	-4.29509	0.00330009	0.0323386
Os08g0508800	-4.29514	0.00141969	0.0158039
Os04g0654600	-4.30799	2.02125e-23	1.75392e-21
Os05g0451300	-4.31699	9.68341e-06	0.000183484
Os12g0503000	-4.31732	1.38072e-23	1.20663e-21
Os08g0327400	-4.31833	7.96409e-08	2.09844e-06
Os05g0345100	-4.32227	0.00125573	0.014178
Os07g0501800	-4.32227	1.10501e-10	4.09904e-09
Os05g0541750	-4.32317	0.00066983	0.00825339
Os09g0444800	-4.32704	0.00291473	0.0292868
Os03g0826800	-4.33121	3.40021e-09	1.05295e-07
Os04g0689400	-4.33121	2.91887e-05	0.000503361
Os09g0463600	-4.33565	4.49936e-06	9.1164e-05
Os02g0720200	-4.34009	0.00115724	0.013276
Os02g0575200	-4.34043	3.3255e-08	9.21718e-07
Os12g0170800	-4.36096	0.00200648	0.0213767
Os09g0488800	-4.37074	5.91718e-18	3.71633e-16
Os02g0538700	-4.38566	2.8005e-36	3.842e-34
Os04g0521900	-4.38735	0.00349395	0.0339268
Os02g0816200	-4.3875	1.18974e-162	9.73881e-160
Os09g0547100	-4.38887	0.00227582	0.023792
Os06g0638500	-4.39229	9.48269e-49	1.76414e-46
Os04g0495400	-4.40413	1.68562e-106	8.11641e-104
Os07g0287400	-4.42868	0.00193101	0.0207516
Os05g0436100	-4.42947	3.95777e-20	2.86699e-18
Os03g0311600	-4.43299	4.20468e-12	1.79573e-10
Os07g0175600	-4.44371	6.22212e-26	5.78775e-24
Os02g0178700	-4.44817	0.00177907	0.0193056
Os09g0298500	-4.45251	7.8691e-07	1.78267e-05
Os02g0829000	-4.46025	7.27771e-07	1.6548e-05
Os03g0645000	-4.46506	0.00127922	0.0143968
Os03g0703100	-4.46744	4.6038e-08	1.25339e-06
Os04g0611400	-4.47664	0.00014831	0.00214112
Os07g0510900	-4.48321	0.00117915	0.0134618
Os02g0285300	-4.48886	3.70741e-31	4.35612e-29
Os08g0536800	-4.49579	0.00145028	0.0160788
Os04g0137100	-4.49859	1.0228e-09	3.41261e-08
Os02g0232900	-4.49883	8.15459e-94	3.33754e-91
Os06g0140700	-4.49946	8.88475e-61	2.13905e-58
Os09g0492700	-4.50453	1.00727e-53	2.15092e-51
Os03g0291200	-4.50513	0.00139234	0.0155205
Os07g0539100	-4.51296	5.82098e-05	0.000925815
Os03g0724300	-4.52224	8.8798e-11	3.30897e-09
Os03g0219100	-4.52297	1.09527e-11	4.53567e-10
Os02g0629800	-4.53278	0.00123227	0.0139902
Os01g0195200	-4.54375	1.49319e-18	9.83064e-17
Os11g0496500	-4.54901	5.146e-06	0.000103413
Os01g0516200	-4.55093	0.00113608	0.0130674
Os06g0266800	-4.5536	3.72895e-17	2.21188e-15
Os03g0576600	-4.56045	0.00018478	0.00259739
Os06g0653200	-4.56413	1.96145e-05	0.000351074
Os01g0580200	-4.56922	2.23331e-12	9.79345e-11
Os02g0679700	-4.58755	7.77705e-06	0.000150735
Os10g0563900	-4.59455	3.91615e-15	2.08609e-13
Os02g0162200	-4.60404	0.000890925	0.0105438
Os12g0233100	-4.60423	3.09136e-05	0.00052939
Os09g0540400	-4.60797	1.99044e-11	8.00873e-10
Os04g0376400	-4.61474	6.18484e-05	0.000979878
Os07g0565400	-4.62071	5.9119e-06	0.000117624
Os09g0549300	-4.63377	0.000119257	0.0017505
Os03g0817500	-4.63839	0.000758085	0.00914806
Os03g0336400	-4.64241	2.34655e-05	0.00041367
Os01g0211800	-4.64293	5.33527e-15	2.8176e-13
Os02g0639600	-4.64855	0.00120489	0.0137111
Os07g0601600	-4.64855	0.00120489	0.0137111
Os03g0656100	-4.65022	4.87934e-05	0.000793523
Os01g0819100	-4.65953	0.000101761	0.00151452
Os04g0105200	-4.66378	0.000221625	0.00306272
Os02g0830700	-4.67823	6.81744e-08	1.81579e-06
Os02g0116800	-4.68484	0.00236569	0.0245796
Os02g0702300	-4.68541	4.36169e-39	6.53111e-37
Os12g0554800	-4.6911	3.59403e-15	1.92284e-13
Os07g0142200	-4.69526	0.00227113	0.0237531
Os07g0590700	-4.70988	7.00472e-81	2.45736e-78
Os12g0538800	-4.71362	9.31074e-16	5.09229e-14
Os04g0665400	-4.74223	8.91484e-07	2.00478e-05
Os05g0345175	-4.74625	0.00448901	0.0418991
Os04g0690100	-4.75215	2.57788e-23	2.22123e-21
Os11g0169800	-4.75822	0.00430819	0.0404419
Os01g0821900	-4.75954	5.98956e-08	1.60574e-06
Os04g0551200	-4.77272	0.000117504	0.0017309
Os10g0532200	-4.7759	0.000383611	0.00501349
Os01g0929000	-4.78187	0.00396869	0.0377018
Os05g0120300	-4.78359	0.000368635	0.00483062
Os03g0640000	-4.79226	4.07932e-08	1.12179e-06
Os07g0159700	-4.79871	0.000100354	0.00149897
Os04g0399300	-4.80514	3.95304e-05	0.000659476
Os03g0756300	-4.80994	6.45966e-06	0.000127516
Os10g0117000	-4.81336	1.06879e-06	2.38387e-05
Os07g0145400	-4.81397	0.000314438	0.00419656
Os07g0222200	-4.81397	0.000314438	0.00419656
Os01g0124100	-4.81472	6.21352e-06	0.000122855
Os02g0828900	-4.83935	0.00323524	0.0317916
Os01g0577450	-4.85058	0.00310615	0.0308568
Os06g0160600	-4.87553	0.000159425	0.00227881
Os01g0631400	-4.88169	1.05815e-28	1.11524e-26
Os04g0656800	-4.88176	3.46435e-10	1.22058e-08
Os03g0758100	-4.88531	0.000392421	0.00511229
Os02g0537000	-4.88721	0.000211678	0.00293848
Os02g0445100	-4.89825	1.83848e-07	4.57422e-06
Os06g0704500	-4.90275	1.61974e-09	5.28232e-08
Os04g0141400	-4.90724	0.000934845	0.0109895
Os01g0177900	-4.90937	4.93013e-52	1.00891e-49
Os05g0360400	-4.92505	0.000863129	0.0102544
Os01g0265100	-4.93922	5.4536e-11	2.06993e-09
Os02g0788600	-4.96864	0.00199076	0.0212645
Os02g0320800	-4.97598	0.000244351	0.00334657
Os10g0531700	-4.98707	3.38093e-12	1.45404e-10
Os11g0135300	-4.99055	0.000117471	0.0017309
Os03g0833100	-4.99352	2.90285e-18	1.86123e-16
Os02g0264800	-5.01428	3.18328e-10	1.12802e-08
Os09g0427125	-5.01926	0.00483229	0.0446619
Os01g0547133	-5.02547	1.61326e-08	4.63898e-07
Os01g0236400	-5.03575	0.000515473	0.00654184
Os02g0702600	-5.04718	6.2885e-15	3.29972e-13
Os12g0121600	-5.04881	0.00144535	0.0160458
Os03g0157600	-5.05205	0.000476409	0.00608698
Os11g0522900	-5.05555	7.95683e-05	0.0012197
Os07g0677200	-5.0799	6.26206e-24	5.51173e-22
Os04g0486950	-5.09384	1.76258e-07	4.38982e-06
Os07g0112700	-5.09426	2.81988e-45	5.01796e-43
Os03g0273200	-5.09988	1.87986e-08	5.36164e-07
Os01g0625900	-5.1038	0.00364039	0.0350852
Os01g0743200	-5.1051	1.27865e-05	0.000237159
Os07g0142300	-5.10552	5.83594e-05	0.000927593
Os09g0510500	-5.11548	0.000348043	0.00458524
Os10g0159700	-5.11548	1.40439e-07	3.54445e-06
Os02g0321600	-5.11775	5.40196e-05	0.000867032
Os10g0412700	-5.12382	5.1974e-05	0.000837203
Os08g0380100	-5.12605	1.81202e-28	1.90162e-26
Os06g0142200	-5.14997	0.00310021	0.0308226
Os08g0401800	-5.15483	2.97157e-08	8.28294e-07
Os01g0799500	-5.1575	1.32975e-87	5.10229e-85
Os11g0297800	-5.16691	2.64624e-09	8.3634e-08
Os06g0729400	-5.17027	0.000863913	0.0102588
Os03g0159600	-5.18365	2.12417e-10	7.61507e-09
Os04g0340300	-5.18808	1.99264e-11	8.00873e-10
Os01g0232200	-5.20628	3.03439e-05	0.00052036
Os08g0395700	-5.21657	0.00244033	0.0252218
Os02g0190500	-5.21755	4.96736e-07	1.16064e-05
Os03g0113500	-5.21855	1.43737e-228	1.47073e-225
Os12g0628400	-5.23044	2.96568e-12	1.28672e-10
Os09g0480400	-5.28022	0.00192442	0.0207
Os01g0198500	-5.2854	1.10951e-05	0.000208304
Os03g0825300	-5.28622	1.24725e-11	5.13903e-10
Os06g0179100	-5.29057	8.30053e-14	4.06048e-12
Os04g0659300	-5.29273	7.73164e-22	6.066e-20
Os03g0859100	-5.32278	2.65271e-156	1.97402e-153
Os01g0284500	-5.32593	2.49216e-22	2.00656e-20
Os04g0540900	-5.32954	1.04003e-14	5.32085e-13
Os02g0741800	-5.34261	2.70817e-05	0.000469996
Os05g0448300	-5.35211	2.26383e-34	2.91062e-32
Os05g0590000	-5.36553	7.45241e-27	7.29119e-25
Os02g0693700	-5.36687	6.29906e-109	3.22263e-106
Os08g0506400	-5.36977	1.72784e-69	4.56243e-67
Os12g0599700	-5.37074	0.000339725	0.00449011
Os08g0502400	-5.37208	5.97041e-18	3.74019e-16
Os06g0692800	-5.37781	9.93466e-08	2.58438e-06
Os01g0842500	-5.37999	1.74043e-13	8.33132e-12
Os05g0398800	-5.38165	4.54501e-70	1.2265e-67
Os12g0108600	-5.38368	0.00529891	0.0482797
Os07g0600700	-5.38535	7.87904e-41	1.24829e-38
Os02g0707000	-5.3901	0.00125069	0.0141275
Os07g0418700	-5.3965	0.00509229	0.0466609
Os07g0606800	-5.40287	8.19829e-26	7.59719e-24
Os11g0673200	-5.4273	6.79486e-87	2.5282e-84
Os01g0616366	-5.42807	9.82073e-23	8.17518e-21
Os01g0946500	-5.43927	0.000240634	0.00330311
Os09g0414500	-5.43927	0.000240634	0.00330311
Os10g0474800	-5.44205	8.07597e-16	4.43672e-14
Os05g0470900	-5.449	4.35157e-11	1.67232e-09
Os11g0291475	-5.45313	3.19325e-263	4.35648e-260
Os03g0403400	-5.46506	0.000917348	0.0108304
Os06g0653100	-5.47287	1.09671e-05	0.000206058
Os06g0229400	-5.48321	0.000849314	0.0101
Os07g0109100	-5.4922	0.000817264	0.00977096
Os07g0642800	-5.51563	2.18672e-08	6.19368e-07
Os03g0757000	-5.51883	0.00015843	0.00226591
Os07g0418600	-5.5284	1.88848e-08	5.37997e-07
Os02g0205200	-5.53278	2.72609e-06	5.70712e-05
Os02g0730400	-5.53979	0.000141454	0.00205422
Os05g0356700	-5.5421	3.62496e-09	1.11832e-07
Os08g0524400	-5.56594	4.87716e-41	7.77717e-39
Os12g0580950	-5.57773	1.88362e-06	4.05045e-05
Os03g0323500	-5.58503	7.64764e-28	7.69685e-26
Os03g0165400	-5.59117	5.53731e-26	5.17034e-24
Os03g0791700	-5.59894	9.59636e-31	1.11686e-28
Os01g0577600	-5.61524	1.85871e-05	0.000334146
Os09g0425400	-5.6316	0.00232896	0.0242854
Os06g0572400	-5.63259	5.46934e-09	1.65815e-07
Os11g0507200	-5.6373	2.36697e-40	3.726e-38
Os08g0478000	-5.65314	2.7842e-06	5.82382e-05
Os04g0192350	-5.66378	0.00207527	0.0220045
Os12g0568900	-5.69526	0.00185012	0.0199795
Os11g0300700	-5.7056	6.23697e-08	1.66661e-06
Os05g0478300	-5.70818	0.000304844	0.00408182
Os09g0571000	-5.72607	0.00165018	0.0180586
Os01g0785900	-5.73417	4.61957e-05	0.000753272
Os12g0630600	-5.76614	6.39911e-06	0.000126422
Os03g0127700	-5.77046	1.57876e-13	7.57218e-12
Os07g0587200	-5.77867	8.41599e-10	2.85064e-08
Os05g0277500	-5.78772	3.31798e-05	0.000562704
Os02g0579300	-5.80643	2.45009e-07	5.99868e-06
Os11g0558300	-5.80994	4.61279e-06	9.32315e-05
Os04g0639100	-5.81233	1.19124e-07	3.05357e-06
Os01g0827300	-5.81663	3.05521e-09	9.53326e-08
Os08g0442000	-5.82519	2.04702e-07	5.06741e-06
Os01g0102000	-5.82662	7.17868e-11	2.71628e-09
Os07g0674400	-5.83371	3.98273e-10	1.3972e-08
Os01g0786500	-5.85471	1.5366e-07	3.85832e-06
Os04g0553650	-5.85471	1.5366e-07	3.85832e-06
Os01g0788700	-5.85477	0.000145176	0.00210205
Os04g0554800	-5.86275	4.2579e-23	3.6306e-21
Os12g0628600	-5.8648	1.07485e-08	3.14978e-07
Os01g0315700	-5.86634	2.98893e-06	6.23082e-05
Os12g0114500	-5.86925	1.33178e-07	3.37857e-06
Os05g0587000	-5.87658	5.17689e-12	2.19946e-10
Os07g0502900	-5.90513	1.8525e-29	2.02186e-27
Os04g0517000	-5.91152	1.55233e-20	1.15868e-18
Os05g0187500	-5.91617	0.000778708	0.00935555
Os03g0130700	-5.92188	8.15795e-25	7.44739e-23
Os10g0555300	-5.94264	0.000696867	0.00853089
Os03g0339400	-5.9501	5.87636e-08	1.57711e-06
Os01g0636400	-5.95612	6.62643e-28	6.69651e-26
Os06g0676700	-5.96218	8.09508e-05	0.0012378
Os03g0291500	-5.97971	1.65097e-45	2.95933e-43
Os07g0606900	-5.99598	5.12422e-26	4.83983e-24
Os01g0607900	-6.02946	9.07305e-157	6.96272e-154
Os03g0658800	-6.03329	1.99043e-28	2.07996e-26
Os05g0394200	-6.0561	0.00400888	0.0380101
Os05g0419800	-6.09876	4.72417e-08	1.28473e-06
Os10g0551700	-6.10245	1.12889e-08	3.30024e-07
Os06g0474500	-6.10859	1.05302e-08	3.09688e-07
Os03g0793800	-6.12244	1.33465e-20	9.99239e-19
Os11g0300600	-6.151	3.22275e-12	1.39088e-10
Os06g0140400	-6.15903	4.48709e-21	3.4327e-19
Os05g0458300	-6.16269	5.64248e-09	1.70434e-07
Os01g0309100	-6.17251	0.00276672	0.0280175
Os02g0483500	-6.17391	2.49304e-17	1.48957e-15
Os05g0443800	-6.18365	0.00266694	0.0271413
Os07g0104100	-6.1917	1.62483e-12	7.20233e-11
Os01g0529800	-6.20296	4.36491e-154	3.15262e-151
Os05g0376800	-6.24302	2.15432e-09	6.89747e-08
Os03g0339300	-6.24859	2.01183e-09	6.46657e-08
Os05g0440000	-6.24875	0.00214216	0.0225772
Os01g0170500	-6.2713	2.76549e-16	1.56479e-14
Os10g0550500	-6.27676	4.93027e-11	1.88001e-09
Os11g0245500	-6.31779	7.82297e-18	4.85123e-16
Os07g0105900	-6.32115	5.1357e-08	1.39356e-06
Os02g0747900	-6.33736	7.61246e-16	4.20088e-14
Os05g0406800	-6.33746	1.17031e-36	1.64225e-34
Os05g0125100	-6.33889	7.36164e-16	4.07162e-14
Os03g0301700	-6.34517	1.36448e-12	6.1145e-11
Os02g0814200	-6.35111	0.0014937	0.0165303
Os01g0668100	-6.35403	0	0
Os02g0719000	-6.36585	5.39339e-15	2.84218e-13
Os01g0954900	-6.37074	0.0013907	0.0155092
Os02g0617400	-6.37111	4.22097e-10	1.46819e-08
Os03g0310000	-6.38045	5.75587e-06	0.00011473
Os01g0741250	-6.3965	7.86721e-05	0.00120822
Os08g0562500	-6.41778	1.65191e-123	9.65857e-121
Os03g0102500	-6.41867	0.00116428	0.0133189
Os07g0489950	-6.41867	4.3766e-06	8.89704e-05
Os05g0191700	-6.42599	1.57572e-22	1.28983e-20
Os04g0525700	-6.50113	0.000848252	0.0100923
Os02g0639500	-6.53734	4.22748e-11	1.62974e-09
Os03g0664400	-6.53979	9.1623e-08	2.39871e-06
Os11g0179000	-6.5536	3.22416e-05	0.000548688
Os03g0120000	-6.55931	3.11663e-05	0.000532974
Os03g0264600	-6.57067	0.000642229	0.00795722
Os10g0146200	-6.57632	2.81554e-05	0.000487254
Os06g0704450	-6.62889	0.000504653	0.00641447
Os04g0382800	-6.66643	1.07254e-09	3.57373e-08
Os11g0102500	-6.66908	2.52338e-08	7.09812e-07
Os11g0523700	-6.67988	1.163e-27	1.1657e-25
Os04g0382900	-6.68484	1.43904e-05	0.000263917
Os07g0101000	-6.68484	5.47469e-07	1.26474e-05
Os04g0465600	-6.69458	3.1929e-242	3.73371e-239
Os03g0281900	-6.69479	7.88096e-17	4.60792e-15
Os01g0855000	-6.71655	1.2966e-64	3.28253e-62
Os04g0619800	-6.72976	9.50817e-33	1.15021e-30
Os03g0320800	-6.73114	1.31348e-08	3.81717e-07
Os01g0756200	-6.75053	1.05671e-21	8.26424e-20
Os08g0535200	-6.76929	1.39895e-17	8.54579e-16
Os03g0675300	-6.77305	8.34295e-09	2.47736e-07
Os10g0543800	-6.83371	3.23844e-15	1.73638e-13
Os04g0560100	-6.85651	4.39251e-75	1.2996e-72
Os06g0691200	-6.8592	1.57215e-18	1.03228e-16
Os01g0937900	-6.86864	3.49135e-20	2.54412e-18
Os08g0401500	-6.91469	6.09309e-16	3.39292e-14
Os06g0497500	-6.94483	2.61302e-11	1.02833e-09
Os05g0361700	-7.01926	0.00532603	0.0484412
Os09g0345500	-7.02547	7.86065e-05	0.00120797
Os04g0662200	-7.03984	1.18563e-06	2.63201e-05
Os09g0132900	-7.04189	5.1276e-43	8.50801e-41
Os08g0460000	-7.05213	0	0
Os09g0498500	-7.07831	1.36669e-24	1.23844e-22
Os06g0579100	-7.11548	4.86404e-05	0.000792083
Os11g0458100	-7.13856	0.00381361	0.036412
Os03g0335500	-7.15139	2.1021e-16	1.19771e-14
Os03g0401300	-7.2002	3.02968e-05	0.000519915
Os08g0267300	-7.20786	3.81537e-11	1.48016e-09
Os02g0653200	-7.25404	1.98757e-09	6.39695e-08
Os12g0274200	-7.28157	6.37575e-17	3.75466e-15
Os02g0786500	-7.29742	1.3971e-07	3.52968e-06
Os03g0694500	-7.30083	1.35526e-07	3.42751e-06
Os08g0335600	-7.30083	0.00233973	0.0243667
Os01g0957100	-7.31496	1.41695e-101	6.10459e-99
Os11g0462100	-7.32619	1.43857e-05	0.000263917
Os03g0286500	-7.32745	4.4727e-51	8.78688e-49
Os10g0508000	-7.33121	0.00212543	0.0224298
Os05g0363500	-7.33421	4.96642e-43	8.29662e-41
Os03g0844600	-7.33621	3.2391e-18	2.06604e-16
Os02g0706900	-7.34119	1.31204e-05	0.000242984
Os10g0195600	-7.34665	1.484e-17	9.04285e-16
Os03g0761000	-7.35111	0.00199416	0.0212823
Os08g0148300	-7.36096	0.00193175	0.0207516
Os06g0119600	-7.37398	6.97015e-08	1.85044e-06
Os07g0175500	-7.38528	9.96689e-06	0.00018842
Os01g0315600	-7.43741	7.14116e-06	0.000139622
Os08g0549600	-7.43741	0.0015009	0.0166025
Os03g0134900	-7.50163	3.70752e-19	2.4944e-17
Os03g0793900	-7.53632	0.0010666	0.0123808
Os01g0601200	-7.56216	0.000972727	0.0113857
Os11g0549620	-7.56642	3.96984e-11	1.53524e-09
Os09g0323500	-7.56774	6.9676e-20	4.90268e-18
Os04g0465300	-7.58194	9.06056e-09	2.68072e-07
Os03g0338400	-7.58755	0.000887489	0.0105082
Os06g0696500	-7.60423	0.000835047	0.00995449
Os07g0565500	-7.60423	0.000835047	0.00995449
Os04g0689300	-7.61249	0.000810054	0.00968948
Os06g0604000	-7.64595	3.12571e-49	5.90446e-47
Os02g0258300	-7.65314	0.000696341	0.0085287
Os03g0832200	-7.66908	0.000655659	0.00810194
Os07g0689800	-7.66908	2.54921e-14	1.27238e-12
Os10g0160100	-7.70173	3.46515e-17	2.06038e-15
Os01g0728100	-7.71203	4.70357e-116	2.56679e-113
Os01g0201600	-7.75374	2.70934e-12	1.17967e-10
Os07g0142500	-7.75374	0.000472269	0.00604351
Os01g0753800	-7.75638	1.61825e-92	6.40956e-90
Os01g0651932	-7.78333	3.31058e-45	5.84877e-43
Os10g0361000	-7.79428	1.46107e-12	6.51172e-11
Os03g0680700	-7.79791	0.000395695	0.00514948
[truncated: 67 more rows]

## Sheet: Co-downregulated
	Log2FoldChange			FoldChange			Down-regulated Fold
Overlap DEGs	dlt	s140	d140	dlt	s140	d140	dlt	s140	d140
Os10g0150600	-13.3308	-2.02824	-14.6778	9.70547e-05	0.245155	3.8153e-05	10303.5	4.07906	26210.3
Os10g0148100	-11.05	-3.62685	-12.397	0.00047165	0.0809484	0.000185409	2120.22	12.3536	5393.47
Os10g0150400	-12.5346	-2.07184	-12.2713	0.000168541	0.237856	0.000202282	5933.26	4.20422	4943.6
Os07g0658600	-13.7705	-3.72885	-12.1852	7.15583e-05	0.075423	0.000214722	13974.6	13.2586	4657.19
Os05g0454200	-11.6883	-6.32899	-12.0353	0.00030302	0.012439	0.000238239	3300.12	80.3926	4197.47
Os10g0150700	-11.5406	-2.09146	-11.7063	0.000335694	0.234643	0.000299272	2978.9	4.2618	3341.44
Os01g0251400	-9.55827	-7.45378	-11.3203	0.0013264	0.00570413	0.000391063	753.923	175.312	2557.14
Os06g0636700	-10.7681	-1.50926	-11.1151	0.000573423	0.351292	0.000450834	1743.91	2.84664	2218.11
Os03g0651800	-7.28846	-8.80946	-10.3865	0.0063967	0.00222889	0.000747059	156.331	448.654	1338.58
Os04g0545600	-5.43459	-1.77245	-10.1739	0.023122	0.292711	0.000865663	43.2488	3.41634	1155.18
Os01g0205900	-8.24124	-2.96682	-10.1732	0.00330475	0.127908	0.000866082	302.595	7.81813	1154.63
Os04g0553500	-8.46748	-3.69314	-10.1364	0.0028251	0.0773135	0.000888455	353.97	12.9344	1125.55
Os07g0565800	-9.39791	-8.59138	-10.1349	0.00148234	0.00259261	0.000889415	674.609	385.712	1124.34
Os02g0733300	-9.73165	-6.47778	-10.0787	0.0011762	0.01122	0.000924746	850.196	89.1263	1081.38
Os06g0711900	-11.1129	-3.86794	-9.87496	0.000451522	0.0684912	0.00106498	2214.73	14.6004	938.983
Os06g0643500	-6.91407	-7.85396	-9.84603	0.00829199	0.00432236	0.00108655	120.598	231.355	920.345
Os10g0150300	-9.63263	-9.72577	-9.79838	0.00125976	0.00118101	0.00112303	793.799	846.736	890.446
Os09g0548200	-7.46225	-4.84318	-9.61661	0.00567072	0.0348383	0.00127383	176.344	28.7041	785.033
Os11g0210100	-8.34306	-1.8532	-9.53806	0.00307956	0.276777	0.00134511	324.722	3.61301	743.433
Os05g0499300	-6.15196	-2.43774	-9.53458	0.014063	0.184572	0.00134836	71.1088	5.41794	741.644
Os02g0308400	-9.3094	-2.45681	-9.47515	0.00157613	0.182149	0.00140506	634.465	5.49001	711.712
Os03g0186900	-5.44912	-3.20341	-9.40493	0.0228903	0.108562	0.00147514	43.6867	9.21135	677.902
Os04g0631200	-7.10759	-8.68492	-9.26195	0.00725108	0.00242985	0.00162883	137.91	411.548	613.936
Os10g0505500	-3.8499	-6.52677	-9.1038	0.0693527	0.0108454	0.00181754	14.4191	92.2047	550.194
Os08g0550600	-4.0878	-2.1797	-9.07865	0.0588099	0.220722	0.00184949	17.0039	4.53059	540.689
Os11g0115100	-7.90515	-1.25158	-9.05951	0.0041717	0.419989	0.0018742	239.71	2.38101	533.56
Os04g0507700	-5.84461	-5.93775	-8.94264	0.0174019	0.016314	0.00203234	57.4649	61.2971	492.044
Os07g0668300	-6.26054	-3.03051	-8.92947	0.0130434	0.122384	0.00205099	76.6671	8.17098	487.571
Os11g0644100	-5.76715	-7.87312	-8.86519	0.0183617	0.00426535	0.00214444	54.461	234.447	466.323
Os01g0814100	-8.29213	-3.63729	-8.77037	0.00319022	0.0803647	0.0022901	313.458	12.4433	436.662
Os05g0518300	-9.32232	-8.72306	-8.76243	0.00156207	0.00236645	0.00230274	640.175	422.575	434.266
Os01g0741200	-6.09227	-4.5212	-8.7612	0.014657	0.0435495	0.00230472	68.2267	22.9624	433.893
Os04g0493600	-2.98797	-4.32603	-8.74437	0.126046	0.0498579	0.00233176	7.93358	20.057	428.861
Os12g0613250	-5.96403	-3.94045	-8.63296	0.0160195	0.0651337	0.00251896	62.4239	15.353	396.99
Os07g0691700	-4.84329	-3.25337	-8.51222	0.0348357	0.104867	0.00273884	28.7062	9.5359	365.119
Os03g0807700	-5.98724	-5.15775	-8.44636	0.0157638	0.0280132	0.00286678	63.4364	35.6975	348.824
Os02g0256100	-9.68156	-2.61023	-8.4436	0.00121776	0.163773	0.00287226	821.183	6.10601	348.158
Os12g0599800	-3.75914	-2.07845	-8.42807	0.0738561	0.236769	0.00290334	13.5398	4.22353	344.431
Os04g0413500	-7.32682	-4.61137	-8.41079	0.00622883	0.0409109	0.00293832	160.544	24.4433	340.33
Os03g0371800	-4.69529	-1.74767	-8.36422	0.038599	0.297783	0.00303472	25.9074	3.35815	329.52
Os10g0524000	-6.42899	-4.36889	-8.36096	0.011606	0.0483987	0.0030416	86.1626	20.6617	328.775
Os01g0839900	-8.6087	-6.03763	-8.34535	0.00256168	0.0152227	0.00307468	390.369	65.6914	325.237
Os03g0822000	-7.84219	-5.87519	-8.18919	0.00435779	0.0170369	0.00342617	229.474	58.6961	291.871
Os10g0150800	-7.30064	-1.80736	-8.18241	0.0063429	0.285713	0.00344231	157.657	3.50002	290.502
Os02g0753400	-7.76265	-4.11758	-8.10965	0.00460479	0.0576082	0.00362036	217.165	17.3587	276.215
Os02g0666500	-6.50844	-4.81757	-8.1092	0.0109841	0.0354622	0.00362149	91.0408	28.199	276.129
Os03g0807500	-8.33392	-1.94066	-8.09596	0.00309914	0.260497	0.00365489	322.67	3.83881	273.606
Os10g0463200	-9.65977	-1.01471	-8.07449	0.00123629	0.494929	0.00370967	808.874	2.02049	269.566
Os03g0239000	-7.88037	-4.35266	-8.05745	0.00424397	0.0489461	0.00375376	235.628	20.4306	266.399
Os05g0153300	-4.94589	-5.03903	-8.04393	0.0324443	0.0304159	0.00378911	30.8221	32.8775	263.914
Os11g0114900	-4.93977	-7.04573	-8.0378	0.0325823	0.00756873	0.00380523	30.6915	132.123	262.796
Os12g0108000	-6.51472	-4.16922	-7.86172	0.0109364	0.0555829	0.00429918	91.4379	17.9912	232.602
Os09g0542700	-6.90527	-5.67525	-7.83724	0.00834267	0.0195695	0.00437276	119.866	51.0999	228.688
Os05g0513800	-4.89465	-4.0272	-7.82662	0.0336173	0.0613328	0.00440507	29.7466	16.3045	227.011
Os03g0680700	-4.69987	-6.80584	-7.79791	0.0384766	0.00893795	0.00449362	25.9898	111.883	222.538
Os10g0361000	-8.44728	-2.11571	-7.79428	0.00286495	0.230732	0.00450494	349.047	4.33403	221.979
Os01g0651932	-6.91277	-5.81399	-7.78333	0.00829944	0.0177752	0.00453924	120.49	56.2581	220.301
Os01g0753800	-6.5661	-3.88023	-7.75638	0.0105538	0.0679102	0.00462486	94.7529	14.7253	216.223
Os01g0201600	-8.40674	-8.76167	-7.75374	0.00294659	0.00230395	0.00463331	339.375	434.037	215.828
Os01g0728100	-6.737	-5.51406	-7.71203	0.0093748	0.0218828	0.00476922	106.669	45.698	209.678
Os10g0160100	-6.48026	-5.59419	-7.70173	0.0112007	0.0207005	0.00480338	89.2798	48.308	208.187
Os03g0832200	-5.73711	-3.50709	-7.66908	0.0187481	0.0879553	0.00491335	53.3388	11.3694	203.527
Os07g0689800	-7.644	-5.09205	-7.66908	0.00499949	0.0293184	0.00491335	200.02	34.1082	203.527
Os02g0258300	-5.30613	-3.66107	-7.65314	0.0252752	0.0790512	0.00496794	39.5645	12.65	201.291
Os06g0604000	-6.79198	-4.33956	-7.64595	0.00902421	0.0493925	0.00499276	110.813	20.246	200.29
Os04g0689300	-7.26549	-5.03546	-7.61249	0.00649934	0.0304912	0.00510988	153.862	32.7964	195.699
Os07g0565500	-3.44987	-3.5247	-7.60423	0.0915137	0.0868882	0.00513925	10.9273	11.509	194.581
Os04g0465300	-8.8199	-6.16201	-7.58194	0.00221281	0.0139653	0.00521924	451.914	71.6062	191.599
Os09g0323500	-8.15302	-2.15481	-7.56774	0.00351316	0.224563	0.00527088	284.644	4.45309	189.722
Os03g0134900	-7.76498	-3.7276	-7.50163	0.00459735	0.0754885	0.00551802	217.517	13.2471	181.224
Os07g0175500	-6.45332	-4.0009	-7.38528	0.0114119	0.062461	0.00598147	87.628	16.01	167.183
Os06g0119600	-7.02698	-2.35217	-7.37398	0.00766776	0.195852	0.00602851	130.416	5.10591	165.878
Os08g0148300	-4.26292	-4.56153	-7.36096	0.0520874	0.0423489	0.00608319	19.1985	23.6134	164.387
Os10g0195600	-7.61	-2.81113	-7.34665	0.00511874	0.142484	0.00614383	195.361	7.01832	162.765
Os02g0706900	-6.99419	-4.88969	-7.34119	0.00784403	0.033733	0.0061671	127.486	29.6445	162.151
Os03g0844600	-5.74128	-5.25668	-7.33621	0.018694	0.0261566	0.00618844	53.493	38.2312	161.592
Os05g0363500	-5.42649	-1.65754	-7.33421	0.0232521	0.316978	0.00619702	43.0068	3.15479	161.368
Os10g0508000	-4.23317	-5.75418	-7.33121	0.0531726	0.0185276	0.00620993	18.8067	53.9735	161.032
Os03g0286500	-7.04184	-5.46091	-7.32745	0.00758916	0.022704	0.00622614	131.767	44.0451	160.613
Os11g0462100	-5.22816	-3.47614	-7.32619	0.0266789	0.0898622	0.00623157	37.4828	11.1282	160.473
Os01g0957100	-8.41275	-5.50298	-7.31496	0.00293434	0.0220515	0.00628024	340.792	45.3484	159.23
Os03g0694500	-5.53879	-3.50141	-7.30083	0.0215108	0.0883019	0.00634205	46.4883	11.3248	157.678
Os02g0786500	-5.78435	-6.56839	-7.29742	0.0181442	0.010537	0.00635708	55.1141	94.9033	157.305
Os12g0274200	-9.86685	-5.31489	-7.28157	0.00107098	0.0251222	0.0064273	933.721	39.8054	155.586
Os02g0653200	-4.58511	-1.63992	-7.25404	0.0416624	0.320874	0.00655113	24.0024	3.11649	152.645
Os08g0267300	-7.59782	-1.87951	-7.20786	0.00516211	0.271776	0.00676422	193.719	3.6795	147.837
Os03g0335500	-7.21942	-4.54461	-7.15139	0.00671023	0.0428485	0.00703425	149.026	23.338	142.161
Os09g0498500	-3.33372	-2.76988	-7.07831	0.0991863	0.146617	0.00739974	10.082	6.82049	135.14
Os08g0460000	-8.39688	-2.62883	-7.05213	0.00296679	0.161675	0.00753525	337.065	6.18526	132.71
Os09g0132900	-7.27985	-1.2201	-7.04189	0.00643499	0.429254	0.00758894	155.4	2.32962	131.771
Os04g0662200	-5.69284	-2.48299	-7.03984	0.0193323	0.178873	0.00759969	51.7269	5.59056	131.584
Os09g0345500	-4.92744	-3.71147	-7.02547	0.032862	0.076337	0.00767579	30.4303	13.0998	130.28
Os06g0497500	-8.18279	-8.53772	-6.94483	0.0034414	0.00269085	0.00811706	290.579	371.63	123.197
Os01g0937900	-4.97732	-3.7611	-6.86864	0.0317452	0.0737559	0.00855722	31.5009	13.5582	116.86
Os06g0691200	-8.97163	-5.37237	-6.8592	0.00199192	0.0241411	0.00861342	502.029	41.4232	116.098
Os04g0560100	-5.57091	-2.30602	-6.85651	0.0210373	0.202217	0.00862948	47.5347	4.94518	115.882
Os10g0543800	-6.48671	-2.64524	-6.83371	0.0111508	0.159846	0.00876696	89.6795	6.25602	114.065
Os03g0675300	-7.74797	-4.57934	-6.77305	0.00465188	0.0418292	0.00914345	214.967	23.9067	109.368
Os08g0535200	-9.88171	-3.0869	-6.76929	0.00106	0.117693	0.00916731	943.393	8.4967	109.083
Os01g0756200	-7.21089	-5.7574	-6.75053	0.00675005	0.0184864	0.00928725	148.147	54.0939	107.674
Os03g0320800	-7.1211	-4.73907	-6.73114	0.00718348	0.0374453	0.00941294	139.208	26.7056	106.237
Os04g0619800	-5.52026	-4.4692	-6.72976	0.021789	0.0451478	0.00942196	45.8948	22.1495	106.135
Os01g0855000	-6.13348	-2.21352	-6.71655	0.0142442	0.215607	0.00950859	70.2041	4.63807	105.168
Os03g0281900	-4.4149	-2.5183	-6.69479	0.0468794	0.174549	0.00965312	21.3313	5.72906	103.593
Os04g0465600	-7.0439	-3.67192	-6.69458	0.00757835	0.0784586	0.00965452	131.955	12.7456	103.578
Os11g0523700	-7.58081	-7.47631	-6.67988	0.00522335	0.00561572	0.00975337	191.448	178.072	102.529
Os11g0102500	-2.28645	-2.08675	-6.66908	0.204979	0.23541	0.0098267	4.87855	4.24791	101.764
Os04g0382800	-5.58246	-4.40135	-6.66643	0.0208694	0.0473219	0.00984473	47.917	21.1319	101.577
Os06g0704450	-5.69692	-4.82947	-6.62889	0.0192777	0.0351711	0.0101043	51.8734	28.4325	98.9679
Os10g0146200	-5.00693	-4.99929	-6.57632	0.0311003	0.0312654	0.0104793	32.154	31.9843	95.4266
Os03g0264600	-3.63871	-4.77125	-6.57067	0.0802859	0.0366193	0.0105203	12.4555	27.308	95.0539
Os03g0120000	-7.79156	-2.39732	-6.55931	0.00451343	0.189817	0.0106035	221.561	5.26824	94.3084
Os02g0639500	-6.37159	-7.89259	-6.53734	0.012077	0.00420817	0.0107662	82.8017	237.633	92.883
Os04g0525700	-3.6947	-7.50907	-6.50113	0.0772298	0.00548967	0.0110399	12.9484	182.16	90.5808
Os05g0191700	-6.34202	-5.51638	-6.42599	0.0123271	0.0218476	0.0116302	81.1218	45.7716	85.9834
Os03g0102500	-4.32064	-4.41377	-6.41867	0.0500448	0.046916	0.0116893	19.9821	21.3147	85.5485
Os07g0489950	-6.48671	-6.4266	-6.41867	0.0111508	0.0116252	0.0116893	89.6795	86.0202	85.5485
Os08g0562500	-4.97215	-2.93689	-6.41778	0.0318591	0.13059	0.0116965	31.3882	7.65758	85.4957
Os01g0741250	-7.63446	-7.98939	-6.3965	0.00503267	0.00393507	0.0118703	198.702	254.125	84.2438
Os03g0310000	-5.22609	-5.58103	-6.38045	0.0267171	0.0208902	0.0120031	37.4292	47.8693	83.3119
Os02g0617400	-6.20536	-8.31132	-6.37111	0.0135519	0.00314806	0.0120811	73.7901	317.656	82.7743
Os01g0954900	-6.02373	-4.57131	-6.37074	0.0153701	0.0420627	0.0120842	65.0616	23.774	82.7528
Os02g0719000	-7.28189	-4.43519	-6.36585	0.0064259	0.0462248	0.0121251	155.62	21.6334	82.4732
Os01g0668100	-4.88736	-1.88918	-6.35403	0.0337876	0.26996	0.012225	29.5967	3.70426	81.7998
Os03g0301700	-5.4132	-5.03117	-6.34517	0.0234673	0.030582	0.0123003	42.6124	32.6989	81.299
Os05g0125100	-4.93744	-4.58784	-6.33889	0.0326348	0.0415838	0.0123539	30.6421	24.0478	80.9463
Os05g0406800	-4.46689	-2.76043	-6.33746	0.0452201	0.14758	0.0123662	22.1141	6.77597	80.8657
Os02g0747900	-7.6908	-6.5863	-6.33736	0.00483993	0.010407	0.012367	206.614	96.0891	80.8603
Os07g0105900	-5.23719	-2.89168	-6.32115	0.0265125	0.134746	0.0125067	37.7181	7.42135	79.9571
Os11g0245500	-7.29271	-4.74076	-6.31779	0.00637786	0.0374016	0.0125359	156.793	26.7369	79.7707
Os10g0550500	-3.92976	-2.71315	-6.27676	0.0656183	0.152497	0.0128975	15.2396	6.55752	77.5341
Os05g0440000	-4.09439	-4.67172	-6.24875	0.0585418	0.039235	0.0131504	17.0818	25.4875	76.0431
Os05g0376800	-6.07727	-2.45532	-6.24302	0.0148102	0.182338	0.0132027	67.5212	5.48433	75.7421
Os01g0529800	-6.04726	-5.7001	-6.20296	0.0151215	0.0192353	0.0135745	66.1311	51.9876	73.6677
Os02g0483500	-3.76082	-1.09969	-6.17391	0.0737703	0.466616	0.0138506	13.5556	2.14309	72.199
Os05g0458300	-5.99694	-3.17217	-6.16269	0.0156582	0.110938	0.0139587	63.8644	9.01401	71.64
Os06g0140400	-7.54899	-5.06262	-6.15903	0.00533983	0.0299225	0.0139942	187.272	33.4196	71.4582
Os11g0300600	-6.0935	-4.22605	-6.151	0.0146444	0.0534359	0.0140723	68.2853	18.714	71.0617
Os03g0793800	-4.63794	-1.37549	-6.12244	0.0401644	0.385422	0.0143536	24.8976	2.59456	69.6689
Os06g0474500	-5.94283	-4.80087	-6.10859	0.0162566	0.0358751	0.0144921	61.5136	27.8745	69.003
Os05g0419800	-4.09968	-8.91405	-6.09876	0.0583274	0.00207302	0.0145912	17.1446	482.388	68.5346
Os01g0607900	-5.58678	-2.41313	-6.02946	0.0208072	0.187749	0.0153092	48.0604	5.32627	65.3204
Os07g0606900	-3.09878	-2.00714	-5.99598	0.116728	0.248766	0.0156686	8.56694	4.01984	63.8219
Os01g0636400	-5.97835	-4.28889	-5.95612	0.0158613	0.0511582	0.0161076	63.0467	19.5472	62.0826
Os03g0339400	-5.78435	-3.76103	-5.9501	0.0181442	0.0737593	0.0161749	55.1141	13.5576	61.8243
Os03g0130700	-4.29477	-4.13726	-5.92188	0.05095	0.0568278	0.0164944	19.6271	17.597	60.6268
Os04g0517000	-5.76615	-5.53612	-5.91152	0.0183745	0.0215507	0.0166133	54.4231	46.4022	60.1927
Os07g0502900	-5.69139	-4.21916	-5.90513	0.0193518	0.0536915	0.0166871	51.6749	18.6249	59.9267
Os05g0587000	-5.90809	-3.0458	-5.87658	0.0166528	0.121094	0.0170205	60.0501	8.25804	58.7528
Os12g0114500	-7.45453	-7.2245	-5.86925	0.00570117	0.00668666	0.0171073	175.402	149.551	58.4547
Os04g0553650	-5.68896	-4.70746	-5.85471	0.0193844	0.0382748	0.0172805	51.5878	26.1269	57.8687
Os01g0786500	-5.68896	-5.7821	-5.85471	0.0193844	0.0181725	0.0172805	51.5878	55.0281	57.8687
Os07g0674400	-5.48671	-3.57315	-5.83371	0.0223017	0.0840183	0.0175339	44.8397	11.9022	57.0323
Os08g0442000	-5.82551	-3.72101	-5.82519	0.0176339	0.075834	0.0176377	56.7091	13.1867	56.6967
Os04g0639100	-5.46533	-4.7328	-5.81233	0.0226345	0.0376083	0.0177956	44.1803	26.5899	56.1936
Os11g0558300	-5.29687	-4.31537	-5.80994	0.025438	0.0502277	0.0178252	39.3112	19.9093	56.1004
Os02g0579300	-7.39171	-3.70225	-5.80643	0.00595489	0.0768266	0.0178686	167.929	13.0163	55.9642
Os07g0587200	-3.80363	-3.66107	-5.77867	0.0716131	0.0790512	0.0182158	13.9639	12.65	54.8974
Os03g0127700	-4.25353	-3.77839	-5.77046	0.0524274	0.0728769	0.0183197	19.074	13.7218	54.5861
Os01g0785900	-4.24967	-2.85458	-5.73417	0.0525682	0.138257	0.0187863	19.0229	7.23293	53.2302
Os09g0571000	-4.213	-4.30613	-5.72607	0.0539215	0.0505504	0.0188922	18.5455	19.7822	52.932
Os11g0300700	-4.13621	-3.2985	-5.7056	0.0568692	0.101637	0.0191621	17.5842	9.83891	52.1864
Os11g0507200	-4.66376	-3.84877	-5.6373	0.039452	0.0694074	0.0200911	25.3472	14.4077	49.7733
Os06g0572400	-4.28559	-3.24197	-5.63259	0.0512755	0.105699	0.0201568	19.5025	9.46087	49.611
Os01g0577600	-3.8532	-4.62317	-5.61524	0.0691945	0.0405776	0.0204007	14.452	24.6441	49.018
Os03g0791700	-6.62391	-5.51172	-5.59894	0.0101392	0.0219184	0.0206325	98.6267	45.6238	48.4673
Os03g0165400	-4.67226	-3.05367	-5.59117	0.0392201	0.120435	0.0207439	25.4971	8.30321	48.207
Os03g0323500	-4.49387	-1.31498	-5.58503	0.0443825	0.401932	0.0208324	22.5314	2.48798	48.0022
Os12g0580950	-8.16301	-4.34802	-5.57773	0.00348891	0.0491039	0.020938	286.623	20.365	47.76
Os08g0524400	-5.47725	-3.14705	-5.56594	0.0224484	0.112887	0.0211099	44.5467	8.85845	47.3711
Os05g0356700	-2.73567	-2.77745	-5.5421	0.150135	0.145849	0.0214615	6.66068	6.85639	46.595
Os02g0730400	-5.92976	-3.0623	-5.53979	0.0164046	0.119717	0.0214959	60.9586	8.35304	46.5205
Os02g0205200	-5.36703	-3.77256	-5.53278	0.0242305	0.0731724	0.0216006	41.2702	13.6664	46.295
Os07g0418600	-5.3189	-5.4108	-5.5284	0.0250525	0.0235064	0.0216664	39.9162	42.5416	46.1545
Os07g0642800	-3.92762	-5.52357	-5.51563	0.0657155	0.0217391	0.0218589	15.2171	46.0001	45.7479
Os07g0109100	-4.82327	-3.69278	-5.4922	0.0353225	0.0773327	0.0222169	28.3106	12.9311	45.0108
Os06g0229400	-5.13621	-3.40368	-5.48321	0.0284346	0.0944909	0.0223557	35.1684	10.583	44.7312
Os06g0653100	-6.34826	-2.86189	-5.47287	0.0122739	0.137558	0.0225166	81.4735	7.26968	44.4117
Os11g0291475	-2.60074	-2.15492	-5.45313	0.164854	0.224545	0.0228268	6.06599	4.45345	43.8082
Os09g0414500	-5.41419	-2.96177	-5.43927	0.0234512	0.128356	0.0230472	42.6417	7.79081	43.3893
Os01g0616366	-5.04154	-3.09023	-5.42807	0.0303631	0.117422	0.0232267	32.9347	8.51631	43.0538
Os11g0673200	-4.86924	-3.68816	-5.4273	0.0342147	0.0775805	0.0232391	29.2272	12.8898	43.0308
Os07g0606800	-4.1444	-1.54102	-5.40287	0.0565471	0.343641	0.023636	17.6844	2.91001	42.3083
Os07g0600700	-3.60772	-1.08713	-5.38535	0.0820293	0.470698	0.0239247	12.1908	2.12451	41.7978
Os05g0398800	-4.76369	-4.09899	-5.38165	0.0368118	0.0583552	0.0239862	27.1652	17.1364	41.6906
Os06g0692800	-4.58335	-3.17275	-5.37781	0.0417134	0.110894	0.0240502	23.9731	9.01763	41.5797
Os08g0502400	-6.71313	-5.71443	-5.37208	0.00953115	0.0190452	0.0241459	104.919	52.5068	41.415
Os08g0506400	-5.91926	-5.56865	-5.36977	0.0165244	0.0210703	0.0241846	60.5167	47.4602	41.3487
Os02g0693700	-5.54955	-4.54614	-5.36687	0.021351	0.0428031	0.0242332	46.8361	23.3628	41.2657
Os05g0590000	-6.42292	-4.65586	-5.36553	0.0116549	0.0396685	0.0242558	85.8006	25.2089	41.2273
Os02g0741800	-4.63304	-3.51404	-5.34261	0.040301	0.0875321	0.0246441	24.8133	11.4244	40.5776
Os04g0540900	-3.28209	-1.87258	-5.32954	0.102799	0.273084	0.0248685	9.72767	3.66188	40.2115
Os01g0284500	-5.97892	-2.93073	-5.32593	0.015855	0.131148	0.0249308	63.0718	7.62498	40.111
Os03g0859100	-5.49902	-2.28662	-5.32278	0.0221121	0.204955	0.0249853	45.2241	4.87912	40.0235
Os06g0179100	-4.42273	-2.66219	-5.29057	0.0466257	0.15798	0.0255494	21.4474	6.32993	39.1398
Os03g0825300	-4.60218	-1.64121	-5.28622	0.0411723	0.320587	0.0256265	24.2882	3.11928	39.0221
Os09g0480400	-5.34826	-4.96623	-5.28022	0.0245479	0.0319901	0.0257332	40.7367	31.2596	38.8603
Os12g0628400	-4.14648	-3.10713	-5.23044	0.0564659	0.116054	0.0266366	17.7098	8.61669	37.5423
Os03g0113500	-4.0172	-1.33496	-5.21855	0.0617594	0.396402	0.0268571	16.1919	2.52269	37.2341
Os02g0190500	-5.52263	-3.25865	-5.21755	0.0217532	0.104484	0.0268758	45.9701	9.57088	37.2083
Os01g0232200	-4.79156	-3.89857	-5.20628	0.0361074	0.0670523	0.0270865	27.6951	14.9137	36.9188
Os04g0340300	-2.28037	-3.45185	-5.18808	0.205846	0.0913878	0.0274304	4.85801	10.9424	36.456
Os03g0159600	-5.00657	-3.66107	-5.18365	0.0311079	0.0790512	0.0275148	32.1461	12.65	36.3441
Os06g0729400	-4.1452	-5.91517	-5.17027	0.056516	0.0165713	0.0277711	17.6941	60.3453	36.0086
Os11g0297800	-4.11947	-2.90805	-5.16691	0.0575331	0.133226	0.0278359	17.3813	7.50605	35.9248
Os01g0799500	-3.37843	-2.50077	-5.1575	0.096159	0.176682	0.028018	10.3994	5.65988	35.6913
Os08g0380100	-3.69308	-1.57456	-5.12605	0.0773166	0.335745	0.0286354	12.9338	2.97845	34.9218
Os10g0412700	-5.12414	-5.47907	-5.12382	0.0286736	0.02242	0.0286798	34.8753	44.6031	34.8677
Os02g0321600	-4.95199	-5.2506	-5.11775	0.0323074	0.026267	0.0288008	30.9527	38.0706	34.7212
Os10g0159700	-4.56203	-2.59503	-5.11548	0.0423344	0.165507	0.0288461	23.6215	6.04203	34.6667
Os07g0112700	-6.14719	-4.66082	-5.09426	0.0141095	0.0395324	0.0292735	70.8741	25.2957	34.1605
Os11g0522900	-5.64083	-5.18841	-5.05555	0.020042	0.0274241	0.0300696	49.8952	36.4642	33.2562
Os02g0702600	-4.05248	-3.26157	-5.04718	0.0602673	0.104273	0.0302445	16.5928	9.59024	33.0638
Os01g0547133	-3.87111	-2.84358	-5.02547	0.0683407	0.139315	0.0307032	14.6326	7.17798	32.5699
Os02g0264800	-7.40424	-4.75918	-5.01428	0.00590338	0.036927	0.0309422	169.395	27.0804	32.3183
Os11g0135300	-4.8248	-5.60884	-4.99055	0.035285	0.0204914	0.0314553	28.3406	48.801	31.7912
Os10g0531700	-5.82449	-2.38147	-4.98707	0.0176463	0.191914	0.0315314	56.6691	5.21067	31.7144
Os01g0177900	-4.657	-3.14639	-4.90937	0.0396371	0.112939	0.0332761	25.2289	8.85437	30.0516
Os06g0704500	-4.79021	-4.42526	-4.90275	0.0361412	0.0465442	0.0334291	27.6693	21.485	29.914
Os04g0656800	-4.47063	-5.1792	-4.88176	0.0451032	0.0275998	0.0339191	22.1714	36.2322	29.482
Os01g0631400	-3.14336	-3.84761	-4.88169	0.113176	0.0694633	0.0339208	8.83582	14.3961	29.4805
Os01g0577450	-4.82551	-4.85852	-4.85058	0.0352677	0.03447	0.0346601	28.3545	29.0107	28.8516
Os07g0145400	-7.39924	-4.74135	-4.81397	0.00592388	0.0373862	0.035551	168.808	26.7478	28.1286
Os07g0222200	-4.64821	-6.16922	-4.81397	0.0398794	0.0138957	0.035551	25.0756	71.9646	28.1286
Os10g0117000	-6.27371	-3.04369	-4.81336	0.0129248	0.121272	0.035566	77.3705	8.24595	28.1168
Os03g0756300	-4.46294	-2.81787	-4.80994	0.0453442	0.141819	0.0356504	22.0535	7.05122	28.0502
Os07g0159700	-3.81428	-2.61902	-4.79871	0.0710865	0.162778	0.0359289	14.0674	6.14332	27.8328
Os03g0640000	-4.29325	-1.76066	-4.79226	0.0510038	0.295113	0.03609	19.6064	3.38854	27.7085
Os05g0120300	-4.61784	-7.7238	-4.78359	0.0407279	0.00473046	0.0363074	24.5532	211.396	27.5426
Os01g0821900	-4.77511	-3.652	-4.75954	0.0365215	0.0795498	0.0369177	27.3811	12.5707	27.0873
Os04g0690100	-2.54798	-1.08905	-4.75215	0.170994	0.470072	0.0371075	5.84814	2.12733	26.9487
Os12g0538800	-3.99625	-3.02383	-4.71362	0.0626625	0.122953	0.0381117	15.9585	8.13322	26.2387
Os07g0590700	-5.61471	-2.35646	-4.70988	0.0204081	0.19527	0.0382107	49.0001	5.12111	26.1707
Os12g0554800	-6.2066	-3.29304	-4.6911	0.0135403	0.102022	0.0387112	73.8537	9.80179	25.8323
Os02g0830700	-3.05559	-1.6673	-4.67823	0.120275	0.314842	0.0390583	8.31427	3.1762	25.6027
Os01g0819100	-5.0495	-3.0352	-4.65953	0.030196	0.121987	0.0395677	33.1169	8.19758	25.2732
Os02g0639600	-5.52394	-3.87887	-4.64855	0.0217335	0.067974	0.0398701	46.012	14.7115	25.0814
Os01g0211800	-7.33156	-5.68649	-4.64293	0.00620843	0.0194176	0.0400256	161.071	51.4997	24.984
Os03g0336400	-3.63244	-4.32841	-4.64241	0.0806354	0.0497757	0.0400401	12.4015	20.0901	24.9749
Os02g0162200	-4.43829	-3.45679	-4.60404	0.0461256	0.0910755	0.0411192	21.6799	10.9799	24.3195
Os10g0563900	-5.67382	-4.6712	-4.59455	0.019589	0.039249	0.0413906	51.0492	25.4783	24.1601
Os06g0653200	-6.33261	-5.46515	-4.56413	0.0124078	0.0226374	0.0422727	80.5943	44.1747	23.6559
Os03g0576600	-4.53538	-3.28025	-4.56045	0.0431236	0.102931	0.0423806	23.1892	9.71522	23.5957
Os06g0266800	-6.17858	-4.53352	-4.5536	0.0138058	0.0431792	0.0425824	72.4334	23.1593	23.4839
Os01g0195200	-4.19675	-2.38176	-4.54375	0.0545321	0.191875	0.042874	18.3378	5.21172	23.3241
Os02g0629800	-5.5331	-5.15107	-4.53278	0.0215959	0.0281432	0.0432012	46.3051	35.5325	23.1475
Os03g0219100	-4.50854	-3.29644	-4.52297	0.0439333	0.101783	0.0434961	22.7618	9.82486	22.9905
Os03g0724300	-3.29654	-2.51858	-4.52224	0.101775	0.174514	0.0435182	9.82556	5.73018	22.9789
Os09g0492700	-2.68198	-2.53082	-4.50453	0.155828	0.173041	0.0440556	6.41735	5.77899	22.6986
Os06g0140700	-5.11736	-3.697	-4.49946	0.0288086	0.0771067	0.0442106	34.7119	12.969	22.619
Os02g0232900	-4.92878	-1.15243	-4.49883	0.0328313	0.449867	0.0442301	30.4587	2.22288	22.609
Os02g0285300	-5.56635	-2.39773	-4.48886	0.0211038	0.189763	0.0445368	47.3848	5.26972	22.4533
Os03g0703100	-3.88912	-3.14096	-4.46744	0.0674931	0.113365	0.0452028	14.8163	8.82109	22.1225
Os03g0645000	-4.5331	-5.473	-4.46506	0.0431918	0.0225146	0.0452775	23.1525	44.4157	22.086
Os09g0298500	-3.49546	-2.26543	-4.45251	0.088667	0.207987	0.045673	11.2781	4.80798	21.8948
Os02g0178700	-4.28242	-4.37556	-4.44817	0.0513883	0.0481755	0.0458107	19.4597	20.7574	21.829
Os07g0175600	-5.18209	-3.77564	-4.44371	0.0275444	0.0730161	0.0459527	36.305	13.6956	21.7615
Os03g0311600	-5.63348	-2.65543	-4.43299	0.0201444	0.158722	0.0462953	49.6416	6.30034	21.6005
Os05g0436100	-2.78223	-3.32358	-4.42947	0.145367	0.0998856	0.0464085	6.87916	10.0115	21.5478
Os04g0495400	-4.60547	-3.15751	-4.40413	0.0410786	0.112071	0.0472309	24.3436	8.92288	21.1726
Os06g0638500	-2.57398	-2.13684	-4.39229	0.167941	0.227377	0.0476201	5.95449	4.39799	20.9995
Os02g0816200	-3.94605	-4.25503	-4.3875	0.0648816	0.0523732	0.0477784	15.4127	19.0937	20.9299
Os09g0488800	-4.93354	-3.29944	-4.37074	0.0327233	0.101571	0.0483367	30.5592	9.84535	20.6882
Os09g0463600	-3.40369	-3.46912	-4.33565	0.0944904	0.0903008	0.0495266	10.5831	11.0741	20.1912
Os04g0689400	-3.49878	-3.85371	-4.33121	0.0884632	0.0691698	0.0496794	11.3041	14.4572	20.1291
Os07g0501800	-4.28722	-3.47777	-4.32227	0.0512176	0.0897611	0.049988	19.5245	11.1407	20.0048
Os05g0345100	-4.82327	-5.91517	-4.32227	0.0353225	0.0165713	0.049988	28.3106	60.3453	20.0048
Os04g0654600	-1.7966	-1.21777	-4.30799	0.287852	0.429947	0.0504854	3.47401	2.32587	19.8077
Os07g0560300	-2.2011	-1.32978	-4.28282	0.217471	0.397828	0.0513741	4.59831	2.51365	19.4651
Os09g0375000	-4.39924	-2.7267	-4.27676	0.047391	0.151071	0.0515902	21.1011	6.61939	19.3835
Os12g0443500	-4.40188	-1.84824	-4.26889	0.0473046	0.277732	0.0518725	21.1396	3.6006	19.278
Os06g0613500	-4.62475	-3.4695	-4.26126	0.0405331	0.0902771	0.0521473	24.6712	11.077	19.1764
Os06g0113900	-3.72091	-2.30793	-4.24656	0.0758391	0.20195	0.0526816	13.1858	4.95172	18.982
Os04g0530100	-3.61556	-5.05796	-4.24267	0.0815845	0.0300194	0.0528237	12.2572	33.3117	18.9309
Os12g0614600	-2.82652	-2.96847	-4.24064	0.140972	0.127762	0.0528981	7.09363	7.82703	18.9043
Os03g0170701	-2.94272	-3.46942	-4.23201	0.130063	0.0902816	0.0532155	7.68861	11.0765	18.7915
Os06g0132550	-2.26961	-1.65876	-4.22429	0.207386	0.316711	0.0535009	4.82192	3.15745	18.6913
Os01g0756600	-4.76408	-5.03958	-4.20965	0.0368018	0.0304043	0.0540468	27.1726	32.8901	18.5025
Os01g0263300	-2.57345	-2.1332	-4.20056	0.168002	0.227951	0.0543884	5.9523	4.3869	18.3863
Os05g0512600	-3.56151	-4.47588	-4.19231	0.0846988	0.0449393	0.0547002	11.8065	22.2522	18.2815
Os10g0159600	-3.72855	-3.19896	-4.19103	0.0754387	0.108897	0.0547488	13.2558	9.18299	18.2653
Os05g0304900	-5.64717	-3.24722	-4.18682	0.0199541	0.105315	0.0549088	50.115	9.49533	18.212
Os09g0423500	-4.48635	-2.75705	-4.18293	0.0446144	0.147927	0.0550568	22.4143	6.76011	18.163
Os04g0461800	-5.31071	-3.56611	-4.14314	0.0251952	0.0844297	0.0565968	39.6901	11.8442	17.6688
Os07g0564200	-2.92038	-1.39809	-4.1368	0.132092	0.379431	0.0568459	7.57046	2.63552	17.5914
Os10g0562700	-3.66651	-1.89534	-4.12899	0.0787536	0.268811	0.0571545	12.6978	3.72009	17.4964
Os03g0797800	-4.53865	-3.77329	-4.12381	0.043026	0.0731353	0.0573601	23.2417	13.6733	17.4337
Os07g0676800	-2.77511	-2.9832	-4.12211	0.146086	0.126464	0.0574276	6.84528	7.9074	17.4132
Os07g0480800	-5.41568	-2.09819	-4.09593	0.0234271	0.233551	0.0584795	42.6857	4.28172	17.1
Os01g0125600	-2.83982	-3.30167	-4.03998	0.139679	0.101414	0.0607919	7.15928	9.86054	16.4496
Os01g0140100	-3.66617	-2.26349	-4.01773	0.0787721	0.208268	0.0617366	12.6949	4.8015	16.1978
Os08g0433400	-4.05048	-4.93593	-4.01046	0.060351	0.0326691	0.0620486	16.5697	30.61	16.1164
Os07g0604800	-4.13234	-1.85169	-4.00129	0.0570219	0.277068	0.062444	17.5371	3.60922	16.0144
Os01g0805900	-2.64353	-1.33862	-3.98631	0.160036	0.395399	0.063096	6.24858	2.52909	15.8489
Os01g0880300	-3.53237	-1.54817	-3.96864	0.0864274	0.341944	0.0638735	11.5704	2.92445	15.6559
Os04g0450701	-4.61767	-1.91815	-3.96467	0.0407328	0.264593	0.0640495	24.5503	3.77939	15.6129
Os01g0716200	-2.08521	-1.44447	-3.90903	0.235661	0.367426	0.066568	4.24337	2.72164	15.0222
Os03g0853600	-3.54935	-2.66036	-3.89635	0.0854162	0.15818	0.0671556	11.7074	6.32189	14.8908
Os02g0834300	-3.82923	-2.71024	-3.88673	0.0703537	0.152805	0.067605	14.2139	6.54428	14.7918
Os11g0178800	-4.10616	-2.07966	-3.88517	0.0580662	0.236569	0.0676779	17.2217	4.22709	14.7759
Os01g0732300	-4.04913	-1.56757	-3.88156	0.0604074	0.337377	0.0678475	16.5543	2.96404	14.7389
Os07g0194300	-4.30969	-1.75774	-3.87242	0.0504259	0.295712	0.0682786	19.8311	3.38167	14.6459
Os05g0180300	-3.8015	-2.40673	-3.86429	0.0717191	0.188583	0.0686645	13.9433	5.3027	14.5636
Os05g0496500	-3.45607	-1.48394	-3.85554	0.0911209	0.357512	0.0690821	10.9744	2.79711	14.4755
Os09g0497700	-2.88202	-2.9832	-3.842	0.135651	0.126464	0.0697335	7.37184	7.9074	14.3403
Os03g0327900	-3.05227	-4.02388	-3.83537	0.120552	0.0614741	0.0700549	8.29516	16.267	14.2745
Os01g0779800	-2.42797	-3.91297	-3.8256	0.185826	0.0663863	0.0705308	5.38137	15.0633	14.1782
Os01g0939600	-2.15815	-1.14535	-3.80113	0.224044	0.45208	0.0717372	4.46341	2.212	13.9398
Os02g0635800	-3.47441	-2.31801	-3.80004	0.0899702	0.200545	0.0717918	11.1148	4.98642	13.9292
Os01g0944700	-1.12333	-3.16276	-3.77236	0.459034	0.111664	0.0731825	2.17849	8.95542	13.6645
Os05g0102000	-1.79798	-2.06317	-3.76178	0.287576	0.23929	0.073721	3.47734	4.17904	13.5647
Os05g0459700	-2.78679	-2.18155	-3.74216	0.144908	0.220438	0.0747306	6.90093	4.53642	13.3814
Os03g0651700	-2.76973	-2.24666	-3.74123	0.146631	0.210711	0.0747788	6.81982	4.74583	13.3728
Os12g0169000	-3.32237	-1.69615	-3.72487	0.0999691	0.308609	0.0756314	10.0031	3.24034	13.222
Os02g0696500	-3.39149	-3.0813	-3.72312	0.0952925	0.118151	0.0757232	10.494	8.46374	13.206
Os03g0170600	-3.27066	-3.5283	-3.722	0.103618	0.0866716	0.0757822	9.65087	11.5378	13.1957
Os01g0925300	-3.78657	-3.17322	-3.70294	0.0724649	0.110858	0.0767898	13.7998	9.02057	13.0226
Os11g0168100	-2.91382	-2.55254	-3.67586	0.132695	0.170454	0.0782451	7.53609	5.86668	12.7804
Os03g0780800	-3.70667	-3.42934	-3.67516	0.0765915	0.0928253	0.0782827	13.0563	10.7729	12.7742
Os05g0217000	-7.78582	-4.5558	-3.67339	0.00453141	0.0425176	0.0783787	220.682	23.5197	12.7586
Os01g0631700	-4.49065	-3.49049	-3.67146	0.0444816	0.088973	0.078484	22.4812	11.2394	12.7415
Os01g0226300	-3.2673	-2.2249	-3.64993	0.103859	0.213914	0.0796641	9.62843	4.67479	12.5527
Os02g0617100	-4.2981	-3.48311	-3.6451	0.0508328	0.0894294	0.0799311	19.6723	11.182	12.5108
Os04g0619300	-3.99229	-2.31516	-3.6252	0.062835	0.20094	0.0810413	15.9147	4.97661	12.3394
Os02g0757100	-2.33346	-3.3073	-3.61487	0.198408	0.101019	0.0816234	5.04012	9.89915	12.2514
Os04g0541100	-2.81374	-2.7386	-3.61371	0.142226	0.14983	0.0816893	7.03105	6.67422	12.2415
Os03g0270700	-2.82641	-1.9232	-3.54998	0.140982	0.263669	0.0853787	7.09309	3.79263	11.7125
Os09g0487200	-5.88623	-3.02817	-3.54292	0.0169071	0.122583	0.0857977	59.1469	8.15775	11.6553
Os08g0103500	-2.58654	-1.41616	-3.52526	0.166484	0.374709	0.086854	6.00657	2.66874	11.5136
Os03g0323900	-3.46636	-1.33505	-3.52385	0.0904737	0.396379	0.086939	11.0529	2.52284	11.5023
Os03g0122100	-4.19125	-1.76191	-3.49872	0.0547404	0.294857	0.0884666	18.268	3.39148	11.3037
Os06g0505700	-3.64256	-2.88707	-3.4948	0.0800718	0.135178	0.0887076	12.4888	7.39768	11.273
Os09g0360500	-1.30095	-1.18382	-3.49363	0.405858	0.440184	0.0887796	2.46392	2.27178	11.2638
Os03g0295600	-2.824	-2.86482	-3.47356	0.141219	0.137278	0.0900231	7.08121	7.28446	11.1083
Os04g0619900	-3.22173	-2.02512	-3.47287	0.107192	0.245684	0.0900663	9.32903	4.07026	11.1029
Os03g0250200	-3.19138	-1.32043	-3.46683	0.109471	0.400414	0.0904441	9.13485	2.49741	11.0566
Os03g0709300	-2.09249	-1.8988	-3.46118	0.234476	0.268166	0.0907987	4.26483	3.72903	11.0134
Os02g0739900	-2.84448	-1.43715	-3.45896	0.139228	0.369296	0.0909386	7.18247	2.70785	10.9964
Os10g0377300	-2.14306	-3.21789	-3.45612	0.226399	0.107478	0.0911182	4.41699	9.30425	10.9748
Os03g0329200	-3.05375	-2.99364	-3.4552	0.120429	0.125552	0.0911764	8.30365	7.96483	10.9678
Os01g0388200	-2.43798	-1.89983	-3.44549	0.184542	0.267976	0.0917918	5.41881	3.73168	10.8942
Os09g0538700	-3.32699	-2.81198	-3.44451	0.09965	0.1424	0.0918544	10.0351	7.02249	10.8868
Os01g0841100	-3.35344	-2.49336	-3.42033	0.0978395	0.177592	0.0934065	10.2208	5.63089	10.7059
Os11g0461000	-4.25671	-1.63036	-3.39627	0.0523121	0.323008	0.0949774	19.116	3.0959	10.5288
Os01g0836600	-3.75215	-1.57915	-3.39613	0.0742147	0.334678	0.0949865	13.4744	2.98795	10.5278
Os10g0516400	-3.14008	-3.7484	-3.38432	0.113434	0.0744081	0.0957676	8.81571	13.4394	10.4419
Os06g0207966	-2.56058	-1.21762	-3.37115	0.169508	0.429993	0.096646	5.89943	2.32562	10.347
Os01g0860900	-3.83418	-3.14959	-3.35111	0.0701127	0.112689	0.0979978	14.2627	8.87402	10.2043
Os03g0738900	-3.25534	-1.45363	-3.34428	0.104724	0.365101	0.0984629	9.54895	2.73897	10.1561
Os03g0328000	-2.79593	-3.10303	-3.33326	0.143993	0.116384	0.0992175	6.94477	8.59224	10.0789
Os06g0671800	-3.1224	-1.6602	-3.3174	0.114832	0.316395	0.100314	8.70837	3.16061	9.96868
Os04g0602500	-6.0041	-2.43304	-3.31548	0.0155806	0.185175	0.100448	64.1824	5.40031	9.95543
Os01g0663300	-4.17778	-3.25497	-3.31054	0.0552539	0.10475	0.100792	18.0983	9.5465	9.92139
Os06g0678800	-4.90488	-3.18182	-3.30633	0.0333798	0.110199	0.101087	29.9583	9.07449	9.89249
Os02g0247100	-4.75047	-2.57702	-3.30605	0.0371507	0.167587	0.101106	26.9174	5.96707	9.89057
Os08g0103900	-5.41419	-3.18417	-3.30176	0.0234512	0.11002	0.101407	42.6417	9.08928	9.8612
Os07g0603300	-1.11752	-1.57878	-3.3002	0.460885	0.334765	0.101518	2.16974	2.98717	9.8505
Os04g0577200	-2.45958	-2.38825	-3.29562	0.1818	0.191014	0.10184	5.50056	5.23522	9.81929
Os01g0876800	-2.15788	-2.11938	-3.28138	0.224085	0.230145	0.102851	4.46259	4.34509	9.72283
Os08g0376300	-3.15727	-2.06829	-3.26981	0.11209	0.238442	0.103679	8.9214	4.19388	9.64517
Os05g0543600	-2.99308	-2.46918	-3.2697	0.125601	0.180593	0.103687	7.96174	5.53731	9.64443
Os12g0443600	-2.73983	-1.92959	-3.24931	0.149702	0.262504	0.105163	6.67992	3.80947	9.50909
Os11g0703600	-3.06268	-2.2891	-3.24875	0.119686	0.204603	0.105203	8.35523	4.88751	9.50539
Os02g0723200	-2.37056	-1.0524	-3.24682	0.193371	0.482165	0.105344	5.17142	2.07398	9.49268
Os05g0355300	-2.47189	-1.45301	-3.24072	0.180255	0.365259	0.105791	5.54769	2.73778	9.45264
Os04g0531100	-3.00727	-3.39563	-3.23795	0.124372	0.0950198	0.105994	8.04041	10.5241	9.43451
Os06g0612951	-1.86237	-1.71625	-3.23404	0.275023	0.304339	0.106281	3.63606	3.28581	9.40898
Os06g0196700	-2.39612	-1.62552	-3.22855	0.189975	0.324093	0.106687	5.26384	3.08554	9.37323
Os05g0466900	-2.36272	-2.28469	-3.19035	0.194425	0.205229	0.10955	5.14338	4.8726	9.12829
Os03g0837100	-3.55668	-1.98098	-3.18569	0.084983	0.253318	0.109904	11.7671	3.9476	9.09887
Os01g0176400	-2.48125	-2.89564	-3.18189	0.179089	0.134377	0.110194	5.58381	7.44173	9.07494
Os03g0669300	-2.48363	-2.11538	-3.17927	0.178794	0.230784	0.110394	5.59302	4.33306	9.05846
Os04g0683600	-4.0455	-1.89661	-3.17334	0.0605596	0.268573	0.110849	16.5127	3.72338	9.0213
Os03g0115000	-4.58687	-3.57257	-3.16128	0.0416116	0.0840521	0.111779	24.0318	11.8974	8.94625
Os07g0246200	-2.47249	-2.1021	-3.15382	0.18018	0.232919	0.112358	5.55002	4.29334	8.90009
Os10g0502100	-2.57982	-2.97657	-3.14921	0.167262	0.127047	0.112718	5.97863	7.87113	8.8717
Os01g0744000	-2.79844	-2.33208	-3.14544	0.143743	0.198598	0.113013	6.95686	5.0353	8.84853
Os05g0586400	-4.49818	-1.66549	-3.14064	0.0442498	0.315237	0.113389	22.599	3.17222	8.81917
Os01g0936600	-3.7443	-1.32026	-3.1357	0.0746196	0.400462	0.113779	13.4013	2.49712	8.78899
Os07g0573900	-3.38664	-2.03703	-3.13418	0.0956137	0.243665	0.113898	10.4588	4.104	8.77975
Os08g0525000	-2.74668	-2.69678	-3.09368	0.148993	0.154237	0.117141	6.71172	6.48351	8.53674
Os08g0106100	-2.41662	-3.23099	-3.08556	0.187294	0.106506	0.117803	5.33921	9.38913	8.48877
Os07g0109400	-3.76181	-2.78455	-3.08328	0.0737193	0.145133	0.117989	13.565	6.89023	8.47539
Os03g0758500	-3.59739	-3.64976	-3.0831	0.0826187	0.0796733	0.118004	12.1038	12.5513	8.47431
Os03g0785800	-2.59782	-2.23394	-3.07036	0.165187	0.212577	0.11905	6.05373	4.70417	8.39982
Os09g0252100	-2.34845	-1.56095	-3.06583	0.196356	0.338929	0.119425	5.09278	2.95047	8.37347
Os06g0683950	-3.96886	-2.73883	-3.06432	0.0638638	0.149806	0.119549	15.6583	6.67529	8.36474
Os01g0702700	-3.14197	-1.73137	-3.04536	0.113285	0.301166	0.121131	8.82727	3.32043	8.25554
Os07g0596000	-2.72306	-2.68433	-3.04204	0.151453	0.155574	0.12141	6.6027	6.42781	8.23657
Os03g0710700	-3.78985	-3.42952	-3.03302	0.0723005	0.0928139	0.122172	13.8312	10.7742	8.1852
Os10g0556100	-4.44808	-2.06577	-3.02889	0.0458138	0.238859	0.122522	21.8275	4.18656	8.1618
Os06g0203800	-2.26251	-2.12764	-3.01435	0.20841	0.228832	0.123763	4.79824	4.37001	8.07997
Os11g0181400	-4.77621	-3.39418	-3.00774	0.0364936	0.0951151	0.124331	27.4021	10.5136	8.04302
Os01g0829100	-2.41535	-2.09606	-3.00104	0.187459	0.233896	0.12491	5.3345	4.2754	8.00577
Os04g0233400	-2.55403	-2.623	-2.99543	0.170279	0.16233	0.125397	5.87273	6.16029	7.9747
Os05g0412800	-3.07184	-1.81582	-2.99075	0.118928	0.284043	0.125804	8.40845	3.52059	7.94886
Os04g0412900	-2.86227	-1.96126	-2.98931	0.137522	0.256804	0.12593	7.27159	3.89402	7.94092
Os08g0276400	-3.08331	-2.40403	-2.98671	0.117986	0.188936	0.126157	8.47559	5.29281	7.92664
Os06g0130100	-2.34914	-2.19148	-2.97801	0.196262	0.218927	0.12692	5.09522	4.56773	7.87901
Os02g0714200	-3.80897	-2.1639	-2.97665	0.0713488	0.223152	0.12704	14.0156	4.48125	7.87154
Os01g0110800	-2.82426	-2.41839	-2.94887	0.141193	0.187065	0.129509	7.08253	5.34573	7.72146
Os05g0535900	-2.02707	-2.16256	-2.94877	0.245353	0.223359	0.129519	4.07577	4.47709	7.7209
Os03g0158700	-3.30905	-2.47956	-2.94555	0.100897	0.1793	0.129808	9.9111	5.57726	7.70371
Os02g0621300	-2.59242	-3.10782	-2.93942	0.165808	0.115999	0.130361	6.03107	8.62076	7.67102
Os03g0742900	-1.66095	-1.20285	-2.93794	0.316231	0.434417	0.130494	3.16224	2.30193	7.66317
Os07g0634600	-2.76095	-1.2028	-2.9124	0.147527	0.43443	0.132825	6.77843	2.30187	7.52871
Os01g0644600	-3.1756	-1.41605	-2.9121	0.110675	0.374738	0.132853	9.03546	2.66853	7.52714
Os05g0362100	-3.13123	-3.05874	-2.90994	0.114132	0.120013	0.133051	8.76179	8.33244	7.51589
Os04g0583500	-1.89706	-1.98329	-2.8929	0.26849	0.252912	0.134633	3.72453	3.95394	7.42759
Os09g0536200	-2.11756	-2.91875	-2.8929	0.230437	0.132242	0.134633	4.33959	7.56191	7.42759
Os09g0394300	-2.63291	-1.55593	-2.89211	0.161219	0.340109	0.134706	6.20274	2.94023	7.42357
Os02g0175400	-2.97415	-1.90282	-2.88375	0.12726	0.26742	0.135489	7.85794	3.73944	7.38065
Os03g0692400	-2.67635	-2.53145	-2.86055	0.156436	0.172965	0.137685	6.39238	5.78153	7.26294
Os03g0114800	-2.59922	-1.78308	-2.85571	0.165028	0.290563	0.138148	6.05959	3.4416	7.2386
Os06g0150400	-2.7038	-2.02221	-2.84436	0.153488	0.24618	0.13924	6.51517	4.06207	7.18185
Os03g0647800	-2.10274	-1.71338	-2.83747	0.232815	0.304945	0.139906	4.29525	3.27928	7.14768
Os03g0599800	-1.86596	-2.0273	-2.82672	0.27434	0.245314	0.140953	3.64512	4.0764	7.09458
Os04g0625000	-2.81144	-1.91665	-2.8252	0.142453	0.264868	0.141101	7.01984	3.77546	7.08711
Os07g0166700	-3.36198	-1.13636	-2.822	0.0972617	0.454907	0.141415	10.2815	2.19825	7.0714
Os03g0327600	-2.2642	-2.48242	-2.82133	0.208165	0.178944	0.14148	4.80388	5.58835	7.06816
Os03g0717000	-3.55658	-2.72389	-2.81298	0.084989	0.151366	0.142301	11.7662	6.60651	7.02734
Os04g0405500	-1.36827	-2.31881	-2.79524	0.387356	0.200432	0.144062	2.5816	4.98921	6.94145
Os04g0169666	-3.08828	-2.38033	-2.78972	0.11758	0.192065	0.144614	8.50484	5.20656	6.91494
Os11g0174000	-1.8047	-1.86914	-2.78944	0.28624	0.273736	0.144642	3.49357	3.65315	6.91361
Os03g0290900	-3.08329	-2.55941	-2.78506	0.117988	0.169645	0.145082	8.47542	5.89465	6.89268
Os07g0625800	-1.70435	-2.03595	-2.78049	0.30686	0.243847	0.145542	3.25881	4.10093	6.87088
Os06g0544100	-3.86739	-3.83154	-2.77551	0.0685171	0.0702413	0.146046	14.5949	14.2366	6.84718
Os07g0134200	-2.2915	-1.28943	-2.77021	0.204263	0.409111	0.146583	4.89565	2.44432	6.82206
Os04g0218400	-2.40923	-1.12802	-2.7683	0.188257	0.457543	0.146777	5.3119	2.18559	6.81306
Os03g0374600	-2.67816	-2.51349	-2.76718	0.15624	0.175131	0.146891	6.40041	5.71	6.80778
Os09g0449400	-2.15026	-2.10283	-2.76232	0.225271	0.232801	0.147387	4.43909	4.29551	6.78486
Os01g0151700	-2.87647	-1.90125	-2.71855	0.136175	0.26771	0.151927	7.3435	3.73538	6.5821
Os05g0208500	-1.60284	-1.3628	-2.71387	0.329228	0.388828	0.15242	3.03741	2.57183	6.5608
Os01g0104900	-2.97212	-1.93067	-2.7134	0.127439	0.262308	0.152471	7.84687	3.81232	6.55865
Os10g0371000	-2.03885	-1.8689	-2.70727	0.243358	0.273783	0.15312	4.10916	3.65253	6.53084
Os01g0140400	-2.61848	-2.37867	-2.70367	0.16284	0.192287	0.153502	6.14102	5.20057	6.51458
Os08g0512700	-1.61664	-1.83831	-2.68902	0.326094	0.279649	0.155069	3.0666	3.57591	6.44875
Os02g0818500	-1.45814	-1.60548	-2.67389	0.363963	0.328627	0.156703	2.74753	3.04296	6.38149
Os09g0297400	-2.01037	-1.21627	-2.66873	0.24821	0.430393	0.157265	4.02885	2.32346	6.35869
Os02g0552000	-1.64301	-2.03061	-2.66378	0.320188	0.244751	0.157805	3.12317	4.08578	6.33693
Os09g0439400	-2.03838	-1.0208	-2.65442	0.243437	0.492841	0.158833	4.10785	2.02905	6.29592
Os06g0219500	-3.04239	-2.45177	-2.65242	0.121381	0.182786	0.159053	8.23853	5.47087	6.28722
Os07g0568700	-1.47212	-1.48878	-2.65225	0.360452	0.356314	0.159072	2.7743	2.80651	6.28646
Os05g0513100	-2.66267	-1.79725	-2.6471	0.157927	0.287723	0.15964	6.33205	3.47556	6.26409
Os04g0465100	-2.84576	-3.25253	-2.63637	0.139105	0.104928	0.160833	7.18884	9.53038	6.21764
Os05g0554400	-2.268	-1.96327	-2.63606	0.207618	0.256446	0.160867	4.81654	3.89946	6.21633
Os08g0115200	-1.63278	-1.42908	-2.63345	0.322467	0.371367	0.161158	3.10109	2.69276	6.2051
Os10g0162400	-2.80897	-2.69678	-2.62872	0.142698	0.154237	0.161687	7.00782	6.48351	6.18478
Os11g0233800	-2.83631	-2.78735	-2.62071	0.140019	0.144852	0.162587	7.14189	6.90358	6.15055
Os07g0498400	-1.72353	-1.16984	-2.60446	0.302807	0.444469	0.164429	3.30244	2.24987	6.08165
Os01g0621200	-3.92029	-2.3645	-2.58922	0.0660502	0.194185	0.166175	15.14	5.14973	6.01775
Os07g0637400	-1.68935	-1.15676	-2.5793	0.310068	0.44852	0.167322	3.2251	2.22956	5.97651
Os05g0298900	-1.76409	-1.87045	-2.57207	0.294411	0.273487	0.168163	3.39661	3.65648	5.94662
Os06g0207500	-2.17336	-1.69431	-2.56819	0.221694	0.309003	0.168615	4.51073	3.23621	5.93066
Os03g0808100	-1.54052	-1.28889	-2.55495	0.343762	0.409267	0.170171	2.90899	2.44339	5.87646
Os02g0594651	-1.51703	-1.00366	-2.55418	0.349404	0.498734	0.170261	2.86201	2.00508	5.87332
Os06g0182100	-2.56859	-1.5498	-2.55389	0.168568	0.341558	0.170296	5.93231	2.92776	5.87214
Os11g0199200	-1.58913	-1.4674	-2.5408	0.332371	0.361633	0.171848	3.00869	2.76524	5.8191
Os05g0480400	-2.22932	-1.48051	-2.53885	0.21326	0.358363	0.17208	4.68912	2.79046	5.81124
Os06g0731800	-1.30582	-1.47347	-2.53844	0.404492	0.360114	0.172129	2.47224	2.7769	5.80961
Os10g0404900	-3.22275	-2.41653	-2.53093	0.107117	0.187307	0.173027	9.33562	5.33884	5.77943
Os04g0415600	-3.20445	-1.39448	-2.52908	0.108484	0.380382	0.173249	9.21797	2.62893	5.77205
Os02g0327000	-2.19879	-2.45088	-2.52463	0.21782	0.182899	0.173784	4.59095	5.4675	5.75426
Os03g0761500	-3.61725	-3.15977	-2.52045	0.0814891	0.111896	0.174288	12.2716	8.93685	5.73763
Os10g0510400	-2.02648	-1.17801	-2.512	0.245454	0.44196	0.175312	4.07409	2.26265	5.7041
Os01g0840100	-2.29195	-1.05803	-2.50758	0.204199	0.480288	0.17585	4.89718	2.08209	5.68667
Os08g0230200	-2.6988	-1.70493	-2.50678	0.154021	0.306735	0.175948	6.49263	3.26014	5.6835
Os09g0456100	-2.94858	-2.49114	-2.50339	0.129535	0.177865	0.176362	7.7199	5.62224	5.67016
Os05g0105100	-1.74457	-2.00725	-2.49757	0.298423	0.248747	0.177075	3.35095	4.02015	5.64732
Os07g0178700	-3.53776	-1.34742	-2.49085	0.0861048	0.392994	0.177901	11.6138	2.54457	5.62109
Os06g0129000	-1.83607	-1.84667	-2.4894	0.280084	0.278033	0.17808	3.57036	3.59669	5.61545
Os08g0561800	-1.88579	-2.02337	-2.4888	0.270596	0.245984	0.178154	3.69554	4.06531	5.61312
Os09g0537700	-1.27775	-3.80868	-2.48614	0.412439	0.0713629	0.178483	2.4246	14.0129	5.60279
Os02g0115900	-1.88467	-1.56153	-2.47181	0.270806	0.338791	0.180265	3.69268	2.95167	5.54738
Os01g0978000	-2.03246	-1.44793	-2.46385	0.244438	0.366546	0.181263	4.09102	2.72817	5.51685
Os08g0544500	-2.56941	-2.1345	-2.4634	0.168474	0.227747	0.181318	5.93565	4.39084	5.51516
Os03g0329500	-1.89674	-1.83135	-2.45469	0.268549	0.281002	0.182417	3.72371	3.55869	5.48196
Os02g0802200	-4.4078	-2.1607	-2.45364	0.0471106	0.223647	0.18255	21.2267	4.47133	5.47796
Os06g0133600	-3.13699	-1.60756	-2.45313	0.113677	0.328152	0.182614	8.79686	3.04737	5.47603
Os06g0711800	-2.92253	-2.10963	-2.43303	0.131895	0.231707	0.185176	7.58176	4.3158	5.40028
Os06g0728800	-1.96522	-2.03839	-2.43006	0.2561	0.243436	0.185558	3.90473	4.10786	5.38916
Os02g0806350	-2.05976	-1.47004	-2.42236	0.239857	0.360974	0.186551	4.16916	2.77029	5.36046
Os03g0712500	-1.3752	-1.39475	-2.42189	0.3855	0.380309	0.186611	2.59403	2.62944	5.35874
Os06g0211200	-2.26579	-1.51195	-2.41798	0.207936	0.350637	0.187119	4.80918	2.85195	5.34421
Os06g0237800	-1.55016	-1.73481	-2.41329	0.341472	0.300448	0.187728	2.9285	3.32836	5.32687
Os10g0512800	-2.60436	-1.9093	-2.41021	0.164441	0.266221	0.188128	6.08121	3.75628	5.31553
Os02g0209000	-2.20708	-1.36433	-2.40921	0.216572	0.388414	0.188259	4.61739	2.57457	5.31183
Os02g0805000	-2.14221	-1.8437	-2.40175	0.226533	0.278606	0.189235	4.41437	3.5893	5.28443
Os02g0596900	-1.58111	-1.34619	-2.39308	0.334224	0.39333	0.190376	2.99201	2.54239	5.25277
Os10g0492400	-1.50708	-1.45061	-2.38917	0.351823	0.365868	0.190893	2.84234	2.73323	5.23855
Os07g0658300	-2.22895	-1.2858	-2.38775	0.213314	0.410143	0.191081	4.68792	2.43818	5.23339
Os05g0389000	-1.9285	-1.63434	-2.35989	0.262703	0.322118	0.194806	3.80658	3.10445	5.13331
Os02g0726500	-2.905	-2.46853	-2.35253	0.133508	0.180676	0.195802	7.4902	5.53478	5.1072
Os04g0402100	-1.67106	-1.73807	-2.33999	0.314023	0.29977	0.197512	3.18448	3.33589	5.06299
Os11g0658800	-1.50058	-1.45068	-2.33912	0.35341	0.36585	0.197631	2.82957	2.73336	5.05994
Os05g0238400	-2.50234	-2.32676	-2.33744	0.176491	0.199332	0.197861	5.66602	5.01676	5.05405
Os09g0246500	-2.59779	-1.63553	-2.33637	0.165192	0.321851	0.198008	6.05358	3.10703	5.0503
Os03g0356638	-1.93837	-2.12626	-2.33369	0.260911	0.22905	0.198376	3.83273	4.36585	5.04092
Os02g0655800	-3.00818	-1.30973	-2.33246	0.124293	0.403398	0.198545	8.04547	2.47894	5.03663
Os05g0582000	-2.99143	-1.21098	-2.32915	0.125745	0.431976	0.199001	7.9526	2.31494	5.0251
Os02g0738900	-1.27586	-1.34721	-2.32478	0.412979	0.39305	0.199605	2.42143	2.5442	5.0099
Os06g0529900	-1.08352	-1.70096	-2.31525	0.471875	0.307581	0.200927	2.11921	3.25117	4.97692
Os08g0490600	-2.49837	-1.4755	-2.31344	0.176977	0.359608	0.20118	5.65047	2.7808	4.97069
Os02g0658800	-4.52448	-2.23896	-2.30073	0.0434506	0.211839	0.20296	23.0146	4.72056	4.92708
Os02g0315600	-1.62751	-1.69669	-2.29644	0.323646	0.308492	0.203564	3.0898	3.24157	4.91245
Os08g0475100	-2.79803	-3.00096	-2.28901	0.143783	0.124917	0.204615	6.9549	8.00534	4.88722
Os07g0616200	-2.19675	-1.39326	-2.28502	0.218128	0.380705	0.205183	4.58445	2.62671	4.8737
Os09g0555300	-2.95564	-1.33374	-2.2781	0.128904	0.396738	0.20617	7.75774	2.52055	4.85038
Os01g0938200	-2.36025	-2.68097	-2.26364	0.194758	0.155937	0.208245	5.13459	6.41286	4.80203
Os09g0451500	-1.44987	-1.88424	-2.25845	0.366055	0.270887	0.208996	2.73183	3.69158	4.78478
Os03g0238800	-2.51635	-1.47493	-2.25733	0.174784	0.35975	0.209159	5.72133	2.77971	4.78106
Os09g0338500	-3.1165	-2.49967	-2.24591	0.115303	0.176817	0.21082	8.67283	5.65557	4.74338
Os07g0440100	-3.74287	-1.92788	-2.24552	0.0746939	0.262816	0.210878	13.388	3.80495	4.74208
Os12g0541700	-2.92976	-2.05607	-2.24078	0.131237	0.24047	0.211572	7.61982	4.15852	4.72653
Os06g0210500	-1.724	-1.6586	-2.2396	0.302709	0.316746	0.211745	3.3035	3.1571	4.72266
Os06g0649800	-2.31219	-1.96623	-2.23929	0.201355	0.255921	0.211791	4.96635	3.90745	4.72163
Os01g0326000	-2.67998	-1.7853	-2.23343	0.156044	0.290115	0.212652	6.40847	3.4469	4.70251
Os06g0227250	-2.16701	-1.3055	-2.23208	0.222671	0.404581	0.212852	4.49093	2.4717	4.6981
Os05g0480600	-1.42707	-1.47102	-2.23102	0.371886	0.360727	0.213008	2.68899	2.77218	4.69467
Os03g0157300	-1.75055	-1.40095	-2.22795	0.297187	0.378681	0.213461	3.36488	2.64075	4.68469
Os10g0522601	-2.37123	-1.84387	-2.22082	0.193281	0.278574	0.21452	5.17382	3.58972	4.66157
Os03g0113800	-1.46495	-1.52194	-2.21497	0.362249	0.348218	0.215391	2.76053	2.87177	4.64272
Os07g0626500	-1.6916	-2.22137	-2.19584	0.309584	0.214438	0.218266	3.23014	4.66335	4.58156
Os05g0218400	-2.26165	-2.71251	-2.19572	0.208534	0.152565	0.218284	4.79538	6.55459	4.58119
Os05g0396900	-1.68156	-1.01413	-2.18726	0.311746	0.495128	0.219568	3.20774	2.01968	4.55439
Os10g0413400	-2.14195	-1.19523	-2.18341	0.226574	0.436717	0.220154	4.41358	2.28981	4.54226
Os03g0637800	-2.93219	-1.6051	-2.17966	0.131015	0.328713	0.220728	7.63271	3.04217	4.53047
Os06g0625500	-1.71973	-1.60938	-2.17863	0.303605	0.32774	0.220885	3.29376	3.0512	4.52723
Os07g0562400	-1.03326	-1.07824	-2.17673	0.488604	0.473605	0.221176	2.04665	2.11146	4.52128
Os07g0259700	-1.54433	-1.44097	-2.16697	0.342855	0.368318	0.222678	2.91668	2.71504	4.49078
Os01g0769700	-2.21622	-2.22792	-2.16693	0.215205	0.213466	0.222683	4.64674	4.68459	4.49068
Os01g0806200	-1.65543	-1.39905	-2.15188	0.317444	0.379179	0.225019	3.15016	2.63728	4.44406
Os03g0125600	-1.70636	-1.64579	-2.15022	0.306433	0.319572	0.225278	3.26336	3.12918	4.43895
Os04g0418800	-1.49606	-1.40271	-2.14479	0.354519	0.378219	0.226127	2.82072	2.64397	4.42229
Os03g0849600	-1.47072	-1.5231	-2.13965	0.360802	0.347939	0.226934	2.77161	2.87407	4.40656
Os03g0308200	-1.97584	-1.41226	-2.13542	0.254222	0.375723	0.227601	3.93358	2.66154	4.39365
Os09g0484200	-1.19153	-1.11159	-2.12467	0.437839	0.462784	0.229304	2.28394	2.16084	4.36102
Os02g0120800	-2.38204	-1.26536	-2.11656	0.191838	0.415997	0.230596	5.21274	2.40387	4.33659
Os12g0230600	-2.22138	-1.36791	-2.1125	0.214437	0.387452	0.231247	4.66338	2.58097	4.32439
Os11g0104900	-1.46078	-1.61024	-2.11033	0.363296	0.327543	0.231594	2.75257	3.05303	4.3179
Os03g0136200	-2.06746	-1.30649	-2.10815	0.23858	0.404304	0.231944	4.19147	2.47338	4.31138
Os03g0238600	-1.68101	-1.68601	-2.10549	0.311863	0.310786	0.232372	3.20653	3.21765	4.30345
Os11g0247300	-1.09415	-1.21528	-2.10502	0.468413	0.430689	0.232448	2.13487	2.32186	4.30204
Os06g0109100	-1.19255	-1.66269	-2.09198	0.43753	0.31585	0.234558	2.28556	3.16606	4.26333
Os05g0156300	-1.3938	-1.39297	-2.08947	0.380561	0.380779	0.234968	2.6277	2.62619	4.2559
Os05g0553700	-1.48992	-1.04915	-2.08747	0.356031	0.483254	0.235293	2.80874	2.0693	4.25002
Os01g0844500	-1.24636	-1.12038	-2.0867	0.421509	0.459971	0.235419	2.37243	2.17405	4.24775
Os01g0653800	-1.25912	-1.58906	-2.08317	0.417798	0.332387	0.235995	2.3935	3.00854	4.23738
Os01g0281400	-1.14162	-1.09453	-2.07729	0.453249	0.468289	0.236959	2.20629	2.13543	4.22015
Os04g0599900	-1.34626	-1.07003	-2.07444	0.393311	0.476309	0.237428	2.54252	2.09948	4.21181
Os05g0542800	-2.43074	-2.00728	-2.06778	0.18547	0.248742	0.238526	5.39171	4.02022	4.19242
Os07g0201100	-1.85813	-1.25142	-2.06521	0.275833	0.420033	0.238952	3.62539	2.38076	4.18494
Os08g0120200	-1.61538	-1.79554	-2.06426	0.32638	0.288064	0.239109	3.06392	3.47145	4.18219
Os01g0969100	-2.04532	-1.68471	-2.05529	0.242268	0.311065	0.2406	4.12766	3.21477	4.15628
Os08g0242900	-1.71959	-2.21085	-2.05482	0.303634	0.216007	0.240679	3.29344	4.62948	4.15491
Os05g0503000	-2.16711	-1.19418	-2.04793	0.222656	0.437035	0.24183	4.49122	2.28815	4.13514
Os12g0601400	-1.67615	-2.32968	-2.03575	0.312917	0.198928	0.243881	3.19574	5.02694	4.10036
Os02g0667100	-1.72615	-1.60331	-2.03103	0.302258	0.329121	0.244681	3.30844	3.0384	4.08695
Os02g0109800	-1.37	-1.13622	-2.01619	0.386892	0.454949	0.24721	2.5847	2.19805	4.04514
Os02g0588500	-1.73711	-2.84412	-2.01087	0.299969	0.139263	0.248124	3.33367	7.18068	4.03024
Os03g0683700	-1.9623	-1.32952	-2.00213	0.256618	0.397901	0.249632	3.89684	2.51319	4.0059
Os03g0805400	-1.48383	-1.52944	-1.99685	0.357538	0.346412	0.250547	2.79691	2.88674	3.99126
Os01g0875300	-2.26872	-2.9967	-1.98877	0.207514	0.125286	0.251954	4.81896	7.98173	3.96898
Os01g0883900	-1.50765	-1.39032	-1.9855	0.351684	0.38148	0.252526	2.84346	2.62137	3.95999
Os04g0568400	-2.06021	-1.39628	-1.98271	0.239781	0.379906	0.253014	4.17047	2.63223	3.95236
Os11g0104400	-2.14164	-2.1801	-1.96864	0.226622	0.22066	0.255494	4.41264	4.53186	3.91398
Os03g0712400	-1.2306	-1.35802	-1.95714	0.42614	0.390118	0.257538	2.34665	2.56333	3.88292
Os01g0211600	-1.7902	-1.79435	-1.95338	0.289131	0.288302	0.25821	3.45864	3.46858	3.87282
Os03g0266800	-1.82545	-1.36345	-1.95113	0.282153	0.388651	0.258614	3.54417	2.573	3.86677
Os04g0501800	-1.12454	-1.30076	-1.94224	0.45865	0.405911	0.260212	2.18031	2.46359	3.84303
Os02g0775400	-1.82625	-1.48322	-1.94173	0.281996	0.35769	0.260304	3.54615	2.79571	3.84167
Os04g0606500	-1.34782	-1.85611	-1.93859	0.392885	0.27622	0.260871	2.54528	3.6203	3.83331
Os02g0200800	-1.55243	-2.13766	-1.93535	0.340936	0.227248	0.261458	2.9331	4.40048	3.82471
Os10g0477100	-1.74869	-1.81412	-1.92458	0.297571	0.284377	0.263416	3.36054	3.51645	3.79627
Os06g0128200	-1.29876	-1.30636	-1.92124	0.406477	0.404339	0.264028	2.46017	2.47317	3.78747
Os12g0122000	-1.95514	-1.2917	-1.91512	0.257895	0.408469	0.265149	3.87754	2.44816	3.77146
Os04g0101800	-1.31092	-1.12866	-1.91104	0.403065	0.457342	0.265901	2.48099	2.18655	3.76079
Os02g0156100	-1.32227	-1.0585	-1.8747	0.399905	0.48013	0.272684	2.50059	2.08277	3.66725
Os04g0486600	-1.95038	-1.09017	-1.86661	0.258749	0.469706	0.274217	3.86476	2.12899	3.64674
Os01g0279300	-1.33909	-1.09407	-1.8653	0.395269	0.468437	0.274467	2.52992	2.13476	3.64343
Os08g0555200	-1.49934	-1.17239	-1.86172	0.353714	0.443686	0.275148	2.82714	2.25385	3.63441
Os03g0695425	-1.23414	-1.13904	-1.84934	0.425096	0.454061	0.27752	2.35241	2.20235	3.60335
Os03g0355700	-2.32524	-1.80773	-1.84912	0.199541	0.28564	0.277561	5.0115	3.50091	3.60281
Os04g0569900	-1.37849	-1.07753	-1.84171	0.38462	0.473838	0.278991	2.59997	2.11043	3.58435
Os03g0831200	-1.11756	-1.4205	-1.83471	0.460873	0.373583	0.280347	2.16979	2.67678	3.56701
Os10g0516551	-1.50675	-1.43284	-1.81412	0.351903	0.3704	0.284378	2.84169	2.69978	3.51645
Os06g0336200	-1.46435	-1.56505	-1.80725	0.362399	0.337966	0.285736	2.75939	2.95888	3.49974
Os01g0133500	-2.27849	-1.67618	-1.79871	0.206113	0.312911	0.287431	4.8517	3.1958	3.4791
Os03g0143800	-1.45876	-1.7308	-1.78268	0.363806	0.301285	0.290644	2.74871	3.31912	3.44064
Os02g0652300	-1.69841	-1.48521	-1.77716	0.308125	0.357197	0.291757	3.24543	2.79958	3.42751
Os10g0554001	-1.67789	-1.15296	-1.77306	0.312539	0.449702	0.292588	3.1996	2.2237	3.41778
Os03g0385400	-1.55761	-1.18882	-1.7694	0.339713	0.43866	0.293331	2.94366	2.27967	3.40912
Os05g0387700	-1.07955	-1.25761	-1.76595	0.473175	0.418236	0.294033	2.11338	2.39099	3.40098
Os03g0246800	-1.14951	-1.12004	-1.765	0.450778	0.46008	0.294226	2.21839	2.17354	3.39874
Os07g0619800	-1.07535	-1.52479	-1.75609	0.474555	0.347529	0.296049	2.10724	2.87745	3.37782
Os07g0574800	-1.79096	-1.22282	-1.72872	0.28898	0.428444	0.30172	3.46045	2.33403	3.31433
Os02g0648300	-1.28607	-2.14797	-1.71868	0.410066	0.22563	0.303826	2.43863	4.43203	3.29136
Os09g0452200	-2.43522	-2.35882	-1.71809	0.184895	0.194951	0.30395	5.40848	5.1295	3.29002
Os02g0794500	-2.09112	-2.07611	-1.7056	0.234698	0.237154	0.306593	4.26079	4.21668	3.26165
Os10g0573400	-1.82691	-1.20876	-1.70305	0.281868	0.43264	0.307135	3.54776	2.31139	3.25589
Os01g0534900	-1.16235	-1.03971	-1.69074	0.446785	0.486427	0.309769	2.23821	2.05581	3.22821
Os04g0678300	-1.16242	-1.58504	-1.68839	0.446763	0.333315	0.310273	2.23832	3.00016	3.22297
Os04g0467100	-2.06376	-1.75728	-1.68562	0.239192	0.295806	0.31087	4.18074	3.3806	3.21678
Os01g0205700	-1.25869	-1.24498	-1.67426	0.417923	0.421913	0.313327	2.39279	2.37016	3.19155
Os03g0703000	-1.74403	-1.14897	-1.66927	0.298535	0.450947	0.314412	3.3497	2.21755	3.18054
Os01g0223600	-1.50089	-2.216	-1.66683	0.353335	0.215237	0.314945	2.83017	4.64604	3.17515
Os09g0526300	-1.59474	-1.30872	-1.66231	0.331082	0.40368	0.315934	3.0204	2.47721	3.16522
Os02g0236600	-2.93591	-1.71482	-1.65842	0.130678	0.304641	0.316786	7.65239	3.28255	3.15671
Os05g0384800	-1.72711	-1.56935	-1.65673	0.302056	0.336959	0.317158	3.31064	2.96772	3.15301
Os06g0671900	-1.00084	-1.55467	-1.65403	0.499708	0.340406	0.317752	2.00117	2.93767	3.1471
Os07g0564700	-1.01114	-1.30415	-1.63133	0.496155	0.404961	0.32279	2.0155	2.46937	3.09799
Os01g0559825	-2.26194	-1.57156	-1.62438	0.208491	0.336445	0.32435	4.79637	2.97225	3.08309
Os03g0292800	-1.80118	-1.34134	-1.62236	0.286939	0.394655	0.324804	3.48506	2.53386	3.07878
Os06g0352900	-1.28428	-1.21195	-1.61905	0.410576	0.431685	0.325549	2.4356	2.3165	3.07173
Os04g0106000	-1.10955	-1.1548	-1.60067	0.463439	0.449129	0.329723	2.15778	2.22653	3.03285
Os01g0208600	-1.51201	-1.41319	-1.59959	0.350622	0.375482	0.32997	2.85207	2.66325	3.03058
Os02g0762400	-1.46535	-1.1377	-1.59832	0.362149	0.454484	0.330262	2.7613	2.2003	3.0279
Os05g0373400	-1.97734	-1.94525	-1.58738	0.253958	0.25967	0.332776	3.93766	3.85105	3.00502
Os08g0117400	-1.23198	-1.08616	-1.5804	0.425734	0.471012	0.33439	2.34888	2.12309	2.99052
Os01g0907200	-2.22237	-1.54077	-1.56937	0.21429	0.343701	0.336956	4.66658	2.90951	2.96775
Os03g0303100	-1.31696	-1.61094	-1.55715	0.40138	0.327386	0.339821	2.4914	3.0545	2.94273
Os10g0167300	-1.19682	-1.00481	-1.55538	0.436236	0.498337	0.340239	2.29234	2.00667	2.93911
Os03g0227000	-1.27665	-1.12676	-1.55344	0.412752	0.457942	0.340697	2.42276	2.18368	2.93516
Os09g0526800	-1.38377	-1.46609	-1.54681	0.383216	0.361963	0.342266	2.6095	2.76271	2.92171
Os11g0448000	-1.279	-1.95505	-1.53208	0.412082	0.257912	0.345778	2.4267	3.8773	2.89202
Os01g0652800	-1.11517	-1.06571	-1.51536	0.461638	0.477737	0.349809	2.1662	2.0932	2.8587
Os10g0516500	-1.27282	-1.20811	-1.51501	0.413849	0.432836	0.349895	2.41634	2.31034	2.858
Os01g0709500	-1.297	-1.99962	-1.51329	0.406972	0.250065	0.350312	2.45717	3.99895	2.8546
Os02g0625300	-1.08149	-2.09913	-1.50623	0.47254	0.2334	0.35203	2.11622	4.2845	2.84067
Os02g0219800	-2.15245	-2.49834	-1.49945	0.22493	0.17698	0.353688	4.44582	5.65035	2.82735
Os09g0526200	-1.48382	-1.21679	-1.49847	0.357542	0.43024	0.353927	2.79687	2.32429	2.82544
Os07g0448800	-1.94166	-1.21122	-1.48038	0.260316	0.431902	0.358394	3.84148	2.31534	2.79023
Os11g0704600	-1.69137	-1.5247	-1.47278	0.309633	0.347553	0.360289	3.22963	2.87726	2.77555
Os02g0674800	-1.24945	-1.02305	-1.4587	0.420609	0.492076	0.36382	2.37751	2.03221	2.74861
Os01g0888300	-1.61116	-1.54196	-1.4354	0.327335	0.343419	0.369745	3.05498	2.91189	2.70457
Os01g0909400	-1.40977	-1.95962	-1.42537	0.376371	0.257096	0.372325	2.65695	3.8896	2.68583
Os04g0212200	-1.34375	-1.21326	-1.40521	0.393996	0.431294	0.377564	2.5381	2.3186	2.64856
Os12g0596201	-1.19899	-1.1604	-1.39076	0.435579	0.447388	0.381363	2.29579	2.2352	2.62218
Os09g0543100	-1.4918	-1.59555	-1.38792	0.355569	0.330896	0.382114	2.81239	3.0221	2.61702
Os02g0138000	-2.36317	-2.79117	-1.3776	0.194363	0.144469	0.384858	5.14501	6.92192	2.59836
Os04g0666900	-1.23094	-1.38029	-1.36861	0.426039	0.384141	0.387265	2.3472	2.60321	2.58221
Os03g0356700	-1.5946	-1.6656	-1.3452	0.331115	0.315213	0.393599	3.0201	3.17246	2.54066
Os03g0267600	-1.13291	-1.3222	-1.31916	0.455994	0.399925	0.400768	2.19301	2.50047	2.49521
Os07g0690400	-1.37192	-1.3359	-1.2849	0.386378	0.396145	0.4104	2.58814	2.52433	2.43665
Os01g0560000	-1.13916	-1.01415	-1.28286	0.454025	0.495119	0.410981	2.20252	2.01972	2.4332
Os06g0659300	-1.56292	-1.30097	-1.27651	0.338464	0.405854	0.412794	2.95452	2.46394	2.42252
Os04g0685900	-1.29186	-1.08763	-1.26739	0.408424	0.470534	0.41541	2.44843	2.12524	2.40726
Os03g0119300	-1.58773	-1.53805	-1.25796	0.332694	0.344352	0.418135	3.00576	2.90401	2.39157
Os08g0516600	-1.18113	-1.14492	-1.23099	0.441005	0.452214	0.426025	2.26755	2.21134	2.34728
Os03g0705300	-1.05744	-1.0623	-1.15946	0.480484	0.478868	0.447679	2.08124	2.08826	2.23375
Os02g0802700	-1.403	-1.49584	-1.14637	0.378143	0.354575	0.45176	2.6445	2.82027	2.21356
Os08g0269700	-1.18648	-1.55169	-1.12101	0.439373	0.341111	0.459773	2.27597	2.93159	2.17499
Os09g0114500	-1.04079	-1.33914	-1.10486	0.486062	0.395256	0.464948	2.05735	2.53001	2.15078
Os06g0334300	-1.07552	-1.14959	-1.00318	0.4745	0.450754	0.498898	2.10748	2.2185	2.00442
